# Supplementary material for: Comparative analyses of long non-coding RNA in lean and obese pigs
Source: Oncotarget. 2017 May 26;8(25):41440–50. doi: 10.18632/oncotarget.18269 (PMC5522191; doi:10.18632/oncotarget.18269)
Supplement: Supplementary file 2 [file oncotarget-08-41440-s002.xlsx]

## Sheet: AllSample.genes_expression
#Gene_ID	Locus	Length	Strand	L-liver FPKM	D-liver FPKM	L-muscle FPKM	D-muscle FPKM	L-fat FPKM	D-fat FPKM
ENSSSCG00000000001	5:586951-596477	3351	-	0.419457	0.40334	0.200058	0.220076	0.136007	0.667852
ENSSSCG00000000002	5:544686-564101	3495	+	0.411857	0.275256	0.909755	0.265786	0.261596	0.313602
ENSSSCG00000000003	5:520857-543413	2292	+	53.9639	19.9244	2.88549	2.80919	4.49036	7.2843
ENSSSCG00000000004	5:509044-516263	6486	-	0.158421	0.144043	0.0309158	0.0876827	0.103485	0.0790686
ENSSSCG00000000005	5:496379-504125	1050	-	1.89849	2.78586	5.07045	4.39647	1.38684	1.92329
ENSSSCG00000000006	5:424929-496517	9399	+	37.7959	22.6648	5.29907	2.37192	6.01201	2.77308
ENSSSCG00000000007	5:569581-583438	3735	-	3.65421	4.0101	3.92877	3.00278	1.94153	2.38823
ENSSSCG00000000010	5:1071052-1158793	2952	-	51.3237	33.537	4.87262	5.92846	9.82815	10.8147
ENSSSCG00000000011	5:1350948-1361091	1027	-	0	0	0	0	0	0
ENSSSCG00000000013	5:1209965-1280679	4073	+	0	0.00554599	0.00616242	0.0059225	0.00558843	0.00297436
ENSSSCG00000000014	5:1284050-1315514	2509	-	1.99596	0.896819	2.80674	2.76201	1.46933	1.73051
ENSSSCG00000000015	5:1324340-1373617	858	-	0.146035	0.140883	0.15627	0	0.0255041	0.103737
ENSSSCG00000000016	GL894109.2:859-10858	1396	+	0.083217	0.0741243	0.189469	0.0694174	0.363578	0.11093
ENSSSCG00000000017	5:1408379-1449331	2376	+	0	0.0264733	0	0	0	0.0095382
ENSSSCG00000000018	5:1464201-1507554	6878	+	3.72223	3.22981	6.61717	3.40403	33.863	7.37011
ENSSSCG00000000019	5:1508029-1527070	5074	-	3.82971	3.03657	2.47414	1.95129	1.25886	1.70574
ENSSSCG00000000020	5:1665603-1695922	1634	+	0.137665	0.0707547	0.248184	0.179386	0.0186067	0.0520614
ENSSSCG00000000021	5:1710174-1761044	3526	-	2.83092	3.05726	0	0.0226436	0.049056	0.280961
ENSSSCG00000000022	5:2004576-2006217	1642	+	0.457063	0.041737	0.803283	0.98912	1.1798	0.385633
ENSSSCG00000000023	5:2224054-2269422	648	-	0.514742	0.0674298	0	0	0.329065	0.192791
ENSSSCG00000000024	5:2124931-2158382	1289	+	0.0773227	0.755506	11.0805	16.3668	2.74218	1.84119
ENSSSCG00000000025	5:2168960-2194076	1862	+	1.64484	2.4568	0.948784	0.917136	1.20076	2.10347
ENSSSCG00000000026	5:2524616-2548580	1014	+	0	0.031167	0	0	0	0.0521484
ENSSSCG00000000028	5:2581933-2802488	4861	+	0.0764617	0.0246836	0.0138145	0.0195974	0.0195569	0.156106
ENSSSCG00000000029	5:3050693-3114927	7968	+	0.226486	0.0772065	0.145884	0.550159	0.264818	0.163175
ENSSSCG00000000031	5:3164816-3172927	1631	+	10.9595	6.6715	4.21221	3.75278	3.87593	3.84745
ENSSSCG00000000033	5:3145786-3157706	799	-	6.05936	6.26954	29.8479	17.0795	273.936	172.939
ENSSSCG00000000034	5:3123885-3141731	3541	+	15.0591	13.015	7.77484	9.15785	5.25386	6.87768
ENSSSCG00000000035	5:3216151-3250385	1730	+	0.939791	0.931916	3.59198	2.69516	2.2096	1.95929
ENSSSCG00000000036	5:3320814-3358774	3339	+	5.30801	3.31799	5.40809	3.0728	7.24994	5.35728
ENSSSCG00000000037	5:3367604-3498052	2786	+	14.3849	19.3266	4.52131	4.4595	5.53201	8.76188
ENSSSCG00000000038	5:3604160-3628216	1954	+	54.9917	37.9262	15.0207	11.9457	27.9309	20.9938
ENSSSCG00000000039	5:3524038-3534832	1902	+	5.63474	5.5921	5.4889	3.76914	4.50718	5.29361
ENSSSCG00000000040	5:3698552-3721328	2656	+	0.0413379	0.052728	0	0.0377139	0.0166053	0.0171999
ENSSSCG00000000041	5:3724912-3748576	1086	+	0	0	0	0	0.0286255	0
ENSSSCG00000000042	5:3765982-3986458	2090	-	7.11426	7.76051	3.34362	3.55823	3.73691	4.27253
ENSSSCG00000000045	5:3786583-3995674	1214	-	0.788727	6.31492	1.56307	2.15954	0.255035	5.75529
ENSSSCG00000000046	5:3806505-3815076	1649	-	1192.63	753.98	1.54936	0.702904	0.554601	0.218552
ENSSSCG00000000056	5:4250278-4252309	1880	-	0	0	0	0	0	0
ENSSSCG00000000057	5:4252517-4255506	741	-	0	0	0	0.0563943	0	0
ENSSSCG00000000058	5:4262171-4271206	1476	+	20.131	20.9633	63.0851	52.8315	13.1584	18.0847
ENSSSCG00000000059	5:4274586-4300465	2208	-	5.7697	5.96115	10.7026	7.77812	4.19726	5.04064
ENSSSCG00000000060	5:4300671-4326958	4390	+	3.43537	2.89853	1.80689	1.34944	1.47464	0.99345
ENSSSCG00000000061	5:4336774-4347756	1750	+	2.61131	4.95776	3.01285	3.13958	1.75598	2.54123
ENSSSCG00000000062	5:4347931-4352115	2393	-	0	0.252724	0.284128	0.238664	0.411839	0.379189
ENSSSCG00000000063	5:4371579-4386539	2833	+	2.01192	1.47656	1.67227	0.786532	2.221	1.3766
ENSSSCG00000000064	5:4384223-4443913	4663	-	36.2786	27.5568	172.155	85.3398	43.7894	27.8906
ENSSSCG00000000066	5:4509545-4533521	6991	+	2.27842	1.05029	2.07303	2.07777	1.7307	1.82542
ENSSSCG00000000067	5:4534000-4538720	2508	-	0.15933	0.141969	0.172846	0.324489	0.169711	0.195547
ENSSSCG00000000068	5:4574001-4657220	9663	-	7.10037	6.48068	4.18252	4.885	5.71557	4.78562
ENSSSCG00000000071	5:4763716-4798909	4201	+	108.111	61.9679	29.1061	21.9786	22.4981	24.4609
ENSSSCG00000000072	5:4802818-4851611	2277	+	33.1403	14.0029	5.37098	4.45017	23.6578	24.8963
ENSSSCG00000000073	5:4855087-4855461	375	+	0.246909	0.337322	0	0	0	0.0636311
ENSSSCG00000000074	5:4916602-4918861	1062	-	0	0	0	0	0.0227479	0
ENSSSCG00000000075	5:5006160-5208383	4373	+	2.8007	1.91015	52.1075	28.2971	2.57747	2.49289
ENSSSCG00000000076	5:5208378-5250358	3162	-	1.59198	0.988712	5.25377	6.11519	1.30464	1.88894
ENSSSCG00000000077	5:5260047-5278063	1774	-	11.5933	9.75724	42.6672	47.3329	6.23383	7.36519
ENSSSCG00000000078	5:5296028-5431373	3498	-	4.02898	3.60678	3.54162	2.55235	2.8772	2.43206
ENSSSCG00000000079	5:5617863-5647796	2978	-	0.829021	0.268631	0	0.0780854	0.016859	0.623782
ENSSSCG00000000080	5:5668592-5737551	2122	-	0.18518	0.247267	0.0643195	0.195521	0.174722	0.116199
ENSSSCG00000000081	5:5757230-5852641	1827	+	0	0.0332998	0	0	0	0.0186567
ENSSSCG00000000082	5:5899444-5963947	5927	-	0.00586227	0.0155413	0.0168063	0.0267271	0.0170387	0.0342712
ENSSSCG00000000083	5:6034982-6041665	3218	+	27.1113	11.1167	13.0938	4.85968	5.21696	6.82962
ENSSSCG00000000084	5:6042582-6044659	1410	-	87.607	58.5657	910.506	712.322	62.8261	66.0541
ENSSSCG00000000086	5:6080536-6081381	846	-	0.293372	0.24694	1.61756	1.67002	3.07341	1.50533
ENSSSCG00000000087	5:6122718-6146864	2433	-	8.03752	4.92211	8.51577	4.86066	5.29015	3.06526
ENSSSCG00000000089	5:6216929-6223999	1323	+	254.843	220.187	89.6682	98.3922	111.89	198.319
ENSSSCG00000000090	5:6355090-6372467	3996	+	4.13231	4.28734	5.33516	2.92486	2.62831	2.44513
ENSSSCG00000000091	5:6373634-6377469	2254	+	0.274056	1.41977	0.457834	0.693225	0.422217	1.7554
ENSSSCG00000000092	5:6452963-6471714	1502	+	0	0.0264298	0.0280465	0.0333837	0.135869	0.202639
ENSSSCG00000000093	5:6482147-6494427	1611	+	1.20592	0.790346	0.805829	1.3625	0.699262	1.10979
ENSSSCG00000000094	5:6516608-6536731	4092	+	29.6674	19.7167	18.9296	16.6239	12.8559	8.11914
ENSSSCG00000000095	5:6537680-6565647	5733	-	4.85204	3.66157	4.93749	3.14499	2.51409	2.36374
ENSSSCG00000000096	5:6565124-6579666	4754	+	10.2969	6.96981	5.4314	3.66686	3.46765	3.96765
ENSSSCG00000000097	5:6579626-6581598	1090	-	20.5464	18.4914	51.4121	45.5046	15.7149	21.5339
ENSSSCG00000000103	5:6712342-6750416	1145	+	0	0	0	0	0	0
ENSSSCG00000000104	5:6766116-6786259	5487	+	93.9381	83.5945	100.459	82.1812	54.9224	73.2763
ENSSSCG00000000105	5:6786261-6796860	1714	-	4.98962	8.05132	3.16958	4.82695	6.2922	14.6704
ENSSSCG00000000106	5:6829047-6830390	1344	+	0	0	0.055826	0	0.0144161	0
ENSSSCG00000000107	5:6877124-6902921	2788	+	1.47799	2.08931	9.42105	6.13967	3.64349	3.62204
ENSSSCG00000000108	5:6915997-6964626	3567	+	2.14179	1.39888	2.48012	1.75084	2.18298	2.60147
ENSSSCG00000000110	5:6996414-7060470	3229	+	2.49652	2.36789	1.6719	1.46407	1.99424	1.65946
ENSSSCG00000000111	5:7187425-7199589	1882	+	0.220245	0.279285	2.57374	1.1366	0.0163054	0.0721147
ENSSSCG00000000113	5:7201626-7206187	1446	+	0	0.153871	0.339037	0.425706	0.0237052	0.116049
ENSSSCG00000000114	5:7208320-7225646	2444	-	2.50769	1.98027	3.60926	4.90925	1.47631	1.71774
ENSSSCG00000000115	5:7289992-7299054	1754	+	0	0	0	0	0.0442771	0.0163601
ENSSSCG00000000116	5:7303656-7384085	628	-	22.3378	25.9316	38.2743	48.7283	9.62785	10.6538
ENSSSCG00000000117	5:7384570-7391348	1469	+	0.171068	0.0785991	0.0931508	0	0.0986707	0.0312159
ENSSSCG00000000118	5:7325464-7523119	6087	-	0.831598	0.568105	1.00049	0.902813	1.34233	0.701657
ENSSSCG00000000119	5:7465989-7492101	1944	-	47.2406	48.5918	58.7828	51.3212	14.7244	33.857
ENSSSCG00000000120	5:7499878-7513808	2950	+	6.29283	2.91987	3.87182	2.78093	1.97381	1.9271
ENSSSCG00000000124	GL893616.2:13239-18187	858	+	0	0	0.0957194	0.0335947	0.0155027	0.0149262
ENSSSCG00000000125	5:7642312-7646221	986	-	18.7717	18.8092	440.882	470.006	605.813	718.34
ENSSSCG00000000130	5:8071198-8104676	3321	-	0.988452	1.08195	0.777538	0.982309	0.807943	1.33702
ENSSSCG00000000131	5:8010270-8012729	2460	+	0	0	0	0.0166701	0	0.00723936
ENSSSCG00000000132	5:8367742-8375593	924	+	2.61708	0.78388	0.0460174	0.047447	0.345756	0.061377
ENSSSCG00000000133	5:8348808-8358977	1440	+	297.755	191.24	25.0794	21.2711	45.5044	38.2393
ENSSSCG00000000134	5:8338527-8344469	1189	-	15.6279	0.63352	0.660089	0.332379	1.84461	0.571812
ENSSSCG00000000135	5:8307148-8318356	723	-	0.27737	0.165374	0.242356	0.279799	1.34667	2.02603
ENSSSCG00000000136	5:8415795-8440059	5276	-	1.24904	2.12827	0.251215	0.378999	0.703308	1.01709
ENSSSCG00000000137	5:8474345-8497583	5020	-	1.84209	2.53252	0.858628	1.30615	0.961925	1.91399
ENSSSCG00000000138	5:8553415-8573107	599	+	0.169351	0	19.9917	222.477	0.0306169	0
ENSSSCG00000000139	5:8594246-8616176	1271	+	15.3214	13.194	1.54252	3.05056	3.48166	3.55222
ENSSSCG00000000140	5:8848046-8866321	870	+	0.0551198	0	0	0.0625399	0	0
ENSSSCG00000000141	5:8895466-8911620	2237	+	17.8437	15.8569	19.2789	14.9614	7.37103	12.5772
ENSSSCG00000000142	5:8916285-8937001	6437	+	0.166745	0.347649	0.314707	0.811982	0.562173	0.632692
ENSSSCG00000000144	5:8997100-9010837	1696	+	65.471	33.7541	25.7875	14.236	11.8127	8.2143
ENSSSCG00000000145	5:9076300-9165953	7423	-	41.3725	26.8395	13.9259	13.6301	36.4688	22.3782
ENSSSCG00000000146	GL893077.1:10937-50435	2402	-	3.53949	1.2356	3.58301	1.30145	2.67523	6.33524
ENSSSCG00000000148	5:9275335-9276287	879	+	0.132126	0.436244	1.28881	0.74183	0.757533	0.0524054
ENSSSCG00000000150	5:9296018-9301607	1062	-	0	0.15512	0.0289401	0.0597979	0.0686444	0.0722812
ENSSSCG00000000151	5:9649029-9658362	1614	+	0.182098	0.122093	0.909041	0.613926	9.09133	12.5975
ENSSSCG00000000152	5:9684745-9785721	5707	-	5.27681	4.11449	6.33068	5.12297	3.58474	4.37297
ENSSSCG00000000153	5:9957810-9974070	730	-	0	0	0	0	0.0648534	0
ENSSSCG00000000154	5:12260735-12284862	909	+	0	0.0359211	0	0	0.0184237	0
ENSSSCG00000000155	5:11962118-12019219	4635	-	20.0542	11.9916	25.7265	14.9334	29.5131	25.9906
ENSSSCG00000000156	5:12291435-12312996	2828	-	6.70704	6.1994	5.73282	4.68948	4.14687	5.72295
ENSSSCG00000000157	5:12321735-12364871	2168	+	0.262076	0.45935	0.0340351	0	0.0964967	0.217088
ENSSSCG00000000158	5:12366144-12393033	2615	+	17.311	10.3207	17.9417	10.2252	7.7722	7.16571
ENSSSCG00000000159	5:12409905-12410423	519	-	0	0	0	0	0	0
ENSSSCG00000000160	5:12424436-12455112	4479	+	1.02408	0.84196	2.5771	1.30546	1.00969	0.868171
ENSSSCG00000000161	5:12488880-12517512	1915	-	7.26021	6.75972	7.87937	5.26629	3.26899	4.70391
ENSSSCG00000000162	5:12541450-12922450	5920	-	0.0504979	0.108305	0.265275	0.294289	0.113419	0.310403
ENSSSCG00000000164	5:13127782-13229395	5623	+	5.00018	3.25091	4.02361	3.4193	1.26609	2.31556
ENSSSCG00000000166	5:13232314-13250894	3104	-	12.3649	10.2667	19.419	14.6805	10.4115	10.7857
ENSSSCG00000000167	5:13323765-13432026	5546	-	2.26319	2.21351	5.71543	3.02105	2.6806	2.3927
ENSSSCG00000000168	5:13443726-13537247	2043	-	0.102105	0.0400654	0.014909	0	0.0484774	0.02906
ENSSSCG00000000169	5:13687773-14030364	3557	-	4.4698	3.27222	3.57717	2.436	2.24441	2.3358
ENSSSCG00000000170	5:14172209-14204048	1457	+	1.16363	1.96916	3.97063	3.25592	0.875496	1.20004
ENSSSCG00000000171	5:14098331-14107437	2834	+	7.64422	5.56485	2.69277	5.53516	6.57949	10.1947
ENSSSCG00000000174	5:15123634-15128396	399	+	0	0	0	0	0	0
ENSSSCG00000000175	5:15129019-15285031	5928	-	5.05331	4.15179	2.07111	2.26612	7.7741	5.20225
ENSSSCG00000000176	5:15169395-15182025	2911	+	0.568254	0.672818	0.846607	0.875187	1.25707	1.24015
ENSSSCG00000000179	5:15361359-15368748	1459	+	0.0666001	0.0941389	0.0506475	0.0166077	0.0469212	0.166804
ENSSSCG00000000180	5:15368370-15373470	779	-	76.5855	63.7184	6.1445	5.4142	11.3134	24.3203
ENSSSCG00000000181	5:15325817-15333222	1684	-	3.97936	3.65376	0.118539	0.0651333	0.0460165	0.145465
ENSSSCG00000000182	5:15408081-15413760	1636	-	0	0.067862	0.29826	0.257447	0.166164	0.107781
ENSSSCG00000000183	5:15421207-15424241	1113	+	0	0	0.0775408	0	0	0
ENSSSCG00000000184	5:15437406-15439936	2124	-	0.0189879	0.063631	0	0.0202322	0.0444776	0
ENSSSCG00000000185	5:15443369-15522509	1837	-	10.3914	6.70513	15.4592	8.67076	5.33884	7.02925
ENSSSCG00000000186	5:15453757-15456458	552	-	0	0.0775663	0.0868214	0.186445	0.127825	0.0919531
ENSSSCG00000000188	5:15473753-15478514	1566	-	0.083022	0.0451324	0.733954	0.459265	0.197034	0.418094
ENSSSCG00000000189	5:15480497-15494361	3682	-	8.99722	9.16364	7.37867	5.89765	2.43354	3.14058
ENSSSCG00000000190	5:15556615-15560006	1639	-	35.5852	33.4025	40.2692	48.7186	51.4777	53.1686
ENSSSCG00000000191	5:15522635-15556564	18562	-	1.72674	1.41962	1.5696	1.62531	1.67589	1.39804
ENSSSCG00000000193	5:15467819-15596598	1707	-	3.48379	3.0477	12.8343	19.2229	17.6577	13.5059
ENSSSCG00000000194	5:15667323-15676220	1608	+	12.098	4.20742	6.19626	1.93948	7.48323	7.53018
ENSSSCG00000000195	5:15691969-15695232	1560	+	0.242203	0.354348	0	0.100553	0.0360053	0.205785
ENSSSCG00000000197	5:15714745-15728503	1177	-	0.85056	0.37888	0	0.0407577	0.0184347	0
ENSSSCG00000000198	5:15799335-15812420	1750	-	19.6362	13.2282	0.0424289	0	0	0.303394
ENSSSCG00000000199	5:15859922-15982442	877	-	1.34516	1.41168	1.73631	1.16472	1.05471	3.30265
ENSSSCG00000000202	5:15925703-15931365	945	+	5.92221	3.63241	8.40447	6.16212	3.94184	3.83406
ENSSSCG00000000203	5:15912555-15924050	3160	+	0.0173691	0.0144505	0.17138	0.0187093	1.72095	0.0753128
ENSSSCG00000000204	5:15993219-16007880	3559	+	0.783184	0.615735	1.66784	0.907652	0.574289	0.948441
ENSSSCG00000000205	5:15942164-15946645	2111	+	0.0682802	0.0228265	0.0498426	0.0131945	0.0636178	0.0173994
ENSSSCG00000000206	5:16146375-16179708	4833	+	0.0817396	0.0660805	0.240736	0.129037	0.0609422	0.114541
ENSSSCG00000000209	5:16216487-16247794	5244	+	1.07105	0.398446	0.612539	1.12677	0.626866	0.803036
ENSSSCG00000000211	5:16079293-16083026	1529	-	0.0268717	0	0.105011	0.187557	0.0677003	8.51278
ENSSSCG00000000212	5:16068411-16070930	849	-	0	0	0	0	0.0548108	0
ENSSSCG00000000214	5:16330758-16334499	1330	-	80.6009	47.7217	544.977	623.183	113.468	74.5343
ENSSSCG00000000215	5:16334675-16354632	6164	-	2.31129	1.76149	1.41841	1.54948	1.66417	1.46635
ENSSSCG00000000216	5:16354868-16365322	3964	-	0.0458917	0.0272912	0.981728	0.0939529	1.39822	0.0256417
ENSSSCG00000000217	5:16400377-16403999	1812	+	0.343362	1.4325	1.00866	1.26618	0.712887	1.32863
ENSSSCG00000000220	5:17224126-17239661	1764	+	0.213275	0.181533	0.616049	0.302883	0.699333	0.276816
ENSSSCG00000000223	5:17315117-17339457	2072	-	0.205667	0.618139	0.139274	0.206043	0.189993	0.200994
ENSSSCG00000000224	5:17308971-17357509	1592	-	1.70017	2.69572	1.40686	1.85527	2.92927	4.44864
ENSSSCG00000000228	5:17559778-17766806	6148	+	0.113599	0.111594	0.0561227	0.0171156	0.0445597	0.0251649
ENSSSCG00000000231	5:17835519-17838346	1251	+	0.0799831	0.998453	0.0639236	0	0.0154049	0
ENSSSCG00000000232	5:17851141-17871811	4269	+	1.64615	2.31004	3.0259	2.98688	4.31714	3.40583
ENSSSCG00000000233	5:17901672-17938190	4813	+	7.07566	5.07827	2.24765	3.27006	0.628393	1.50402
ENSSSCG00000000234	5:17945518-17953517	2650	+	2.60285	0.852299	2.64663	1.84006	3.91311	2.12411
ENSSSCG00000000235	5:18242660-18257922	2731	-	0	0	0	0	0	0.0746746
ENSSSCG00000000236	5:18272162-18285720	1900	-	0	0	0.0147534	0.0328075	0	0.00736776
ENSSSCG00000000238	5:18092799-18093350	552	-	0	0	0.0915217	0	0	0
ENSSSCG00000000239	5:18073098-18080820	1883	+	0	0	0.0660716	0.0184441	0.0167372	1.33221
ENSSSCG00000000240	5:18028835-18036340	2403	+	0	0	0	0	0	0.509188
ENSSSCG00000000241	5:18008417-18014622	1461	+	0	0	0.0198633	0	0	0
ENSSSCG00000000242	5:18317448-18319181	944	+	0.704916	1.45124	1.13489	0.311736	0.350614	1.36463
ENSSSCG00000000243	5:18218054-18220382	1895	-	0.0909772	0.0540322	0.0651449	0.0327342	0.181212	0.0331263
ENSSSCG00000000244	5:18223851-18226402	2141	-	0.0246768	0.0158258	0.0188439	0.0176062	0.0351229	0
ENSSSCG00000000245	5:18200542-18205776	2126	+	0	0	0.0132341	0.0439257	0.0063658	0.0134011
ENSSSCG00000000246	5:18303984-18306130	1114	-	0.163952	0	0.128609	0.138282	0.285996	0.279232
ENSSSCG00000000247	5:18383892-18397679	1557	-	0	0	0	0	0	0.090743
ENSSSCG00000000248	5:18365764-18372131	2315	+	0	0	0.0126163	0	0.0121873	12.0258
ENSSSCG00000000249	5:18479948-18482731	612	-	0	0	0	0	0	0.22487
ENSSSCG00000000250	5:18426247-18451180	1818	-	0	0	0.0137195	0	0.0128618	0
ENSSSCG00000000251	5:18506173-18511790	2364	-	0	0	0	0.024627	0	0.00585798
ENSSSCG00000000252	5:18663339-18671193	1709	-	130.761	46.1773	1.89846	1.69053	0.455468	14.5451
ENSSSCG00000000253	5:18725320-18729778	1411	+	64.6384	20.493	1.10646	0.466293	0.199654	9.50652
ENSSSCG00000000254	5:18750320-18753892	734	+	7.72346	4.62404	3.00711	2.24639	6.45493	3.47803
ENSSSCG00000000256	5:18823657-18830468	4781	+	3.7508	3.26544	2.46279	2.43994	1.69709	3.85726
ENSSSCG00000000257	5:18829994-18844947	3097	-	2.12563	2.49387	0.955016	0.923136	0.97755	1.36764
ENSSSCG00000000258	5:18846917-18857897	2925	-	0.729672	0.990663	2.86427	2.09412	2.08152	2.08649
ENSSSCG00000000259	5:18793691-18808621	5519	-	5.59742	5.37478	1.43905	1.10898	8.65873	6.2003
ENSSSCG00000000260	5:18773872-18786097	2097	+	18.5867	9.65192	0.0985515	0.0604285	0.0759013	0.0708364
ENSSSCG00000000261	5:18767157-18772061	1199	+	3.08586	2.08443	52.6322	67.3982	27.8717	35.8855
ENSSSCG00000000262	5:18884026-18901724	2647	+	5.1585	3.96798	3.48419	3.06633	3.93166	3.83222
ENSSSCG00000000263	5:18901708-18908339	4439	-	4.88406	3.21837	2.93103	1.89588	3.59908	2.28514
ENSSSCG00000000265	5:18922619-18945652	6659	+	0.0781553	0.349579	0.127732	0.340559	0.149538	0.317964
ENSSSCG00000000266	5:18948391-18961608	1974	+	24.1097	21.1666	34.1132	27.8821	9.85581	15.4734
ENSSSCG00000000268	5:18959624-18973572	4249	-	1.56519	1.05265	0.85135	1.0103	0.643638	0.946895
ENSSSCG00000000269	5:18980262-18981560	1299	-	0	0	0.059978	0.0354292	0	0.0295816
ENSSSCG00000000271	5:19079089-19086099	2689	+	0	0.0340452	0	0.0140058	0.0118716	0.0494468
ENSSSCG00000000272	5:19024788-19070917	7704	+	8.79972	6.6463	5.88374	4.24456	4.10679	5.04211
ENSSSCG00000000273	5:19096848-19134792	2045	+	149.872	80.4737	37.1491	36.4563	61.8497	52.761
ENSSSCG00000000275	5:19135722-19152720	3700	-	0.354102	0.380868	0.465436	0.494057	0.549015	0.5232
ENSSSCG00000000276	5:19154195-19159492	1735	+	11.1547	7.46623	10.9358	7.37129	4.1547	4.28615
ENSSSCG00000000277	5:19159591-19160899	1216	-	0.0908066	1.89398e-05	2.30488e-06	0.448132	0.41386	0.174861
ENSSSCG00000000278	5:19162087-19285256	10307	-	2.20014	1.61054	2.53569	2.75103	2.25088	2.09436
ENSSSCG00000000279	5:19624345-19630822	999	+	0	0	0	0	0	0.0706883
ENSSSCG00000000281	5:19519313-19520932	848	-	0	0	0	0	0	0
ENSSSCG00000000282	5:19983104-19993994	645	+	1.20062	1.0683	2.11889	2.09394	1.24816	1.15209
ENSSSCG00000000285	5:20153675-20169650	2462	+	0	0	0.308367	0.341178	0.467883	0.489828
ENSSSCG00000000288	5:20329590-20335343	3117	+	26.1032	28.6176	32.3364	25.0351	12.543	23.8301
ENSSSCG00000000289	5:20353748-20360805	1676	-	0.133646	0.0907706	0.370402	0.13753	0.0378994	0.0879655
ENSSSCG00000000290	5:20379745-20399578	1947	+	28.1787	18.8305	23.3427	17.8728	13.7482	19.7649
ENSSSCG00000000292	5:20417579-20434468	2363	-	0.391911	0.91616	1.13694	0.504018	0.704057	0.907482
ENSSSCG00000000293	5:20441746-20465325	4823	-	12.2782	4.19263	2.39815	2.73022	3.26109	3.45354
ENSSSCG00000000295	5:20677944-20695280	1500	-	2.26206	2.84582	0.655795	0.584781	1.08254	1.65701
ENSSSCG00000000296	5:20642840-20646268	426	-	0	0	0	0	0	0
ENSSSCG00000000297	5:20583640-20612211	3940	+	0.0631425	0.203773	1.10787	1.1635	1.17326	0.730485
ENSSSCG00000000298	5:20615288-20618072	329	-	0	0	0	0	0	0
ENSSSCG00000000299	5:20837258-20879775	2115	-	0.135098	0.196016	0.0799033	0.0690344	0.0440207	0.143025
ENSSSCG00000000300	5:20916494-20917489	996	+	0	0	0	0	0	0
ENSSSCG00000000304	5:21032903-21033847	945	-	0	0	0	0	0	0
ENSSSCG00000000307	5:21067112-21068047	936	-	0	0	0	0	0	0
ENSSSCG00000000312	5:21113274-21114245	972	+	0	0	0	0.222581	0.0473416	0.102603
ENSSSCG00000000318	5:21324271-21325200	930	-	0.0499195	0	0.0643721	0	0.0296499	0
ENSSSCG00000000320	5:21362491-21363420	930	-	0	2.67481	0	0.0726603	0.031692	0.0357157
ENSSSCG00000000323	5:21692500-21693441	942	+	0.581282	0.863115	0.229606	0	0.0550048	0
ENSSSCG00000000324	5:21686126-21687064	939	+	0.450967	1.0224	0.261914	0	0.0314664	0.0348825
ENSSSCG00000000326	5:21499173-21500138	966	+	0	0.282719	0	0	0	0
ENSSSCG00000000327	5:21483670-21484605	936	-	0	0.364166	0	0.0816888	0	0
ENSSSCG00000000332	5:21962838-21963776	939	+	0.161404	0.679233	0.0738646	0.164439	0	0
ENSSSCG00000000334	5:21997605-21998540	936	+	0	0.0554457	0	0	0	0.0339488
ENSSSCG00000000338	5:22194967-22196087	939	+	0.191841	0.0521725	0.177894	0.0688922	0	0.0325614
ENSSSCG00000000351	5:21337563-21338498	936	-	0	0	0	0.0685485	0	0
ENSSSCG00000000353	5:22531916-22532851	936	-	0.0477196	0.214129	0	0	0.0293101	0
ENSSSCG00000000359	5:22636700-22640696	670	+	15.6527	17.1539	53.1846	46.5091	11.8962	12.0855
ENSSSCG00000000361	5:22652119-22656079	1370	-	130.147	172.104	215.147	162.783	155.655	191.168
ENSSSCG00000000362	5:22646757-22650759	1395	+	0	0	0.622039	0.292909	14.1347	14.2151
ENSSSCG00000000363	5:22671059-22681713	4428	+	0.255029	0.0519197	0.30492	0.183837	1.67165	0.666438
ENSSSCG00000000364	5:22681611-22742050	874	-	7.87146	5.8357	10.2531	7.76863	3.87419	4.73951
ENSSSCG00000000365	5:22742269-22744766	963	+	14.724	11.6691	3.24165	3.68037	4.29024	8.42877
ENSSSCG00000000366	5:22744621-22754338	3951	-	4.48936	4.86925	6.08768	4.27395	4.47378	4.70014
ENSSSCG00000000367	5:22753602-22759662	2817	+	2.77241	2.82062	2.26195	2.75124	2.84185	3.49068
ENSSSCG00000000368	5:22759690-22766093	2293	-	33.9719	21.8461	1.03756	1.75189	4.54639	4.03639
ENSSSCG00000000369	5:22788901-22809401	1614	-	10.8333	9.07275	2.7482	1.97021	2.44331	2.91686
ENSSSCG00000000370	5:22811683-22836049	3017	+	0.345903	0.582434	0.651174	0.642096	0.733012	0.782442
ENSSSCG00000000371	5:22835974-22892293	1914	-	0.114252	0.0488652	0	0	0.00858802	0.036125
ENSSSCG00000000372	5:22900501-22903149	1323	-	0.018774	0.0193073	0	0	0	0
ENSSSCG00000000373	5:22941173-22947594	2311	+	3.9353	2.87324	1.05388	0.873622	0.57931	0.799264
ENSSSCG00000000374	5:22912554-22914834	685	-	356.588	358.67	456.5	517.432	170.886	328.4
ENSSSCG00000000376	5:22936540-22941076	2141	-	4.56888	3.09029	1.33212	1.26636	0.516325	1.11149
ENSSSCG00000000377	5:23103687-23107038	2139	-	12.0552	7.45276	12.3261	7.99837	4.79112	6.76105
ENSSSCG00000000379	5:22985740-23006667	6891	+	4.71114	3.66889	4.95876	4.82484	12.4251	9.12147
ENSSSCG00000000382	5:23227322-23250767	4921	+	0.457427	0.376108	0.596297	0.353754	0.337774	0.524497
ENSSSCG00000000383	5:23211166-23215927	1710	+	0	0	0	0	0	0
ENSSSCG00000000384	5:23036416-23046383	1817	-	12.6019	8.65924	24.8602	16.9982	7.06776	6.30429
ENSSSCG00000000385	5:23030336-23036208	2009	-	54.8736	74.7571	0.110876	0.262533	0.0214419	0.0329547
ENSSSCG00000000386	5:23011022-23025031	3230	+	1.12412	1.2494	1.9098	1.52038	1.40187	0.75878
ENSSSCG00000000388	5:23171404-23172551	480	+	0	0	0.279002	0.101189	0	0
ENSSSCG00000000393	5:23190241-23204925	4805	+	6.25114	3.82546	5.79297	5.19638	3.01298	3.17748
ENSSSCG00000000394	5:23205845-23209387	1314	+	39.2453	32.9162	10.0918	8.66979	5.45116	13.3148
ENSSSCG00000000396	5:23280597-23296793	4813	-	119.412	29.9327	3.96583	4.13878	7.8473	9.06538
ENSSSCG00000000398	5:23304870-23332978	7489	-	307.516	258.068	1.00688	0.608704	0.277349	0.508968
ENSSSCG00000000400	5:23334696-23339008	795	-	0.447952	0.416594	0.0688706	0	0	0
ENSSSCG00000000401	5:23352263-23361455	2135	-	13.5376	3.40335	0.0140722	0	0.0267088	0.0355671
ENSSSCG00000000402	5:23365695-23608201	7334	+	11.3922	5.02256	2.75765	2.34219	2.42749	2.0675
ENSSSCG00000000403	5:23608231-23657355	8964	-	3.02012	1.68767	1.06087	0.820329	1.89083	1.41677
ENSSSCG00000000404	5:23350026-23351263	624	+	0	0	0	0	0	0
ENSSSCG00000000405	5:23659084-23666696	1767	-	273.036	203.448	869.267	455.088	201.885	193.471
ENSSSCG00000000406	5:23674710-23696106	1795	-	33.3011	26.2507	36.2361	22.1738	12.0672	14.1339
ENSSSCG00000000408	5:23734896-23750084	1485	-	0.645905	0.733685	0.494685	0.589618	0.227175	0.58596
ENSSSCG00000000411	5:23970633-23979637	5440	-	0.029004	0.0240668	0.0272291	0.00600246	0.0568655	0.0617117
ENSSSCG00000000413	5:24020662-24042927	3373	+	0	0.00720705	0.00799289	0.0346583	0.00381263	0.00818836
ENSSSCG00000000414	5:24088823-24106908	4109	+	43.1504	46.7212	4.23548	5.45405	6.95914	9.25858
ENSSSCG00000000415	5:24109825-24125342	970	-	3.36147	1.79494	0	0.121835	0.176097	0.892856
ENSSSCG00000000416	5:24072144-24076785	4136	-	5.24024	4.81166	0.439652	0.303422	0.25482	0.303375
ENSSSCG00000000417	5:24064946-24073303	6818	+	1.57833	1.10359	1.768	1.01373	0.848727	0.91812
ENSSSCG00000000418	5:24048553-24056427	773	+	0	0.0957769	0	0	0	0.0265826
ENSSSCG00000000420	5:24162765-24164957	961	+	0	0	0	0	0	0
ENSSSCG00000000423	5:24310438-24353178	6718	+	6.04529	3.54005	0.953774	1.28432	3.62614	3.54238
ENSSSCG00000000424	5:24268142-24281663	2593	+	0	0	0	0.0226213	0.00501339	0
ENSSSCG00000000426	5:24221637-24227685	2483	-	0.349293	0.16194	0.325066	0.150129	0.169754	0.212562
ENSSSCG00000000429	JH118928.1:71927-92059	2255	-	0	0	0	0	0	0
ENSSSCG00000000430	JH118928.1:95862-109894	1637	+	5.02918	3.83056	4.85171	3.67641	5.08861	6.09758
ENSSSCG00000000431	5:24754001-24761376	3775	+	0.838179	0.543219	0.714605	0.723649	1.12648	0.908347
ENSSSCG00000000433	JH118928.1:26504-34209	1833	+	0.192066	0.422097	0.868958	1.10667	0.859198	1.41714
ENSSSCG00000000435	5:24726786-24733933	2072	-	0.608115	0.438533	1.66541	1.54728	1.2393	2.09531
ENSSSCG00000000436	5:24821694-24826474	2495	-	3.45558	1.31786	0.641545	0.21037	1.00285	0.932911
ENSSSCG00000000437	5:24812838-24838511	5978	+	0.0525211	0.257278	0.0585653	0.164049	0.143602	0.172277
ENSSSCG00000000438	JH118928.1:144659-153631	2344	+	0	0	0	0	0	0.00683435
ENSSSCG00000000439	5:24694597-24819021	3266	+	0.0421025	0	0.0137758	0.00713586	0.0939648	0.0950294
ENSSSCG00000000441	JH118928.1:42422-48977	1636	-	0.0457726	0	0.0179046	0.0193604	0.0167763	0
ENSSSCG00000000442	5:24808807-24811490	2453	-	14.029	2.0846	0.0528696	0.104763	0	0
ENSSSCG00000000443	5:24834493-24838902	3263	-	0.281159	0.281358	0.274343	0.188428	0.126716	0.208507
ENSSSCG00000000444	5:24761511-24766392	1411	-	0.0352908	0.0372264	0.102905	0.0427598	0.0191606	0
ENSSSCG00000000449	5:24734078-24820957	2152	-	0.686822	0.670579	0.69515	0.813588	0.891174	0.805672
ENSSSCG00000000451	GL892775.1:45971-50283	1473	+	0.468859	0.237706	0.962132	0.304845	0.922206	0.1987
ENSSSCG00000000453	5:24928253-24983434	7026	+	5.22731	3.40295	1.80334	2.0456	1.34107	1.63341
ENSSSCG00000000455	5:25902988-25952834	3911	-	0.555161	0.278917	1.73767	2.03566	3.16169	5.02195
ENSSSCG00000000456	5:26710114-26871799	9250	+	2.13696	2.66203	5.18893	1.58133	20.8273	24.0689
ENSSSCG00000000457	5:29580780-29804664	7766	+	5.0105	4.74554	13.6989	7.87138	2.31078	3.63218
ENSSSCG00000000458	5:29844671-30010638	7277	+	16.9699	11.2954	9.90633	9.73653	7.4368	9.67531
ENSSSCG00000000460	5:31261903-31262425	523	+	0.168228	0	0	0	0.0293626	0.0315438
ENSSSCG00000000461	5:31417233-31417433	201	+	0	0	0	0	0	0
ENSSSCG00000000462	5:31433453-31462390	1734	+	4.9566	3.12774	8.42887	6.13303	1.56351	2.76269
ENSSSCG00000000464	5:31898374-31974404	1644	+	0	0.0200214	0	0	0.0105559	0.0343492
ENSSSCG00000000466	5:32040472-32075947	2350	+	17.7637	13.111	17.5122	12.1255	11.8489	13.3818
ENSSSCG00000000468	5:32716592-32717533	464	-	0.446701	0	0	0.394256	0.0619929	0.188485
ENSSSCG00000000469	5:32769687-32897736	5887	+	3.69377	2.9345	3.98778	3.29853	2.30143	2.27362
ENSSSCG00000000471	5:33376171-33516370	327	+	0	0	0	0	0	0
ENSSSCG00000000472	5:33715368-33726238	5855	-	2.47724	3.06002	4.1899	3.23651	1.57925	1.8597
ENSSSCG00000000473	5:33729176-33785129	3094	-	12.3676	11.6067	7.42827	4.16097	4.76425	6.17588
ENSSSCG00000000475	5:33800119-33883737	13465	+	12.6314	12.4499	1.9739	1.73998	4.31749	3.38816
ENSSSCG00000000476	5:33800479-33800874	396	-	0.189951	0.827621	0	0	0.292076	0.268667
ENSSSCG00000000477	5:33919784-33971297	9558	+	3.43012	3.17239	1.16353	1.24087	1.30507	1.65677
ENSSSCG00000000478	5:33972633-34295641	3568	-	0.0805974	0.20878	0	0.0133116	0.0141795	0.0792691
ENSSSCG00000000480	5:35302756-35317796	671	+	0	0.123874	0	0	0	0
ENSSSCG00000000481	5:35374323-35379577	1207	+	0.137198	0.205579	0.080683	0.204459	0.209394	0.0423446
ENSSSCG00000000482	5:35412189-35417085	1143	-	0	0	0	0	0	0
ENSSSCG00000000483	5:35454047-35486530	2917	-	0.671728	0.55679	0.685268	0.558644	0.772777	0.952903
ENSSSCG00000000484	5:35557462-35557836	375	-	0	0	0	0	0	0
ENSSSCG00000000486	5:35773565-35824823	3247	+	3.15655	4.10763	2.72754	3.34429	2.23758	3.36571
ENSSSCG00000000487	5:35833305-35852169	4091	+	2.49085	4.15263	0.819688	0.816459	0.790314	1.00426
ENSSSCG00000000488	5:35889507-36061995	4209	+	8.47223	8.17502	17.7536	14.5245	4.89732	5.14821
ENSSSCG00000000490	5:36156521-36165864	2159	-	4.62408	4.94416	5.96393	4.76111	3.05313	4.46105
ENSSSCG00000000491	5:36168399-36173542	630	-	1.83657	0.404253	2.17899	0.851122	0.918815	0.793446
ENSSSCG00000000492	5:36179190-36185575	1287	-	3.96013	6.26939	1.58619	1.66299	2.34961	11.6802
ENSSSCG00000000493	5:36345209-36555342	4250	-	2.75327	2.02033	2.92177	3.44379	1.80459	1.64465
ENSSSCG00000000496	5:36456685-36471934	2166	+	47.6615	36.6961	38.417	30.2299	23.9476	26.3666
ENSSSCG00000000500	5:36601771-36652301	2273	+	6.01777	4.04417	2.50284	1.95389	0.310016	1.70242
ENSSSCG00000000501	5:36850321-36867816	768	+	0	0	0	0	0.0503699	0.0254589
ENSSSCG00000000502	5:37096061-37208426	3307	+	7.35414	7.194	8.89918	5.38402	3.99955	5.51955
ENSSSCG00000000504	5:37228339-37346350	12166	-	7.12952	6.59073	6.15835	3.74668	7.01602	4.14589
ENSSSCG00000000508	5:38330062-38343332	2267	-	5.9423	5.22849	3.41305	3.12203	4.04146	3.84495
ENSSSCG00000000509	5:38343509-38372432	4641	-	2.83405	3.14681	2.22274	1.62417	2.55724	2.59592
ENSSSCG00000000510	5:38393190-38419059	3257	+	51.4611	54.1339	15.9324	7.03472	7.00451	14.4617
ENSSSCG00000000511	5:38458487-38492235	6423	+	8.58859	7.44661	26.9349	13.5615	5.31745	6.35605
ENSSSCG00000000512	5:38528957-38608879	3208	+	7.19412	7.97022	4.70224	2.86896	3.43338	4.61439
ENSSSCG00000000515	5:39064961-39518723	4631	+	10.9308	0.933985	0.132155	0.124761	0.139353	0.23006
ENSSSCG00000000516	5:41760287-41769322	1250	-	0	0	0.0629833	0	0	0
ENSSSCG00000000517	5:42098512-42194884	2654	-	0.0595155	0.0874258	0	0.0118228	0.131178	0.10019
ENSSSCG00000000519	5:42330432-42375409	2893	+	0.902277	2.0279	0.326785	0.457093	5.5538	4.1934
ENSSSCG00000000520	5:42370310-42385154	5818	-	7.1293	4.4528	5.98661	3.18687	2.85127	3.6876
ENSSSCG00000000522	5:42891269-42926642	4705	-	14.4732	23.5873	41.8213	33.8069	21.4246	30.1673
ENSSSCG00000000523	5:43253069-43256417	2919	-	1.23289	0.977238	0.948831	0.593582	0.492288	0.795019
ENSSSCG00000000524	5:43175963-43178016	506	+	0.134458	0	0	0	0	0
ENSSSCG00000000527	5:43998653-44061676	1938	+	0	0	0.016938	0	0	0
ENSSSCG00000000528	5:44567109-44708886	4932	+	7.90284	6.46967	0.448571	0.251357	0.030366	0.908061
ENSSSCG00000000529	5:44756489-44789219	5836	+	3.35464	2.54976	13.1668	5.54159	4.92102	3.72233
ENSSSCG00000000530	5:44933628-44965151	7834	+	7.20639	8.43916	2.66691	1.42324	1.33725	1.2572
ENSSSCG00000000531	5:45092998-45301669	3924	-	0.021649	0.323219	0.120416	0.201863	0.552807	0.378251
ENSSSCG00000000534	5:46786111-46869406	5461	-	13.0389	9.28411	2.96107	2.13796	3.14318	3.47643
ENSSSCG00000000536	5:47652916-47705649	7116	+	8.0643	7.82034	13.0302	8.73879	4.30938	5.36491
ENSSSCG00000000539	5:47514577-47538159	6383	+	0.643598	0.746545	0.912754	0.604367	3.61025	1.23185
ENSSSCG00000000540	5:47544697-47591623	2343	+	0.00949884	0.0460617	0.0396988	0	0.011935	0.0133291
ENSSSCG00000000541	5:47705577-47904532	3723	-	0.58011	0.621856	1.21581	0.704041	0.532094	0.712386
ENSSSCG00000000543	5:48589124-48684265	1314	-	2.20512	0.843851	3.69809	1.74723	1.73052	1.1358
ENSSSCG00000000544	5:49160270-49172386	1306	+	0.0423516	0.0716168	0.132581	0.13693	0.126763	0.131136
ENSSSCG00000000545	5:49497945-49523752	8114	-	1.74839	1.35339	1.08267	0.924039	1.79763	1.93601
ENSSSCG00000000546	5:49530427-49538224	1023	+	0	0.0345026	0.118062	0.0785721	0.0739399	0.0584935
ENSSSCG00000000547	5:49541779-49591160	1952	-	8.08673	4.61319	10.1626	6.639	3.77299	4.00938
ENSSSCG00000000548	5:49597732-49598439	708	-	0.329013	0.251973	0.118091	0	0.0804382	0.0283565
ENSSSCG00000000549	5:49599417-49650403	4747	-	6.3339	4.61878	14.8372	12.6209	5.1535	4.87996
ENSSSCG00000000550	5:49802585-49832349	1055	-	0	0	0	0	0	0
ENSSSCG00000000551	5:49898643-49973620	2256	-	0.106634	0.0527278	1.53731	0.511772	13.9799	10.3477
ENSSSCG00000000552	5:50258649-50287885	1298	-	9.1057	9.50691	18.3482	14.5019	7.79065	9.19208
ENSSSCG00000000553	5:50292335-50335603	4255	+	4.15332	4.56766	2.61555	2.38574	2.04051	2.81806
ENSSSCG00000000554	5:50344703-50375547	3950	-	5.41705	4.67557	16.3629	10.2257	3.58964	4.37529
ENSSSCG00000000555	5:50482074-51021178	7791	+	13.1439	5.77332	3.66512	2.50883	7.45016	4.75002
ENSSSCG00000000559	5:51470309-51554649	6271	-	3.67957	2.47243	9.25699	3.39244	2.02856	2.49275
ENSSSCG00000000560	5:52271102-52276321	431	-	24.8468	15.2808	29.506	10.1541	9.48532	6.63475
ENSSSCG00000000563	5:52370154-52392707	1948	-	1.86589	1.52972	0.396689	0.824591	0.48153	1.01618
ENSSSCG00000000566	5:53342163-53802798	4135	+	34.5158	19.6194	1.68714	0.421202	3.76357	1.83831
ENSSSCG00000000567	5:53720364-53789220	5088	-	6.87563	4.90645	0.281101	0.219931	1.12525	0.866276
ENSSSCG00000000570	GL893841.1:10023-45732	5041	-	4.96997	5.95479	5.50447	4.76404	4.20433	6.2106
ENSSSCG00000000571	5:54818061-54944239	4903	+	4.51879	3.18784	23.1298	15.3255	6.27318	3.75063
ENSSSCG00000000572	5:54719247-54740020	2477	-	21.7268	21.7184	14.6473	8.6032	10.9285	9.11451
ENSSSCG00000000573	5:54978889-54987481	2624	+	1.88815	1.04736	1.48872	1.64816	2.49229	2.23526
ENSSSCG00000000574	5:54950987-54968214	7662	-	4.23577	2.58169	20.7754	11.1607	7.48912	4.22737
ENSSSCG00000000576	5:55086948-55108253	1106	+	75.0461	80.3045	193.143	69.2194	314.541	433.782
ENSSSCG00000000577	5:55129053-55191703	2990	+	56.5961	111.143	1.59611	0.285833	6.11354	5.1218
ENSSSCG00000000579	5:55215630-55229499	3062	-	6.47886	6.10496	8.51939	6.34098	6.94523	7.72093
ENSSSCG00000000580	5:55229615-55272155	2873	+	1.84439	1.6516	2.65829	2.47432	3.09561	3.33223
ENSSSCG00000000582	5:55323600-55326804	270	-	0	0.400865	0	0	0.426809	0
ENSSSCG00000000583	5:55270012-55298321	5343	-	3.7773	4.61495	3.05603	2.35018	1.81533	2.30776
ENSSSCG00000000584	5:55356503-55405725	5181	+	27.0718	32.0292	1.3931	0.121495	2.50918	0.165388
ENSSSCG00000000585	5:55516474-55591616	2134	+	0	0	0	0	0.0168505	0.0187195
ENSSSCG00000000587	5:56912805-56987261	4826	-	3.5937	3.15548	3.23317	2.89947	3.3474	3.25434
ENSSSCG00000000588	5:57056542-57299028	5608	-	4.02294	2.88054	1.08876	0.724923	1.82227	3.0938
ENSSSCG00000000589	5:57679486-57680382	897	-	0	0	0	0	0	0.0236675
ENSSSCG00000000590	5:57680677-57724905	2135	+	0	0	0	0	0	0
ENSSSCG00000000591	5:57747112-58146825	5998	-	6.01718	9.21484	0.154256	0.197476	4.07713	5.0975
ENSSSCG00000000593	5:58163512-58164713	1174	-	0	0.0496115	0.106433	0	0	0.0281653
ENSSSCG00000000594	5:57998591-58250105	5291	+	0.334291	0.38706	1.69753	1.96037	1.93537	2.05755
ENSSSCG00000000597	5:59453214-59510331	3632	-	1.08654	1.35441	0.360302	0.0387187	0.0183081	0.212505
ENSSSCG00000000598	5:59649321-59718105	1170	+	0.0669456	0	0	0	0	0.021706
ENSSSCG00000000599	5:59878459-59995831	1657	-	12.9078	11.6688	5.50883	4.27265	3.24433	4.17165
ENSSSCG00000000600	5:60302944-60409816	3901	-	4.68748	4.50861	4.87241	3.24649	6.60478	6.30075
ENSSSCG00000000601	5:60237409-60286288	2321	+	0.170125	0.301472	0.59014	0.38419	0.515122	0.96071
ENSSSCG00000000602	5:60736663-60851687	2232	+	1.13681	1.25152	1.59635	0.779723	1.05423	0.44079
ENSSSCG00000000603	5:60945101-60950201	258	-	0	0	0	0	0	0
ENSSSCG00000000604	5:60965351-60987579	1824	+	3.14186	4.73674	3.67362	2.73004	4.34176	3.17523
ENSSSCG00000000605	5:60989047-61014894	819	+	0	0	0	0	0	0
ENSSSCG00000000606	5:61054166-61058328	663	+	72.6726	122.042	93.0089	155.879	64.9068	180.135
ENSSSCG00000000607	5:61098007-61124875	6246	+	1.85136	2.43562	0.61139	1.92964	1.08086	1.64136
ENSSSCG00000000608	5:61113389-61115083	1302	+	0.0182012	0.0208365	0	0.141409	0.0212307	0.114838
ENSSSCG00000000609	5:61123957-61124688	732	-	0	0.193064	0	0	0	0.0262619
ENSSSCG00000000611	5:61139249-61205929	3591	+	5.89455	4.5046	6.42347	2.99009	2.94889	3.54612
ENSSSCG00000000612	5:61444247-61571488	10712	-	4.99929	5.71977	4.20334	2.89524	3.96723	4.81158
ENSSSCG00000000613	5:61255167-61329426	1317	+	1.06006	1.23854	0.158266	0.607503	0.0852494	0.133484
ENSSSCG00000000614	5:62070371-62272186	4056	+	0.00654704	0.019474	0.0841743	0.04722	0.0137969	0.0247893
ENSSSCG00000000619	5:62761449-62827046	5061	-	1.23354	0.4822	0.536549	0.555563	0.485983	0.205272
ENSSSCG00000000620	5:62805979-62807731	725	-	64.2054	32.2392	5.24843	3.28916	9.92825	7.72399
ENSSSCG00000000622	5:63389314-63389846	520	+	0	0.114715	0.128645	0.1322	0.0293781	0.0660909
ENSSSCG00000000623	5:63689413-63713894	2778	-	0.238703	0.458854	0.0907801	0.0576359	0.286465	0.326888
ENSSSCG00000000625	5:63576682-63730600	9048	+	7.25826	6.00531	10.7792	9.08206	12.2298	12.9125
ENSSSCG00000000628	5:63803464-63806127	684	-	0	0	0	0	0	0
ENSSSCG00000000629	5:63816468-63819555	1090	+	0	0	0.03479	0	0	0
ENSSSCG00000000631	5:63976739-63977674	936	+	0.040203	0	0	0	0.0536342	0.0298619
ENSSSCG00000000633	5:64060706-64084599	2426	+	11.2497	9.50479	723.306	856.729	28.2114	21.3301
ENSSSCG00000000634	5:64121146-64143261	3167	+	0.0388561	0.0175639	0.0098928	0.0419858	0.0321939	0.0100994
ENSSSCG00000000635	5:64143663-64158602	1331	+	4.19999	4.18436	2.89752	3.11597	2.54093	4.6065
ENSSSCG00000000636	5:64164279-64182643	993	+	0.0504231	0.0317416	0.0365747	0.138864	0.0679385	0.0549571
ENSSSCG00000000637	5:64257105-64265357	675	-	0.0459651	0	0	0	0	0
ENSSSCG00000000638	5:64280244-64290224	951	+	0.031865	0.151032	0	0	0	0.0216378
ENSSSCG00000000639	5:64307843-64320176	1058	+	0.557854	1.28513	0.104663	0.0335008	0.0974041	7.4645e-07
ENSSSCG00000000640	5:64347590-64352727	1754	+	1.8285	1.3528	0.3102	0.174903	0.262845	0.199008
ENSSSCG00000000641	5:64369987-64378469	1388	+	4.67558	4.79736	1.95777	1.05533	1.01365	0.883239
ENSSSCG00000000642	5:64390828-64391852	231	-	0	0	0	0	0	0
ENSSSCG00000000643	5:64496644-64498564	399	+	0	0	0	0	0	0
ENSSSCG00000000644	5:64511806-64631775	2255	+	98.6786	66.4662	11.9065	5.29571	21.3016	12.8444
ENSSSCG00000000647	5:64579163-64590512	2651	-	0.947136	1.75961	0.0197427	0.0609958	0.310497	0.310414
ENSSSCG00000000648	5:64542869-64556408	2500	-	0.266428	0.175445	0.0868038	0.125227	0.109031	0.459328
ENSSSCG00000000649	5:64520721-64540321	2192	-	0.347608	0.840952	3.29909	2.60053	5.80726	7.85504
ENSSSCG00000000650	5:64695366-64729282	895	-	0	0.0351987	0	0	0.0364843	0
ENSSSCG00000000652	5:64755375-64769738	1204	+	0.0628643	0.158495	0.170693	0.0273546	0.0529149	0.0430498
ENSSSCG00000000653	5:64909901-64917880	1701	+	0.339121	0.453934	0.357206	0.163949	0.107351	0.0909468
ENSSSCG00000000654	5:64938961-64956629	1155	+	2.42229	7.19157	1.88137	2.06672	1.76532	3.64574
ENSSSCG00000000655	5:64864441-64875859	1410	-	1.31716	0.471134	0.165947	0.052627	0.0639749	0.0710828
ENSSSCG00000000656	5:64827997-64858430	3125	+	1.08797	1.14178	1.74525	0.832475	2.05731	1.09311
ENSSSCG00000000657	5:65023651-65063423	1844	-	23.1308	32.5962	20.2029	13.9417	20.1994	20.6289
ENSSSCG00000000659	5:65110350-65162280	4596	+	0.026083	0.119472	0	0.0221164	0.00329623	0.0581937
ENSSSCG00000000660	5:65243719-65320387	4986	+	672.831	608.834	1.40639	0.323029	0.594564	0.386916
ENSSSCG00000000661	5:65355428-65378594	4249	+	0.880316	0.534092	1.27622	1.06567	1.3708	0.872438
ENSSSCG00000000662	5:65378672-65390731	2614	-	14.5228	12.9588	17.0129	10.6129	10.5665	12.7959
ENSSSCG00000000663	5:65412927-65430937	748	+	0.616481	0.0683721	0.70568	0.506059	0.524323	0.395912
ENSSSCG00000000664	5:65445195-65479118	3750	-	0	0	0	0.017739	0.0759896	0.0822861
ENSSSCG00000000665	5:65517873-65546224	1312	-	0.118233	0.152753	0.219591	0.156709	1.13945	0.580412
ENSSSCG00000000666	5:65574832-65589682	572	+	1.22466	0.177557	49.8149	43.5945	13.8497	44.4456
ENSSSCG00000000667	5:65607546-65616194	708	+	0.122222	0	0	0	0	0
ENSSSCG00000000668	5:65642441-65650313	734	-	0	0	0	0.0579329	0	0
ENSSSCG00000000669	5:65666119-65671845	1113	-	0	0	0	0	0	0
ENSSSCG00000000672	5:65898592-65956837	4002	+	13.5848	4.81776	2.71951	2.05934	7.088	12.668
ENSSSCG00000000674	5:66054576-66064967	720	-	12.0044	8.18525	6.24217e-08	0.143312	0.38339	0.342951
ENSSSCG00000000675	GL894246.2:7847-18711	2322	-	655.225	633.297	14.6219	15.1333	14.5687	25.8359
ENSSSCG00000000680	5:66320127-66325904	2738	-	0	0.0334185	0.037264	0.0147644	0.0121398	0.0381258
ENSSSCG00000000681	5:66307031-66319702	3016	-	0.674191	1.17889	2.54638	4.63386	6.42906	9.23385
ENSSSCG00000000682	5:66299162-66305903	1654	-	0.0851135	0	0.107691	0.148115	0.241325	0.214651
ENSSSCG00000000683	5:66295034-66297391	1337	+	0.130944	0.237257	0.339784	0.563003	0.462633	0.510934
ENSSSCG00000000684	5:66279242-66294281	3226	-	9.71772	4.25043	13.5657	8.48635	11.4398	7.53384
ENSSSCG00000000685	5:66274876-66278367	1267	-	63.6074	41.8994	1232.68	1668.75	63.8152	45.8268
ENSSSCG00000000687	5:66326563-66352931	2987	-	1.10954	2.93161	0.0910923	0.366707	0.13744	0.238749
ENSSSCG00000000688	5:66364052-66369815	1902	-	0.0460404	0.103006	0	0.0276662	0.0232032	0.0812925
ENSSSCG00000000690	5:66385806-66391594	1839	+	20.4025	13.713	10.7476	11.2254	17.5493	13.2355
ENSSSCG00000000691	5:66392524-66412399	1957	-	16.3132	8.3773	12.2451	12.7995	4.52459	3.52732
ENSSSCG00000000692	5:66427504-66551473	2336	+	0	0	0.0184762	0	0.00950787	0.0189967
ENSSSCG00000000693	5:66432584-66443844	3220	+	0.757664	0.915058	0.956897	1.39097	0.423573	1.02182
ENSSSCG00000000694	5:66448694-66449515	534	+	448.514	374.602	11978.5	20203.5	356.099	203.397
ENSSSCG00000000695	5:66449983-66463059	2833	-	2.35513	1.67927	2.51727	1.98121	2.43232	2.28166
ENSSSCG00000000696	5:66463609-66473082	2681	-	4.32872	2.20822	4.12574	3.16363	1.9796	2.11788
ENSSSCG00000000697	5:66473950-66510934	6772	-	11.2192	7.86826	6.60835	4.99839	6.2234	6.58337
ENSSSCG00000000700	5:66530424-66541004	1845	-	0.0896073	0.324978	0.0797698	0.232305	0.263709	0.215297
ENSSSCG00000000701	5:66541608-66546734	2115	-	6.15607	5.94146	9.45673	7.76855	4.02548	6.06762
ENSSSCG00000000702	5:66555218-66578578	4382	+	2.49844	2.17957	3.49106	2.75085	1.91194	2.23674
ENSSSCG00000000703	5:66646135-66647743	357	+	0	0.142873	0.667622	0	0.156581	0.416229
ENSSSCG00000000704	5:66647211-66658624	5598	-	6.38973	4.63207	2.25479	2.3718	1.97893	2.34431
ENSSSCG00000000705	5:66658752-66664135	1496	-	0.297872	0.729928	0.111305	0.153652	0.109443	0.158651
ENSSSCG00000000706	5:66732882-66739987	2107	-	21.4708	11.388	11.2542	10.178	7.71954	7.21021
ENSSSCG00000000707	5:66748908-66774989	3532	+	0.0779208	0.0151297	0.0460797	0.0450564	0.0236655	0.788599
ENSSSCG00000000708	5:66780459-66793354	2389	+	15.0188	10.5159	8.37943	6.43713	8.4515	11.7266
ENSSSCG00000000709	5:66793345-66811529	3352	-	0.991641	0.487573	0.101963	0.102069	0.0892447	0.335926
ENSSSCG00000000710	5:66976092-66989641	648	-	0	0	0	0.160136	0	0.0381064
ENSSSCG00000000712	5:67005340-67078256	4564	+	2.89215	1.34603	10.39	5.34671	16.3013	6.44563
ENSSSCG00000000713	5:67262222-67277839	1431	-	0.0630269	0	0.157483	0.126427	0.424729	0.0700796
ENSSSCG00000000714	5:67204186-67204959	774	+	0.142323	0	0.0919243	0.102209	0.284058	0.255228
ENSSSCG00000000716	5:67768663-67770150	1488	-	0	0	0.024393	0	0.403675	0.0642598
ENSSSCG00000000717	5:67861707-67865421	3715	-	0	0	0.116011	0.168233	0.253485	0.399866
ENSSSCG00000000718	5:67903769-67941362	2031	-	0	0	0	0	0.00646443	0
ENSSSCG00000000719	5:67965977-67994531	1269	-	42.8147	27.0169	93.466	49.5671	21.7184	22.6832
ENSSSCG00000000720	5:67994644-68020835	3637	+	0.338624	0.445508	0.238836	0.34044	0.496183	0.415045
ENSSSCG00000000721	5:68022319-68103087	2445	-	0.436986	0.683422	1.13126	0.809903	0.28521	0.643863
ENSSSCG00000000723	5:68103443-68148246	3995	+	2.14517	2.65832	4.112	3.10547	1.92696	2.72056
ENSSSCG00000000724	5:68198018-68209372	2487	+	0	0	0.628976	0.995563	0.00576497	0
ENSSSCG00000000727	5:68310075-68332139	5475	-	1.86967	1.40162	2.58728	3.75133	4.0287	3.18457
ENSSSCG00000000728	5:68750716-68791740	4646	+	2.07999	2.10958	1.86742	1.46845	1.29543	1.11184
ENSSSCG00000000730	5:68942252-69061177	5169	-	0	0	0.0247423	0.0616153	0.0176612	0.012528
ENSSSCG00000000732	5:69023638-69052093	852	-	0.22918	0.0992507	0.184379	0.163516	0.067406	0.634116
ENSSSCG00000000734	5:69160203-69217395	3551	+	3.7789	4.90581	2.96132	4.24694	2.57281	3.32288
ENSSSCG00000000735	5:69219130-69394433	4767	-	9.91596	9.86954	5.49137	5.78296	3.85629	4.81852
ENSSSCG00000000736	5:69417021-69481312	3185	-	0.590071	0.306012	12.0728	7.18773	0.613499	0.602049
ENSSSCG00000000737	5:69488422-69525202	3652	-	0.646654	0.786397	1.10884	1.27298	1.49872	1.54514
ENSSSCG00000000738	5:69526071-69532789	2391	-	1.75983	0.622046	1.86933	0.681419	1.19754	0.813068
ENSSSCG00000000739	5:69532861-69549919	3450	+	0.0672114	0.193054	0.146401	0.184143	0.171208	0.190461
ENSSSCG00000000740	5:69550476-69556641	933	+	0	0	0	0	0	0
ENSSSCG00000000741	5:69568052-69577825	2215	+	0.07325	0.129997	1.6993	0.781919	0.838092	0.481779
ENSSSCG00000000742	5:69578072-69592357	3994	-	3.36367	1.49212	2.23681	1.54174	1.90012	1.20198
ENSSSCG00000000743	5:69599776-69608624	2764	-	51.3695	34.5043	62.4978	35.9843	14.6606	20.6249
ENSSSCG00000000745	5:69616186-69630573	3520	+	1.0235	0.844554	0.759045	0.501932	0.360174	0.252857
ENSSSCG00000000746	5:69630607-69644440	1571	-	5.89508	5.11428	9.04636	7.33712	2.77397	3.5947
ENSSSCG00000000747	5:69679803-69690563	1268	-	0.775231	1.06396	0.963837	0.381776	0.317551	0.458501
ENSSSCG00000000748	5:69760236-69825274	3048	+	0.0106424	0.00927384	0.0297292	0.0112948	0.00504309	0
ENSSSCG00000000749	5:69834830-69860683	3258	-	27.9865	16.3628	0.0886278	0.0893886	0.0710302	0.0263333
ENSSSCG00000000751	5:69928792-69967589	2255	+	0.393522	0.929218	1.55746	0.999493	0.613275	0.967218
ENSSSCG00000000753	5:70263614-70410707	12120	+	6.73705	5.31241	6.29485	6.10039	7.66285	5.48849
ENSSSCG00000000754	5:70410182-70433628	1876	-	1.51195	1.63382	2.22703	1.79205	0.855882	1.12527
ENSSSCG00000000755	5:70490239-70873628	8700	+	6.52809	6.92736	2.1163	1.68768	2.15792	1.67615
ENSSSCG00000000757	5:70997260-71230471	3719	-	70.8396	71.1134	19.3502	16.0762	164.11	105.628
ENSSSCG00000000758	5:70992973-70995680	438	+	0	0	0	0.133476	0	0
ENSSSCG00000000759	5:71086445-71087855	1411	-	0.176956	0.502144	2.21186	3.06013	1.7538	3.07312
ENSSSCG00000000760	5:70968132-70975507	2817	-	0	0.0114048	0	0.0147228	0.024604	0.0491185
ENSSSCG00000000763	5:71340702-71715756	3084	+	0.219085	0.26075	0.940794	0.708133	1.4971	1.32107
ENSSSCG00000000764	5:71738908-71748652	1343	-	6.84599	6.5034	10.7078	5.68759	3.13059	3.97651
ENSSSCG00000000765-2	5:71769895-71778550	2812	+	1.75977	1.6773	2.99826	1.90962	3.43145	5.13833
ENSSSCG00000000765-3	5:71778781-71779588	808	+	2.33269	2.56667	2.85096	1.86926	5.63031	4.95063
ENSSSCG00000000766	5:71997471-72017751	6922	+	0.802365	0.591612	1.4401	0.91992	1.8916	1.18142
ENSSSCG00000000767	5:72025379-72045323	1359	-	20.4689	19.2798	41.1513	26.5218	30.1492	33.1051
ENSSSCG00000000769	5:72118711-72143297	1226	-	7.7663	4.39574	3.41316	2.94042	4.7008	6.79661
ENSSSCG00000000770	5:72156589-72482283	8707	-	1.3495	1.34177	4.26393	2.89887	2.21003	1.45935
ENSSSCG00000000773	5:72507466-72533751	8253	+	3.71316	2.64547	8.49235	6.25913	0.0560005	0.197581
ENSSSCG00000000774	5:72536455-72596714	2564	+	3.5069	6.20875	1.66185	3.34132	2.14905	5.83949
ENSSSCG00000000778	5:72797884-73101443	5825	-	6.11206	8.0632	0.641352	0.579432	3.6501	5.31922
ENSSSCG00000000779	5:73379320-73586157	6844	-	2.52375	3.97355	2.9779	1.84305	0.89306	0.827116
ENSSSCG00000000781	5:73679738-73741554	5006	-	0	0	0.733937	0.444241	7.98636	3.63285
ENSSSCG00000000782	5:73761894-73831667	1950	+	0.0113186	0.0303516	0.0171809	0	0.0156528	0.00850979
ENSSSCG00000000783	5:73855945-74346665	7238	-	4.14519	2.526	0.797885	1.09356	3.559	4.54029
ENSSSCG00000000784	5:74510376-74656571	11588	+	1.3956	1.92728	3.51909	3.09942	4.88856	4.44463
ENSSSCG00000000785	5:74681355-74703142	1753	+	0.0282089	0.0172602	0.145929	0.140335	0.221635	0.185942
ENSSSCG00000000787	5:74904120-75021260	2988	-	0.00698399	0.0227866	0.0338818	0	0.0474949	0.0365739
ENSSSCG00000000789	5:74902746-75389474	5755	+	0	0	0.185495	0.101195	0.13876	1.35193
ENSSSCG00000000791	5:75804960-75875889	2967	+	0.245356	0.140477	0.0851778	0.0343388	0.00800886	0.0290939
ENSSSCG00000000793	5:76314101-76434682	3340	+	9.23291	9.35025	10.7668	7.00919	7.89363	8.16415
ENSSSCG00000000795	5:77322940-77484977	7158	-	0.0111257	0.0437814	4.04698	8.02748	3.45498	2.75505
ENSSSCG00000000798	5:77679417-77694193	4819	-	12.0916	8.8228	4.811	3.3485	9.6959	13.7725
ENSSSCG00000000799	5:77646641-77676604	7602	+	2.07925	3.21021	1.74954	0.555571	1.87005	2.96388
ENSSSCG00000000800	5:77615751-77646943	4495	-	2.87279	2.41267	1.36409	0.91842	1.37715	2.02672
ENSSSCG00000000801	5:77694656-78395937	2409	+	0.111497	0.121045	3.80424	3.15883	0.773819	1.43071
ENSSSCG00000000802	5:78417210-78687074	3536	-	13.0732	5.1747	0.13204	0.0696338	0.112406	0.0531457
ENSSSCG00000000804	5:78998863-79220118	6575	+	2.9513	4.99019	10.1151	10.575	7.7265	7.08838
ENSSSCG00000000806	5:79736375-79785918	7753	-	9.64662	7.5509	7.48055	4.55484	5.2463	4.27877
ENSSSCG00000000807	5:79930885-80001319	8989	-	8.18594	0.827295	0.727226	1.57799	0.766046	0.818542
ENSSSCG00000000808	5:80039269-80050523	1883	-	8.5442	12.745	17.0092	8.58032	3.18469	4.06596
ENSSSCG00000000809	5:80074381-80084755	2148	+	1.56045	1.18583	1.31672	0.761684	0.283973	0.370461
ENSSSCG00000000812	5:80768168-80770315	2135	+	0.0950778	0.0660034	0	0	0.184895	0.00960847
ENSSSCG00000000814	5:81513131-81518043	1349	-	3.47918	7.80704	1.94903	4.32374	2.31848	6.10858
ENSSSCG00000000816	5:81597499-81654620	4179	-	2.04222	2.00302	1.85353	1.64719	1.19722	1.39228
ENSSSCG00000000818	5:81952239-81953168	930	-	0	0	0	0	0.0284152	0.064137
ENSSSCG00000000819	5:81738771-81739932	954	-	0	0	0	0.138603	0.0851245	0.124924
ENSSSCG00000000820	5:81892081-81892818	738	+	0	0	0	0	0	0.0184926
ENSSSCG00000000832	5:82379122-82380048	927	-	0	0	0	0	0	0
ENSSSCG00000000837	5:83186660-83577558	4209	-	0.116245	0.102972	0.183718	0.249843	1.00079	0.898893
ENSSSCG00000000838	5:82991299-83121503	5723	+	46.7153	37.5988	1.09663	1.22094	6.80374	5.68965
ENSSSCG00000000839	5:82894882-82960169	9146	+	5.194	4.80303	3.25934	2.95825	18.0198	14.7362
ENSSSCG00000000840	5:82604179-82645895	5122	+	17.5605	13.1141	9.78718	5.642	10.1192	9.95957
ENSSSCG00000000841	5:82649385-82706969	4594	-	2.8357	2.81036	4.59746	3.43717	2.93856	3.06847
ENSSSCG00000000842	5:82756800-82779984	3127	+	6.62179	8.14525	17.8242	12.7463	5.04833	6.64772
ENSSSCG00000000843	5:83656304-83701655	4997	+	21.8235	12.8833	14.9069	7.90396	22.414	6.92373
ENSSSCG00000000844	5:83903224-83923239	3138	+	4.9701	4.16374	7.54721	4.52467	1.75262	3.26948
ENSSSCG00000000846	5:83936717-83979588	9957	-	6.50052	5.64342	12.0889	7.68137	3.68818	4.52597
ENSSSCG00000000847	5:84047853-84067216	3405	-	2.67481	2.81691	2.75671	2.15513	1.44897	2.55141
ENSSSCG00000000848	5:83980084-84048064	1817	+	0.440922	0.537778	3.65389	4.05615	2.84693	6.68567
ENSSSCG00000000849	5:84016183-84084086	2845	-	142.554	81.9305	29.1185	16.7875	19.4677	32.8829
ENSSSCG00000000852	5:84227567-84256705	4503	-	5.18306	6.9002	0	0.0141207	0.00614992	0.00618381
ENSSSCG00000000853	5:84133943-84227638	5736	+	3.74207	1.65904	10.5805	3.77003	0.388543	0.45514
ENSSSCG00000000854	5:84334515-84425007	4997	+	8.67424	12.2384	0.0285552	0.0297774	0.0216205	0
ENSSSCG00000000856	5:85193369-85222836	922	+	541.117	277.206	0.688221	0.240624	0.0851719	25.311
ENSSSCG00000000857	5:85686131-85780401	7495	+	13.2896	7.22967	9.57827	11.8912	16.1555	24.1939
ENSSSCG00000000858	5:85944967-85946325	707	+	0	0	0.0521958	0	0.0734115	0.131903
ENSSSCG00000000859	5:85945898-86067179	2415	-	0.248678	0.628896	0.181492	0.274261	0.245684	0.626523
ENSSSCG00000000860	5:86067267-86118726	1098	+	1.87286	1.68592	3.71523	2.04974	2.29645	1.61635
ENSSSCG00000000862	5:86352832-86413187	5109	+	1.5204	2.16604	3.48443	2.79194	2.83167	4.52878
ENSSSCG00000000863	5:86445888-86455618	2868	+	13.0443	10.9528	2.87459	1.69307	4.86031	3.50567
ENSSSCG00000000864	5:86453383-86497240	1299	-	326.107	243.801	77.2094	37.2362	157.88	77.1504
ENSSSCG00000000866	5:86510737-86642459	4151	-	3.42069	1.96318	724.123	199.214	0.0926372	0.0603742
ENSSSCG00000000867	5:86719619-86720044	426	-	0.289413	8.48733e-09	0.0738368	3.33926e-06	0	0.0329634
ENSSSCG00000000869	5:86808523-86907742	8681	-	3.62135	2.8754	3.78532	2.73053	1.99392	2.8229
ENSSSCG00000000870	5:86790545-86806999	3273	+	29.0273	21.0577	22.5	17.9269	15.9571	17.4371
ENSSSCG00000000871	5:87012957-87067058	2594	+	0.105439	0	0.0180277	0.0751057	0.00838506	2.17648
ENSSSCG00000000873	5:87094797-87321631	2817	-	0.00845858	0	0.022547	0	0.0103965	0.0112132
ENSSSCG00000000874	5:87842107-87871048	2898	+	1.95584	1.73423	0.338676	1.00341	0.351011	0.956457
ENSSSCG00000000875	5:87754674-87828141	1622	+	29.8217	24.3435	0.0398321	0.0399279	0	0
ENSSSCG00000000876	5:87686303-87697199	2375	+	0.517284	0.36284	0	0	0.012393	0.0207234
ENSSSCG00000000877	5:88004743-88025859	4345	-	14.8075	10.3745	7.71648	4.97446	6.79041	7.98692
ENSSSCG00000000878	5:88065425-88079181	1168	+	0.629554	0.17614	0.0682843	0	0.125649	0.0347909
ENSSSCG00000000879	5:87969809-87977076	671	-	0.426076	1.55644	0.29485	0.355433	0.307574	0.292686
ENSSSCG00000000880	5:88519634-88687495	947	+	0	0	0.318686	0	0.128756	0.0528976
ENSSSCG00000000881	5:88424826-88439171	627	-	0	0	0	0.0660573	0.0311134	0
ENSSSCG00000000882	5:88859059-89064764	1157	+	0	0	0.0265197	0	0.0368574	0.0269403
ENSSSCG00000000884	5:89443057-89581082	6611	-	0.928899	1.20246	1.68779	1.47238	2.18817	2.34536
ENSSSCG00000000886	5:89607357-89615312	1412	-	158.044	127.266	644.204	366.318	137.151	159.977
ENSSSCG00000000887	5:89640941-89669987	3741	-	7.49842	7.63653	15.159	11.6623	3.33484	3.98291
ENSSSCG00000000890	5:91290870-91316515	1286	+	5.27594	4.11342	6.65477	4.28936	2.7782	3.23339
ENSSSCG00000000891	5:91688949-91721002	2196	+	7.23796	10.311	9.42935	13.1289	5.04737	8.29937
ENSSSCG00000000892	5:91725373-91751648	3991	+	11.8318	9.11482	0	0.0186179	0.0451622	0.447713
ENSSSCG00000000893	5:91753147-91772307	3123	-	67.3054	64.4743	0.20038	0.375659	0.117617	0.942252
ENSSSCG00000000894	5:91772418-91818212	2732	+	0.290573	0.85909	0.0314904	0.00937474	0.0118067	0.0196697
ENSSSCG00000000895	5:91804014-91826296	2395	-	5.93517	4.85856	9.48123	5.10192	3.68468	7.94011
ENSSSCG00000000896	5:91873151-91985909	3426	+	0.99655	1.00416	5.42054	4.38408	0.988579	2.8089
ENSSSCG00000000897	5:92144117-92145461	742	-	0	0.0635844	0.0743152	0	0	0
ENSSSCG00000000900	5:92199940-92302311	11788	-	7.27307	4.88688	13.8932	7.76244	4.4181	6.03177
ENSSSCG00000000901	5:92301766-92599447	5529	+	6.12562	6.47308	0.863237	0.512234	0.790048	0.619762
ENSSSCG00000000902	5:92479973-92527611	4124	+	5.07422	4.8429	4.74761	3.24682	2.81515	3.37285
ENSSSCG00000000905	5:92639656-92664030	651	+	37.7807	47.0687	222.499	118.026	22.6139	27.429
ENSSSCG00000000906	5:93062868-93150574	3629	+	2.19088	2.50468	0.852216	0.45263	0.786631	0.588134
ENSSSCG00000000907	5:93227623-93461146	7639	+	0.945264	1.34787	0.799275	0.530852	0.997371	1.61835
ENSSSCG00000000908	5:93613304-93637435	1193	+	20.5171	15.4665	34.2001	24.1823	22.5602	18.6148
ENSSSCG00000000910	5:93712449-93718695	2310	-	7.82094	22.6837	3.02007	1.99428	1.19476	1.78894
ENSSSCG00000000912	5:94369924-94492522	7863	+	11.1536	16.5525	5.45775	3.88108	5.25806	5.08794
ENSSSCG00000000914	5:95088441-95091191	1786	+	36.0801	51.054	28.5249	22.8036	48.9911	52.5205
ENSSSCG00000000915	5:96109466-96143968	2071	+	10.8413	10.2248	174.083	182.916	157.278	251.283
ENSSSCG00000000916	5:96175690-96184752	3476	+	1.51389	0.460365	23.9923	42.5005	50.3877	89.7773
ENSSSCG00000000917	5:96198329-96283828	4907	+	0	0.0176728	0.670517	4.50666	4.31201	10.5219
ENSSSCG00000000918	5:96320060-96355948	963	+	0	0	0	0.0394354	0.054127	0.174759
ENSSSCG00000000919	5:96363644-96364864	1221	+	0	0	0.0457203	0	0	0
ENSSSCG00000000920	5:97801762-97890522	1726	-	2.32507	1.66054	0.61054	0.380464	0.231575	0.491879
ENSSSCG00000000921	5:97776303-97794293	4759	-	3.931	3.18433	8.33569	6.36659	2.34669	2.12877
ENSSSCG00000000922	5:98734846-98834131	613	+	4.90372	3.46699	8.71057	4.4083	4.27381	8.37358
ENSSSCG00000000924	5:99176519-99207244	2046	+	0.528016	0.440081	0.299327	0.128715	0.158334	0.062985
ENSSSCG00000000925	5:99158872-99176450	4138	-	8.56392	6.94864	4.51624	2.70306	2.41647	2.77216
ENSSSCG00000000926	5:99071187-99163734	10714	+	0.71593	0.862926	0.693982	0.56576	0.872881	1.06131
ENSSSCG00000000927	5:99022903-99071007	2219	-	5.42776	3.74183	5.8509	4.34671	3.99641	5.09479
ENSSSCG00000000931	5:100715548-101008754	2482	+	0	0	0	0.35617	0.0236318	0.426539
ENSSSCG00000000932	5:101077132-101088559	681	-	0	0	0	0.0516489	0	0
ENSSSCG00000000933	5:101498112-101518599	981	-	0	0	0	0	0	0
ENSSSCG00000000934	5:101860008-101950290	4145	+	0.0116666	0.0309452	0.0114549	0.0258394	0.0205591	0.0670687
ENSSSCG00000000936	5:102109889-102136116	2424	+	0	0	0	0	0.0230946	0.0173003
ENSSSCG00000000937	5:105701192-105703369	951	-	0	0	2.21753	0.752932	0	0.0177522
ENSSSCG00000000938	5:105477330-105635097	7770	+	5.17637	7.92382	1.42423	0.807985	4.45062	1.93801
ENSSSCG00000000939	5:105192198-105368526	6956	-	44.9528	66.596	7.92795	3.21324	17.9005	14.1921
ENSSSCG00000000940	5:105054245-105191159	3141	+	0	0.0615821	0.0224441	0.00740586	0.00681912	0.0146556
ENSSSCG00000000941	5:104178673-104212910	1733	+	3.44487	3.41619	2.40758	3.26593	2.19942	3.31468
ENSSSCG00000000942	5:104173567-104178937	949	-	5.89309	4.82633	9.97402	6.4795	3.07084	3.55981
ENSSSCG00000000943	5:105853485-106003580	6852	-	0	0.00415526	0	0.00499288	0	0.00736475
ENSSSCG00000000948	5:106815515-107014135	4048	-	0.203192	0.07581	0.00782918	0.0547798	0.00720485	0.0706233
ENSSSCG00000000950	5:109254252-109290485	5646	+	0.104147	0.153571	0.0817446	0.26821	0.133287	0.288526
ENSSSCG00000000951	5:109453875-109475944	1362	+	1.03876	1.51086	3.36997	3.17773	1.54946	4.13215
ENSSSCG00000000952	5:109489689-109542525	4545	-	5.11477	6.15033	7.14896	4.78573	4.02061	4.26424
ENSSSCG00000000953	5:108323876-108423912	3061	+	0.408911	0.933533	0.482754	0.787573	0.39024	0.954871
ENSSSCG00000000955	5:111953-312730	1922	-	7.11858	4.85011	4.62188	3.9424	5.1373	6.40162
ENSSSCG00000000958	5:110119484-110125579	6096	+	0.44691	0.331393	0.776622	0.540536	0.202944	0.281208
ENSSSCG00000000959	5:110222864-110349697	2836	+	5.98229	3.87579	10.6932	6.43313	1.56345	1.13765
ENSSSCG00000000960	5:110576801-110578615	1815	+	0	0	0.021184	0.0251584	0.0106576	0
ENSSSCG00000000961	5:110530127-110532637	1575	+	88.1945	57.8718	0.181681	3.92106	0.0341654	0.104779
ENSSSCG00000000963	5:110579921-110599695	304	-	0	0	0	0	0	0
ENSSSCG00000000964	5:110541988-110546718	3200	-	10.5834	8.0634	6.35311	6.43769	8.80033	9.70945
ENSSSCG00000000965	5:110546792-110559548	4118	+	5.54988	4.4295	5.12882	4.7898	2.46552	2.3626
ENSSSCG00000000966	5:110557622-110559648	1279	-	4.73138	5.07531	3.94334	3.32287	2.79338	3.10319
ENSSSCG00000000967	5:110562328-110564234	856	-	0	0.0593453	0.459092	0	0	0
ENSSSCG00000000968	5:110498103-110520694	11137	-	10.803	7.15338	11.3352	7.87854	7.00447	5.89244
ENSSSCG00000000970	5:110438752-110497384	5827	+	9.81931	6.96021	20.0372	14.4952	7.71939	6.69646
ENSSSCG00000000971	5:110662337-110690515	8380	+	5.9945	3.13958	8.09564	6.18768	4.03915	3.52507
ENSSSCG00000000973	5:110690389-110703696	2373	-	26.4779	14.5528	12.4274	8.46974	5.38512	4.13271
ENSSSCG00000000974	5:110707878-110717492	2615	-	24.1995	16.8724	10.5535	9.96933	6.6042	6.30013
ENSSSCG00000000975	5:110720289-110729114	3216	-	2.59814	1.69985	0.798857	0.136225	0.49616	0.383737
ENSSSCG00000000976	5:110732530-110790394	3633	-	0	0	0	0.0711625	0	0
ENSSSCG00000000978	5:110794970-110816777	3384	+	0.172117	0.346106	0	0.221789	0.0110373	0.0132128
ENSSSCG00000000980	5:110955704-110970348	7041	-	7.43338	5.259	5.0972	4.24889	3.55093	3.53212
ENSSSCG00000000981	5:110965810-110973596	1505	+	13.0078	6.73782	3.47329	3.73931	2.53766	4.22664
ENSSSCG00000000982	5:110869571-110906353	2391	+	0	0.0326892	0	0	0.126675	0.0131212
ENSSSCG00000000983	5:110908366-110922536	3287	+	0	0	0	0.0169525	0.061353	0.975506
ENSSSCG00000000985	7:48049-194216	3974	-	11.7752	11.7839	10.4003	13.7836	7.72884	11.1602
ENSSSCG00000000990	7:363708-523053	1352	+	0	0	0	0	0	0
ENSSSCG00000000991	7:864814-866815	1212	+	0	0	0	0	0.0287004	0.144479
ENSSSCG00000000992	7:914757-920677	1883	+	0.0521758	0	0.0470307	0.0828221	0	0.0118931
ENSSSCG00000000994	7:1046663-1386578	2107	-	15.8251	28.2765	2.22919	3.15648	5.54364	9.26737
ENSSSCG00000000997	7:3153290-3162938	9649	+	1.38736	1.88414	2.74904	4.43127	0.156239	0.790199
ENSSSCG00000000998	7:3093571-3108703	4077	-	7.86028	3.39103	5.54131	2.66434	3.31285	3.22874
ENSSSCG00000000999	7:2906509-3070657	3351	+	4.18522	2.5987	3.7733	2.56534	2.47716	2.40575
ENSSSCG00000001000	7:2506301-2523637	2364	-	157.384	131.488	57.9987	27.5004	29.1945	35.9082
ENSSSCG00000001001	7:2500336-2513359	693	+	1.07244	0.571639	0.186843	0.0983018	0.177104	0.0703036
ENSSSCG00000001002	7:2452699-2475967	4523	-	7.7101	5.71752	8.46504	5.82888	4.57727	5.91223
ENSSSCG00000001004	7:2048964-2194261	4128	-	3.95475	4.41139	4.3464	2.04419	0.0789633	1.58791
ENSSSCG00000001005	7:2041043-2048755	589	+	12.0454	21.6353	26.1689	42.3862	4.56281	9.9793
ENSSSCG00000001006	7:1975870-2016670	1517	-	1.76547	1.87997	9.9755	9.24356	6.77672	4.66693
ENSSSCG00000001008	7:1947211-1974351	1181	+	65.3712	89.2529	12.1961	12.6157	14.4019	18.3933
ENSSSCG00000001009	7:1905591-1945367	4499	+	6.11637	5.96143	3.15781	2.58745	4.22828	4.99276
ENSSSCG00000001010	7:1756548-1766944	2016	+	13.8269	10.6205	21.1131	13.5803	8.45639	8.831
ENSSSCG00000001011	7:1783240-1792444	2209	-	13.9034	10.8463	4.95007	2.82264	3.44152	4.35094
ENSSSCG00000001016	7:3379268-3548305	288	+	13.5837	6.26297	8.2668	7.05924	3.54799	4.03773
ENSSSCG00000001021	7:4477942-4652513	8721	+	15.7152	12.5312	7.35314	7.40509	3.88508	4.24229
ENSSSCG00000001022	7:4665428-4698116	7638	-	32.7572	19.6533	21.4428	18.6821	10.6249	12.9628
ENSSSCG00000001024	7:4857915-4883653	3762	+	2.17481	2.22132	3.18385	2.36436	1.43708	2.03895
ENSSSCG00000001025	7:4968322-5021221	9620	+	13.732	11.4181	0.179188	0.200637	0.0220913	2.86493
ENSSSCG00000001026	7:5024579-5040425	3713	+	3.17892	2.68553	2.68233	2.29781	2.42087	3.47196
ENSSSCG00000001027	7:5162417-5317693	5753	+	19.9741	14.4764	2.46823	2.0659	4.18337	4.31622
ENSSSCG00000001030	7:5403688-5470963	4162	+	3.58338	2.86162	4.88634	3.42832	2.52758	2.91933
ENSSSCG00000001032	7:5756284-5756694	411	+	0	0.125625	0.141983	0.298134	0	0
ENSSSCG00000001033	7:5771189-5810301	3243	-	2.28422	2.74418	1.51179	1.28424	1.41641	2.07978
ENSSSCG00000001035	7:7035743-7056186	627	-	0	0	0	0	0	0
ENSSSCG00000001036	7:7533236-7556414	3089	-	0	0	0.0126522	0.0131508	0.0246733	0.660381
ENSSSCG00000001038	7:7774417-7781632	962	+	109.981	127.352	47.9923	30.8482	20.934	25.588
ENSSSCG00000001039	7:7640540-7734657	4842	+	4.52183	6.31067	0.49904	0.739025	0.552852	0.937481
ENSSSCG00000001040	7:7742836-7750084	740	-	1.91413	0.88839	0	0	0	0
ENSSSCG00000001041	7:7756808-7769029	1933	+	8.3095	6.06534	6.707	8.26567	1.87874	4.11526
ENSSSCG00000001042	7:7794801-7850055	2308	-	0.117647	0.272101	0.155724	0.0334217	0.0773347	0.102191
ENSSSCG00000001045	7:7976967-8014543	3751	-	1.20207	6.1494	0.0635725	0.174957	0.22401	0.14608
ENSSSCG00000001046	7:8268049-8314905	4612	-	0.822898	1.76553	0.997003	0.765988	2.17396	1.22508
ENSSSCG00000001047	7:8712150-8724003	326	-	15.0465	6.54738	14.6155	6.18797	5.62929	2.5665
ENSSSCG00000001048	7:8584775-8651293	7695	+	35.0333	27.8056	0.08992	0.010448	0.00412775	0
ENSSSCG00000001049	7:8917085-9065107	10787	+	0.954512	1.16923	0.401833	0.396527	0.913338	0.91762
ENSSSCG00000001050	7:9152653-9159443	2971	+	0.244853	0.249225	0.179474	0.149305	1.21936	0.779584
ENSSSCG00000001052	7:9509245-9957929	3460	+	0.808471	1.43004	0.63287	0.622456	0.745912	0.658173
ENSSSCG00000001053	7:9976357-10048603	1590	-	7.2857	5.31534	17.5251	9.03331	3.47864	3.76168
ENSSSCG00000001054	7:10082878-10193303	2558	-	5.37435	1.65415	9.91341	8.8592	7.00914	3.46061
ENSSSCG00000001056	7:10287510-10489554	2887	-	7.21862	5.98007	9.68693	6.14922	5.06213	4.2814
ENSSSCG00000001057	7:10548738-10575969	4822	-	3.20346	2.24445	1.82701	1.79319	1.75306	2.24213
ENSSSCG00000001058	7:10687627-10688370	744	+	0	0	0	0	0	0
ENSSSCG00000001061	7:11952387-12191640	6072	+	1.72218	2.38122	2.65646	1.89924	1.41564	1.68711
ENSSSCG00000001062	7:12191423-12309399	1329	-	7.10489	5.18736	18.1085	11.5359	3.71717	4.87057
ENSSSCG00000001063	7:12713065-12734262	3036	+	2.64101	3.64415	6.77332	3.71191	5.51316	5.52389
ENSSSCG00000001064	7:12850723-12893598	1501	+	16.6886	17.7063	90.0029	94.5074	0.688242	0.789535
ENSSSCG00000001065	7:12902370-13323046	4642	-	2.8318	1.64615	3.92628	3.26787	1.77073	1.22387
ENSSSCG00000001066	7:13741116-13753960	3200	+	0.0211731	0.0949417	51.2902	32.3558	0.388888	0.372348
ENSSSCG00000001067	7:13859925-13885150	1151	+	0	0	0.102821	0	0	0
ENSSSCG00000001068	7:14013388-14052973	2409	+	0.0219684	0.0384565	17.7213	8.72057	0.0211295	0.112334
ENSSSCG00000001070	7:14080124-14092971	4465	+	34.3618	27.0948	16.8774	12.6852	10.4548	10.0482
ENSSSCG00000001071	JH118445.1:28686-108791	4892	+	0.985857	0.947675	1.51409	1.19048	0.57064	0.704193
ENSSSCG00000001073	7:14562434-14587800	1977	-	5.80239	6.0304	2.10344	1.02684	0.535231	0.640246
ENSSSCG00000001074	7:14587988-14643133	4652	+	5.78056	5.83964	1.73382	1.09761	0.973377	1.4215
ENSSSCG00000001075	7:14643275-14677299	3193	-	36.2101	35.4266	48.1854	36.9858	14.8521	30.623
ENSSSCG00000001076	7:14688393-14867463	5090	+	7.49103	8.36523	9.09982	7.49102	0.414832	2.25496
ENSSSCG00000001078	7:16427766-16539449	3734	-	1.88511	2.26121	0.913245	1.35655	1.26767	2.23502
ENSSSCG00000001079	7:16704679-16779199	4501	+	0.851409	0.67039	2.27711	1.41788	1.02795	0.937744
ENSSSCG00000001080	7:16819884-17481027	2393	+	4.15591	3.72688	7.58762	5.76168	2.29488	2.62952
ENSSSCG00000001081	7:17852187-17857159	4973	+	1.99201	3.09031	2.78593	2.8906	3.14408	4.20383
ENSSSCG00000001082	7:18412493-18424842	914	-	0.0345046	0	0	0.0448642	0.0197526	0.0633038
ENSSSCG00000001083	7:18656734-18657420	687	+	0	0	0	0	0.0228576	0
ENSSSCG00000001085	7:20195085-20369314	5719	-	0.912864	1.12788	0.147607	0.135917	0.212927	0.144828
ENSSSCG00000001087	7:20394541-20442106	3582	+	9.92481	6.5254	9.9334	8.16624	4.45862	4.20621
ENSSSCG00000001088	7:20422119-20422475	357	-	0	0.14037	0.479888	0.484371	0.146891	0.302019
ENSSSCG00000001089	7:20441957-20496638	4763	-	40.987	30.2157	0.0601107	0.0140925	0.0281149	0.0376824
ENSSSCG00000001090	7:20501557-20529581	5391	+	37.6642	37.2686	3.0779	1.73536	2.22773	2.39933
ENSSSCG00000001091	7:20533666-20638973	6359	-	0.690186	0.182971	0.0194123	0.0201184	0.0222005	0.0872301
ENSSSCG00000001092	7:20641852-20657202	3123	-	36.4953	10.0431	9.08549	6.02452	2.75334	3.31671
ENSSSCG00000001093	7:20655484-20661027	2883	+	70.8546	19.4592	9.639	3.90256	1.01259	1.41955
ENSSSCG00000001094	7:20662483-20677668	4129	-	55.5906	37.6476	23.8714	20.034	13.5151	18.8611
ENSSSCG00000001095	7:20739307-20748725	1353	+	9.89123	9.86023	6.04541	3.44715	2.75565	2.91457
ENSSSCG00000001096	7:20752463-20755276	720	-	0	0	0.0573795	0.11366	0.0268677	0
ENSSSCG00000001097	7:20762730-20990724	5128	-	2.1909	3.30702	3.66148	3.24073	0.59455	0.967997
ENSSSCG00000001099	7:21026085-21451614	3452	-	1.14125	1.6418	0.302014	0.40251	0.825153	0.990235
ENSSSCG00000001100	7:21336478-21653398	5731	+	2.23644	2.44574	0.976371	0.555689	3.65809	3.38676
ENSSSCG00000001101	7:21689470-21732933	1484	+	0	0.0622879	0.0231458	0.0483831	0	0.0119632
ENSSSCG00000001102	7:21764393-21764788	396	-	0	0	0	0	0	0
ENSSSCG00000001106	7:21791901-21824572	6868	+	27.713	27.7999	0.0905418	0.0339651	0.0187557	0.0115527
ENSSSCG00000001107	7:21858336-21885956	2515	+	7.61061	20.702	0	0.303285	0.0247951	0
ENSSSCG00000001131	7:22275360-22288896	2145	+	0.122104	0.17587	0.0907316	0.171989	0.120145	0.189
ENSSSCG00000001132	7:22014504-22021184	2484	+	0	0	0.0253802	0	0	0
ENSSSCG00000001134	7:22089282-22089728	447	+	11.2	27.6579	16.2367	31.2079	10.1419	29.0157
ENSSSCG00000001137	7:22072603-22073539	937	+	14.6886	34.3764	27.53	40.2789	20.3458	40.0749
ENSSSCG00000001147	7:22214209-22215141	933	-	0	0	0	0	0	0
ENSSSCG00000001156	7:22517559-22522247	4689	+	0.806392	0.88206	0.170117	0.623702	0.508921	0.531346
ENSSSCG00000001157	7:22459943-22461030	948	-	0	0	0	0	0	0
ENSSSCG00000001161	7:22525412-22526344	933	+	0	0	0.060657	0	0	0
ENSSSCG00000001164	7:22616337-22622592	2205	+	0.0187245	0.0231432	0.0909845	0.0124377	0.0360783	0.096932
ENSSSCG00000001177	7:23180794-23181105	312	-	3.56254	6.51871	10.3906	9.22338	6.78474	9.29145
ENSSSCG00000001180	7:23206138-23207079	942	-	0	0	0	0	0	0
ENSSSCG00000001182	7:23243240-23244181	942	+	0	0.0542515	0	0	0	0
ENSSSCG00000001190	7:23371588-23372520	933	+	0	0	0	0	0	0
ENSSSCG00000001196	7:23705293-23706814	999	+	0	0.0489315	0.0571112	0.126643	0	0
ENSSSCG00000001197	7:23716714-23883004	1573	+	0.110869	0.172812	0.348052	0.279763	0.14483	0.148342
ENSSSCG00000001198	7:23730894-23902593	2045	+	0.148104	0.166342	0.342661	0.142287	0.114515	0.0616274
ENSSSCG00000001200	7:23809302-23810234	933	-	0	0	0	0.275847	0	0
ENSSSCG00000001201	7:23919559-23993486	5918	+	2.14228	2.28619	3.86648	2.90432	1.91442	2.20788
ENSSSCG00000001203	7:24025783-24033397	3210	+	0.071429	0.0265759	0.378262	0.201108	0.0919948	0.191297
ENSSSCG00000001204	7:24036965-24046292	3004	+	0.32182	0.477052	0.607079	0.202241	0.401423	0.435099
ENSSSCG00000001205	7:24052544-24054068	1525	+	0.0483299	0	0.388044	0.321732	0.108943	0.0784019
ENSSSCG00000001206	7:24058761-24100702	4567	+	2.1407	2.12188	4.48906	3.1177	1.19917	1.83017
ENSSSCG00000001209	7:24130949-24154095	6274	-	0.388367	0.713851	1.97413	1.15817	0.655702	1.13665
ENSSSCG00000001211	7:24178144-24179094	951	-	0	0	0	0	0	0
ENSSSCG00000001212	7:24208240-24211972	219	-	0	0	0	0	0	0
ENSSSCG00000001213	7:24200729-24202688	417	-	0	0	0	0.138642	0	0
ENSSSCG00000001214	7:24233520-24244829	1433	+	0	0	0	0.0291189	0.0130294	0
ENSSSCG00000001219	7:24432580-24451613	3124	-	7.69139	6.47041	9.83032	7.00359	4.55372	7.41196
ENSSSCG00000001220	7:24541859-24542803	945	+	0	0	0	0	0	0.0587758
ENSSSCG00000001229	7:24642378-24751909	1813	-	402.381	684.64	272.739	263.676	160.172	260.482
ENSSSCG00000001232	7:24770594-24781751	1632	-	0	0.0142624	0.0316878	0	0	0
ENSSSCG00000001233	7:24795834-24820308	3840	+	10.9035	6.69317	1.8535	2.47199	1.83902	2.25962
ENSSSCG00000001234	7:24844739-24859004	3829	+	1.2921	1.52826	0.0136963	0.0739017	0	0.0342194
ENSSSCG00000001235	7:24833171-24844895	2185	-	1.89146	0.686552	0.0151479	0.0169697	0	0.0666966
ENSSSCG00000001236	7:24861123-24872935	1949	-	0.0154028	0	0.0169209	0.0187128	0.0160145	0
ENSSSCG00000001239	7:24996695-25001111	579	-	0	0.0647847	0	0	0	0
ENSSSCG00000001242	7:25050585-25240704	5408	+	1.05463	0.651009	2.54442	2.03593	1.89346	1.8663
ENSSSCG00000001244	7:24985582-24990520	1294	+	1.08559e-05	2.35166e-06	3.41307e-06	0	5.43661e-06	1.2237e-06
ENSSSCG00000001245	7:25156351-25161072	852	-	4.60533	4.31359	8.72649	4.67669	1.92316	2.8663
ENSSSCG00000001247	7:25016466-25180577	2416	+	0.516831	0.605862	0.728832	0.674301	0.376463	0.89403
ENSSSCG00000001252	7:25330261-25332807	1281	+	4.58617	6.27921	12.6247	6.57892	7.24043	3.78435
ENSSSCG00000001254	7:25373473-25374327	855	+	0	0	0.0631167	0.0728979	0	0
ENSSSCG00000001255	7:25382745-25383668	924	-	0	0.276333	0.125976	0	0.0307552	0
ENSSSCG00000001258	7:25412774-25414596	930	-	0	0	0	0.06436	0	0
ENSSSCG00000001268	7:25992079-25993020	942	-	0	0	0	0	0	0
ENSSSCG00000001279	7:25775981-25776937	957	+	0	0	0.124655	0.0681951	0	0
ENSSSCG00000001286	7:25794642-25795595	954	+	0	0	0.0607044	0.0673653	0.0872503	0
ENSSSCG00000001294	7:25969392-25970384	993	-	0	0	0.109217	0	0.052674	0
ENSSSCG00000001297	7:26018069-26018992	924	+	0	0	0	0	0	0
ENSSSCG00000001304	7:26201792-26202857	929	+	0	0	0	0	0.0599403	0
ENSSSCG00000001337	7:26478864-26479802	939	-	0	0	0.192147	0	0	0.0342927
ENSSSCG00000001340	7:26432016-26432929	822	-	0	0	0.0624386	0	0	0
ENSSSCG00000001341	7:26669492-26692775	6205	-	39.8423	57.8945	28.9749	24.4396	22.6766	29.3647
ENSSSCG00000001342	7:26716751-26731477	2209	+	2.28843	2.11066	1.77754	1.38597	0.884865	1.07368
ENSSSCG00000001344	GL895966.1:3556-13344	1692	+	0.330001	0.612497	0.123526	0.400844	0.319922	0.665466
ENSSSCG00000001346	7:26795832-26813689	3124	+	5.74298	3.36125	4.97023	3.79152	2.82426	2.06957
ENSSSCG00000001347	7:26818442-26835304	7494	-	5.37526	4.01526	2.37323	2.63371	1.52743	1.90135
ENSSSCG00000001362	7:26951384-26969594	7664	-	1.16722	1.04184	0.566726	0.718255	0.785042	0.701536
ENSSSCG00000001370	GL895526.2:9564-22461	2566	-	0.264113	0.365869	0.643728	0.440342	0.153583	0.137409
ENSSSCG00000001372	7:26769323-26782634	5553	-	2.09802	1.83941	1.29379	1.4366	1.75417	1.92381
ENSSSCG00000001373	7:26893404-26894325	357	+	0	0	0	0	0	0
ENSSSCG00000001376	7:26912239-26930002	4027	-	2.53538	2.23547	3.60446	2.61803	1.50508	1.8271
ENSSSCG00000001377	7:26933735-26943421	2954	-	1.79009	3.02128	1.61122	1.29025	2.74819	1.79377
ENSSSCG00000001379	7:26969702-26974207	2577	+	51.503	45.67	49.2046	85.6698	40.766	47.7874
ENSSSCG00000001382	7:27097883-27113809	4164	+	1.27922	0.924828	2.46516	2.76194	0.624554	2.20175
ENSSSCG00000001383	7:27120684-27138751	5482	+	5.04246	3.45594	6.47995	6.10441	3.32491	2.51754
ENSSSCG00000001390	7:27291429-27293276	1085	+	0	0.0344167	0.269428	0	0.0184774	0.0569144
ENSSSCG00000001391	7:27275519-27289736	3039	+	0.793773	1.5095	0.915728	1.39291	0.805753	1.7367
ENSSSCG00000001392	7:27271550-27275261	2023	-	0.400635	0.875165	0.40169	0.952428	0.375183	1.35283
ENSSSCG00000001393	7:27262624-27268634	1395	+	0	0.0421059	0	0.0524208	0	0
ENSSSCG00000001394	7:27222511-27236707	2649	-	1.98526	3.91405	1.73207	2.97742	2.11976	2.77964
ENSSSCG00000001398	7:27602782-27618180	2106	+	8.89165	12.1828	8.51144	8.25281	6.87224	8.37532
ENSSSCG00000001400	7:27582996-27593980	2169	+	15.2425	12.4894	28.5728	20.3054	11.7526	11.7186
ENSSSCG00000001401	7:27578855-27581075	1444	+	0.184604	1.12175e-09	0.143481	1.33422e-09	0.0471769	0.0424155
ENSSSCG00000001402	7:27566956-27578869	1552	-	7.12585	8.71912	13.2158	11.0859	3.78648	5.46713
ENSSSCG00000001403	7:27553711-27555858	1434	-	0	0	0.0337928	0	0.0776513	0.016899
ENSSSCG00000001404	7:27549596-27552338	1650	-	0.0791985	0.532125	0.252939	0.284271	0.119696	0.270119
ENSSSCG00000001405	7:27545205-27547161	1098	+	0.841337	2.98781	1.02387	0.425671	0.63453	1.30262
ENSSSCG00000001408	7:27520796-27523164	752	-	14.7863	22.09	2.8618	4.81152	3.42244	6.24773
ENSSSCG00000001409	7:27495908-27511735	6954	-	6.53622	4.08008	5.85782	5.22486	5.40336	4.57409
ENSSSCG00000001410	7:27482756-27495142	3975	+	12.1457	7.94772	18.5976	14.8482	6.26645	5.43557
ENSSSCG00000001411	7:27478637-27483545	748	-	107.721	130.087	0.686124	0.332674	0.0291839	0.248544
ENSSSCG00000001412	7:27476034-27478510	2477	+	5.10297	3.82344	3.21437	1.25772	1.72184	1.96946
ENSSSCG00000001413	7:27471073-27474898	2396	+	5.99159	6.5473	9.37133	7.43072	2.43271	2.88648
ENSSSCG00000001414	7:27466072-27471756	1071	-	10.3851	8.55524	11.9828	8.39304	5.24462	6.33943
ENSSSCG00000001416	7:27456227-27460720	761	+	0	0	0.0556567	0.0590239	0.0264563	0
ENSSSCG00000001417	7:27448891-27451018	844	+	13.9681	9.69681	11.1782	7.09173	12.1731	9.4536
ENSSSCG00000001418	7:27853659-27862033	5370	+	9.19808	6.42749	2.13997	1.92661	2.23633	2.77486
ENSSSCG00000001419	7:27834565-27853383	2515	+	0.794319	0.163953	0	0.275229	0.010385	0.324734
ENSSSCG00000001420	7:27819355-27834509	4198	+	2.14185	2.20219	1.88676	2.02421	1.53083	1.56636
ENSSSCG00000001421	7:27815046-27817810	2394	+	0.870917	0.788351	0.899771	0.746005	0.435168	0.55281
ENSSSCG00000001422	7:27778160-27791911	2622	-	139.731	174.437	1.73678	1.77161	2.71268	5.82662
ENSSSCG00000001423	7:27765302-27771676	1438	+	11.9938	9.34561	5.68059	4.89432	4.5844	6.32251
ENSSSCG00000001424	7:27754580-27765397	4131	-	5.19886	2.91583	3.64955	2.51496	2.99325	3.18826
ENSSSCG00000001425	7:27752038-27754548	1693	+	3.23464	1.25883	2.0997	1.6727	1.0811	1.13739
ENSSSCG00000001426	7:27744802-27752008	2259	-	3.88118	3.75306	4.69671	5.10644	4.24271	4.15751
ENSSSCG00000001427	7:27729058-27744181	5407	-	398.95	260.024	3.96393	5.3081	4.47525	23.3768
ENSSSCG00000001428	7:27722776-27725977	2142	-	0.353867	0.281583	1.82654	3.19103	2.91358	3.45363
ENSSSCG00000001429	7:27917361-27995331	8351	-	8.87592	7.84248	23.4618	30.738	26.794	30.4469
ENSSSCG00000001433	7:28008993-28025803	2281	+	13.2889	10.2622	13.2779	12.0276	2.71835	4.05174
ENSSSCG00000001435	7:28025727-28036101	2210	-	1.07683	0.817532	5.97311	3.71402	64.2081	27.8915
ENSSSCG00000001436	7:28036330-28038820	1252	+	23.9273	15.1949	21.057	14.142	9.97928	10.4076
ENSSSCG00000001437	7:28038954-28042004	1464	-	0	0.0246271	0	0.0503371	0.0212879	0.0547331
ENSSSCG00000001438	7:28042407-28047838	3235	-	4.13112	3.17523	5.28281	4.34035	2.96431	3.8147
ENSSSCG00000001439	7:28048460-28050665	1529	-	0.438707	1.06013	0.302278	0.444085	0.483758	0.441625
ENSSSCG00000001440	7:28051967-28077320	7165	-	3.1361	2.02892	4.1617	3.35798	5.63718	2.09687
ENSSSCG00000001441	7:28095072-28108945	2723	+	0.237849	0.327191	0	0.111482	0	0.0115659
ENSSSCG00000001443	7:28281697-28324399	1413	-	0	0	0.0156229	0.0142234	0	0
ENSSSCG00000001444	7:28419603-28484112	1707	+	0	0	0	0	0	0
ENSSSCG00000001447	7:28862960-28999576	2653	+	0	0	0	0	0.010608	0
ENSSSCG00000001453	7:29036552-29042147	1250	+	47.1616	69.1176	75.33	42.6934	60.6743	62.7045
ENSSSCG00000001455	7:29093963-29199748	1176	-	55.7259	63.5721	79.7457	27.4669	52.0034	34.8635
ENSSSCG00000001456	7:29164956-29170803	1324	+	37.5114	54.4326	53.0174	40.0033	37.7099	51.7287
ENSSSCG00000001457	7:29180665-29188864	1188	-	22.58	33.2857	31.8091	20.2219	20.049	24.5366
ENSSSCG00000001458	7:29205458-29212886	711	+	0	0.0484689	0.109802	0.11579	0.129053	0.0780405
ENSSSCG00000001459	7:29241940-29249407	1873	-	0.266327	0.359611	0.239698	0	0.129071	0.196184
ENSSSCG00000001463	7:29283699-29288735	846	+	0.751792	1.40116	0.607638	0.454094	0.40472	0.424002
ENSSSCG00000001465	7:29194389-29404502	1517	-	0.21124	0.388696	1.43722	0.113756	0.795284	0.406594
ENSSSCG00000001468	7:29437937-29444130	959	+	1.58973	2.20317	1.7361	1.05427	0.810928	1.13862
ENSSSCG00000001469	7:29485890-29491702	1381	-	16.0757	21.1141	13.7453	10.2328	9.37283	11.2437
ENSSSCG00000001470	7:29500107-29504557	1066	-	4.66355	5.67152	3.16114	2.35343	3.63202	2.32839
ENSSSCG00000001471	7:29517269-29529204	4708	+	13.8085	10.4448	12.9144	10.3489	7.39457	8.56618
ENSSSCG00000001472	7:29545479-29549278	1933	-	0.670735	0.787413	1.92171	0.446148	1.58482	0.960177
ENSSSCG00000001473	7:29768735-29798399	5744	+	0	0	0.0443333	0.73962	0.0175352	0.174038
ENSSSCG00000001474	7:29760790-29767690	2976	+	3.72983	3.6208	5.33986	5.55813	2.50993	2.92963
ENSSSCG00000001475	7:29756222-29760886	2396	-	11.3681	7.69517	2.30388	3.25734	3.65117	6.76971
ENSSSCG00000001476	7:29753836-29756015	1176	-	53.3728	34.6136	33.8844	15.9147	16.9728	18.4026
ENSSSCG00000001477	7:29748103-29752115	1724	-	6.33549	5.49366	6.69258	7.93516	4.1726	5.49224
ENSSSCG00000001478	7:29873090-29940879	2942	+	0.711843	0.535148	2.67948	3.25907	1.04815	0.632819
ENSSSCG00000001479	7:30067380-30203419	3681	+	0	0	0.330612	0.350115	0.306894	0.395572
ENSSSCG00000001480	7:30218829-30269908	1185	-	0	0	0.0603486	0	0	0.0148714
ENSSSCG00000001481	7:30298326-30397733	1648	-	0	0	0	0	0	0
ENSSSCG00000001483	7:30525284-30609643	7416	-	0.0746182	0.0802759	1.98047e-06	0.0318402	6.09951e-07	0.042994
ENSSSCG00000001484	7:30957656-31029802	1666	+	0.169088	1.40705	0.0454429	0.38009	0	0
ENSSSCG00000001485	7:31067268-31244196	4532	-	3.43048	4.43837	16.0211	10.4984	1.08366	2.10808
ENSSSCG00000001486	7:31302501-31432495	3749	-	0.321028	0.156319	0.467538	0.386797	0.36018	0.941251
ENSSSCG00000001487	7:31554870-31599343	6250	+	0.0639397	0.0846724	184.25	123.574	20.5216	1.2871
ENSSSCG00000001488	7:31702761-31747454	3915	+	78.3196	55.3023	4.23811	2.38688	3.4202	3.77541
ENSSSCG00000001490	7:31960162-32322269	1065	-	0.0241183	0	0.0300659	0.549318	0.0142353	0
ENSSSCG00000001493	7:32750197-33022991	1979	-	2.50083	2.11223	2.10267	1.77994	1.43084	1.17688
ENSSSCG00000001494	7:33127376-33140800	2653	-	0.437357	0.152783	4.03673	3.65769	0.448166	0.600011
ENSSSCG00000001497	7:33142176-33226714	5852	-	2.1324	2.0035	3.72007	2.50012	2.04941	2.60784
ENSSSCG00000001498	7:33230886-33273159	2780	-	0.0836463	0.166113	0.196384	0.688231	0.233845	0.80453
ENSSSCG00000001499	7:33274353-33751921	24323	+	26.6373	24.9191	12.3254	12.8113	9.48847	7.261
ENSSSCG00000001500	7:33902743-34039634	2119	+	4.67217	0.605415	2.59803	5.73534	0.232077	2.90584
ENSSSCG00000001501	7:34127995-34142474	2993	-	5.92284	4.52594	6.34738	4.86698	5.03002	4.7418
ENSSSCG00000001502	7:34142599-34146677	590	+	479.51	440.99	555.88	500.107	331.849	505.456
ENSSSCG00000001503	7:34146955-34148615	1554	+	4.90471	3.79059	2.995	2.07247	1.71266	2.25727
ENSSSCG00000001504	7:34148893-34157078	2081	-	5.34488	3.10997	3.72791	2.47869	1.77072	2.58172
ENSSSCG00000001505	7:34157443-34158709	586	+	27.0263	16.8245	32.7094	25.276	7.55481	9.82703
ENSSSCG00000001506	7:34159236-34176581	6592	-	17.6116	22.7131	11.6693	12.5486	10.8346	12.0742
ENSSSCG00000001508	7:34176762-34180363	2939	-	2.61584	2.16163	2.28535	1.30459	2.14357	1.93449
ENSSSCG00000001509	7:34180624-34185053	2976	-	5.5717	3.8101	4.12517	4.14387	3.36514	3.13446
ENSSSCG00000001510	7:34198234-34213249	2703	+	0.148482	0.467147	0.237658	0.530396	0.281728	0.641561
ENSSSCG00000001511	7:34375137-34380826	2623	-	4.1842	3.11986	4.50549	3.20524	3.0484	2.8284
ENSSSCG00000001512	7:34373453-34375042	769	+	56.0185	52.9149	51.6465	44.1009	20.7375	22.0201
ENSSSCG00000001513	7:34342335-34373273	4753	-	0.0752894	0.128384	0.166254	0.221417	0.917568	0.435747
ENSSSCG00000001515	7:34337347-34340373	3027	-	2.1186	1.21451	2.1871	1.61522	1.03001	1.74996
ENSSSCG00000001516	7:34279881-34288520	4347	+	1.25239	1.7374	4.82262	2.35821	1.53658	1.67067
ENSSSCG00000001517	7:34273604-34287323	1285	-	4.0791	3.31775	2.73545	2.70773	4.00001	3.55355
ENSSSCG00000001518	7:34442347-34510838	12102	+	2.99884	0.453464	0.452117	0.545905	0.411775	0.752786
ENSSSCG00000001520	7:34640181-34656880	2827	-	11.4574	11.0831	14.4304	13.7303	7.66335	7.56488
ENSSSCG00000001521	7:34663313-34672854	544	-	0	0	0	0.0765139	0	0
ENSSSCG00000001523	7:34839241-34928071	3106	-	0	0.0241945	0.888261	0.608463	0	0.0176291
ENSSSCG00000001526	7:34984382-34990167	2149	+	0.9479	0.664457	1.34885	1.22423	0.524401	0.517114
ENSSSCG00000001527	7:35315284-35410438	1644	-	45.3051	37.8737	68.1492	32.9508	10.8049	8.97673
ENSSSCG00000001528	7:35109882-35117478	1406	-	405.12	359.367	574.91	511.572	199.762	298.456
ENSSSCG00000001531	7:35451546-35466721	748	+	18.3654	14.4425	38.7316	28.4017	8.0111	10.4233
ENSSSCG00000001532	7:35474279-35543526	9853	+	1.22728	0.884635	2.23479	1.1958	1.03233	0.876827
ENSSSCG00000001533	7:35543524-35555308	1439	-	9.68415	6.90416	17.7271	11.1826	4.67927	5.20823
ENSSSCG00000001534	7:35556509-35769810	5877	+	2.77043	2.12986	1.86176	1.81203	1.70631	1.83986
ENSSSCG00000001535	7:35783270-35807767	1524	-	0.035645	0.036863	0	0	0.102434	0
ENSSSCG00000001536	7:35854337-36008752	3278	-	0.0155482	0	0.00820783	0.00920751	0.0396002	0.0536277
ENSSSCG00000001537	7:36245632-36255910	3158	-	2.81416	1.7518	2.8254	1.87061	1.48901	1.40893
ENSSSCG00000001538	7:36220666-36243212	2425	-	0.769609	0.961663	0.496545	0.455509	0.905998	0.754152
ENSSSCG00000001539	7:36141360-36215260	3620	-	2.85296	2.85321	2.20782	1.18147	7.59829	1.91382
ENSSSCG00000001543	7:36106622-36109585	853	-	309.465	253.244	405.661	443.453	154.759	239.143
ENSSSCG00000001544	7:36075223-36100720	3420	+	1.40844	1.10327	2.88883	1.85239	1.07847	1.36299
ENSSSCG00000001546	7:36110462-36123998	3384	-	1.82467	1.69737	2.71973	1.96855	1.31834	2.78749
ENSSSCG00000001549	7:36370421-36495199	4322	-	17.7993	4.52823	12.0846	2.14633	12.6115	3.35861
ENSSSCG00000001550	7:36518830-36529646	1020	+	0.329727	0	0.143404	0.039669	0.053685	0.0184065
ENSSSCG00000001551	7:36533256-36535804	452	+	0	0	0	0.56769	16.6006	5.5919
ENSSSCG00000001552	7:36546797-36549010	497	-	0	0	0	0.125378	0	0
ENSSSCG00000001553	7:36552501-36560440	705	+	0	0	0	0	0.111737	0.078548
ENSSSCG00000001554	7:36573564-36638641	4634	-	4.24126	4.57112	6.22199	4.3448	1.52785	2.98744
ENSSSCG00000001555	7:36660393-36714021	2819	-	1.67974	0.737469	0	0.0625567	0.0255863	0.0290772
ENSSSCG00000001556	7:36725707-36796066	4570	+	49.9245	29.6342	36.8527	18.5191	12.2937	10.2363
ENSSSCG00000001559	7:36888272-36925502	1479	+	0	0	0	0	0	0
ENSSSCG00000001560	7:36937623-36950351	2089	-	0.13364	0.148173	0.0246997	0.0526889	0.0113904	0.0172513
ENSSSCG00000001561	7:36989825-37008387	1427	-	0.202567	1.28626	0.229276	0.494479	0.291248	0.763336
ENSSSCG00000001562	7:37046484-37096386	5064	+	4.97892	4.32792	5.86375	5.29019	4.70454	4.93818
ENSSSCG00000001563	7:37105962-37154544	4687	-	3.10389	3.20465	4.70622	3.06222	3.72817	4.16816
ENSSSCG00000001564	7:37191397-37206845	10870	+	22.2482	11.0878	26.7379	17.0329	15.2724	19.114
ENSSSCG00000001565	GL893630.2:37127-44847	947	+	0	0	0	0	0	0
ENSSSCG00000001566	7:37288521-37306142	3244	+	0.0383799	0.0120608	0.0525978	0.086173	0.132624	0.10236
ENSSSCG00000001567	7:37314126-37411217	2291	-	0	0	0	0	0	0.0340899
ENSSSCG00000001569	7:37448150-37487778	7185	+	25.6494	14.1057	4.77572	3.58641	6.2767	6.48296
ENSSSCG00000001570	7:37504337-37517653	2598	+	2.71086	1.36469	20.7609	26.1454	2.52351	4.9791
ENSSSCG00000001571	7:37519220-37539411	2342	-	53.8874	40.4727	22.6619	17.0246	23.7492	18.6233
ENSSSCG00000001572	7:37551618-37578005	2617	+	3.8999	7.13224	2.20678	2.87455	3.36865	3.25085
ENSSSCG00000001573	7:37691963-37697467	2812	+	8.08359	13.8733	2.43361	2.43775	1.78998	2.1093
ENSSSCG00000001574	7:37721577-37722092	516	-	0	0	0.122333	0	0	0
ENSSSCG00000001576	7:37728884-37729462	579	-	0	0	0	0	0	0.0481184
ENSSSCG00000001577	7:37742829-37818510	3553	+	0.643677	0.393153	0.443644	0.555164	0.416157	0.474885
ENSSSCG00000001578	7:37836027-37874179	5287	+	2.7057	1.74547	1.88289	2.33423	1.42779	1.21745
ENSSSCG00000001579	7:37905566-37969609	4640	+	2.83779	2.93201	3.25103	1.85172	1.73997	1.90615
ENSSSCG00000001582	7:38113417-38172994	4028	-	0.168306	0.330831	0.132434	0.271532	0.244645	0.259688
ENSSSCG00000001583	7:38173326-38173520	195	-	0	0	0	0	0	0
ENSSSCG00000001584	7:38656298-38942679	3108	+	5.58912	4.5662	8.78959	6.12152	3.95183	4.37712
ENSSSCG00000001588	7:39276185-39569290	14314	+	0.309295	0.11605	0.417742	0.0522048	0.326776	0.151615
ENSSSCG00000001589	7:39595053-39623436	1403	+	0	0	0.0303889	0	0.014947	0
ENSSSCG00000001592	7:39796871-39811137	1029	-	0	0	0	0	0	0
ENSSSCG00000001594	7:39946703-40225316	1631	-	0.499718	0.944629	0	0.0451526	0.0977891	0.245041
ENSSSCG00000001595	7:40289231-40416197	6166	+	0.879042	1.57984	2.89817	3.08658	3.23777	2.27496
ENSSSCG00000001596	7:40408427-40451234	8949	-	22.3656	13.1025	1.90457	1.88736	1.91361	1.04353
ENSSSCG00000001597	7:40906645-40952915	4872	+	0.00680439	0	0.0283962	0.049508	0.0548922	0.0452756
ENSSSCG00000001598	JH118526.1:131995-139638	1380	+	0.0267059	0	0.0805387	0	0	0
ENSSSCG00000001600	7:41683166-41703902	1763	+	0.0280036	0.0297352	0.0656164	0.0521379	0.0375974	0
ENSSSCG00000001605	7:41649695-41650796	516	+	0	0.109998	0	0	0	0
ENSSSCG00000001611	7:41442068-41459310	3598	-	0.42693	0.469529	0.216527	0.146834	0.189584	0.265492
ENSSSCG00000001612	7:41706978-41745388	4452	+	0.147109	0.0630069	0.00717867	0.0372501	0.0701615	0.0704222
ENSSSCG00000001613	7:41752082-41757318	1231	-	0.0282116	0	0.0925119	0	0	0
ENSSSCG00000001614	7:41763416-41767174	551	-	0	0.0763609	0.0843798	0.0954036	0.209003	0.0819568
ENSSSCG00000001615	GL894384.1:15161-25331	1982	-	0	0	0	0	0	0.00765301
ENSSSCG00000001616	7:41779258-41786674	1340	-	0	0.0478071	0	0.0615415	0.0127636	0
ENSSSCG00000001617	7:41803220-41825829	2100	-	0	0	0	0	0.0272137	0.0292008
ENSSSCG00000001618	7:41839897-41845790	648	+	0	0	0	0	0	0
ENSSSCG00000001619	7:42037319-42088654	4509	+	0.923664	0.879706	0.279729	0.285102	0.496289	0.675976
ENSSSCG00000001620	7:42125476-42141952	1671	+	0.200391	0.460022	0.322421	0.244592	2.0575	1.81613
ENSSSCG00000001621	7:42165259-42314404	3001	-	3.30147	2.34586	11.0456	8.44041	1.59	1.52848
ENSSSCG00000001624	7:42238900-42248961	2178	+	0.276395	0.147761	0.888369	0.403863	0.242001	0.207326
ENSSSCG00000001625	7:42256575-42286641	2183	+	2.51325	2.37513	0.0884948	0.0261493	0.127437	0.0847417
ENSSSCG00000001626	7:42310893-42311351	459	-	0	0	0	0	0	0
ENSSSCG00000001629	7:42213781-42224175	2049	+	0.202859	0.120097	0.0754928	0.149796	0.0571569	0.105048
ENSSSCG00000001630	7:42392672-42476313	3887	-	1.87281	1.63043	2.73952	1.47535	0.884428	0.93923
ENSSSCG00000001631	7:42476661-42486414	1385	+	4.30838	3.64438	4.56792	5.55999	1.81851	1.76606
ENSSSCG00000001633	7:42558900-42559244	345	-	0	0	0	0.411185	0.0935651	0
ENSSSCG00000001634	7:42581684-42683030	1373	+	0.392398	0.124361	0.0538764	0.0638317	0.0828186	0.0261357
ENSSSCG00000001636	7:42754148-42761175	444	+	0	0	0	0	0	0
ENSSSCG00000001637	7:42754790-42767243	888	-	0	0.0388777	0.059646	0.219678	0.0415969	0.590801
ENSSSCG00000001638	7:42774305-42785298	1580	-	13.5248	10.2958	18.7744	6.03037	11.5513	9.22443
ENSSSCG00000001639	7:42789523-43010330	7836	-	0.394266	0.321442	0.517198	0.371306	0.50842	0.430821
ENSSSCG00000001641	7:43111546-43216408	5646	+	11.3482	10.3045	21.1339	11.6338	4.71424	5.45446
ENSSSCG00000001646	7:43310630-43382398	7574	+	1.93631	1.32661	1.47259	2.17363	1.45834	1.52804
ENSSSCG00000001650	7:43454440-43458043	771	+	0.182058	0.220976	0.0634634	0	0.0295511	0
ENSSSCG00000001651	7:43463116-43474273	3111	+	19.153	15.3384	4.23416	2.77027	3.22298	3.85851
ENSSSCG00000001652	7:43486695-43489733	1315	+	234.862	59.1695	0.314315	0.326411	0.344173	0.339346
ENSSSCG00000001653	7:43487618-43500769	4267	-	3.37766	2.99975	1.8757	1.1583	2.51678	1.68639
ENSSSCG00000001654	7:43504056-43542916	8435	+	26.587	24.4601	62.8262	63.2728	13.8082	16.1085
ENSSSCG00000001655	7:43526260-43528629	1311	-	13.6934	13.5537	17.6489	12.0445	9.44533	10.575
ENSSSCG00000001657	7:43546202-43616280	5539	-	0.432262	0.606569	0.784972	1.20297	1.05078	1.80071
ENSSSCG00000001658	7:43616538-43621365	1134	-	21.9745	15.0653	24.7705	16.2864	7.63327	8.90458
ENSSSCG00000001659	7:43621205-43634915	2870	+	2.96747	2.23622	3.24228	2.68319	1.42264	1.45498
ENSSSCG00000001660	7:43636038-43706024	4266	+	0.495601	0.829383	0.361536	0.893774	0.573398	1.41691
ENSSSCG00000001661	7:43713658-43724057	3973	+	2.17649	2.10021	22.3759	19.3744	3.24875	2.722
ENSSSCG00000001664	7:43776618-43816972	4241	+	0.137067	0.182003	0.00623476	0.0274109	0.00625005	0.0061186
ENSSSCG00000001667	7:43853468-43889423	10109	-	2.65765	1.73757	2.62603	2.042	1.14849	1.3464
ENSSSCG00000001672	7:43834679-43838041	612	-	0.280503	0.210243	0	0	0	0.039252
ENSSSCG00000001675	7:43960917-43967175	2475	-	1.0147	1.06894	2.194	1.82259	1.45327	1.36224
ENSSSCG00000001676	7:44083009-44086372	1822	-	0.392705	0.4319	0.0639616	0.0251153	0.156576	0.097699
ENSSSCG00000001679	7:44112974-44152075	4749	-	12.7764	7.06311	6.54931	3.73223	4.77288	4.91457
ENSSSCG00000001680	7:43933079-44034829	5174	+	1.34549	0.873616	0.887114	1.30535	0.893729	0.939309
ENSSSCG00000001682	7:44034941-44039292	1274	-	0	0	0	0.0833231	0.0352394	0.0357747
ENSSSCG00000001683	7:44152193-44184675	4035	+	6.05966	6.23865	10.3044	11.9821	1.49066	1.85581
ENSSSCG00000001686	7:44087684-44092540	1588	-	21.6603	18.2076	12.3008	8.74351	9.61972	12.7294
ENSSSCG00000001688	7:44057370-44083025	3178	+	0.663321	1.09972	3.69216	2.31102	2.80671	2.413
ENSSSCG00000001689	7:44294844-44299016	1419	-	0	0	0	0	0	0
ENSSSCG00000001691	7:44201545-44223933	2470	+	0.659073	0.596954	1.11298	0.717791	0.280193	0.425212
ENSSSCG00000001692	7:44224282-44370509	855	-	5.86727	5.16369	12.7447	6.1158	2.75895	3.5074
ENSSSCG00000001694	7:44309586-44309657	72	+	0	0	0	0	0	0
ENSSSCG00000001695	7:44459486-44474093	2854	+	29.7824	18.1064	47.6877	16.9275	13.7419	9.79015
ENSSSCG00000001696	7:44942222-44955752	947	-	37.4181	22.7234	57.5558	43.6968	10.237	11.9744
ENSSSCG00000001697	7:44955140-44982519	3406	+	9.52198	3.8669	2.74677	1.64139	1.39867	1.15888
ENSSSCG00000001698	7:44993274-45008665	2547	+	0.175716	0.102196	0.0210885	0.0377876	0.0291006	0.0567117
ENSSSCG00000001700	7:45086792-45104625	4576	+	37.961	13.2634	23.816	15.4335	4.95483	9.42975
ENSSSCG00000001701	7:45106617-45123953	6664	+	64.6791	61.1332	53.6825	35.1143	44.289	33.7958
ENSSSCG00000001702	7:45120502-45123466	1978	-	12.7873	14.466	7.35196	5.91982	3.95176	7.40093
ENSSSCG00000001703	7:45124044-45132753	2865	-	1.00261	1.41225	1.24279	0.914938	1.31406	1.16675
ENSSSCG00000001705	7:45146424-45169039	1650	-	0	0	0	0	0	0
ENSSSCG00000001706	7:45170562-45183626	4026	-	2.50132	1.9192	2.50409	2.14679	1.07109	1.37412
ENSSSCG00000001708	7:45306041-45352493	5844	+	6.2036	7.39429	7.24902	5.74344	3.3815	5.82402
ENSSSCG00000001709	7:45740635-45870522	1064	-	0	0	0	0	0	0
ENSSSCG00000001710	7:46060321-46060758	438	-	0	0.590119	0.134339	0.140848	0.138138	0
ENSSSCG00000001711	7:46945758-47070568	4809	-	0.489071	0.346086	27.4485	26.9708	2.47121	1.74102
ENSSSCG00000001715	7:47233554-47250001	4292	+	0.0364495	0.0420054	0.0323539	0.0418785	0.0533506	0.354989
ENSSSCG00000001716	7:47363099-47451748	1956	-	0	0.0164782	1.13311	0.431226	0.0618297	0.129202
ENSSSCG00000001718	7:47585615-47666874	2591	+	7.08383	11.1228	1.2686	0.94717	1.48608	1.90426
ENSSSCG00000001719	7:48018379-48092045	1685	-	0	0	0	0	0	0
ENSSSCG00000001720	7:48092035-48121683	3713	+	9.51816	10.7378	0.832473	0.477444	0.6581	0.705972
ENSSSCG00000001723	7:48147162-48192258	3504	-	5.12655	5.37411	11.8364	4.88268	6.67563	8.53366
ENSSSCG00000001724	7:48248958-48286177	2966	+	0	0	0	0.0147	0.0152697	0.0326776
ENSSSCG00000001725	7:48301438-48429052	5952	-	4.61472	4.76453	8.46864	4.06462	14.1115	4.2611
ENSSSCG00000001726	7:48466209-48497395	2895	-	0.0100142	0	0.0120242	0.0264095	0.00571717	0
ENSSSCG00000001728	7:48875051-48952935	1849	+	11.6193	10.4179	2.81315	2.26594	3.28035	3.96108
ENSSSCG00000001729	7:49080444-49131369	1053	-	0	0.118199	0	0.0704322	0	0.0162242
ENSSSCG00000001731	7:50146204-50161343	2860	-	3.35044	2.11915	3.31377	1.38492	0.946698	1.49278
ENSSSCG00000001732	7:49965366-50128759	3954	-	84.239	39.9374	14.3813	11.0743	13.5732	15.3842
ENSSSCG00000001735	7:50018692-50043897	1335	-	0.072467	0	0	0.0370278	0	0
ENSSSCG00000001736	7:50065183-50084015	1289	-	0	0	0	0	0	0
ENSSSCG00000001739	7:50275807-50303939	1173	-	0	0	0	0	0	0
ENSSSCG00000001741	7:50374514-50383719	799	-	0	0	0	0	0	0
ENSSSCG00000001743	7:50410268-50414899	418	-	0	0	0	0.158735	0	0
ENSSSCG00000001744	7:50994878-51057159	1362	+	0	0	0	0	0	0.0244545
ENSSSCG00000001746	7:51851109-52373591	13345	-	0.989812	1.15188	0.0555997	0.135125	0.0129122	0.00550015
ENSSSCG00000001748	7:52463736-52467313	1189	+	0	0	0.0366417	0	0	0
ENSSSCG00000001749	7:52508965-52516143	738	-	0	0	0	0	0	0
ENSSSCG00000001750	7:52622924-52682127	2972	+	0.250694	0.181753	0.129201	0.117766	0.347468	0.270809
ENSSSCG00000001751	7:52770271-52784355	1488	+	0	0	0.0247567	0.0260767	0.0464966	0.0128527
ENSSSCG00000001752	7:52785635-52806254	4452	-	0.00745305	0.0502871	0.00956798	0.0313808	0.0183961	0.0503323
ENSSSCG00000001753	7:52809705-52829010	1634	-	0	0	0	0.0862706	0	0.0130162
ENSSSCG00000001754	7:52928637-52939197	3430	-	31.5482	18.6602	30.1644	17.7629	11.652	11.5374
ENSSSCG00000001755	7:52942124-52966084	2514	-	2.79107	4.38415	1.80288	0.808553	1.80147	1.99664
ENSSSCG00000001756	7:52971450-53084476	7624	-	12.7945	9.10934	3.99332	3.91566	2.86052	3.56163
ENSSSCG00000001757	7:53195104-53213366	1225	+	22.8935	16.8189	16.9289	10.7742	13.1331	14.0759
ENSSSCG00000001758	7:53407680-53426762	3212	-	2.83778	2.71288	1.3951	1.00956	1.64278	2.65162
ENSSSCG00000001759	7:53213257-53229349	4216	-	0.263466	0.240702	11.1623	8.01658	0.910452	0.808912
ENSSSCG00000001760	7:53297589-53314172	4668	+	0.00518515	0.0226532	0.0505719	0.0333016	0.0836942	0.0316907
ENSSSCG00000001761	7:53311339-53330721	3570	-	10.0682	6.26153	72.7234	41.8257	9.27061	7.42154
ENSSSCG00000001762	7:53340541-53365176	1438	+	0.547043	1.24068	3.87513	2.68877	1.80622	1.69642
ENSSSCG00000001764	7:53366922-53376515	1359	-	0.195872	0.0236314	0.0260749	0.0591289	0.0377704	0.0125264
ENSSSCG00000001765	7:53451724-53469404	5383	+	0.425717	0.726075	0.260323	0.539066	0.743334	0.718228
ENSSSCG00000001767	7:53506122-53529692	1297	-	1.18689	1.72146	0.383648	1.09637	2.63861	1.80041
ENSSSCG00000001769	7:53588318-53613979	1937	+	47.6901	40.99	70.0034	47.8874	34.7951	36.2864
ENSSSCG00000001770	7:53623062-53644262	1425	-	45.5005	52.6848	13.5475	11.2958	35.0045	43.8786
ENSSSCG00000001771	7:53660481-53785364	4736	-	0.0216085	0	0.0578962	0.0381484	0.0169611	0.0542892
ENSSSCG00000001772	7:53954680-53956287	1608	+	0	0	0	0.0207844	0.00886831	0
ENSSSCG00000001773	7:53970181-53972740	666	+	1.33354	1.80426	2.62282	5.75057	8.70179	13.5118
ENSSSCG00000001774	7:53975126-53975981	856	-	0.34796	1.23987	2.50821	4.05968	6.56542	10.0469
ENSSSCG00000001775	7:54061674-54074837	2754	+	0	0	0	0	0.00950124	0
ENSSSCG00000001778	7:54395231-54419691	1203	-	2.00532	1.90216	0.564846	0.363001	0.688119	1.18738
ENSSSCG00000001779	7:54475808-54542956	1675	+	44.6883	46.4637	88.0344	62.658	18.7699	17.4438
ENSSSCG00000001780	7:54556079-54599607	1763	+	118.826	51.4734	5.69853	3.79927	37.7217	25.6548
ENSSSCG00000001781	7:54813733-54837749	624	+	0	0.0533774	0	0.324709	0.201622	0.236637
ENSSSCG00000001782	7:55050018-55108572	2336	+	3.3799	3.75249	0.282398	0.216999	0.513387	1.6644
ENSSSCG00000001783	7:55356185-55375597	1714	+	0.419604	0.376895	0	0	0	0
ENSSSCG00000001785	7:55432728-55436555	2870	+	0.598591	0.639672	1.18517	1.27547	1.34972	1.71303
ENSSSCG00000001786	7:55512273-55540522	1722	+	0	0.0197041	0.0985615	0.0969069	0.434719	0.497627
ENSSSCG00000001787	7:55573915-55702353	4875	+	0.986558	1.6187	0.743758	0.679481	0.811517	0.779988
ENSSSCG00000001788	7:55706934-55718559	1267	-	1.50852	0.408895	0.61219	0.911489	0.88562	0.935501
ENSSSCG00000001789	7:55728432-55783849	3282	-	0	0	0	0.0400757	0	0
ENSSSCG00000001790	7:55834990-55835235	246	-	0	0	0	0	0	0
ENSSSCG00000001791	7:56381164-56400906	1308	-	0	0.0211517	0.0238404	0.0241943	0.0110919	0.105027
ENSSSCG00000001792	7:56401052-56450248	2386	+	1.5306	1.32368	1.53168	1.19746	0.843579	0.739208
ENSSSCG00000001793	7:56498628-56671956	6484	-	0.246823	0.477527	0.7131	2.51206	0.760601	2.7726
ENSSSCG00000001794	7:56738471-56787509	603	+	0.418474	0.532021	1.54107	5.3751	1.7706	5.24608
ENSSSCG00000001795	7:56871288-57006816	1718	-	0	0	0.181471	0.178581	0.0315274	0.195031
ENSSSCG00000001798	7:57155758-57166477	2895	+	0.0401377	0	0.00951144	0.0100558	0	0.00461779
ENSSSCG00000001799	7:57219893-57311871	10679	+	1.61181	1.8478	4.50142	4.16565	3.72782	4.37483
ENSSSCG00000001800	7:57304040-57333771	2394	-	3.16104	11.5212	6.03697	12.3957	2.11301	1.55736
ENSSSCG00000001801	7:57365766-57414417	3428	+	19.3436	15.2867	110.249	85.4982	9.24921	9.48792
ENSSSCG00000001804	7:57489022-57584882	3924	+	6.9244	3.81665	27.3026	21.6476	1.27109	1.38067
ENSSSCG00000001805	7:57596454-57627963	3087	-	3.51983	2.4495	3.7945	3.6226	1.99491	2.01765
ENSSSCG00000001806	7:57632122-57680235	2820	+	0.0399697	0.00883091	30.2241	23.2981	0.0449241	0.00482338
ENSSSCG00000001807	7:57742888-57780262	3506	+	0.00747812	0	0	0.0177628	0.00778672	0.0362603
ENSSSCG00000001808	7:57790472-57868306	2154	+	0.0322517	0	0.0211277	0	0.216284	0.200004
ENSSSCG00000001810	7:57896436-58089363	2559	-	13.0175	8.51516	3.18551	1.93635	5.04042	3.24731
ENSSSCG00000001811	GL893916.2:68476-116026	1766	+	0	0	0	0	0.0381317	0
ENSSSCG00000001814	7:58162041-58201966	4708	-	2.77509	4.12916	6.022	5.3879	7.55003	9.57062
ENSSSCG00000001815	7:58392583-58406965	1717	-	0.338157	0.792363	0.865001	0.570651	0.245925	0.539312
ENSSSCG00000001816	7:58409404-58443807	1844	+	0.346892	0.701312	0.550791	0.315042	0.224241	0.403198
ENSSSCG00000001817	7:58487140-58503864	4120	+	60.9816	45.2364	4.98189	4.39094	4.72691	7.11639
ENSSSCG00000001818	7:58504711-58516292	3230	+	1.95133	2.7358	2.77862	2.48618	2.79058	3.14603
ENSSSCG00000001819	7:58529748-58551903	7279	+	6.07302	5.40883	19.9893	16.6802	13.039	6.38749
ENSSSCG00000001820	7:58556889-58559121	1537	-	5.67401	5.06637	4.29163	3.75482	2.74174	3.13287
ENSSSCG00000001821	7:58562146-58577216	3308	+	5.78246	4.68582	3.06817	3.19501	7.44657	4.80989
ENSSSCG00000001822	7:58577931-58589305	3278	+	5.131	7.84602	1.71623	1.36604	1.31557	1.57617
ENSSSCG00000001823	7:58628304-58665420	2961	+	96.8784	58.5902	0.197814	1.30932	0.0408512	0.0317447
ENSSSCG00000001824	7:58671544-58706483	6360	+	8.18553	5.23481	9.94101	11.3222	4.21321	4.83326
ENSSSCG00000001825	7:58703944-58726803	1227	-	1.85788	1.50449	6.16653	11.3622	0.701889	2.51832
ENSSSCG00000001826	7:58791315-58821198	2244	+	0.0310572	0	0.0393171	0.0519902	0.0940157	1.47932
ENSSSCG00000001827	7:58931135-58932849	1687	+	0	0	0.0173871	0	0	0
ENSSSCG00000001828	7:59024162-59025139	978	-	0.0493547	0	0	0	0	0
ENSSSCG00000001829	7:59099975-59100937	963	+	0	0	0	0	0.0293798	0
ENSSSCG00000001830	7:59288098-59288988	891	-	0	0	0	0	0	0
ENSSSCG00000001831	7:59167824-59168675	852	+	0	0	0	0	0	0
ENSSSCG00000001832	7:59415046-59484493	7324	+	0	0	0.0255688	0.014017	0.122126	0.0931554
ENSSSCG00000001834	7:59504854-59518484	2038	-	8.03651	3.86302	14.3642	8.57842	7.59866	6.75861
ENSSSCG00000001835	7:59631041-59751524	7686	+	67.0666	35.1225	2.63309	1.88185	1.71613	2.47961
ENSSSCG00000001836	7:59759357-59771712	1783	-	0	0	0	0.0204516	0	0
ENSSSCG00000001837	7:59786422-59865486	4672	+	0.435708	0.583268	0.487032	0.539283	0.307911	0.623853
ENSSSCG00000001838	7:59864630-59882435	4506	-	12.0417	6.59775	16.0794	12.0712	6.43095	4.8459
ENSSSCG00000001840	7:60093441-60110037	3249	-	1.65733	1.75897	2.758	2.08508	2.69235	2.19564
ENSSSCG00000001841	7:60021999-60039452	2441	-	0	0	0.572721	0.52128	0.0660181	0.0453668
ENSSSCG00000001842	GL895886.1:38536-42909	2203	-	0.0138065	0.0702054	0	0.0501423	0.0294562	0.0364356
ENSSSCG00000001844	7:60125319-60153604	3021	-	5.09079	3.80417	23.6951	12.4229	314.236	178.184
ENSSSCG00000001846	7:60158035-60205210	2068	+	0.0366535	0.11983	0.0298382	0.0158354	0.0755875	0.252898
ENSSSCG00000001847	7:60210865-60212402	1255	-	2.2854	2.34665	1.01847	0.464553	2.22689	1.51141
ENSSSCG00000001848	7:60232196-60234972	1808	+	1.26196	0.742198	0.121825	0.201531	0.30726	0.288717
ENSSSCG00000001849	7:60240145-60262921	3653	-	42.5384	35.1121	1.29991	1.54183	7.04677	5.14672
ENSSSCG00000001850	7:60355193-60367709	967	-	9.71584	6.02517	4.60153	3.99862	5.90784	7.42139
ENSSSCG00000001852	7:60539333-60549480	1550	-	36.3913	34.2148	257.018	117.376	6.75151	10.3678
ENSSSCG00000001855	7:60590047-60590214	168	-	0	0	3.35939	3.03781	0	0
ENSSSCG00000001858	7:60655849-60659597	700	-	84.1683	69.408	21.2211	14.8779	15.0632	16.6752
ENSSSCG00000001859	7:60659900-60669602	1896	+	2.7017	1.88759	1.89827	1.52066	1.00651	1.02128
ENSSSCG00000001860	7:60748855-60869889	752	+	13.4144	4.28084	11.5515	10.5886	6.60722	4.32876
ENSSSCG00000001861	7:60872233-60883718	8370	+	5.13932	4.13624	1.50372	1.34722	1.55066	2.01925
ENSSSCG00000001862	7:60946214-61035996	1414	+	174.358	122.49	104.969	56.2274	21.9337	25.47
ENSSSCG00000001863	7:61046631-61224695	2866	-	4.73119	1.59529	3.79082	5.54099	1.1802	1.09622
ENSSSCG00000001864	7:61265680-61303086	507	-	0	0	0.391171	0.213485	0.0463707	0
ENSSSCG00000001865	7:61393233-61746156	3348	-	4.34494	4.50322	4.91188	2.81503	2.44254	2.31568
ENSSSCG00000001866	7:61775710-61793115	1835	+	11.4222	12.8779	17.448	13.5814	8.24449	11.7896
ENSSSCG00000001867	7:61838184-61880728	1835	+	0.364549	0.722028	0.507362	1.27388	1.12092	0.760659
ENSSSCG00000001868	7:61897536-61922973	1859	-	140.684	127.366	122.825	101.497	41.1817	41.2751
ENSSSCG00000001869	7:61954564-62180979	12395	-	1.48633	2.02947	1.67229	1.55683	4.86869	3.03325
ENSSSCG00000001871	7:62233298-62261825	3511	+	2.09751	2.06511	1.70542	0.861409	1.31118	1.29324
ENSSSCG00000001872	7:62377784-62379646	1863	-	3.92756e-07	0.145214	1.57748	0.985753	0.21923	0.204585
ENSSSCG00000001873	7:62640974-62678815	8352	+	0.237275	0.361366	0.925186	1.09418	1.79894	3.16197
ENSSSCG00000001875	7:62693082-62704274	2998	-	2.18427	1.29965	0.648454	0.528654	1.10706	0.936649
ENSSSCG00000001876	7:62712260-62713394	1135	+	34.1429	17.1826	32.2336	24.3084	10.6104	9.37203
ENSSSCG00000001877	7:62728141-62755601	2074	+	4.08706	3.64726	10.7746	8.94801	1.76669	2.7803
ENSSSCG00000001878	7:62767364-62854537	5456	+	2.2428	2.63469	3.82464	2.33096	3.88022	3.67762
ENSSSCG00000001879	7:62627533-62630699	828	-	0	0	0	0	0	0.049829
ENSSSCG00000001880	7:62864982-62934319	5220	+	5.14336	3.39924	2.14005	2.1851	2.48466	3.01781
ENSSSCG00000001881	7:62936309-62949685	4920	+	7.16266	6.63734	4.09932	3.16856	3.50584	3.81352
ENSSSCG00000001882	7:62949965-62956583	1943	-	20.3068	15.08	1.79907	1.62592	1.36695	0.695451
ENSSSCG00000001883	7:63008518-63017955	2412	+	0	0	0	0.0197952	0	0
ENSSSCG00000001884	7:62965339-62971658	1066	-	17.2897	15.8124	16.6257	12.8428	6.85666	6.43641
ENSSSCG00000001885	7:63068371-63078877	5481	-	1.19583	0.97401	0.548357	0.545647	0.544714	0.550841
ENSSSCG00000001887	7:63239381-63266802	3379	-	3.27278	1.54181	0.65141	0.514252	0.631385	0.720743
ENSSSCG00000001888	7:63297551-63299029	1479	+	0.0666627	0.223894	0.182673	0.125011	0.0669781	0.13013
ENSSSCG00000001892	7:63361046-63387751	2530	+	19.5185	14.4052	10.937	7.77194	7.60945	11.3526
ENSSSCG00000001895	7:63401337-63405591	1451	-	0	0.052897	0.019275	0.0630789	0	0.0186727
ENSSSCG00000001898	7:63388593-63396509	3492	+	5.4646	4.81625	5.84522	5.04795	3.35552	4.43321
ENSSSCG00000001899	7:63406414-63418769	1772	-	0	0	0	0	0	0.0578644
ENSSSCG00000001900	7:63424566-63443970	3799	-	4.06612	4.40842	1.76206	1.58453	1.99756	2.04373
ENSSSCG00000001901	7:63467511-63494427	2531	-	212.819	204.36	0.549606	0.0654965	0.0218218	0.00733246
ENSSSCG00000001903	7:63517282-63583551	3908	+	5.93894	6.41119	9.12018	6.58888	2.11676	2.97952
ENSSSCG00000001904	7:63583921-63598833	3803	-	4.54997	4.98375	7.45076	5.56981	2.70113	4.36865
ENSSSCG00000001906	7:63491454-63497651	2802	+	122.737	9.0452	2.70657	2.02216	1.56698	2.17673
ENSSSCG00000001907	7:63686682-63700113	1391	-	10.8094	9.31889	11.4358	8.09666	12.3727	9.35789
ENSSSCG00000001908	GL893363.2:70766-157233	2524	+	0	0	0	0	0	0
ENSSSCG00000001909	7:63942642-63965635	2857	+	0	0	0.0272364	0.143537	0.045713	0.0200243
ENSSSCG00000001910	7:63967907-63971166	2432	-	1.08833	2.87071	6.378	4.91425	19.6676	22.8881
ENSSSCG00000001912	7:64024832-64071520	5578	-	4.17711	3.07047	1.34019	1.47955	2.4077	2.21662
ENSSSCG00000001913	7:64071851-64082638	2465	+	2.46228	2.32167	1.50768	2.15666	2.23114	2.75593
ENSSSCG00000001914	7:64102994-64126775	2482	-	0.485149	1.13019	1.76545	2.58094	1.43896	2.84065
ENSSSCG00000001915	7:64157341-64170308	1011	-	0	0	0	0	0	0
ENSSSCG00000001916	7:64341239-64355154	3242	+	0.0193172	0	3.64824	3.5197	0.868644	0.406315
ENSSSCG00000001917	JH118811.1:174633-210862	1470	-	1.21889	1.76986	2.34729	2.94854	5.13397	6.08986
ENSSSCG00000001918	7:64427406-64465416	6025	+	9.68456	9.41264	20.2412	14.5438	6.80499	8.59464
ENSSSCG00000001919	7:64541622-64564587	258	-	0.414099	0	1.86362	0.362746	1.70193	0.169359
ENSSSCG00000001920	7:64633705-64672915	3601	+	0	0	0.0537268	0.0127179	0.0676131	0.0162223
ENSSSCG00000001921	7:64688213-64786272	6446	-	2.51435	3.13855	4.49432	4.6537	1.88675	2.25765
ENSSSCG00000001922	7:65167568-65213063	8733	+	15.1624	13.5687	19.3032	12.4632	6.04019	6.13419
ENSSSCG00000001924	7:65150183-65267689	2578	+	6.67488	4.93452	4.16017	1.82795	4.83442	4.01789
ENSSSCG00000001925	7:65275551-65285118	2017	-	7.18429	6.20133	2.6208	2.9946	3.32094	3.99771
ENSSSCG00000001926	7:65396358-65407914	952	-	0	0.0430693	0.0995017	0	0.0468841	0
ENSSSCG00000001927	7:65420490-65455601	3854	+	36.9465	40.0683	13.108	10.7863	16.7821	20.9762
ENSSSCG00000001928	7:65473481-65501388	1603	+	0	0	0	0	0	0
ENSSSCG00000001929	7:65514295-65542603	4156	+	2.146	1.93849	5.65071	4.66378	2.07779	2.08248
ENSSSCG00000001930	7:65549520-65575392	2787	+	6.1405	6.19634	491.12	898.99	51.3688	27.1573
ENSSSCG00000001931	7:65576442-65621731	3527	+	0.0548263	0.0927379	1.78602	2.89927	12.8448	1.63815
ENSSSCG00000001932	7:65641556-65651426	847	-	0.0499386	0.0283308	0.0305456	0.0624879	0.0141883	0.0152968
ENSSSCG00000001934	7:65656356-65725975	4170	+	19.6283	16.473	14.6553	10.6474	5.57337	7.76919
ENSSSCG00000001938	7:66596022-66597194	1173	-	0	0.101755	0	0.216301	0.0190622	0.0592199
ENSSSCG00000001939	7:67103216-67154165	1722	-	0	0	0.0209049	0	0	0.0419782
ENSSSCG00000001940	7:67341591-67351449	4926	+	5.58997	3.36132	0.0159637	0.034105	0.0046067	5.14511
ENSSSCG00000001941	7:67504178-67642367	1695	-	2.65096	1.98039	1.04272	1.43753	0.943706	1.44343
ENSSSCG00000001942	7:67737287-68236867	4256	+	12.4771	6.62896	1.95573	0.797955	1.7058	2.10157
ENSSSCG00000001943	7:68228874-68254625	6030	-	2.18586	0.968207	0.425176	0.461154	0.339957	0.394792
ENSSSCG00000001944	7:68332624-68334022	726	+	0	0	0	0	0	0
ENSSSCG00000001945	7:68396821-68400109	2384	+	0	0	0	0	0.00807621	0
ENSSSCG00000001946	7:68669655-68695101	1867	-	6.1589	4.98237	5.29631	3.97876	2.65905	3.60903
ENSSSCG00000001947	7:69056387-69098319	2694	-	1.94066	2.21915	7.04955	4.63838	2.16954	2.3988
ENSSSCG00000001948	GL892789.1:2436-86348	5594	+	1.18745	1.67053	4.28427	4.20765	5.64987	5.17151
ENSSSCG00000001949	7:69284148-69285821	1344	-	0	0	0	0	0	0.0658527
ENSSSCG00000001950	7:69529257-69537830	1880	-	1.97589	1.11042	1.67579	1.15597	0.785712	0.492349
ENSSSCG00000001951	7:69487820-69512921	995	-	54.8166	41.8634	91.1929	65.9954	22.817	34.7815
ENSSSCG00000001952	7:69417309-69420851	1852	+	20.6956	13.5133	11.7793	9.55323	9.32693	9.71122
ENSSSCG00000001955	7:69652704-69707064	3662	-	15.8263	14.8382	10.7527	7.52732	3.86204	7.59211
ENSSSCG00000001956	7:69706501-69736581	1541	+	2.5967	2.34822	2.15677	1.63021	0.78605	1.2877
ENSSSCG00000001958	7:69799806-69899457	5777	+	3.70146	2.91555	1.79861	1.2539	2.20467	3.28672
ENSSSCG00000001959	7:69919936-69928837	7621	+	7.00283	6.28647	95.7035	52.7716	12.0144	6.8957
ENSSSCG00000001960	7:70018539-70050941	1358	+	5.78831	5.27185	6.76412	4.23719	2.27357	3.49264
ENSSSCG00000001963	7:70667589-70695692	3300	+	0.795547	1.79131	10.451	2.4138	0.370589	1.20586
ENSSSCG00000001964	7:70790412-70970931	2216	-	0.0665447	0.0768824	0.0831354	0.108529	0.0825684	0.0884492
ENSSSCG00000001965	7:71764712-72076237	11055	-	0.169704	0.458043	11.5533	9.40326	0.327018	0.483128
ENSSSCG00000001966	7:72211334-72251830	4349	-	16.1981	14.5117	11.4241	7.68509	8.79317	10.1221
ENSSSCG00000001968	7:72497683-72573331	3584	-	4.85131	4.01016	3.12875	1.48577	2.28061	3.69152
ENSSSCG00000001970	7:73024591-73141278	8386	+	11.4209	8.58953	10.4373	7.02489	7.62589	6.19479
ENSSSCG00000001971	7:73199398-73303543	9360	+	20.3719	13.694	27.8165	18.93	6.39862	6.77087
ENSSSCG00000001972	7:73300351-73328870	7725	-	1.02798	0.985525	2.55804	1.47289	1.20125	1.52095
ENSSSCG00000001973	7:73405794-73475775	1814	-	8.57837	6.961	7.52503	6.51007	3.85542	4.83666
ENSSSCG00000001974	7:73477597-73541815	6220	-	2.71391	2.80446	3.46819	2.3476	1.9754	2.68773
ENSSSCG00000001975	7:74249906-74730486	1120	+	2.12357	1.18823	1.4052	0.889734	0.795881	1.53957
ENSSSCG00000001977	7:79440152-79715546	4017	+	0.91033	3.86824	4.836	3.42261	2.16755	4.76097
ENSSSCG00000001978	7:79831197-79834605	990	-	0.105581	0.831097	0.0306337	0.328043	0.0432092	0.367558
ENSSSCG00000001979	7:80046917-80049780	753	-	0.0873653	0	0.0503063	0	0.0231554	0.0729874
ENSSSCG00000001982	7:80098374-80100814	743	+	0	0	0	0.0635795	0	0
ENSSSCG00000001983	7:80122131-80124770	885	+	1.49005	2.61933	5.244	3.71118	1.86851	2.08136
ENSSSCG00000001984	7:80123012-80136152	7154	-	7.28337	7.64941	2.62127	2.60583	2.95355	3.27914
ENSSSCG00000001985	7:80136164-80140367	3554	+	0.0740241	0.0312559	0.017735	0.0656999	0.0288062	0.0689742
ENSSSCG00000001986	7:80189452-80221799	4400	-	0.429513	0.784029	1.65265	1.54855	3.19735	2.98385
ENSSSCG00000001987	7:80222132-80226187	1822	+	7.0959	6.64038	1.37013	0.983425	2.57613	1.66579
ENSSSCG00000001988	7:80226305-80243379	4424	+	0.620609	1.1417	2.72842	2.11878	4.2669	2.02317
ENSSSCG00000001989	7:80253834-80256722	1154	+	49.641	23.6113	0.233982	0.0639518	0.0417675	0.204303
ENSSSCG00000001990	7:80254849-80263078	4026	-	8.21344	4.45173	2.82494	1.38841	1.09813	1.34188
ENSSSCG00000001991	7:80263100-80273828	2016	+	18.0742	11.7453	3.311	2.61822	2.45718	3.67273
ENSSSCG00000001992	7:80292460-80299814	2360	+	1.99164	1.9532	4.18685	5.93379	1.27465	1.09081
ENSSSCG00000001993	7:80300443-80316080	3270	+	0.0104781	0.0499286	0.465178	2.01034	0.047501	0.184219
ENSSSCG00000001994	7:80327769-80338483	6178	+	5.35141	4.60195	4.06968	3.65636	3.10808	4.55605
ENSSSCG00000001997	7:80354874-80356611	1005	+	2.00725	2.61874	3.80106	3.55689	0.412435	1.60964
ENSSSCG00000001999	7:80356676-80389848	6347	+	16.7929	14.8777	10.0884	8.31978	7.00616	11.374
ENSSSCG00000002001	7:80385995-80396581	6029	-	0.147118	0.20066	0.606813	0.464772	0.193873	0.23351
ENSSSCG00000002002	7:80404983-80425503	5882	-	5.65075	7.38785	8.03494	5.07307	4.24548	3.80548
ENSSSCG00000002004	7:80425840-80429278	1016	+	27.8237	25.4847	13.7695	13.4169	5.97961	11.0137
ENSSSCG00000002005	7:80430403-80435992	3791	+	11.6248	8.37085	34.668	27.8963	4.02646	5.63182
ENSSSCG00000002006	7:80433126-80435858	1002	-	32.4345	38.4516	12.0886	9.11211	7.27617	18.6689
ENSSSCG00000002007	7:80438284-80439930	1273	-	0.821635	0.354616	65.4233	98.235	0.064106	0.143405
ENSSSCG00000002008	7:80440283-80452301	5261	-	63.7028	22.8045	14.7977	10.1279	6.08895	5.07547
ENSSSCG00000002009	7:80458471-80468943	2368	-	315.737	182.922	0.57865	3.60696	0.591427	2.31398
ENSSSCG00000002010	7:80480154-80481854	990	+	0.0424358	0.0756357	0.0413253	0	0	0
ENSSSCG00000002011	7:80484218-80490704	1792	-	0	0	0	0	0	0
ENSSSCG00000002012	7:80492769-80511536	4335	-	0.102686	0.101897	0.0519291	0.120805	0.468006	0.334547
ENSSSCG00000002013	7:80512359-80525770	1186	-	102.937	59.6671	20.1776	14.0712	52.1483	31.6694
ENSSSCG00000002014	7:80839922-80848487	3825	+	0.0597938	0.150775	0.340897	0.253538	0.170255	0.20447
ENSSSCG00000002015	7:80848697-80863556	2458	+	1.09327	1.03877	0.507969	0.814271	0.631235	1.41637
ENSSSCG00000002016	7:80857974-80867139	7510	-	1.59996	1.61855	1.44621	1.25541	1.47296	1.36619
ENSSSCG00000002017	7:80886894-80887811	918	+	0	0.0357351	0	0.0452615	0.167415	0.0980606
ENSSSCG00000002020	7:81107070-81115187	1127	+	4.68006	3.15307	4.87073	3.91505	1.50281	2.65084
ENSSSCG00000002021	7:80958891-80964858	5603	-	0.84374	0.992683	0.804619	0.898066	1.7522	2.64011
ENSSSCG00000002022	7:80970195-80978190	6592	+	3.21319	2.27645	1.7479	1.37195	3.87735	3.37871
ENSSSCG00000002023	7:80984360-80989330	2674	+	16.2376	12.7113	9.54927	7.7978	6.95892	9.16534
ENSSSCG00000002025	7:80999611-81006175	2657	-	2.20367	1.28373	1.76461	2.62624	2.54298	3.03818
ENSSSCG00000002026	7:81008372-81020093	5041	-	0.151112	0.0566187	0.528102	1.38229	0.472333	2.37588
ENSSSCG00000002028	7:81031051-81033746	970	+	0.159613	0	0.89732	0.665177	0	0.449621
ENSSSCG00000002029	7:81036399-81088463	6123	-	0.638043	0.469085	949.372	167.452	0.144234	0.0964018
ENSSSCG00000002032	7:81241235-81260081	3576	+	0.362379	0.500674	3.32631	4.32416	0.122378	0.153
ENSSSCG00000002033	7:81266199-81267897	1117	+	0.0318341	0.0268566	0.178829	0.0671809	0.0148918	0.0425462
ENSSSCG00000002034	7:81287006-81325254	4703	+	7.03675	6.01161	7.17282	6.04911	5.33481	5.70155
ENSSSCG00000002036	7:81330049-81337082	1042	+	71.0537	48.8452	111.664	84.2772	41.1143	37.3052
ENSSSCG00000002037	7:81326832-81351723	3311	+	0.13545	0.139914	0.228861	0.233609	0.343669	0.124541
ENSSSCG00000002038	7:81356405-81357280	876	-	0	0	0	0	0	0
ENSSSCG00000002039	7:81413668-81425248	3873	-	7.46072	10.034	3.79652	7.14671	9.97921	18.936
ENSSSCG00000002040	7:81426699-81431178	1132	-	12.0936	15.0387	27.7694	24.302	7.14399	13.7737
ENSSSCG00000002041	7:81440553-81477745	5621	+	12.5707	14.3088	7.32094	6.73853	5.12937	7.68681
ENSSSCG00000002042	7:81475382-81505829	1490	-	27.5781	30.4569	39.38	35.3494	19.1201	29.5657
ENSSSCG00000002045	7:81602252-81603007	756	+	0	0	0	0	0	0
ENSSSCG00000002046	7:81757485-81757544	60	-	0	0	0	0	0	0
ENSSSCG00000002047	7:81755445-81756521	1077	-	0.381705	0.315189	0.289563	0	0.303735	0.0424974
ENSSSCG00000002048	7:81754483-81755303	821	-	0.19818	0.170762	0.0487629	0.0499133	0.249804	0.150419
ENSSSCG00000002049	7:81751565-81751624	60	-	0	0	0	0	0	0
ENSSSCG00000002050	7:81668565-81693978	730	+	68.4018	52.986	45.6625	37.8675	34.1736	44.102
ENSSSCG00000002051	7:81641000-81668332	2630	-	3.97792	4.92733	14.6646	5.10176	2.49709	2.62907
ENSSSCG00000002052	7:81628805-81629830	1026	+	0	0.0482992	0.0554119	0.314013	0.0262775	0.0888345
ENSSSCG00000002053	7:81884262-81884708	345	-	0	0	0	0	0	0.322259
ENSSSCG00000002055	7:82005128-82005649	354	-	0.521026	0	0	0	0	0
ENSSSCG00000002056	7:82044373-82044905	333	-	0	0	0	0	0	0
ENSSSCG00000002057	7:82089753-82090341	360	-	0	0	0	0	0	0
ENSSSCG00000002062	7:82159659-82160227	345	-	0	0	0.189586	0	0	0
ENSSSCG00000002063	7:82172829-82173582	327	-	0	0	0	0	0	0
ENSSSCG00000002069	7:82232740-82233021	282	-	0	0	0	0	0	0
ENSSSCG00000002071	7:82698800-82699299	372	-	0	0	0	0	0	0
ENSSSCG00000002072	7:82253358-82461878	516	-	0.845411	0.9087	1.39095	0	0.297713	0.174803
ENSSSCG00000002077	7:82511135-82512175	527	-	0	0.241565	0	0	0	0.18382
ENSSSCG00000002078	7:82302487-82302994	390	+	0	0	0	0	0	0
ENSSSCG00000002081	7:82322889-82324569	1117	+	0	0	0.0747521	0.0403701	0.0169783	0.0183987
ENSSSCG00000002084	7:82485847-82486867	903	-	0.171059	0.0469827	0.105542	0.0547895	0	0
ENSSSCG00000002085	7:82362291-82362868	297	+	0	0	0	0.288641	0	0
ENSSSCG00000002090	7:82556889-82557409	393	-	0	0	0	0	0	0
ENSSSCG00000002095	7:82578150-82578712	342	-	0	0	0	0	0	0
ENSSSCG00000002097	7:82605587-82606123	351	-	0	0	0	0	0	0
ENSSSCG00000002099	7:82618451-82618950	390	-	0	0	0.571619	0	0.175887	0
ENSSSCG00000002100	7:82626202-82626819	339	-	0	0	0.218173	0.226375	0	0
ENSSSCG00000002105	7:82858364-82859305	942	+	0	0	0	0	0	0
ENSSSCG00000002106	7:82869105-82870046	942	-	0	0.0523702	0	0	0	0
ENSSSCG00000002127	7:83061340-83121537	8078	+	4.76921	3.63881	3.7751	2.84911	2.70161	2.81948
ENSSSCG00000002129	7:83206179-83218521	613	-	0.0890762	0.0961915	0	0.165674	0	0.0542347
ENSSSCG00000002130	7:83334079-83335074	996	+	0	0	0	0	0	0
ENSSSCG00000002131	GL892933.2:67715-69723	1188	-	0	0	0	0	0.013699	0
ENSSSCG00000002133	GL892933.2:44468-45141	462	-	0	0	0	0	0	0
ENSSSCG00000002134	7:83418506-83421083	802	-	0	0	0	0	0	0
ENSSSCG00000002135	7:83454640-83474826	1602	-	1.31672	0.98766	2.50731	1.90146	1.52562	1.60004
ENSSSCG00000002136	7:83475130-83482179	4302	+	2.15889	1.99536	1.43363	0.998419	1.30458	1.36421
ENSSSCG00000002137	7:83479683-83482135	1357	-	18.9267	9.6561	16.36	12.0808	10.7777	8.88683
ENSSSCG00000002138	7:83482269-83490089	1609	+	7.57945	6.24326	9.8013	5.61224	1.69063	2.75217
ENSSSCG00000002139	7:83498621-83506162	2507	+	0	0.0345509	22.7459	30.844	0.216009	0.0659481
ENSSSCG00000002141	7:83516594-83558630	8766	+	3.37353	2.29201	2.0264	2.99335	2.80049	2.74957
ENSSSCG00000002143	7:83563415-83579726	1899	-	3.51204	3.41783	3.5101	2.84503	1.88611	2.2243
ENSSSCG00000002144	7:83598033-83602985	834	+	0.068617	0.0390622	0.089239	0.135037	0	0.11534
ENSSSCG00000002145	7:83606584-83633599	3045	+	5.08052	3.42754	2.75568	2.9596	2.13037	2.5156
ENSSSCG00000002148	7:83653291-83654265	975	-	0	0	0.118887	0.135104	0	0
ENSSSCG00000002159	7:83892842-83893753	912	-	0	0	0.133796	0	0.0321108	0.0363273
ENSSSCG00000002164	7:83870631-83871554	924	-	0	0	0.0631735	0	0	0
ENSSSCG00000002170	7:84149584-84150516	933	-	0	0.11383	0	0.0738809	0	0
ENSSSCG00000002172	7:84207256-84208649	915	+	0.13821	0	0	0	0	0
ENSSSCG00000002173	7:84228771-84230053	918	+	0	0	0	0	0	0.0311041
ENSSSCG00000002175	7:84294868-84295803	936	+	0	0	0.123006	0.130399	0.0290691	0
ENSSSCG00000002176	7:84396116-84397051	936	-	0	0	0	0.138852	0	0.0327758
ENSSSCG00000002180	7:84555061-84555978	918	+	0	0	0	0	0	0
ENSSSCG00000002184	7:84725024-84726038	957	-	0	0	0	0.144702	0	0
ENSSSCG00000002187	7:85013449-85014366	918	-	0	0	0.188185	0.133619	0.0590413	0
ENSSSCG00000002190	7:85088814-85089743	930	-	0	0	0.0649213	0.361457	0	0.142283
ENSSSCG00000002191	7:85116903-85117802	900	-	0	0	0	0	0	0
ENSSSCG00000002196	7:85293471-85294605	963	+	0	0	0.111847	0.0638463	0.0533022	0
ENSSSCG00000002199	7:85189694-85190623	930	-	0	0	0	0	0	0
ENSSSCG00000002202	7:85281670-85282632	963	+	0.0411236	0	0	0.118373	0	0
ENSSSCG00000002210	7:85462666-85463634	969	+	0	0	0	0	0	0.0329474
ENSSSCG00000002218	7:85668103-85668587	473	+	0	0	0	0	0	0
ENSSSCG00000002235	7:86137946-86146380	2740	+	1.97208	1.72136	1.17514	1.17956	1.08926	0.625181
ENSSSCG00000002241	7:86147170-86157882	3458	-	0.00728566	0.0152644	0.0169474	0.00931122	0.0156852	0.0164513
ENSSSCG00000002243	7:86162109-86260535	4751	+	0.76193	0.946862	0.88176	0.533904	0.888386	0.900962
ENSSSCG00000002245	7:86329718-86375449	5376	+	2.59726	2.75134	3.65401	5.55866	1.44042	2.78778
ENSSSCG00000002246	7:86420641-86422239	1599	-	0.29014	0.151531	0.0831681	0.0225267	0.0291226	0.0203035
ENSSSCG00000002247	7:86440825-86475602	872	+	2.84966	2.58339	5.62518	6.94116	2.5021	3.05587
ENSSSCG00000002250	7:86953730-86953849	120	+	0	0	0	0	0	0
ENSSSCG00000002251	7:87101080-87112889	1281	+	0	0	0	0	0	0
ENSSSCG00000002252	7:87586098-87598954	4384	-	5.32187	9.37994	5.1288	4.975	4.27581	6.73592
ENSSSCG00000002254	7:88959598-88973311	4802	-	4.07654	5.2104	1.95188	1.94955	2.705	1.90365
ENSSSCG00000002257	GL893095.2:4908-111999	2426	+	0.233497	0.223737	0.0812392	0.153205	0.909921	2.45005
ENSSSCG00000002259	7:94486463-94583447	9492	+	7.63538	9.20818	5.97035	4.40271	6.4123	5.73777
ENSSSCG00000002260	7:94021597-94078201	683	-	1.93027	1.49566	0.94083	1.42809	1.91721	1.58387
ENSSSCG00000002262	7:93628494-93828585	7325	-	0	0	0.0413496	0.0192315	0.00635167	0.00234256
ENSSSCG00000002263	7:92719393-93045719	5123	-	0.622667	0.267535	1.87249	2.01886	1.34066	1.2878
ENSSSCG00000002264	7:92391633-92425890	3069	-	0.0377476	0.0204667	2.04733	2.23827	0.0644924	0.0804756
ENSSSCG00000002265	7:92075506-92248031	2540	+	4.04787	1.75956	4.07557	1.74345	4.01085	7.55184
ENSSSCG00000002266	7:91874026-92019062	13705	-	9.28064	9.05479	7.0324	4.7883	4.09816	4.46758
ENSSSCG00000002267	7:91815033-91862515	3701	+	0.115499	0.0671343	7.76499	6.22271	3.32362	3.18069
ENSSSCG00000002268	7:94900208-94906861	6654	+	0.461397	1.87521	0.205796	0.20019	0.183123	0.268906
ENSSSCG00000002269	7:94832593-94895316	3374	+	70.2371	68.0774	4.07176	9.95364	7.03144	6.40378
ENSSSCG00000002270	7:94776496-94825726	1770	-	0	0.028413	0	0	0.00715185	0.0154427
ENSSSCG00000002274	7:94987618-94990126	2509	+	0.527092	0.226731	1.77858	1.51966	2.44012	1.55211
ENSSSCG00000002275	7:94994956-95032637	1829	+	0.0460382	0.0548591	0.439472	0.440041	1.83828	0.919156
ENSSSCG00000002276	7:95145028-95191772	8145	+	6.01968	4.44162	3.08316	3.16223	3.54063	3.26619
ENSSSCG00000002277	7:95193213-95335426	10338	-	0.0280162	0.0294439	10.1706	12.3669	0.0458733	0.0417775
ENSSSCG00000002279	7:95388198-95392767	1379	-	0.127478	0.179935	0.98145	3.9573	0.111079	0.163042
ENSSSCG00000002280	7:95396583-95402825	2410	-	6.59915	10.6043	0.232185	0.249706	0.0192363	0.313942
ENSSSCG00000002281	7:95472359-95508380	4045	+	1.20368	0.83092	5.52206	1.74324	1.08875	0.844962
ENSSSCG00000002282	7:95519255-95544711	3076	-	12.0216	11.0324	20.8782	8.96817	6.29513	7.12805
ENSSSCG00000002283	7:95815298-96101112	2960	+	9.77921	7.53704	1.91357	2.21333	2.44668	2.58071
ENSSSCG00000002284	7:96733334-96738884	594	+	0.0880697	0	0	0	0	0
ENSSSCG00000002285	7:96902546-97222777	3110	+	12.3769	12.4109	9.36774	6.66971	3.50628	3.44127
ENSSSCG00000002286	7:97243187-97259526	1242	+	0.180515	0.197403	0.072564	0.0758891	0.033642	0.0593879
ENSSSCG00000002287	7:97264933-97365523	5184	+	6.64794	5.89101	3.99352	2.19245	2.82481	2.6335
ENSSSCG00000002288	7:97373941-97394527	3288	-	9.27581	7.93535	8.65234	4.43775	4.80113	7.62657
ENSSSCG00000002290	7:97416416-97442681	5160	-	4.81165	2.96357	4.64109	3.25199	1.59467	2.10219
ENSSSCG00000002292	7:97579287-97615124	7929	+	0.163468	0.194772	0.097905	0.078531	0.0878281	0.181175
ENSSSCG00000002294	7:97650736-97693055	1431	+	16.645	2.40457	6.65718	24.5096	0.529963	0.339071
ENSSSCG00000002295	7:97693025-97721130	1269	-	9.96086	12.0711	18.9932	11.0553	8.58249	9.29702
ENSSSCG00000002296	7:97722350-97759848	2963	-	76.2911	40.4744	3.45771	2.1473	6.4432	8.0281
ENSSSCG00000002297	7:97788544-97803846	4729	+	0	0	0.006986	0.0514687	0.0229806	0.388926
ENSSSCG00000002298	7:97825546-97898510	10381	-	1.66248	1.58659	0.843183	1.07686	1.80347	1.90014
ENSSSCG00000002299	7:97899884-97962873	3346	+	2.59276	2.75168	2.16602	1.80906	3.69207	3.2393
ENSSSCG00000002303	7:98966296-99037910	1304	-	9.6175	5.49084	16.2428	8.76615	4.36275	3.69776
ENSSSCG00000002305	7:99072481-99137374	5236	+	3.21964	2.10432	1.63803	1.43689	1.12648	1.11759
ENSSSCG00000002306	7:99149195-99263645	3998	+	0.183653	0.174881	2.20192	1.85803	9.97989	7.48059
ENSSSCG00000002307	7:99291063-99306758	785	-	45.2367	29.8468	44.2621	27.1607	19.7284	19.0738
ENSSSCG00000002309	7:99429459-99464340	3519	+	0.0821137	0.0230608	0.128895	0.0531033	0.587872	0.157864
ENSSSCG00000002310	7:99500854-99502950	2097	-	0	0	0.0186267	0.0211909	0	0
ENSSSCG00000002311	7:99531534-99622092	5372	+	3.35656	4.20995	2.9106	2.40702	2.05743	1.75119
ENSSSCG00000002312	GL892783.2:215746-220193	2285	-	25.2193	18.4877	16.7316	11.6436	9.64904	12.9454
ENSSSCG00000002313	7:99679628-99699827	1699	-	87.8676	69.3136	0.392091	0.0918871	0.0894269	0.124992
ENSSSCG00000002314	7:99833490-99940549	3856	+	9.25644	7.13643	1.71892	1.14745	2.3851	3.64307
ENSSSCG00000002315	7:99955639-100109375	5540	-	0.0144018	0.00591049	4.62439	3.54334	0.0178865	0.0747809
ENSSSCG00000002316	7:100172875-100194416	873	-	4.12972	3.83744	10.3535	5.3518	1.93817	2.50457
ENSSSCG00000002317	7:100207759-100210434	2676	-	0.10616	0.0833343	0.10811	0.11044	0.0333559	0.0552242
ENSSSCG00000002321	7:100317732-100322081	2384	-	0.0204431	0.058256	0.106337	0.0560204	0.0413244	0.053783
ENSSSCG00000002322	7:100390460-100392316	1815	+	0	0.0337695	0.116442	0.0406539	0.115701	0.109084
ENSSSCG00000002326	7:100332335-100334569	2235	+	0	0	0	0.0145123	0.0193449	0.0428306
ENSSSCG00000002328	7:100607104-100634089	5668	+	7.24422	8.10904	13.6405	7.06558	3.76095	5.6231
ENSSSCG00000002329	7:100676230-100687654	2011	-	0.334136	0.0558221	0.119303	0.0668447	0.00728512	0.0492154
ENSSSCG00000002330	7:100745517-100864767	12912	+	8.16741	6.79824	7.21551	3.85029	5.90246	5.77074
ENSSSCG00000002332	7:101036224-101416122	8065	+	3.45633	3.37104	0.786764	0.985462	1.8478	1.99415
ENSSSCG00000002333	7:101881458-102041627	579	-	4.12576	2.71191	7.45192	3.18595	0.541471	0.442092
ENSSSCG00000002337	7:102110497-102167607	4537	-	6.37943	5.21824	3.69913	2.63346	2.5646	2.53081
ENSSSCG00000002340	7:102265811-102362886	5335	+	6.38908	6.12542	5.08094	2.7803	3.53606	4.00582
ENSSSCG00000002341	7:102378653-102417426	4145	+	7.19445	0.622544	1.83377	2.92699	0.80474	2.5366
ENSSSCG00000002342	GL894139.2:2691-8499	1077	+	0	0.0364134	0	0.128624	0	0
ENSSSCG00000002345	7:102665410-102680830	5033	+	2.3301	2.30488	2.43523	1.86617	2.72351	2.43481
ENSSSCG00000002346	7:102681410-102684072	2663	+	7.36874	4.06497	2.06097	1.15278	1.90723	1.72879
ENSSSCG00000002347	7:102685947-102733635	5945	-	1.64551	1.40458	1.35156	1.26744	2.29132	1.81516
ENSSSCG00000002348	7:102742330-102748596	1906	-	36.1769	22.741	10.5122	7.52921	24.0467	15.1794
ENSSSCG00000002349	7:102786805-102791737	2689	-	6.4246	5.59287	0.494105	0.467991	0.853624	1.29508
ENSSSCG00000002350	7:102828081-102879288	3291	-	1.44391	1.60882	1.88855	2.20132	2.21282	1.89387
ENSSSCG00000002351	7:102928581-102950219	1861	+	76.5574	49.7212	21.1761	10.2866	3.23122	3.24606
ENSSSCG00000002352	7:102952412-103005601	6624	+	2.88785	2.52305	4.21049	1.96587	2.56365	2.00644
ENSSSCG00000002353	7:102997112-103012716	4957	-	0.856548	0.891712	1.6961	0.630367	0.885077	0.829748
ENSSSCG00000002354	7:103012801-103025278	2298	+	13.1737	9.36396	22.0704	10.2162	7.94572	5.59603
ENSSSCG00000002355	7:103021151-103070712	5635	-	29.0217	34.72	1.03294	0.877816	1.40325	0.986812
ENSSSCG00000002356	7:103070839-103114503	1685	+	0.0852778	0.0117901	0	0	0.0116095	0
ENSSSCG00000002357	7:103114932-103136359	4967	-	147.216	69.1548	13.8748	10.3508	23.8075	23.2148
ENSSSCG00000002359	7:103231353-103248739	2450	+	0.0610175	0.0237098	0.0132434	0.0151416	0.0126627	0
ENSSSCG00000002361	7:103457506-103467076	3152	+	0	0	0	0	0	0
ENSSSCG00000002362	7:103411781-103428283	2416	-	1.12949	0.546522	0.421437	0.295369	0.611256	0.366994
ENSSSCG00000002363	7:103375383-103394310	1134	+	0	0	0.0272621	0	0	0
ENSSSCG00000002366	7:103573074-103582623	1518	-	28.7651	31.8049	14.7373	16.4573	23.7776	31.5736
ENSSSCG00000002367	7:103582741-103589194	3528	+	9.40156	3.35148	6.1553	2.03019	2.98708	2.22091
ENSSSCG00000002368	7:103587665-103694408	8387	-	0.588937	2.90161	0.934313	0.767084	0.951149	1.13713
ENSSSCG00000002370	7:103735926-103783771	6125	-	14.1461	10.8527	1.86336	1.46747	1.33193	1.33475
ENSSSCG00000002372	7:103818763-103887134	7442	+	4.86338	3.82855	2.34281	1.98903	3.18154	3.07007
ENSSSCG00000002373	7:103908499-103918733	1800	-	0	0	0.0327608	0	0	0
ENSSSCG00000002374	7:103934687-103955706	3457	+	16.2079	8.75779	21.2073	12.6192	7.1099	4.7647
ENSSSCG00000002375	7:103956650-103975681	3248	-	2.9858	0.41506	0.0522282	0.0799947	1.06027	0.17078
ENSSSCG00000002376	7:103993270-104007038	1844	-	0.194719	0.128992	2.91784	1.72307	0.954104	0.627453
ENSSSCG00000002377	7:104047923-104054504	1548	+	6.6279	5.17233	7.97297	8.49864	3.93355	5.88336
ENSSSCG00000002378	7:104062915-104109273	5173	-	3.99083	4.15551	11.8319	9.07178	3.57796	4.59493
ENSSSCG00000002380	7:104110332-104117479	1879	+	0	0.0786773	0.102784	0.0294027	0.0132837	0.0628433
ENSSSCG00000002381	7:104120031-104166205	6469	-	13.5907	10.9502	14.8095	10.4077	9.42086	6.7885
ENSSSCG00000002382	7:104171503-104206741	3771	-	84.9489	72.4603	62.3418	32.6784	33.7086	48.3865
ENSSSCG00000002383	7:104293551-104297121	2972	+	7.7176	4.1848	21.9096	28.1472	47.337	26.8353
ENSSSCG00000002384	7:104679958-105175718	3463	+	4.63344	3.49514	1.02217	1.0598	1.84596	2.18935
ENSSSCG00000002385	7:105178633-105206982	3613	-	0.826366	1.52715	1.39832	2.01451	1.27688	3.08669
ENSSSCG00000002386	7:105203656-105299440	778	+	3.62692	3.15678	2.45838	2.83596	3.15172	3.56884
ENSSSCG00000002387	7:105301007-105425342	10942	+	6.67295	5.67213	6.89762	5.33077	4.95759	5.29844
ENSSSCG00000002388	7:105560884-105743716	1815	+	0	0	1.4841	0.19922	0	0.00994554
ENSSSCG00000002389	7:105958969-105978240	5392	+	2.02653	1.7447	3.69425	6.83744	3.22861	3.35068
ENSSSCG00000002390	7:105992708-105999604	1495	+	4.04915	2.2145	2.85547	1.96849	1.76593	1.37236
ENSSSCG00000002391	7:106005464-106033717	1455	+	0	0	0	0	0	0
ENSSSCG00000002392	7:106150957-106155228	4272	-	3.29197	2.53506	3.71205	3.3352	3.86376	2.86961
ENSSSCG00000002395	7:106508033-106546116	9083	+	3.3319	3.19118	1.15406	1.2138	1.73524	2.15888
ENSSSCG00000002396	7:106551637-106564987	3856	-	165.89	114.345	24.4446	11.9304	7.51873	9.17944
ENSSSCG00000002397	7:106565024-106604417	2967	+	2.94797	1.58648	2.05841	1.57877	1.07312	1.14064
ENSSSCG00000002398	7:106405887-106424471	2136	+	0	0	0	0	0	0
ENSSSCG00000002399	7:106610697-106615261	731	+	0	0	0	0	0	0
ENSSSCG00000002400	7:106391711-106395114	1563	+	0	0	0	0	0	0
ENSSSCG00000002403	7:106445321-106473161	3223	+	3.82746	4.7477	3.4326	2.86061	2.13788	3.88262
ENSSSCG00000002404	7:106678419-106734252	6372	+	2.59368	2.42691	1.71934	1.1828	1.66838	2.38451
ENSSSCG00000002405	7:106737228-106752988	1491	+	0.0209294	0	0	0.0373656	0	0.0166152
ENSSSCG00000002406	7:106275598-106444823	1382	-	0	0	0	0	0	0
ENSSSCG00000002408	7:106833687-106901994	1373	+	0.738397	0.772135	1.26444	0.45361	0.317746	0.232219
ENSSSCG00000002409	7:106935535-106935798	264	-	0	0	0	0	0	0
ENSSSCG00000002410	7:109722164-109891143	3217	-	3.72015	3.71291	0.621837	0.442846	0.418166	0.47716
ENSSSCG00000002411	7:109960916-109992497	5547	-	6.16015	5.71813	6.46107	4.07264	4.19194	5.33082
ENSSSCG00000002412	7:110029372-110352551	9591	-	2.65908	2.12076	3.3607	2.35138	0.817981	1.33702
ENSSSCG00000002414	7:110395013-110446103	1931	-	31.7173	21.2417	6.54464	5.04429	6.7185	5.53979
ENSSSCG00000002423	7:116619190-116695803	1620	-	0	0	0	0	0	0
ENSSSCG00000002424	7:116807818-116862747	2309	+	2.27955	2.83911	2.28674	1.68364	1.16474	1.69589
ENSSSCG00000002425	7:116869639-116952822	9994	-	2.96111	3.61153	3.22836	2.79611	4.74432	1.99687
ENSSSCG00000002426	7:116961905-117008399	2483	+	9.08704	8.98788	7.5963	6.3791	4.5459	6.95648
ENSSSCG00000002427	7:117007625-117172684	9894	-	0.379096	0.311351	0.174517	0.169535	0.152609	0.132267
ENSSSCG00000002428	7:117198600-117274286	2364	+	0.794421	0.580408	0.163816	0.278323	0.551898	0.719256
ENSSSCG00000002429	7:117530818-117907298	3200	-	16.9411	16.4181	11.9415	8.86477	6.53699	6.06845
ENSSSCG00000002430	7:118144835-118330889	1146	-	3.07365	3.74126	1.44572	2.83624	1.9466	2.12729
ENSSSCG00000002431	7:118331962-118417911	2467	+	0.489753	0.634321	0.460694	0.398664	0.309912	0.483855
ENSSSCG00000002432	7:118431048-118577810	4854	+	0.0120514	0.054905	1.2775	1.34393	3.01161	2.30209
ENSSSCG00000002433	7:118594309-118614339	1569	+	21.1635	20.0578	22.9856	19.5523	9.13654	14.9087
ENSSSCG00000002434	7:118607634-118657772	5140	-	2.28308	1.95635	2.45124	1.72409	1.32085	1.11229
ENSSSCG00000002436	7:118837315-119048001	3431	-	1.3302	1.94404	1.26375	1.3844	3.34827	1.14777
ENSSSCG00000002437	JH118948.1:186982-213268	1614	-	0.297406	0.383536	0.680253	0.11265	0.329092	0.377798
ENSSSCG00000002438	7:119404956-119444055	1708	+	0.0469068	0.0700941	0.0257001	0	0.0486404	0.137715
ENSSSCG00000002440	7:119489711-119618679	7945	-	0.490961	0.647291	1.74293	2.36738	0.976529	0.809142
ENSSSCG00000002441	7:119663148-119701147	5613	-	25.6204	14.9134	9.18581	8.35278	5.60366	6.90443
ENSSSCG00000002442-2	7:119753898-119806157	2325	-	0.0813291	0	0.0170888	0.0223655	0	0.0359944
ENSSSCG00000002442-3	7:119814885-119845702	879	-	0	0	0	0	0	0
ENSSSCG00000002443	7:119945082-119997617	4721	-	1.27128	1.07085	0.137446	0.181929	0.0467576	3.10778
ENSSSCG00000002444	7:120031685-120120248	2652	-	5.34685	6.89644	4.10628	5.42268	6.82243	8.31282
ENSSSCG00000002445	7:120132213-120208384	9957	-	4.85092	5.47566	5.46192	2.53395	2.60682	3.67424
ENSSSCG00000002446	7:120216897-120253455	5362	-	5.49987	7.07743	3.13115	2.45701	3.88566	4.24591
ENSSSCG00000002447	7:120262137-120294465	2706	-	15.4944	13.3258	17.4144	13.2812	5.97837	6.85929
ENSSSCG00000002449	7:120296367-120298214	316	-	211.29	140.443	1140.45	862.423	73.1	69.2671
ENSSSCG00000002450	7:120438867-120614598	2577	+	0	1.76433	0.105975	0.24831	0.0949976	0.357974
ENSSSCG00000002451	7:120641690-120771331	4106	+	2.17103	1.14027	0.660059	0.740098	2.218	1.23597
ENSSSCG00000002452	7:120777226-120811703	3319	-	146.065	192.048	8.87825	13.8575	22.9164	19.6553
ENSSSCG00000002453	GL892848.2:184540-204115	1266	-	0	0.163975	0	0.02849	0	0
ENSSSCG00000002455	7:120845974-120882762	2780	+	9.6792	12.2176	3.7899	3.13163	4.49984	6.32424
ENSSSCG00000002456	7:120954018-120966278	1669	+	0	0.0144835	0.0612884	0.116962	0.113816	0.240382
ENSSSCG00000002457	7:120970454-121053191	3074	-	4.73069	2.67404	2.26178	2.00492	2.23657	2.19102
ENSSSCG00000002458	7:121160134-121162073	1313	+	6.21096	5.11243	6.77826	3.69308	3.3886	3.60127
ENSSSCG00000002459	7:121171975-121176204	674	-	11.5014	13.5224	13.0294	10.428	6.1918	5.44943
ENSSSCG00000002460	7:121176280-121195058	3525	+	4.50051	3.66572	4.39541	3.05522	3.31347	4.04693
ENSSSCG00000002461	7:121202414-121292338	8473	-	3.40259	2.74722	5.64931	2.85587	6.32939	4.43846
ENSSSCG00000002462	7:121313116-121314327	578	+	0	0.184231	0	0	0	0
ENSSSCG00000002464	7:121675708-121796718	704	-	0.188713	0	0	0.101794	0.0936432	0.132454
ENSSSCG00000002467	7:121998838-122044459	3107	+	0.115071	0.0528684	106.944	44.4097	0.0971777	0.200043
ENSSSCG00000002469	7:122163461-122182984	2138	+	0.744471	1.18267	0.472473	0.321368	0.876129	0.856347
ENSSSCG00000002470	7:122186344-122211864	4410	-	5.41647	3.50779	3.00347	2.00811	2.02867	2.05603
ENSSSCG00000002471	7:122215478-122220545	893	+	64.3509	335.498	24.424	54.0342	44.7288	82.7568
ENSSSCG00000002472	7:122223127-122229808	453	-	13.9609	9.86619	14.5312	15.373	89.9199	35.741
ENSSSCG00000002474	7:122272949-122531627	3361	+	0.0235088	0	0.0705449	0	0.823334	0.719262
ENSSSCG00000002475	7:122544966-122563955	1561	-	190.887	199.558	0.13061	0	0.194441	0.0316435
ENSSSCG00000002476	7:122596327-122628911	2327	-	940.977	935.988	2.10703	1.21914	0.318168	0.634633
ENSSSCG00000002478	7:122852998-122861287	1245	+	0	0	0.0244491	0	0	0
ENSSSCG00000002479	7:122785171-122800712	1580	-	64.8499	69.9111	0.0454501	0	0.0220123	0.145043
ENSSSCG00000002481	7:122915942-122927463	2282	+	681.278	637.006	1.15982	0.11152	0.173538	0.00729574
ENSSSCG00000002482	7:122936827-122938459	565	+	498.577	220.845	0.581945	0.0916983	0.0401901	0
ENSSSCG00000002483	7:123016243-123119649	1580	-	2424.93	2026.16	4.29068	0.733472	0.825057	0.0103433
ENSSSCG00000002484	7:122961687-123002767	1654	+	2309.98	2331.46	5.25291	0.0892176	0.557589	0.0099747
ENSSSCG00000002486	7:123094888-123101407	1254	-	295.197	86.462	0.363988	0	0.0611885	0
ENSSSCG00000002490	7:123230117-123233504	2610	-	0	0	0.0480622	0.0170113	0.867212	0.314312
ENSSSCG00000002494	7:123687941-123805893	9926	-	5.39554	1.85274	0.235672	0.29306	2.04909	1.03855
ENSSSCG00000002495	7:123880019-123984394	10584	-	1.58946	1.76868	1.56522	1.56289	2.70236	3.50106
ENSSSCG00000002496	7:124001624-124012134	1414	+	31.8721	58.0665	15.8041	8.66085	5.02687	2.64571
ENSSSCG00000002497	7:124127972-124132933	1063	+	0	0	0	0	0	0
ENSSSCG00000002498	7:124149957-124154286	348	-	0	0	0	0	0	0
ENSSSCG00000002499	7:124723351-124729673	970	+	0.235164	0.237082	0.289766	0.069636	0.253617	0.120739
ENSSSCG00000002502	7:124763439-124844546	7628	-	7.05397	5.54676	3.91335	2.61424	3.17682	2.67482
ENSSSCG00000002504	7:124867919-124925580	2536	+	2.35464	2.10022	0.224008	0	0.5028	0.211765
ENSSSCG00000002505	7:124934745-124999381	4517	+	16.3031	12.7364	10.2541	6.97891	8.01054	6.99873
ENSSSCG00000002506	7:125203970-125310688	1677	+	0.586191	1.39528	1.08413	0.913004	1.21526	1.29473
ENSSSCG00000002507	7:127764460-127767139	2094	-	6.81334e-17	0.206322	0.0764066	0.0853654	2.54582e-05	5.7858e-06
ENSSSCG00000002508	7:127972351-128046637	2952	-	11.185	10.7915	22.6308	16.2259	6.67989	7.40432
ENSSSCG00000002509	7:128045533-128128379	7206	+	6.32303	6.17857	1.97077	2.28752	1.8306	2.46244
ENSSSCG00000002510	7:128268853-128302588	2115	+	0.0508546	0	0.0342288	0	0	0.0172762
ENSSSCG00000002511	7:128249067-128263204	2520	+	0.503615	0.955404	0.603644	0.862707	0.757195	1.02103
ENSSSCG00000002512	7:128567088-128593644	831	+	0.226172	0.0621084	0.181077	0	0.0328031	2.57707
ENSSSCG00000002515	7:128657059-128674943	1493	+	65.6436	327.335	0.698428	0.12736	0.317449	0.188861
ENSSSCG00000002516	7:128676944-128702968	3397	-	4.56716	3.87701	4.37622	3.30094	5.67414	4.92163
ENSSSCG00000002520	7:128642764-128656947	2941	-	5.76825	2.64897	6.20642	5.44877	5.27236	7.19633
ENSSSCG00000002523	7:128824303-128887853	6395	-	10.2548	7.58465	4.49971	4.14628	6.15265	4.83312
ENSSSCG00000002524	7:128896529-128904678	1128	-	0.101656	0	0	0.370744	0	0.134692
ENSSSCG00000002525	7:128907659-129022580	7251	-	0.538756	0.923864	0.740295	0.773261	0.831421	0.891248
ENSSSCG00000002526	7:129064894-129203801	5854	-	2.73484	2.40825	2.20361	1.67511	2.15391	2.22189
ENSSSCG00000002527	7:129270533-129271648	1116	+	44.176	16.2032	11.6048	5.48702	3.62677	1.50989
ENSSSCG00000002528	7:129326443-129364935	2909	+	3.88778	3.64963	3.97163	2.89078	2.45399	2.1063
ENSSSCG00000002529	7:129322112-129322456	345	-	744.86	433.311	532.312	398.716	206.475	221.997
ENSSSCG00000002530	7:129378236-129389399	522	+	12.2591	14.3901	16.6564	17.0593	10.6088	11.5925
ENSSSCG00000002531	7:129529201-129586138	2019	+	0.369688	0.267796	0.258265	0.0900377	0.132936	0.399456
ENSSSCG00000002532	7:129453989-129473041	3490	+	4.41077	3.55238	6.65618	4.59548	1.62504	1.24114
ENSSSCG00000002533	7:129586792-129704081	2609	-	4.62481	3.18289	5.85332	4.56162	2.09077	2.30702
ENSSSCG00000002535	7:129758772-129761205	1866	+	65.9119	39.9871	58.2906	38.2187	53.9469	28.8358
ENSSSCG00000002536	7:129784220-129788043	633	+	0	0	0.19243	0.143345	0.0628644	0.28313
ENSSSCG00000002538	GL894441.2:49590-74536	4254	+	5.52224	3.39635	4.60554	4.43942	5.96961	4.54231
ENSSSCG00000002539	7:129792330-129998766	3772	-	23.235	19.6316	27.5119	19.4498	22.3832	18.5326
ENSSSCG00000002541	7:129923795-129924309	503	-	0	0.170352	0	0.104011	0.0464808	0.149391
ENSSSCG00000002542	7:130202354-130204314	1961	-	0.41023	0.587438	0.483771	0.158343	0.077691	0.386424
ENSSSCG00000002544	7:130793760-130824465	7292	+	3.50074	2.54764	1.7798	2.01973	5.03092	4.29029
ENSSSCG00000002545	7:130821954-130829254	708	-	3.27696	3.7752	3.35606	2.51433	6.0373	7.11822
ENSSSCG00000002546	7:130829616-130840377	1938	+	0.747447	0.309658	0.555042	0.503692	0.977873	1.23202
ENSSSCG00000002547	7:130838246-130915306	7908	-	5.66979	4.71516	20.1596	16.3121	8.08554	7.32856
ENSSSCG00000002550	7:131028057-131034018	513	-	128.882	164.323	354.326	342.866	90.5088	111.393
ENSSSCG00000002551	7:131350508-131365967	6939	-	0.177759	0.127261	0.827503	0.808147	2.58642	2.16588
ENSSSCG00000002552	7:131038909-131119164	4062	+	0.00790726	0.0154601	0.0163794	0	0.0418696	0.00824822
ENSSSCG00000002553	7:131047692-131048655	597	-	0	0	0	0	0	0
ENSSSCG00000002554	7:131340863-131348048	1943	+	1.42079	1.38518	1.69541	1.78199	1.20177	1.69901
ENSSSCG00000002555	7:131225912-131245242	3093	-	0.215783	0.264672	7.24319	4.59016	3.31433	1.26011
ENSSSCG00000002557	7:131249482-131253801	1096	-	4.07569	3.38598	20.6557	16.1752	3.68125	3.42119
ENSSSCG00000002558	7:131200355-131225056	5915	+	3.53658	1.7918	0.76797	0.622946	1.22513	1.69832
ENSSSCG00000002560	7:131287662-131289930	2269	-	8.54727e-05	0.180059	6.61507e-06	0.0642786	0.000125063	0.224049
ENSSSCG00000002563	7:131553369-131554250	882	+	0	0	0.0731527	0	0	0
ENSSSCG00000002565	7:131725842-131726890	954	-	0	0	0.0569557	0.191594	0	0
ENSSSCG00000002572	7:131816430-131818874	954	-	0	0	0	0	0.0302108	0
ENSSSCG00000002573	7:132097258-132100352	2994	-	0	0	0.0868638	0.278195	0.0272126	0.123949
ENSSSCG00000002581	7:132978130-132979901	943	-	0	0	0	0.145264	0	0
ENSSSCG00000002585	7:133290864-133291802	939	-	0	0	0	0	0.0255063	0
ENSSSCG00000002586	2:13173562-13174599	936	-	0	0	0.126505	0.144761	0.0605462	0
ENSSSCG00000002589	7:133369068-133369985	918	-	0	0	0	0	0.0308178	0
ENSSSCG00000002594	7:133462931-133464491	981	-	0	0	0.0624484	0	0.0574131	0.065504
ENSSSCG00000002599	7:133543058-133543984	927	-	0	0	0.0646973	0	0.060581	0
ENSSSCG00000002600	7:133559165-133560405	954	-	0	0	0.0617956	0	0.0595633	0
ENSSSCG00000002601	7:133581034-133581912	879	-	0	0	0	0.0815181	0	0
ENSSSCG00000002602	7:133801939-133804237	948	+	0	0	0	0	0	0
ENSSSCG00000002605	7:133649436-133650347	912	+	0	0	0	0	0.0335857	0
ENSSSCG00000002607	7:133675434-133677361	978	+	0	0	0	0	0	0
ENSSSCG00000002608	7:133606548-133607528	981	+	0	0	0	0	0	0.0323138
ENSSSCG00000002610	7:133735022-133735951	930	+	0	0	0	0.0815415	0	0
ENSSSCG00000002612	7:133764688-133765629	942	+	0	0	0	0.0799272	0	0
ENSSSCG00000002613	7:133820660-133821589	930	-	0	0	0	0	0	0.036384
ENSSSCG00000002614	7:133596076-133597074	999	-	0	0	0	0.184785	0	0
ENSSSCG00000002615	7:133790155-133791507	969	-	0	0	0	0	0	0
ENSSSCG00000002618	7:133843982-133844899	918	-	0	0	0	0	0	0
ENSSSCG00000002619	7:133950321-133951385	1065	+	0	0	0	0	0	0
ENSSSCG00000002620	7:133966694-134041673	2290	+	0.798143	1.88868	0.345776	0.565493	0.78684	1.00309
ENSSSCG00000002621	7:134045165-134128294	4809	-	7.8237	4.8084	2.47894	3.34989	3.56338	4.40637
ENSSSCG00000002622	7:134211431-134219001	903	-	6.98314	8.6169	4.04807	2.57133	6.34768	5.29647
ENSSSCG00000002623	7:134263914-134378647	976	-	989.54	1475.05	3.042	1.60271	0.345134	5.85715
ENSSSCG00000002625	7:134346012-134346926	529	-	0	0	0	0	0	0
ENSSSCG00000002626	7:134316008-134332815	831	-	615.99	211.685	0.241785	0.222585	0.113725	18.3633
ENSSSCG00000002627	7:134379974-134400509	1310	-	14.535	33.6452	2.07195	2.75988	1.72688	4.40185
ENSSSCG00000002628	7:134402665-134440540	5425	-	1.90304	1.86421	1.25946	1.12005	2.28158	2.32067
ENSSSCG00000002629	7:134465992-134490738	2195	+	17.368	15.8373	16.2216	15.9991	5.7797	7.60963
ENSSSCG00000002630	7:134508912-134516848	2794	-	1.25517	0.472335	0.0374854	0.0127289	0.0859402	0
ENSSSCG00000002632	GL894030.1:5913-35776	1514	-	0.0749699	0.466888	0.16762	0.159833	0	0
ENSSSCG00000002633	6:178626-198145	5970	-	8.54602	8.13033	1.8763	1.72841	1.01734	1.58899
ENSSSCG00000002635	6:285352-369193	2924	-	0.192502	0.159478	0.184363	0.285943	0.227515	0.681714
ENSSSCG00000002636	6:231306-334476	1511	-	18.8105	17.2685	16.489	19.3525	10.4989	14.5228
ENSSSCG00000002637	6:98891-223165	1606	-	0.275735	0.377074	0.103926	0.120775	0.0901354	0.158384
ENSSSCG00000002639	6:259395-268749	1778	+	0	0	0	0.0412186	0.0269753	0.00891987
ENSSSCG00000002640	6:292683-309781	7664	+	16.1185	16.1498	4.6895	3.70419	5.50389	5.07512
ENSSSCG00000002645	6:1059475-1069859	1564	+	4.7479	3.07453	3.27719	3.7106	4.91752	4.53286
ENSSSCG00000002646	6:1054068-1059427	2258	-	17.3468	20.2228	17.3061	14.759	6.68634	8.05134
ENSSSCG00000002648	6:1022607-1044687	3739	+	0.228238	0.170979	2.06155	1.66164	0.414202	0.455868
ENSSSCG00000002650	6:1090009-1092355	841	-	0	0	0	0	0	0
ENSSSCG00000002651	6:1085585-1089936	2040	+	0.394486	0.424573	0.123373	0.585114	0.188137	0.52728
ENSSSCG00000002652	6:1750665-1765733	6143	+	3.15081	2.08166	2.14478	3.04642	1.95986	2.67747
ENSSSCG00000002653	6:1766996-1855700	2562	-	0.0135874	0.0229625	0.110642	0.0843185	0.0129959	0.0180123
ENSSSCG00000002654	6:2037172-2083394	5439	+	15.0911	12.3659	53.6955	34.9545	3.86921	3.50823
ENSSSCG00000002655	6:2007318-2029206	2304	-	24.0291	28.448	47.4817	27.3641	17.1507	16.4024
ENSSSCG00000002656	6:1937771-2006623	7047	+	8.96517	5.97608	3.21489	2.82256	3.39062	3.82916
ENSSSCG00000002657	6:2089651-2100933	645	+	0	0.0635989	0.0716101	0	0	0
ENSSSCG00000002658	6:2749024-2750040	1017	-	0.0577008	0.176778	0.242191	0.276901	0.135883	0.0468599
ENSSSCG00000002660	6:2747264-2792805	5965	+	5.88429	8.04368	1.44231	3.80799	1.17663	2.64504
ENSSSCG00000002662	6:3490492-3520484	877	+	0.282086	0.160377	0.731653	0.0505755	0.632701	0.219238
ENSSSCG00000002663	6:3527999-3553154	1875	+	1.62501	0.746964	0.911825	1.85414	0.621255	0.745436
ENSSSCG00000002664	6:3552942-3756121	8488	-	3.11724	1.42588	3.99498	3.03273	2.15126	2.00214
ENSSSCG00000002666	6:4157020-4206391	6161	-	2.30416	1.2762	7.35373	4.4896	5.59893	2.93788
ENSSSCG00000002667	6:4215858-4247660	3010	-	5.6374	8.43676	6.10945	6.20697	5.1171	4.63718
ENSSSCG00000002668	6:4283085-4293072	1142	+	0	0	0.0992928	0.0781145	0	0
ENSSSCG00000002669	6:4412902-4460433	1728	+	1.39888	2.08682	2.80326	1.52636	5.04076	4.07313
ENSSSCG00000002670	6:4473054-4492330	2939	-	3.24084	1.90431	3.71625	2.56076	5.3144	2.89976
ENSSSCG00000002671	6:4664857-4737861	3653	-	0.0656866	0.00777568	0	0.00966732	0.00840252	0.972084
ENSSSCG00000002672	6:4628147-4651111	3706	+	3.51559	10.6582	0.766609	1.27667	1.50009	1.30809
ENSSSCG00000002675	6:5039182-5061510	2059	-	0.0221334	0	0.0355455	0.0250899	0.0112661	0.00561424
ENSSSCG00000002677	6:4996365-5008356	1521	+	0	0	0	0	0	0
ENSSSCG00000002680	6:4873038-5038891	3448	+	2.07741	0.935859	1.54916	1.36764	1.01405	1.51086
ENSSSCG00000002681	6:5061564-5083743	4055	+	1.64666	2.03179	1.85252	1.72659	1.69057	2.45145
ENSSSCG00000002682	6:5085168-5142052	5527	+	25.787	19.0814	9.51065	8.79678	12.2224	11.3256
ENSSSCG00000002684	6:5213122-5987498	3046	-	1.28627	2.56513	22.6716	22.0602	11.7021	12.4565
ENSSSCG00000002686	GL893173.1:14826-22427	427	-	1.44727	307.906	0.311644	0.105997	0	0
ENSSSCG00000002688	6:6993089-7074734	3919	-	1.08316	2.94335	0.759024	0.883407	1.01942	0.979726
ENSSSCG00000002689	6:7183374-7278280	3792	-	4.02773	4.06207	1.46622	1.59158	2.94947	1.71172
ENSSSCG00000002690	6:7467273-7524862	4845	-	1.11943	0.763703	0.689849	0.652197	1.75135	1.13031
ENSSSCG00000002694	6:9640139-9647945	774	+	0.0743782	0	0	0	0	0.0195254
ENSSSCG00000002696	6:9896814-10062187	4155	-	0.0570698	0.073017	0.242406	0.145059	0.454706	0.377464
ENSSSCG00000002697	6:10102289-10111860	873	-	0	0	0	0	0	0
ENSSSCG00000002699	6:10685335-10687109	714	+	0.0476829	0.0521059	0	0.0608733	0	0
ENSSSCG00000002700	6:10740186-10746905	666	+	0	0	0	0	0	0
ENSSSCG00000002701	6:10722443-10734343	5849	+	4.51403	3.32699	1.29067	1.18316	2.19678	2.15701
ENSSSCG00000002702	6:11869507-11872878	453	+	0	0	0.105753	0	0	0
ENSSSCG00000002703	6:11888185-11898341	2389	-	11.1226	9.85887	16.6977	10.3674	8.36283	8.21852
ENSSSCG00000002704	6:11898198-11914648	2423	+	44.8736	42.1986	85.6789	71.8802	33.9679	41.5514
ENSSSCG00000002705	6:11913750-11914466	234	-	0	3.71484	5.3374	7.91035	1.73131	1.31257
ENSSSCG00000002706	6:11917281-11948952	1926	+	1.27327	1.10452	0.768497	0.977669	0.627773	0.579518
ENSSSCG00000002707	6:11962960-11973935	1229	-	33.8599	34.7353	75.9035	38.8862	20.8545	18.7452
ENSSSCG00000002708	6:11981460-12005461	3207	+	0.385408	0.580385	0.510613	0.279958	0.938391	1.05927
ENSSSCG00000002712	6:12295491-12298455	1482	-	49.7195	36.6086	31.9067	21.1396	19.8449	8.19907
ENSSSCG00000002714	6:12672575-12710745	2522	+	1.73865	1.09559	2.15677	1.50009	1.22601	1.24444
ENSSSCG00000002715	6:12883191-12926046	4956	-	2.23101	2.13647	0.664793	0.759615	0.619802	0.970182
ENSSSCG00000002716	6:12928087-12938308	2446	-	0.660069	0.76103	3.42353e-07	0.487954	1.33507	0.760754
ENSSSCG00000002718	6:12797985-12853562	2462	+	0.108915	0.0427331	0.0631417	0.0367077	0.0235285	0.172414
ENSSSCG00000002719	6:13359396-13361698	2185	-	2.54492	3.98591	5.12723	3.31816	1.99265	2.34005
ENSSSCG00000002720	6:13330476-13345308	2236	+	0.496395	2.96354	0.0167732	0.508435	0.167665	0.798898
ENSSSCG00000002721	6:13272176-13293758	6359	+	4.039	2.68086	8.37857	4.04099	3.01516	3.21476
ENSSSCG00000002722	6:13204581-13268390	6445	-	5.94166	4.64185	5.59662	4.63067	2.78618	3.0489
ENSSSCG00000002723	6:13363079-13385327	3638	-	27.2387	16.5927	15.6957	16.0561	7.75413	11.9002
ENSSSCG00000002724	6:13389809-13409317	1471	+	3.96235	3.0569	8.44765	3.73176	2.48475	3.2399
ENSSSCG00000002725	6:13479005-13484349	1830	+	10.1234	6.64822	7.44645	6.67967	3.35268	5.45781
ENSSSCG00000002726	6:13507302-13510202	2309	-	0.726508	0.932519	3.07326	1.32254	1.65383	1.21369
ENSSSCG00000002727	6:13511296-13513055	435	-	0.306737	0.462287	4.3675	4.15815	4.67373	4.79471
ENSSSCG00000002729	6:13698568-13820155	1801	+	1.71267	1.01193	1.21054	0.900875	0.875451	0.838795
ENSSSCG00000002730	6:13904151-13933267	1305	+	0	0	0	0	0.00975997	0
ENSSSCG00000002731	6:13961387-13962505	687	-	0	0	0	0	0	0
ENSSSCG00000002734	6:14109534-14123614	2145	+	1.87081	3.0905	0.0428758	0.0616729	0	0.599984
ENSSSCG00000002736	6:14064568-14076437	2373	-	128.628	91.4185	0.258158	0.0156777	0.0203489	2.41127
ENSSSCG00000002737	6:14027490-14034811	7322	+	0.0146481	0.0251036	0.00959358	0.00496957	0.0225904	1.23749
ENSSSCG00000002738	6:13975316-13978439	3124	-	2.7422e-14	0.0795959	8.57222e-06	0.258327	1.47616e-08	0.136201
ENSSSCG00000002739	6:14197069-14229412	2699	+	0.201699	0.251442	0.189495	0.187598	0.404492	0.387319
ENSSSCG00000002740	6:14338082-14426211	7042	-	9.34278	6.6674	4.57416	3.7579	4.68492	4.92205
ENSSSCG00000002741	6:14509988-14525239	1647	-	0.407461	0.292179	0.903	0.661674	0.620728	0.688516
ENSSSCG00000002742	6:14283835-14295112	7280	-	0.297945	0.677153	0.201913	0.536934	0.240659	0.701651
ENSSSCG00000002743	6:14464800-14489653	2016	-	7.62438	7.45067	11.1415	8.14524	6.2159	7.60788
ENSSSCG00000002745	JH118898.1:145747-145926	180	-	0	0	0	0	0	0
ENSSSCG00000002746	6:14564555-14573697	736	-	2.95572	1.83078	1.60216	1.45608	1.6729	2.49948
ENSSSCG00000002747	6:14548985-14612283	3081	+	0	0	0	0.00631452	0.00583214	0.00613466
ENSSSCG00000002748	6:14616073-14626549	3650	-	3.15487	1.90582	2.70133	1.87659	1.57427	1.55364
ENSSSCG00000002749	6:14643378-14648241	1500	+	4724.7	5970.04	11.7837	1.4968	1.17162	1.297
ENSSSCG00000002752	6:15055990-15177708	12651	-	0.91224	0.575485	0.416825	0.548993	0.702418	0.518053
ENSSSCG00000002753	6:16181328-16193106	1944	-	5.18802	4.23246	3.14466	2.11624	1.78827	2.66628
ENSSSCG00000002754	6:16238853-16248810	1693	+	6.1368	6.16708	7.85214	10.5693	10.0432	3.747
ENSSSCG00000002755	6:16252168-16381887	13141	-	4.74156	4.79331	4.38765	4.06001	7.47001	9.44699
ENSSSCG00000002756	6:16466501-16505483	4456	-	13.1517	8.61518	5.97132	3.47026	23.0437	13.4083
ENSSSCG00000002759	6:16592164-16601484	4260	+	6.54221	5.28876	5.63964	4.98219	2.59001	2.94743
ENSSSCG00000002760	6:16578803-16592245	3477	-	6.84968	4.10187	5.32528	2.98087	1.93897	2.33271
ENSSSCG00000002761	6:16581106-16588443	723	+	0.585473	1.21132	0	0.0568782	0.0263639	0
ENSSSCG00000002762	6:16552313-16578543	2876	+	6.41791	2.839	1.69111	1.37081	1.26876	1.53289
ENSSSCG00000002763	6:26106503-26124030	1040	+	7.22421	8.13025	13.2189	8.44648	6.8866	7.67114
ENSSSCG00000002764	6:26117916-26204933	5511	-	4.39144	3.50514	0.0362827	0.0644998	0.0376537	0.0725312
ENSSSCG00000002767	6:25682843-25704076	2196	-	0	0.0328754	0	0.0123756	0.01659	0.035407
ENSSSCG00000002768	6:25676772-25682393	2122	+	0.0141221	0.170026	0.149513	0.390963	0.200505	0.26778
ENSSSCG00000002769	6:25665816-25667789	1974	-	6.98761	5.40809	23.1165	14.299	4.57615	4.08901
ENSSSCG00000002771	6:25630790-25642951	5036	-	1.33414	1.07519	1.7125	1.41948	0.605634	0.821577
ENSSSCG00000002773	GL896403.2:2642-12295	1325	+	0	0.0206915	0.0224561	0	0	0.0110326
ENSSSCG00000002774	6:25431708-25451352	6650	+	1.19153	1.19992	0.997029	1.17442	1.74687	0.907521
ENSSSCG00000002775	6:25399704-25400751	475	-	0	0.0952286	0	0	0	0
ENSSSCG00000002776	6:25355171-25399156	3779	-	32.4932	24.6167	14.8314	16.5593	16.8142	17.9254
ENSSSCG00000002777	6:25351102-25357023	2138	+	0.0183266	0.0172109	0	0.240086	0.00943813	0.114731
ENSSSCG00000002778	6:25312505-25338624	5011	-	1.34234	1.67022	27.7029	16.8067	6.33528	7.78101
ENSSSCG00000002779	6:25233492-25318764	3341	+	0.0123293	0.0978209	1.5838	1.91888	0.166146	0.683484
ENSSSCG00000002781	6:25200223-25228005	2715	-	0	0.00970772	0.0106977	0.0451149	0.00496875	0.0412231
ENSSSCG00000002782	6:25191106-25199578	3775	+	0	0.0316905	0.0809357	0.0707724	0.0704722	0.0700608
ENSSSCG00000002783	6:25151495-25171352	2960	+	0.0452914	0.14642	2.26752	1.79048	0.506978	0.815159
ENSSSCG00000002786	6:25130988-25136708	3757	+	10.8194	6.27307	0.633145	0.565622	1.36025	2.31251
ENSSSCG00000002787	6:25123700-25130794	2110	+	3.69707	2.38116	6.29448	3.48241	1.79947	1.96212
ENSSSCG00000002788	6:25112540-25121965	4085	-	0.838698	0.77293	1.99002	1.6301	1.84098	1.21075
ENSSSCG00000002790	6:25104295-25107156	773	+	56.2604	42.936	18.0823	15.6566	13.01	18.2464
ENSSSCG00000002792	6:25074484-25088397	7008	-	2.88209	2.25547	34.6745	13.59	12.6625	10.2111
ENSSSCG00000002793	6:25088703-25091594	2037	-	0.875108	1.00751	1.49139	0.647327	1.40701	1.15399
ENSSSCG00000002795	6:23708329-23815408	6462	-	1.0802	2.19779	2.22966	3.45027	4.00701	4.70844
ENSSSCG00000002797	6:18501596-18505569	1513	-	45.422	20.6871	68.4976	22.5484	12.9869	7.13404
ENSSSCG00000002799	6:18405764-18476092	9898	+	14.8802	13.3116	8.56132	6.2862	6.66946	8.26762
ENSSSCG00000002800	6:18327600-18332824	2874	+	0	0	0	0	0	0
ENSSSCG00000002801	6:18481809-18494409	1892	-	0.159817	0.135003	0.553089	0.341758	0.292551	0.460661
ENSSSCG00000002802	6:18222514-18230213	1994	+	0.398669	1.03131	0.631907	0.593747	0.87275	1.38141
ENSSSCG00000002803	6:18111782-18145488	1301	+	0.265529	0.174873	0.0773323	0.120287	0.36849	0.813765
ENSSSCG00000002804	6:17997013-18074540	5527	-	6.47898	6.42392	5.26301	4.67664	5.04396	6.82498
ENSSSCG00000002805	6:17978591-17993262	1230	-	10.5979	18.375	5.23063	3.72903	2.89352	3.55658
ENSSSCG00000002806	6:17937500-17958894	3588	+	4.63342	7.15442	8.0545	8.38684	2.55769	1.32658
ENSSSCG00000002807	6:17904214-17921446	1474	+	3.30055	1.83095	1.26447	1.35777	1.77801	1.7149
ENSSSCG00000002809	6:17773190-17778899	770	-	0	0	0	0	0.0299666	0
ENSSSCG00000002810	6:17781544-17781822	279	-	0	0	0	0	0	0
ENSSSCG00000002811	6:17785742-17839804	3297	+	0	0	0.0304159	0.0330287	0	0.00370225
ENSSSCG00000002812	6:17719898-17753506	3210	-	9.5659	3.38901	3.02601	2.87312	5.40737	2.94847
ENSSSCG00000002813	6:17713584-17719547	2514	+	8.45099	3.98651	2.21575	2.85733	1.7971	1.30833
ENSSSCG00000002814	6:17679847-17699636	3032	+	0.0391452	0.048151	0.190294	0.115408	0.175339	0.307976
ENSSSCG00000002815	6:17640085-17669499	3435	+	1.63005	1.94843	3.7277	3.3194	7.56042	4.53853
ENSSSCG00000002817	6:17574599-17580003	1219	-	0.0971488	0	0.0246136	0.0273087	0.0736497	0.0249802
ENSSSCG00000002818	6:17207506-17232216	1855	-	1.66975	0.568258	3.41994	1.63996	3.49138	3.51597
ENSSSCG00000002819	6:17197977-17214155	2231	+	13.0149	5.63136	12.9541	6.86309	9.78911	11.8216
ENSSSCG00000002820	6:17158801-17195785	3918	+	4.28869	2.56385	3.22373	2.01919	2.15072	3.06135
ENSSSCG00000002821	6:17288017-17294050	1931	+	0	0.0188922	0.158216	0	0	0
ENSSSCG00000002822	6:26738700-26754724	3479	+	30.9696	25.2106	32.7817	18.8205	11.9193	14.2343
ENSSSCG00000002823	6:26768844-26787552	1062	-	0	0	0	0	0	0.0155002
ENSSSCG00000002824	6:27297759-27308638	858	+	199.871	39.4076	0.765232	0.449783	11.5046	7.70927
ENSSSCG00000002825	6:27325086-27350417	1651	+	537.118	415.343	1.40346	0.443134	11.0713	11.1968
ENSSSCG00000002826	6:27159340-27380644	1511	-	957.208	413.435	4.42437	2.78367	59.6619	26.0338
ENSSSCG00000002827	6:27402224-27447986	2008	-	0	0	0.0194608	0.0680057	0.0767319	0.183026
ENSSSCG00000002828	6:27466756-27524179	3470	-	1.53047	2.44547	3.17639	1.88249	2.72987	2.26445
ENSSSCG00000002829	6:27526402-27554191	3085	-	2.62462	3.72055	15.3861	24.0461	38.2731	54.5544
ENSSSCG00000002830	6:27666495-27671946	1802	-	0	0	0.0176524	0.0393812	0.017641	0.0172902
ENSSSCG00000002831	6:28167118-28172540	4567	+	0.0255243	0.0183475	13.1486	0.288595	0.602858	1.97304
ENSSSCG00000002834	6:28712771-28713019	249	+	0	0.533317	0	0	0	0
ENSSSCG00000002835	6:29306598-29418995	1708	+	0.0311628	0	0	0	0.00828006	0.0652331
ENSSSCG00000002836	6:30222481-30239795	6190	+	2.03464	1.94844	0.0442479	0.075381	0.0163754	0.00652777
ENSSSCG00000002837	6:30401422-30417352	3163	+	4.93229	6.85425	6.91457	3.26668	2.49243	2.82363
ENSSSCG00000002838	6:30638683-31005160	4611	+	0.10644	0.290703	2.21228	1.50425	3.08154	2.46956
ENSSSCG00000002839	JH118405.1:90012-102361	813	-	0	0	0	0	0	0
ENSSSCG00000002841	6:31414292-31470752	7862	+	5.05252	4.84432	7.41272	5.22033	4.25841	4.10236
ENSSSCG00000002843	6:31860708-31880608	1585	-	56.3111	34.0788	12.9851	9.6563	31.2933	35.2562
ENSSSCG00000002844	6:32141391-32411642	6188	-	15.8946	8.8783	150.106	76.5529	10.5528	8.65654
ENSSSCG00000002846	6:32930319-32943465	1882	-	18.1724	16.3874	29.5182	16.8678	11.1934	11.1412
ENSSSCG00000002847	6:32865686-32909956	4246	+	77.3025	13.5839	0.286396	1.23535	1.24381	1.35281
ENSSSCG00000002849	6:33218782-33224708	843	+	0.458865	0.544209	0	0.691929	0.14279	0.596508
ENSSSCG00000002850	6:33613003-33613350	348	-	0	0	0	0	0	0
ENSSSCG00000002852	6:35155461-35157085	1625	+	0.830967	1.87227	2.79814	1.74595	1.92226	1.61421
ENSSSCG00000002854	6:35027646-35179958	3893	+	3.45069	3.62751	5.06166	3.28378	2.10847	2.35318
ENSSSCG00000002855	6:35242123-35255422	2740	+	0.525655	0.739855	1.56053	0.743719	1.00085	0.805274
ENSSSCG00000002857	6:38035711-38106765	6008	+	0.0808421	0.202573	0.280454	0.436975	0.101942	0.587128
ENSSSCG00000002859	6:38009555-38169870	5163	-	3.48603	3.05521	2.84815	2.94018	2.73527	3.25037
ENSSSCG00000002860	6:37992731-38009645	1216	+	19.9814	26.3014	86.1577	98.9954	16.9712	20.4301
ENSSSCG00000002861	6:38186433-38192190	2104	+	4.55827	3.69067	1.33241	1.12509	2.8844	1.86048
ENSSSCG00000002862	6:38519820-38545230	1233	+	0	0	0	0	0	0
ENSSSCG00000002863	6:38565866-38578848	2683	+	0.944113	1.09329	6.21736	3.7327	3.97646	4.64138
ENSSSCG00000002864	6:38579823-38595004	1891	-	0	0	1.98712	3.04849	0.42768	0.68979
ENSSSCG00000002865	6:38449035-38518971	3021	+	1.22746	1.24877	0.823729	0.379285	0.764697	0.718433
ENSSSCG00000002866	6:38632205-38635966	3762	-	63.016	25.4133	6.65144	3.39174	70.9547	48.2553
ENSSSCG00000002867	6:38712108-38722262	3993	+	19.1794	10.875	11.0703	6.93353	6.29242	5.22271
ENSSSCG00000002868	6:38724235-38751893	1140	-	42.5252	30.9969	11.0715	15.1816	23.7431	23.0751
ENSSSCG00000002869	6:39316174-39340791	1081	-	29.1368	20.9283	42.9855	27.5627	12.9689	14.6918
ENSSSCG00000002872	6:39402295-39476150	7900	+	1.8467	1.74374	5.14565	4.01479	3.48197	2.81125
ENSSSCG00000002873	6:39516806-39548268	2088	-	47.6425	55.4341	292.03	598.814	34.9728	33.4906
ENSSSCG00000002875	6:39489102-39512024	1134	-	1.86591	1.0406	10.2527	7.25695	1.10721	1.19311
ENSSSCG00000002876	6:39552417-39569262	782	+	10.654	7.63377	16.9648	11.8087	8.5429	10.0401
ENSSSCG00000002877	6:39776121-39787295	4413	+	3.20935	2.16848	5.74181	2.69697	1.66926	2.7872
ENSSSCG00000002879	6:39994761-40020111	3437	+	1.4285	1.1098	7.48904	4.12776	2.99751	2.33279
ENSSSCG00000002880	6:39944880-39962139	5083	-	0.387342	0.687256	0.687344	0.567521	0.496882	0.604708
ENSSSCG00000002881	6:40282039-40283031	993	-	0	0.151133	0.0553445	0.0642378	0.141324	0.175585
ENSSSCG00000002882	6:40249821-40253363	698	+	0	0	0	0	0	0
ENSSSCG00000002883	6:40230657-40243498	1878	+	0.0603952	0.0422572	0	0.0169682	0	0.0150236
ENSSSCG00000002884	6:40182989-40193815	2052	+	7.68925	3.42258	0.145734	0.294308	0.0840363	0.60032
ENSSSCG00000002885	6:40194492-40203699	1784	+	20.4482	12.6807	28.5121	14.8423	12.0028	7.68693
ENSSSCG00000002886	6:40205731-40207305	678	+	88.568	8.50084	0	0.238167	0.0471207	0
ENSSSCG00000002887	6:40216765-40221043	1262	+	0.640714	0.236389	0.0578022	0.032741	0.0431261	0.158154
ENSSSCG00000002888	6:40367718-40376997	1086	-	0	0.0278582	0	0	0	0.0308882
ENSSSCG00000002889	6:40379550-40382787	1769	+	0.0369005	0.0776356	0.0576007	0.0908976	0.0520722	0.0843716
ENSSSCG00000002891	6:40333922-40334902	981	-	0	0	0.0514216	0	0.0508868	0.0262878
ENSSSCG00000002892	6:40339566-40340468	903	-	0	0	0.0685184	0.0822047	0	0.0731351
ENSSSCG00000002893-2	6:40343148-40385820	3144	-	0.476842	0.499688	0.198739	0.407859	0.274156	0.340337
ENSSSCG00000002893-3	6:40346598-40351144	837	-	0.487787	1.34601	0.250049	0.192234	0.569478	0.30289
ENSSSCG00000002895	6:40601955-40622325	8917	+	1.44266	1.27284	0.984156	1.12243	1.18029	1.12832
ENSSSCG00000002896	6:40623003-40627771	1579	-	4.18348	3.33021	7.85451	4.87174	2.13652	2.21673
ENSSSCG00000002898	6:40630738-40639223	2961	+	0.887178	0.799934	1.18019	0.695126	0.457915	0.32017
ENSSSCG00000002900	GL894935.1:10877-19551	1401	+	0.135028	0.12932	0.367741	0.0935725	0.108061	0.0260672
ENSSSCG00000002901	6:40561492-40570005	774	+	0	0	0	0	0	0.0661993
ENSSSCG00000002902	6:40444520-40454205	2640	-	0.122704	0.0309831	0.0111486	0.0128222	0.0109689	0.0559808
ENSSSCG00000002903	6:40462011-40462713	336	-	0	0	0	0	0	0
ENSSSCG00000002904	6:40514443-40528557	4862	+	1.00287	0.843118	1.02218	1.03351	0.79635	1.18491
ENSSSCG00000002905	6:40531470-40546425	2272	+	17.4027	11.7831	19.7513	15.4921	8.62196	8.64085
ENSSSCG00000002907	6:40548550-40559160	787	+	83.7554	70.1632	457.341	201.924	66.5478	49.7461
ENSSSCG00000002908	6:40597686-40601339	1903	+	0.0620909	0.137479	0.0166103	0.0741084	0	0.032118
ENSSSCG00000002910	6:40787609-40793022	1117	-	5.34228	3.90208	2.93283	3.09277	4.42576	4.35223
ENSSSCG00000002913	6:40673951-40688088	1664	-	131.976	85.8542	0.387835	1.38519	0.0456573	0
ENSSSCG00000002914	6:40653352-40654627	641	-	0	0	0.132025	0	0	0
ENSSSCG00000002915	6:40659035-40666537	2136	+	0	0	0.197523	0.208944	0	0
ENSSSCG00000002916	6:40669815-40672021	456	+	0.117366	0.209698	0.477849	1.56094	0.361837	0.551343
ENSSSCG00000002917	6:40700502-40709110	3542	-	1.53239	1.03648	1.56097	1.47737	1.10925	1.03243
ENSSSCG00000002918	6:40707417-40711722	582	+	2.11839	1.25418	0.821916	0.13872	0.590688	0.847893
ENSSSCG00000002919	6:40711873-40715206	556	-	20.248	30.723	10.0996	9.58385	8.78044	18.275
ENSSSCG00000002921	6:40793273-40808073	3742	-	0.126318	0.166154	0.0940904	0.389437	0.398352	0.527888
ENSSSCG00000002922	6:40808831-40820852	1800	-	1.70136	1.85262	0.739048	1.1417	1.36586	1.94398
ENSSSCG00000002923	6:40821001-40876751	5528	+	2.04669	0.976026	0.377711	0.59667	0.715742	1.47174
ENSSSCG00000002925	6:40882085-40884984	1644	-	22.3793	18.9489	49.8388	36.2828	7.66844	11.3928
ENSSSCG00000002926	6:40884741-40894828	972	+	11.1842	10.6069	19.1812	14.6496	8.47515	8.5503
ENSSSCG00000002927	6:40747561-40754688	2116	+	0.129413	0.187062	0.24025	0.37373	0.060174	0.102966
ENSSSCG00000002929	6:40782928-40787474	1493	-	0.529754	0.406368	0.0686661	0.30794	0.0388255	0.055244
ENSSSCG00000002931	6:41023114-41057271	3372	+	0.694673	0.382432	2.01407	1.23629	0.741066	0.977187
ENSSSCG00000002932	6:41156393-41184718	3826	-	0.961846	1.53111	1.1581	1.05531	1.23251	1.12168
ENSSSCG00000002933	6:41219551-41256141	3273	-	0.427842	0.572066	0.983758	0.542762	0.49676	0.881307
ENSSSCG00000002935	6:41549929-41578425	3901	-	1.83865	2.9403	2.41515	2.36601	1.28473	1.6277
ENSSSCG00000002936	6:41578518-41591167	1895	+	0.6621	0.68816	0.755451	1.17007	0.223948	0.293331
ENSSSCG00000002937	6:41866847-41930960	4740	+	2.56107	2.40609	3.10011	2.4983	1.59247	2.05214
ENSSSCG00000002938	6:41627167-41685165	6379	-	0.625808	0.933356	0.665082	0.34183	0.529222	0.319078
ENSSSCG00000002941	6:56180806-56194921	3574	-	0.772375	0.27085	0.811505	0.71852	0.401149	0.574457
ENSSSCG00000002944	6:42406298-42407632	1335	-	0	0	0	0	0	0
ENSSSCG00000002950	6:42522506-42593806	3359	-	0.781219	0.547529	1.0491	1.02924	1.14387	0.99099
ENSSSCG00000002952	6:42704166-42735542	10678	-	3.7765	3.4455	7.11837	9.92295	2.54552	2.96009
ENSSSCG00000002953	6:42723885-42724578	312	+	18.9962	29.2647	6.07168	6.45122	5.09583	18.4377
ENSSSCG00000002954	6:42682174-42710874	1599	+	7.80647	8.053	0.953875	1.16927	1.33952	31.4286
ENSSSCG00000002955	6:42753014-42783266	3722	+	0.214367	0.367002	0.681465	0.690422	1.28901	0.609169
ENSSSCG00000002956	6:42790024-42797529	1923	+	45.9139	28.1551	37.195	27.016	14.3177	16.7948
ENSSSCG00000002957	6:42798013-42801918	2256	-	0.165475	0.170783	0.206604	0.272382	0.178915	0.0820767
ENSSSCG00000002959	6:42815864-42819955	1382	+	6.17291	5.82723	12.0304	14.7077	3.21105	4.18223
ENSSSCG00000002960	6:42820034-42833686	2952	-	0.191395	0.316544	0.277945	0.366067	0.422846	0.736179
ENSSSCG00000002961	6:42840240-42960108	15381	+	0.0670731	0.0913414	123.023	148.317	0.0481865	0.164165
ENSSSCG00000002962	6:42960191-43026874	2724	-	0.595999	1.12797	0.40728	0.680771	0.462304	0.505539
ENSSSCG00000002963	6:43027865-43040551	772	+	100.348	91.2552	125.417	119.742	37.5634	58.7676
ENSSSCG00000002965	6:43045535-43125085	2825	+	18.7075	13.7162	10.1471	9.57719	30.003	12.2169
ENSSSCG00000002967	6:43126597-43139771	2157	-	0	0	0	0	0	0.00833774
ENSSSCG00000002968	6:43480866-43484853	846	+	0	0	0.0490086	0	0	0
ENSSSCG00000002969	6:43467654-43474449	774	+	0	0	0	0	0	0
ENSSSCG00000002971	6:43413566-43431315	1314	-	0	0	0	0.0318195	0	0
ENSSSCG00000002972	6:43265839-43276503	2423	-	1.81777	1.07729	2.00507	1.00736	0.81213	0.817158
ENSSSCG00000002976	6:43611343-43613251	666	+	0	0	0	0	0	0
ENSSSCG00000002977	6:43638682-43645086	414	+	0	0	0	0	0	0
ENSSSCG00000002978	6:43652418-43658141	399	-	0	0	0	0	0	0
ENSSSCG00000002979	6:43679077-43686294	414	-	0	0	0	0	0	0
ENSSSCG00000002980	6:43712439-43713801	261	-	0	0	0.382048	0	0.171121	0
ENSSSCG00000002981	6:43728925-43753137	2987	-	3.23695	3.38439	0	0.462744	0.0374549	0
ENSSSCG00000002983	6:43943595-43948406	632	+	0	0	0	0	0.0261805	0.081089
ENSSSCG00000002984	6:43919262-43922442	408	+	0	0	0	0	0.0586871	0
ENSSSCG00000002985	6:44011679-44014019	489	+	0	0	0	0	0	0
ENSSSCG00000002986	6:43986063-43991216	1368	-	0.296282	0	0	0.0845016	0.319762	0.0730869
ENSSSCG00000002987	6:43804625-43812120	1807	-	0.0318098	0	0.027648	0.0338486	0.0754146	0.183618
ENSSSCG00000002988	6:44193351-44202771	5290	+	1.37731	1.1363	0.503116	0.565157	0.630607	0.546373
ENSSSCG00000002989	6:44327705-44378138	7366	-	17.6805	12.4009	25.7919	17.397	36.1133	35.2563
ENSSSCG00000002990	6:44321737-44325812	1040	-	0	0.0600967	0	0.161871	0.0749442	0.516262
ENSSSCG00000002991	6:44317215-44319393	708	-	0	0.185687	0.211928	0	1.27305	2.25374
ENSSSCG00000002993	JH118589.1:34009-41354	1218	+	376.881	844.168	1.94886	0.988443	8.75798	35.6331
ENSSSCG00000002994	6:44702140-44707200	984	-	0	0	0	0	0	0
ENSSSCG00000002995	6:44685798-44694459	1705	+	19.6068	14.3756	26.5855	18.3955	9.36085	8.10861
ENSSSCG00000002996	6:44673703-44684427	1283	+	9.65004	7.37522	9.36315	7.26405	6.06051	4.98823
ENSSSCG00000002997	6:44671582-44673023	393	+	0	0	0	0	0	0
ENSSSCG00000002998	6:44655718-44667243	1447	+	2.25018	1.66581	1.14765	1.38767	1.6808	1.64491
ENSSSCG00000002999	6:44647442-44655648	2714	-	2.80795	1.09427	1.22221	0.839226	0.907851	0.625401
ENSSSCG00000003000	6:44627745-44646903	4226	+	1.81904	2.03496	1.59659	1.00441	0.777385	0.880528
ENSSSCG00000003005	6:44979818-44989828	2445	-	4.44847	5.26857	5.19877	5.19842	3.53668	5.45362
ENSSSCG00000003006	6:44925265-44978871	2295	+	5.24705	3.38236	3.03542	1.5836	5.53248	4.31494
ENSSSCG00000003007	6:45234936-45245040	1959	-	0.195359	0.0595486	0.0658196	0.07435	0.0402427	0.287962
ENSSSCG00000003011	6:45330552-45351602	1566	+	0.014388	0	0	0	0	0
ENSSSCG00000003013	6:45142576-45269369	1028	-	18.2693	12.5304	6.35034	3.37965	4.36414	3.96681
ENSSSCG00000003014	6:45159141-45164300	858	+	1.93481	4.53464	0.828743	1.28407	0.177966	0.653909
ENSSSCG00000003015	6:45166375-45273559	1672	-	4.09031	2.76104	9.29858	5.16508	1.50763	1.73667
ENSSSCG00000003016	6:45113704-45123373	3165	+	0	0	0	0	0	0
ENSSSCG00000003017	6:45126988-45139766	2586	-	2.42044	2.45542	2.01357	1.57148	1.7221	1.61547
ENSSSCG00000003018	6:45437494-45454628	3580	+	0.214811	0.396349	9.22325	4.94436	115.799	95.465
ENSSSCG00000003021	6:45467386-45513539	13466	-	2.25721	2.04443	4.04009	3.75341	4.61023	3.62672
ENSSSCG00000003022	6:45513934-45522488	2285	-	0.305068	0.109417	0.178214	0.120167	0.0865719	0.0965199
ENSSSCG00000003024	6:45525268-45527482	2129	-	0.0488751	0.0813926	0.0917919	0.105166	0.209973	0.302037
ENSSSCG00000003030	6:45533061-45583092	8022	-	1.81145	1.73079	1.75566	1.59967	2.00463	1.80289
ENSSSCG00000003035	6:45607860-45618432	2196	+	5.31554	3.03841	4.41514	4.11807	3.32783	2.85373
ENSSSCG00000003038	6:45775123-45816245	3014	-	0	0.0400151	0.0438556	0.0378087	0.0272811	0.0719511
ENSSSCG00000003039	6:45891810-45922577	2293	+	0	0.186266	0.0341347	0.140904	0.0532781	0.129649
ENSSSCG00000003040	6:45755454-46046982	4074	+	3.83558	3.53401	2.80445	3.11173	4.14866	3.71072
ENSSSCG00000003041	6:46049093-46063775	2184	-	670.792	679.64	1174.84	1152.96	565.087	791.98
ENSSSCG00000003043	6:46065609-46069638	1273	-	0	0	0	0	0	0
ENSSSCG00000003044	6:46063824-46076898	1008	+	0.919582	1.05144	0.0389636	0	0.161684	0.246679
ENSSSCG00000003045	6:45929171-45946082	3052	+	0	0	0.00946326	0	0	0
ENSSSCG00000003046	6:45951836-45954763	854	+	116.701	109.651	167.37	142.485	116.555	109.248
ENSSSCG00000003047	6:45969647-45974109	775	-	0	0	0	0	0	0.13054
ENSSSCG00000003048	6:45981953-46078610	984	-	0.484969	0.239433	0.241362	0.0365516	0.0815948	0.353371
ENSSSCG00000003049	6:46011987-46015218	402	+	0.223938	0	0	0	0	0.231207
ENSSSCG00000003051	6:46102444-46115835	1611	+	0	0.0877568	0.0247265	0.221595	0	0.085687
ENSSSCG00000003052	6:46131009-46133930	876	+	0	0	0	0	0	0
ENSSSCG00000003053	6:46138657-46140689	589	+	0	0	0	0	0	0
ENSSSCG00000003054	6:46148626-46153921	1450	+	0.2786	0.161729	0.321289	0.236977	0.25725	0.275078
ENSSSCG00000003055	6:46158727-46180875	2362	-	1.80632	2.34064	1.91358	2.07417	1.44897	1.38203
ENSSSCG00000003058	6:46196783-46201308	2507	+	1.24158	0.893697	2.1085	1.37562	1.21056	1.09199
ENSSSCG00000003059	6:46204522-46214819	1037	-	19.8838	13.856	10.5076	9.93516	6.31705	5.46997
ENSSSCG00000003061	6:46217032-46327364	2485	-	3.21315	2.77741	2.37277	1.55777	1.15815	2.46083
ENSSSCG00000003062	6:46263688-46267709	1629	+	0.390226	0.0635165	0	0	0	0
ENSSSCG00000003063	6:46234206-46260148	4189	+	1.60961	0.822689	0.211224	0.251962	0.234361	0.330203
ENSSSCG00000003064	6:46229730-46232981	674	+	31.9564	25.8915	20.1953	14.2397	8.8036	7.27604
ENSSSCG00000003065	6:46349481-46365407	1555	-	1.13455	0.845985	0.884439	0.68829	0.98594	1.97393
ENSSSCG00000003066	6:46399976-46403321	1559	+	0.0912962	0	0.0264873	0	0.0968189	0.0796952
ENSSSCG00000003067	6:46407223-46409158	1329	+	0.173997	0.0251325	0.332465	0.194993	0.0824248	0.27961
ENSSSCG00000003068	6:46410601-46430695	3839	-	1.04647	0.849087	0.830352	0.936501	0.89545	1.30768
ENSSSCG00000003069	6:46440881-46454405	1964	-	0	0.0144433	0	0	0.0155846	0.0480584
ENSSSCG00000003070	6:46534681-46629150	4141	+	2.26404	1.69488	3.43538	1.75217	1.32277	1.48848
ENSSSCG00000003071	6:46510401-46534549	2642	-	0.147193	0.337726	0.420929	0.36765	0.449338	0.44442
ENSSSCG00000003072	6:46472081-46491651	5156	+	1.37944	1.82715	2.67768	1.52557	1.12295	1.8985
ENSSSCG00000003073	6:46468963-46470609	732	-	0	0	0	0	0	0
ENSSSCG00000003076	6:46645630-46681771	4531	+	0.36425	0.51192	0.467717	0.311949	0.305873	0.533939
ENSSSCG00000003077	6:46768170-46796568	3256	-	0.828192	0.639029	0.78021	0.501766	0.267886	0.478398
ENSSSCG00000003078	6:46996172-47016744	910	-	0	0	0	0	0	0
ENSSSCG00000003079	6:47021073-47037986	3886	-	0.367504	0.695645	1.77048	1.88586	0.436321	0.616146
ENSSSCG00000003080	6:47048781-47066250	902	-	0.800508	0.251786	5.23965	5.01711	0.107157	0.0231757
ENSSSCG00000003081	6:47119743-47129486	2661	+	0	0.0364566	4.65448	9.43114	1.65208	0.984706
ENSSSCG00000003083	6:47176024-47191974	1606	+	0.245197	0.182428	0.103657	0.301317	0.0110018	0.281499
ENSSSCG00000003085	6:47293227-47323679	2471	+	18.1193	11.284	8.23021	8.81852	10.7348	8.76849
ENSSSCG00000003086	6:47286034-47288049	485	+	759.365	614.918	0.726761	0.10771	0.197112	0
ENSSSCG00000003087	6:47282660-47285470	462	+	1160.2	811.353	1.41435	0	0.0479077	0
ENSSSCG00000003088	6:47269000-47272198	1270	+	6710.58	6158.08	19.2645	29.323	413.751	503.328
ENSSSCG00000003089	6:47257062-47266955	1738	+	13.1047	6.71772	21.3715	10.7543	6.81264	5.79068
ENSSSCG00000003090	6:47213359-47335655	3118	+	13.4165	9.25719	10.3018	8.32413	6.20231	2.56794
ENSSSCG00000003091	6:47460340-47462854	2515	-	11.9398	8.91345	9.78517	8.38405	3.73414	4.96975
ENSSSCG00000003092	6:47444493-47452400	1925	+	25.6911	7.31992	0.0693889	0	0.0460946	0.0709651
ENSSSCG00000003093	6:47400154-47444244	6824	-	2.45826	2.26423	4.04788	3.13801	1.53596	1.6809
ENSSSCG00000003095	6:47509200-47540711	3583	-	4.04026e-06	0.122558	0.310585	0.154193	0.345073	0.167298
ENSSSCG00000003096	6:47481251-47481667	417	-	0	0	0	0	0	0
ENSSSCG00000003097	6:47463772-47474091	2047	-	0.451137	0.285685	1.37031	1.77475	0.394905	0.331199
ENSSSCG00000003098	6:47637123-47660597	2036	+	7.38454	5.03284	11.4116	7.49972	2.08616	2.84893
ENSSSCG00000003099	6:47709049-47713550	1205	-	0.0338393	0.0619284	0.0341976	0.316736	0.0517714	0.240849
ENSSSCG00000003100	6:47556754-47579817	2381	+	3.75571	3.92023	3.3006	3.30642	2.70949	2.27431
ENSSSCG00000003101	6:47607503-47631684	2310	+	0	0.0861908	0.0619331	0.0729042	0.0707754	0.191187
ENSSSCG00000003102	6:47732130-47735667	2259	-	0.0805986	0.0275215	0.212727	0.0578474	0.347737	0.127528
ENSSSCG00000003103	6:47954408-47958065	3658	+	1.35684	0.879669	1.5292	1.12012	0.572238	0.540299
ENSSSCG00000003104	6:47922594-47948593	3343	-	10.509	7.87685	33.0428	24.9914	6.85823	6.97281
ENSSSCG00000003105	6:47968136-48032120	2819	-	3.616	2.96023	8.73152	9.14651	48.022	37.3037
ENSSSCG00000003106	6:48066402-48073966	879	-	26.0652	27.7938	30.2023	27.8115	17.0126	18.2618
ENSSSCG00000003107	6:48081289-48215482	9687	+	13.4076	9.7474	8.42106	5.79217	11.0724	5.53969
ENSSSCG00000003108	6:48231317-48248198	1797	+	0	0.0190724	0.0210411	0.0738387	0.0316545	0.0204279
ENSSSCG00000003109	6:48248387-48255665	1151	-	23.8892	16.3104	45.3092	31.6935	15.0227	7.89733
ENSSSCG00000003110	6:48268523-48310993	7067	-	2.74013	2.01704	2.10631	2.5757	2.05444	2.04598
ENSSSCG00000003111	6:48331028-48401074	2231	+	4.73001	3.94676	5.67298	6.31682	2.99516	3.79351
ENSSSCG00000003112	6:48411038-48420848	2406	-	0.809984	0.954889	0.586251	1.23831	0.749568	0.521065
ENSSSCG00000003114	6:48557121-48587375	5913	+	2.88875	2.84826	2.68854	2.40947	2.53131	2.96094
ENSSSCG00000003115	6:48829331-48842358	2223	+	0.346476	0.161663	0.424334	0.596305	0.622757	0.590857
ENSSSCG00000003119	6:48711622-48738199	4637	+	0	0	0.0329635	0.00755841	0.0594354	0.00450403
ENSSSCG00000003120	6:48742892-48779643	3233	+	21.0009	18.23	19.2894	15.9608	14.3856	10.6214
ENSSSCG00000003123	6:49131065-49151552	594	-	0.106166	0	0	0	0	0
ENSSSCG00000003124	6:49089434-49092899	900	+	0	0	0	0	0.0985647	0
ENSSSCG00000003125	6:49168387-49187810	1157	+	0	0	0	0	0.016445	0
ENSSSCG00000003126	6:49191353-49202212	522	-	0	0	0	0	0	0
ENSSSCG00000003128	6:49204889-49244858	3529	-	2.30766	2.59221	0.81948	1.17009	0.814174	0.987189
ENSSSCG00000003129	6:49246227-49262271	1893	+	0.0887382	0.210797	0.205636	0.167133	0.400331	0.195996
ENSSSCG00000003130	6:49108567-49119941	1155	-	167.68	149.489	0.613562	0	1.54682	0.235067
ENSSSCG00000003131	6:49625414-49627375	612	-	0.106798	0	0.667144	0	0.0552569	0.0540632
ENSSSCG00000003132	6:49615447-49623795	1755	+	20.7796	17.1529	7.90274	9.03478	10.5637	14.5264
ENSSSCG00000003133	6:49571009-49609465	3987	-	0	0.00968698	0.010474	0.0501675	0.0286231	0.0597192
ENSSSCG00000003134	6:49562279-49569131	2477	-	6.02182	3.4518	7.73838	7.96684	2.63738	2.54861
ENSSSCG00000003135	6:49552040-49561748	2943	-	0.0411797	0.0523293	0.343043	0.144931	0.112496	0.0772237
ENSSSCG00000003136	6:49536431-49549547	5091	-	6.45712	8.24482	9.68139	8.67055	7.07262	8.80596
ENSSSCG00000003137	6:49872446-49918009	4528	-	22.8364	19.8362	1.47511	1.75243	1.54574	2.40575
ENSSSCG00000003139	6:49845586-49871608	3620	-	2.11859	1.59486	20.954	19.3114	12.029	12.6496
ENSSSCG00000003140	6:49830008-49831887	786	+	0.30546	5.04008	0.110821	0.442672	0.0541839	0.0541248
ENSSSCG00000003141	6:49805940-49830117	4845	-	4.98913	7.24714	31.1296	17.1837	9.43257	6.17723
ENSSSCG00000003143	6:49797924-49805311	3672	-	0.123891	0.0405123	6.06452	7.28585	0.171431	0.108323
ENSSSCG00000003144	6:50100619-50106297	1691	-	4.90681	2.73306	3.31321	2.32264	2.13507	3.32343
ENSSSCG00000003145	6:49781683-49792451	2856	+	4.67108e-06	0.0737614	0.089192	0.347906	2.42933e-06	0.568892
ENSSSCG00000003146	6:49753786-49763039	2025	-	0.354829	0.392835	0.977848	0.646216	0.941328	0.657856
ENSSSCG00000003147	6:49660053-49746437	1569	-	0.0403906	0.185671	0.656393	0.852924	0.095986	0.260289
ENSSSCG00000003148	6:49734283-49740069	1632	-	4.85522	5.14581	4.94409	1.66995	3.00378	2.51849
ENSSSCG00000003149	6:50142850-50151782	1539	+	0.0181344	0	0	0.0666396	0	0
ENSSSCG00000003150	6:50119220-50148194	2299	-	37.2907	22.0826	11.1739	8.40141	11.4234	12.6471
[truncated: 21,199 more rows]
