# Supplementary material for: Comparative analyses of long non-coding RNA in lean and obese pigs
Source: Oncotarget. 2017 May 26;8(25):41440–50. doi: 10.18632/oncotarget.18269 (PMC5522191; doi:10.18632/oncotarget.18269)
Supplement: Supplementary file 3 [file oncotarget-08-41440-s003.xlsx]

## Sheet: AllSample.lncRNAs_expression
lncRNA-ID	L-liver FPKM	D-liver FPKM	L-muscle FPKM	D-muscle FPKM	L-fat FPKM	D-fat FPKM
TCONS_00000001	0.787208	1.49	1.22176	2.40845	4.74099	2.35837
TCONS_00000002	0	0	0	0	0	0
TCONS_00000003	0	0	0	0	0	0
TCONS_00000004	0.051715	0.0118037	0.0132961	0.126235	0.0452024	0
TCONS_00000005	0.403135	0.0707797	0.0398642	0	0.169407	0.198732
TCONS_00000006	0	0	0	0	0	0
TCONS_00000007	0	0	0	0	0	0
TCONS_00000009	0.396856	0.379458	0.441222	0.174543	0.375004	0.687371
TCONS_00000010	0	0	0	0	0	0
TCONS_00000011	0	0	0	0	0	0
TCONS_00000012	0	0	0.109895	0	0.163454	0
TCONS_00000013	0	0	0	0	0	0
TCONS_00000014	3.65735	9.82645	0	0	0	0
TCONS_00000015	0.991578	2.80906	0.0149963	0	0.0509827	0.0498399
TCONS_00000019	0.878562	0.322276	0	0	0	0
TCONS_00000020	4.35341	0.108952	0	0	0	0
TCONS_00000021	0.648214	0.130067	0	0.0193195	0	0
TCONS_00000022	3.25916	0.49324	0.0737022	0	0.115645	0.00942107
TCONS_00000023	0.116548	0	0.0374559	0	0	0.186726
TCONS_00000024	4.73885	2.65576	1.14222	0.315578	17.1045	10.3038
TCONS_00000025	2.18212	0	0.0395089	0	7.0517	0
TCONS_00000026	21.2063	36.5791	6.80321	10.0424	23.4965	39.7478
TCONS_00000027	3.21423	2.62659	0.714162	0.484311	3.03491	1.01721
TCONS_00000028	1.5478	0.0821576	1.06427	0	0	0.307571
TCONS_00000029	1.56005	0.649092	0	0	0	0.0694282
TCONS_00000030	1.07331	0.188445	0.566053	0.261246	0.420963	0.293948
TCONS_00000031	0.414583	0.306145	0.438901	0.198428	0.159871	0.104191
TCONS_00000032	0.758807	0.144328	0.216768	0.343004	0.184236	0
TCONS_00000033	1.13815	0.414538	0.778248	0.164196	0.317496	0.10346
TCONS_00000034	0.55456	0.287672	0.129617	0	0	0
TCONS_00000035	3.16031	2.46154	0.307109	0	0.536953	0
TCONS_00000036	0.715922	0.544685	0.920326	0.485428	0	0
TCONS_00000037	7.10391	3.58911	8.32358	16.6079	12.6126	5.76977
TCONS_00000038	3.83844	3.38333	0.561635	0	6.47826	26.3988
TCONS_00000039	9.2619	4.53849	4.10329	3.00399	12.2348	9.98572
TCONS_00000040	0.982403	2.63965	0.127888	0	0.706514	0.106258
TCONS_00000042	0	0	0	0	0	0
TCONS_00000043	0	0.235932	0.0797285	0.140177	0.53081	0.805968
TCONS_00000044	0.167072	0	0.0572727	0	0	0.54724
TCONS_00000047	0.400548	0.374004	0.04681	0.2469	0.318278	0.466716
TCONS_00000048	0	0	0.0620855	0	0	0
TCONS_00000049	0.897342	0.633947	2.36202	1.79635	1.49398	1.18665
TCONS_00000050	0.606326	0	1.62074	1.21377	3.86962	2.46709
TCONS_00000051	0.730988	0.398976	0.531131	0.689592	0.763941	0.135785
TCONS_00000052	0.694114	0.475284	0.785216	0.790678	0.606702	0.296551
TCONS_00000053	0.570566	0.244179	0.595944	1.11225	0.935087	0.152354
TCONS_00000054	1.25721	0.34161	0.846561	0.162371	0.39246	0.255775
TCONS_00000055	0.712361	0.150549	0.30525	0.357788	0.691835	0.281803
TCONS_00000056	0.276606	0.157835	0.266685	0.0625173	0.100739	0.0984804
TCONS_00000057	0	1.02622	1.00519	0	0.170867	3.34074
TCONS_00000058	0.546445	0	0	0	1.13123	0
TCONS_00000059	0.492622	0.0511084	0.402991	0.0607311	0.195721	0.287
TCONS_00000060	0	1.00829	0	0	0	0
TCONS_00000061	0	0.240478	0	0	0.1896	0.264785
TCONS_00000064	2491.79	2264.34	4.94245	0.371263	1.32654	0
TCONS_00000065	79.0948	77.0761	0	0.0842576	0.13577	0.132727
TCONS_00000066	21.9628	41.194	0.0753895	0	0	0
TCONS_00000067	1.89611	1.37905	1.27556	1.09247	2.76936	1.93078
TCONS_00000068	0	0	0	0	0	0.0749372
TCONS_00000069	0	0	0.0192567	0	0	0.0639994
TCONS_00000070	14.4019	6.8316	21.7073	9.21605	12.6982	8.55626
TCONS_00000071	30.4425	54.4185	51.2554	54.435	45.9179	34.5297
TCONS_00000076	0.505681	1.02102	1.25011	1.10775	0.3825	1.66189
TCONS_00000078	46.633	39.1169	122.768	73.5178	56.2287	82.4236
TCONS_00000079	2.82903	0.698066	2.89957	1.29609	3.34157	1.55167
TCONS_00000080	0.198867	0	17.1283	0	0	0
TCONS_00000082	0.409028	0.428687	0	0	0.528981	1.15907
TCONS_00000083	0.0980808	0.0932768	0	0.221678	0	0
TCONS_00000084	0.286567	0	0	0	0	0
TCONS_00000085	0.207846	0.280326	0.291479	0.230612	0.578046	0.645815
TCONS_00000086	0.432955	0.203452	0	0.0690738	0.166955	0.217617
TCONS_00000087	4.9771	3.86596	0.301482	0.812756	0.797179	1.96683
TCONS_00000088	0	0	0	0.149402	0	0
TCONS_00000090	0.249655	0.676666	0	0	0.272769	0
TCONS_00000091	0.591993	0.101339	0	0	0	0
TCONS_00000093	6.87207	5.93661	4.75142	4.06554	8.25616	20.7626
TCONS_00000094	9.17036	8.8221	0	0	0	0
TCONS_00000095	0.0928642	0.176631	1.35295	0.377798	0.676413	0.661251
TCONS_00000096	4.96925	9.62356	0	0	0	0.965022
TCONS_00000097	0.585708	0.208883	0.141175	0.248211	0.319968	0.70379
TCONS_00000098	0.633556	0.41316	3.37413	1.59559	3.16441	2.51345
TCONS_00000099	1.11607	0.849121	0.698964	0.194037	0.437732	0.550182
TCONS_00000100	0.435758	0	0	0	0	0
TCONS_00000101	0.22632	0.111922	0.737039	0	0.725335	0.257846
TCONS_00000103	7.23493	5.82941	14.6568	14.2086	7.54286	9.1986
TCONS_00000104	0.768008	0.438235	0.789827	0.520745	0.167823	0.656243
TCONS_00000106	0.821596	0	0	0	0	0
TCONS_00000107	0	0	0	0	0	0
TCONS_00000108	0.540919	0.41154	0.405625	0.489024	1.2805	0.385168
TCONS_00000109	0.935601	0.796561	0.610908	0.88612	1.78483	1.5862
TCONS_00000110	0.519853	0.131838	0.297012	0.15666	0.378655	0
TCONS_00000113	0.474545	0.216625	0.0406688	0.386116	0.691306	0.135162
TCONS_00000114	0.515691	0	0	0.190725	0	0
TCONS_00000115	0.31308	0	0.172487	0	0	0.191085
TCONS_00000116	0.086948	0.158763	0.603572	0.377311	0.49399	0.222884
TCONS_00000117	0.438013	0.181771	0.972577	0.917979	0	0
TCONS_00000121	0.603651	0.499454	0.776001	0.624188	1.59938	0.999371
TCONS_00000125	0	0	0	0	0.0624295	0
TCONS_00000126	0.26209	0.170916	0	0.0507741	0	0
TCONS_00000127	0.71538	0.969486	0	1.0156	0.830464	1.05063
TCONS_00000129	0.444689	0.931935	0.176693	0.219287	0.0706705	0.0345432
TCONS_00000130	0.431535	0.0447708	0	0.0532002	0	0
TCONS_00000131	0.72946	0.0756798	0	0.359715	0.144908	0
TCONS_00000132	0	0	0	0	0	0
TCONS_00000133	0	0	0	0.083468	0.268996	0
TCONS_00000134	3.49137	1.09716	4.39062	3.25934	2.70893	3.29674
TCONS_00000135	0.418998	0.0956343	0.269314	0	0.228896	0.716047
TCONS_00000136	0.357831	0.0644787	0.145262	0.280935	0.0823074	0
TCONS_00000137	0.129759	0.370212	0.479571	0.747855	0.567092	0.623678
TCONS_00000138	0	0	0	0	0	0
TCONS_00000139	0.666994	0.685071	1.97208	0.180901	0.437248	0.284964
TCONS_00000140	0	0	0	0.226455	0	0
TCONS_00000141	0	0	0	0	0	0
TCONS_00000143	0	0.131344	0.158154	0.355202	0.529002	0.534099
TCONS_00000144	0	0.00444271	0	0.131979	0	0.498961
TCONS_00000145	1.01707	0.663261	0.747119	0.78814	0.952488	0.620758
TCONS_00000146	0	0	0	0	0	0
TCONS_00000147	1.22282	0.279103	0.943171	0.331652	0.534414	0
TCONS_00000148	0.423111	0.563342	0.543915	0.478149	0	0
TCONS_00000149	1.65081	2.44215	2.43652	0.82913	2.53847	1.69791
TCONS_00000150	0.465296	0.413005	0.431992	0.315492	0.112972	0.11044
TCONS_00000151	0.249716	0.155445	0.700393	0.277068	0.0496066	0
TCONS_00000152	10.1991	16.3687	5.49283	3.58147	8.82083	7.47641
TCONS_00000153	0	0	0	0	0	0
TCONS_00000154	0	0.922708	0.727557	0.438574	0.0441691	0
TCONS_00000155	0.524066	0.119615	0	0.142137	0.229035	0
TCONS_00000156	1.07419	1.42603	1.26815	0	1.31735	1.42831
TCONS_00000157	0.42382	0.131911	0.0495296	0.0522491	0.505156	0.0823054
TCONS_00000158	0	0.1144	0	0.407816	0	0
TCONS_00000159	0	0.213587	0	0.0634504	0	0.299851
TCONS_00000160	0	0	0	0	0	0
TCONS_00000161	4.02006	5.50911	89.0181	68.0554	13.5008	14.1836
TCONS_00000162	14.1238	9.4056	12.0681	11.3822	30.2735	26.0306
TCONS_00000163	0	0	0	0	0	0
TCONS_00000164	3.46957	2.53037	2.07614	1.69828	3.97772	4.15169
TCONS_00000165	4.86537	4.3318	2.68919	4.12048	6.61893	7.94666
TCONS_00000167	1.34748	1.08879	1.94714	2.58757	2.04178	4.49628
TCONS_00000168	5.7642	4.67013	2.31561	1.56586	7.28696	7.97213
TCONS_00000169	4.13648	4.23535	9.64107	6.39583	3.71693	8.01047
TCONS_00000170	2.98705	1.69757	0.805138	0.833011	1.05278	2.92029
TCONS_00000171	1.51761	1.10652	1.12255	0.922845	0.815901	1.11923
TCONS_00000172	0	0	0	0	0	0
TCONS_00000173	42.2762	44.306	17.2757	11.58	25.1854	33.1933
TCONS_00000175	1.08781	0.124144	0	0.295034	0	0.464753
TCONS_00000176	0.515204	0.454336	0	0.428726	0.486145	1.25065
TCONS_00000177	0.427306	0	0.219723	0.115893	0.28012	0
TCONS_00000178	2.87363	0.345206	3.49966	0.205101	4.6269	1.93851
TCONS_00000179	1.1044	0.00940571	0.360226	0	0	0
TCONS_00000180	3.65448	3.40708	2.1476	2.19734	4.42802	4.4692
TCONS_00000181	0.980291	0.152208	0.548648	0	0.597457	0
TCONS_00000184	2.08429	2.29311	6.35894	4.63177	6.62122	6.64052
TCONS_00000185	0.788862	0.395335	2.16046	1.80466	0.352254	0.70337
TCONS_00000186	0.894515	0.204169	0.51746	0.242609	0.390933	0.191085
TCONS_00000187	1.91945	1.62663	38.9421	26.4032	6.41606	2.6794
TCONS_00000188	18.3211	20.6558	43.404	39.1067	40.5186	42.0933
TCONS_00000190	0	0	0	0	0	0.350778
TCONS_00000191	0	0.184758	0	0	0	0
TCONS_00000192	5.00201	3.54614	7.20956	5.75544	4.47146	5.26167
TCONS_00000193	6.66496	9.3413	4.7435	5.77293	14.0074	30.6872
TCONS_00000194	0.793574	0.768746	1.58953	1.35146	1.20983	1.67551
TCONS_00000195	0.498096	0.0437261	0.147763	0	0.502349	0.491089
TCONS_00000196	2.08991	0.596265	0	0	0	0
TCONS_00000197	0.438583	1.18874	0	0	0	0
TCONS_00000198	2.48399	4.00205	0	0	0	0
TCONS_00000199	0.880582	0.200988	0	0	0	0
TCONS_00000200	1.17558	0.319428	0	0	0	0
TCONS_00000201	1.11839	0.49635	2.79552	4.21288	1.3577	1.32727
TCONS_00000213	0.193185	0	0.381382	0.626874	0.663367	0.221078
TCONS_00000214	0.107708	0.0323471	0	0	0	0
TCONS_00000221	0.427624	0.429453	0.659658	1.25258	0.897052	1.49811
TCONS_00000222	0.28104	0	0	0	0	0
TCONS_00000226	0.373228	0.578057	1.04525	1.89799	1.83502	1.42372
TCONS_00000227	0.275869	0.362052	0.65607	0.935259	1.89888	0.677702
TCONS_00000232	0.412977	0	0.398165	0.0700044	0.451212	0
TCONS_00000233	0.388846	0.403419	0.95429	1.24637	1.23592	0.830647
TCONS_00000234	1.01968	0.211578	0.536238	0.628534	0.607681	0.495049
TCONS_00000235	0.323906	0.0568692	0.256237	0.709553	0.544454	0.425799
TCONS_00000237	0.499762	0.142585	0.4283	0.169431	0.637037	0
TCONS_00000238	0.464168	0.455961	0.823286	1.55372	1.81031	1.34298
TCONS_00000241	0.608534	0.28596	0.567534	0.51779	0.573617	0.713693
TCONS_00000242	0.504638	0.287952	0	0	0	0
TCONS_00000243	0.539649	0.0615861	0	0.0731814	0	0
TCONS_00000244	6.93173	11.7979	2.09727	1.14398	5.70404	3.2641
TCONS_00000245	0	0	0	0	0	0
TCONS_00000246	3.09825	6.43516	1.1152	0	0.406212	0.639783
TCONS_00000247	1.7194	0.43605	0	0	0.208732	0.816214
TCONS_00000248	1.20059	1.14178	0.342971	0.0904506	0.437248	0.712411
TCONS_00000249	1.66291	0.799056	0	0	0.3825	0.186963
TCONS_00000250	1.50225	0.779277	0	0	0.596851	0.291736
TCONS_00000251	0.637928	0.606683	0.0455591	0	0.309774	0.378537
TCONS_00000252	0.51693	1.524	0	0.116834	0.470658	0.276065
TCONS_00000253	0.709617	1.20381	0.0493093	0.0260083	0.377181	0.245818
TCONS_00000255	0.67285	0.287952	0.288319	0.342168	0.612621	0.539
TCONS_00000256	0.626215	0.0952869	0	0.283069	0.182451	0.535085
TCONS_00000257	0.485684	0.22171	0	0	0.21226	0
TCONS_00000258	18.0292	13.7376	34.323	20.2517	22.4277	21.1129
TCONS_00000261	0.297593	0.50943	0	0.0504455	0.406432	0
TCONS_00000262	3.54391	3.16098	3.51398	1.08255	6.18466	6.82116
TCONS_00000263	0.708402	0.0959173	0.416742	0.846683	0.183658	1.48763
TCONS_00000264	0	0.520225	0	0	0.117189	0
TCONS_00000265	0	0	0.357081	0	0	0
TCONS_00000266	1.41757	1.61776	0.110619	0.116692	1.435	1.22869
TCONS_00000268	1.27106	1.58243	0.127321	0.0223853	0.396781	0.42315
TCONS_00000269	1.29127	0.793493	0.191532	0.134699	0.832024	0.495097
TCONS_00000270	0.820593	0.617226	0.0479492	0	0.203765	0.398395
TCONS_00000271	0.4217	0.656256	0	0.0259939	0.670172	0.245681
TCONS_00000272	0.688861	0.878633	0	0	0	0
TCONS_00000273	1.03292	0.544058	0	0.215497	0.173623	0
TCONS_00000274	0.698265	0.490386	0	0	0.469485	0.229481
TCONS_00000276	0.749643	0.244432	0	0	0.117007	0
TCONS_00000278	0.36403	0.264371	0	0	0	0.0706942
TCONS_00000279	0.550536	0.628285	0.0643382	0.0678707	0.109365	0
TCONS_00000280	0.916741	0.724297	0.0906524	0	0	0
TCONS_00000281	0.897134	0.255958	0.0720797	0	0.122524	0
TCONS_00000282	0.844809	0.87647	0	0.416596	0.167823	0
TCONS_00000284	0.577351	0.419291	0.0674719	0.0355882	0.229383	0.224241
TCONS_00000285	0.722421	0.54963	0.0206374	0.0870818	0.350803	0.274351
TCONS_00000286	0.936591	0.777353	0	0	0.372111	0.363769
TCONS_00000287	0.534948	0.187845	0	0.223212	0.179839	0.351615
TCONS_00000288	0.408471	0.760573	0	0.116616	0.328845	0.137774
TCONS_00000289	0.718408	0.223599	0	0	0.285426	0
TCONS_00000290	0.682521	0.630546	0.167122	0	0.213061	0.0694282
TCONS_00000291	0.579999	0.962777	0	0.143006	0.345653	0.337905
TCONS_00000292	0.510112	0.669475	0	0.17294	0.613074	0.163454
TCONS_00000293	0.67285	0.658177	0.0308913	0.0325874	0.315062	0.205333
TCONS_00000294	0.52347	0.112012	0.0841158	0.0443671	0.0714918	0.139779
TCONS_00000295	0.609838	0.126539	0	0.0751816	0.242291	0
TCONS_00000296	0.692821	0.323453	0.0404831	0	0.13763	0.336362
TCONS_00000297	2.89266	2.77994	0.058714	0.35098	1.29746	1.07324
TCONS_00000299	1.86158	1.21399	0.113956	0	0.774832	0
TCONS_00000300	1.43682	0.655892	0	0	0	0
TCONS_00000301	0.950335	0.51645	0.407222	0	0.296663	0.290013
TCONS_00000302	1.47366	0	0	0	0	0
TCONS_00000308	0.63662	0.363263	0.204596	0	0.115927	0
TCONS_00000309	0.865418	2.27916	0	0.090276	0	0.711036
TCONS_00000310	0	0	0	0	0	0
TCONS_00000311	0	0	0	0.610948	0	0
TCONS_00000312	11.8094	9.26078	16.6559	10.8214	32.6994	33.444
TCONS_00000313	1.67055	1.22415	2.5318	2.52773	4.41893	5.93514
TCONS_00000316	0	0	0	0	0	0
TCONS_00000317	0	0	0	0	0	0.0655368
TCONS_00000318	0	0	0	0	0	0
TCONS_00000319	0.710269	0.729519	0	0	0.0776029	0.22759
TCONS_00000320	0	0	0	0	0	0
TCONS_00000321	0	0	0	0	0	0
TCONS_00000322	1.41029	0.659431	0.830933	0.942962	1.24125	0.209211
TCONS_00000323	0.840297	0	0.625917	0.0638984	0	1.57694
TCONS_00000324	0.0268773	0.214711	0	0.0364481	0.469851	0.172245
TCONS_00000329	0.982438	0.112118	0	0	0.429358	0.629601
TCONS_00000330	0.668657	0.109012	0.122795	0.388612	0.313099	0.918241
TCONS_00000331	3.2151	1.07916	0	0	0	0.808007
TCONS_00000332	0.955665	0.727085	0	0	0	0
TCONS_00000333	0.876026	0.181771	0	0	0	0
TCONS_00000334	1.12893	0	0.395795	0	0	0
TCONS_00000335	0.960099	0.0913074	0	0	0	0
TCONS_00000336	0.581728	0	0.0415455	0	0	0
TCONS_00000337	0.411498	0	0.158696	0.111606	0.269758	0
TCONS_00000338	4.46406	4.30335	15.2849	8.50365	4.4757	3.63492
TCONS_00000339	0.784067	1.21061	0.731241	0.813087	0.604701	1.14945
TCONS_00000342	0.304185	0.0946756	0.24884	0.487505	0.181281	0
TCONS_00000344	0.138897	0	0.261879	0.414387	0	0
TCONS_00000345	0.31257	0	0.803626	0.505915	0	0.581552
TCONS_00000346	0	0	0	0	0	0
TCONS_00000347	0.132248	0	0	0	0	0
TCONS_00000348	0.311323	0.271692	0.353126	0	0.120052	0.117361
TCONS_00000349	2.5419	0.912228	6.78191	3.36034	1.81656	1.84414
TCONS_00000350	19.3554	12.7519	52.511	41.8677	20.1355	25.0871
TCONS_00000351	35.6372	30.1734	0	0.211406	0	0
TCONS_00000355	9.81351	2.87763	0.0876068	0	0.148918	0
TCONS_00000356	3.82548	0.774066	0	0	0	0
TCONS_00000357	1.34454	0.180521	0	0	0	0
TCONS_00000358	24.1068	13.616	11.6188	14.9696	24.499	17.6472
TCONS_00000359	2.15522	1.94178	0.145819	0.769127	2.97444	1.21157
TCONS_00000360	0.461834	0	0	0.0417526	0	0
TCONS_00000361	0.814573	0	0	0.092053	0	0
TCONS_00000362	0.277944	0	3.9303	2.4374	1.57912	1.86038
TCONS_00000364	0.685638	0.73644	0.207387	0.109387	0.176263	0.0861559
TCONS_00000365	1.2803	1.12393	0.74153	0.496057	1.26048	1.02185
TCONS_00000367	0	0	0	0	0	0
TCONS_00000371	0.151776	0.138569	0.409731	0.205823	0.397988	0.2918
TCONS_00000372	14.5234	0.811186	0	0.104207	0	0
TCONS_00000373	14.0188	27.2474	0.038631	0	0.0984999	0
TCONS_00000374	49.055	67.7383	0.0529144	0.139549	0.0899462	0
TCONS_00000375	0	0	0.087005	0.045891	0	0
TCONS_00000376	0	0	0	0.0883153	0	0
TCONS_00000377	0	0	0.0425015	0.0896701	0	0
TCONS_00000378	0	0	0	0	0	0
TCONS_00000379	0	0	0.0431216	0.0909785	0	0
TCONS_00000380	0	0	0	0	0	0
TCONS_00000381	0.0640959	0	0	0	0	0
TCONS_00000382	10.7316	13.1387	14.7998	13.1033	17.7899	13.7899
TCONS_00000383	0.975409	0.13096	0.0737588	0.466851	1.12841	0.367704
TCONS_00000384	0.945933	0	0	0	0	0
TCONS_00000385	27.3629	4.79494	0.209157	0.0129789	0.0209138	0.8178
TCONS_00000386	1.72679	2.03038	0.403603	0.0709605	0	1.22958
TCONS_00000387	1.83537	0.718576	0.0516655	0.0726697	0	0
TCONS_00000388	18.6684	2.51193	0	0	0	0
TCONS_00000389	0	0.022604	0	0	0	0
TCONS_00000390	1.12059	0.174388	0	0	0	0
TCONS_00000391	1.33535	0.179287	0	0	0	0
TCONS_00000392	0.464113	0	0	0.062938	0	0
TCONS_00000393	0.60925	0.0463528	0	0	0	0
TCONS_00000394	0.566853	0	0	0	0	0
TCONS_00000395	1.22757	0	0	0	0	0
TCONS_00000396	1.09985	0.664506	0.0831689	0.822519	3.39298	2.47042
TCONS_00000397	0.779698	2.17407	0.475323	0.632226	3.21433	2.97057
TCONS_00000401	0.559798	0.511084	0.527727	0.455483	2.77271	1.99305
TCONS_00000404	0.457435	0.36141	0.36187	0.0477173	0.768902	0.6765
TCONS_00000405	0.123218	0	0	0	0	0
TCONS_00000406	0.112797	0.0551685	0.124287	0	0.422537	0.240955
TCONS_00000407	0.237944	0	0	0.0744633	0	0
TCONS_00000408	1.83505	2.35597	0.196581	0	1.00247	1.14333
TCONS_00000409	0.727611	1.57177	0.601298	6.48409	5.84876	17.6525
TCONS_00000410	0	0	0	0	0.245128	0.7189
TCONS_00000411	3.86269	2.37364	7.00267	6.64844	24.7447	33.3583
TCONS_00000412	0.406838	0.817156	0.920471	1.01515	1.35129	3.78919
TCONS_00000413	0.78595	1.47155	7.56183	5.87868	6.57455	8.44715
TCONS_00000416	0	9.9801	1.38111	0.023499	0.315546	0.542912
TCONS_00000417	2.63137	0.249156	0	0	0	0.503198
TCONS_00000418	0.0977686	0.413487	0	0	0.238775	0
TCONS_00000419	1.11537	0.106074	0.238971	0	0	0.198553
TCONS_00000420	0.157459	0.299494	0	0.0711765	0.114692	0.112121
TCONS_00000421	0	0	0	0	0	0
TCONS_00000422	0	0	0	0	0	0
TCONS_00000423	0.0609148	0.0794485	6.04826	4.74002	2.78261	1.93949
TCONS_00000424	4.58423	0.18892	0	0	4.0904	2.82902
TCONS_00000425	28.1337	27.2132	6.41503	4.17382	99.6754	28.1823
TCONS_00000430	1.70966	1.43572	2.07339	1.88102	1.19831	2.68744
TCONS_00000431	0.810017	1.5847	1.73548	0.889228	0	1.81274
TCONS_00000432	0.137765	0.229784	0.0204344	0.0287418	0.127363	0.158464
TCONS_00000433	0.45069	0.567091	0.103989	0.172384	0.505043	0.271547
TCONS_00000435	0.405498	0.64787	0.22936	0.175966	0.496206	0.519732
TCONS_00000437	3.96039	4.92924	0.626093	0.747373	2.24055	3.01169
TCONS_00000438	0.232997	0.224994	0	0.0972203	0.195822	0.344579
TCONS_00000439	0	0	0	0	0	0
TCONS_00000440	0.225383	0.0643031	136.681	118.359	0	0
TCONS_00000441	0	0	0	0.225908	0	0
TCONS_00000442	0	0	0	0.0282215	0	0
TCONS_00000443	0.184207	0	0.14208	0.199842	0	0.2361
TCONS_00000444	0.385487	0.0799868	0	0	0.918932	0.149722
TCONS_00000445	67.2736	76.2721	53.38	42.0975	125.616	100.867
TCONS_00000446	56.7175	87.2288	53.1733	41.5291	129.621	104.67
TCONS_00000447	30.1047	37.1226	19.7018	17.3903	48.868	39.2537
TCONS_00000448	0.802501	0	0	0	0	0
TCONS_00000449	0.496828	0	0.177411	0.262012	0.201047	0.235848
TCONS_00000451	0.219921	0.0627447	0.0636099	0	0	0
TCONS_00000452	1.19283	0.247506	0.139399	0.147053	0	0.463291
TCONS_00000453	0.389452	0	0.0878324	0	0.0597206	0.379482
TCONS_00000455	18.8629	17.2215	1.13908	1.7387	11.9842	10.8695
TCONS_00000456	40.5446	53.4351	3.22998	2.87582	12.5562	21.2303
TCONS_00000457	0.0287124	0	0.0369101	0	0.125483	0.184005
TCONS_00000458	1.28869	0.22821	1.25675	0.150654	1.94207	2.42064
TCONS_00000460	0.696638	0	0.522396	0	0.887991	0.868086
TCONS_00000461	0.854559	0.623517	1.14357	0.104488	1.76021	1.5412
TCONS_00000462	0.449964	0	0	0.0554721	0.625702	0.349529
TCONS_00000464	0.290352	0.292374	3.11774	2.31614	1.67947	1.09455
TCONS_00000465	0.270522	0	0.552323	0.582649	0.208636	0
TCONS_00000466	0.175158	0.276776	1.44338	3.87357	2.25724	1.56383
TCONS_00000467	0.787296	0.359393	0.708455	0.640588	1.03222	0.840905
TCONS_00000468	0.96864	0.276359	0.24904	0.78814	0.423328	0.206919
TCONS_00000470	0	0	0	0	0	0
TCONS_00000471	0.415237	0.236939	1.57711	3.04586	1.89721	1.00798
TCONS_00000472	0.396363	0.271403	0.98509	1.39751	1.38579	0.282235
TCONS_00000473	0.20094	0	0	0	0	0
TCONS_00000474	0.495195	0.0513753	0	1.22096	0	0.576997
TCONS_00000476	1.25735	0.52512	0.701561	0.507899	0.993787	1.18867
TCONS_00000477	6.35012	5.01196	8.3886	8.27444	5.54085	6.57179
TCONS_00000478	0.216519	0	0	0.0772686	0	0
TCONS_00000479	0.12494	0	1.99159	0.0254146	0	0
TCONS_00000480	0	0	0	0.0212914	0	0
TCONS_00000481	0	0	0	0	0	0
TCONS_00000482	0.0663287	0	0.0378962	0	0	0.0629736
TCONS_00000483	0	0	0	0	0.201747	0
TCONS_00000484	0.194822	0.083376	2.1288	1.42006	1.86252	5.77445
TCONS_00000485	0	0.120716	0	0	0	0
TCONS_00000486	0.358271	0.408867	0.268661	0.323899	0.195721	0.318889
TCONS_00000487	2.50573	0	0	0	0	0
TCONS_00000488	0.37424	0	0	0	0	0
TCONS_00000489	0.760667	0.072341	0	0.0859613	0	0
TCONS_00000490	1.05955	0	0	0	0	0
TCONS_00000491	0.637342	0	0	0	0	0
TCONS_00000492	2.17568	0.0659188	0	0	0	0
TCONS_00000493	0	0.032257	0	0.229982	0.0617643	0
TCONS_00000494	0	0	0	0	0	0
TCONS_00000495	0	0	0	0.20376	0	0
TCONS_00000496	0.854044	0.211882	0.0159114	0	0	0
TCONS_00000497	0.625939	0	0	0	0	0
TCONS_00000498	0.695557	0.0915908	0.0343903	0	0	0
TCONS_00000499	84.6957	83.2375	3.73532	8.25951	9.33453	16.0096
TCONS_00000500	2.41042	1.75231	0.143353	0.279182	0.955963	0.641347
TCONS_00000501	0	0	0	0.662521	0.355856	0
TCONS_00000502	1.15326	2.03403	0.796403	0.775505	0.874738	1.4863
TCONS_00000503	1.18479	1.88584	0.80161	1.15568	1.31719	1.82049
TCONS_00000504	0.876853	1.26617	0.322058	0.388276	0.938484	1.33794
TCONS_00000505	0.530516	0.100906	0	0.23981	0.0966057	0.28332
TCONS_00000506	0.044959	0	0.115591	0.121937	0	0.0960408
TCONS_00000507	0	0	0.0514019	0	0	0
TCONS_00000508	0	0	0	0	0	0
TCONS_00000509	0	0.129209	0	0	0	0
TCONS_00000510	0.37606	0	0	0	0	0
TCONS_00000511	2.83121	1.35769	0	0.0542943	0	1.72276
TCONS_00000512	0	0.0180521	0.155897	0.24311	0	0
TCONS_00000513	0	0	0	0	0	0
TCONS_00000518	0.593486	0.957563	0.762933	0.277525	1.34159	2.22957
TCONS_00000519	0.530516	0	0	0	0.128808	0.25184
TCONS_00000520	0	0.467031	0	0	0	0.0920216
TCONS_00000521	0.293811	0.659431	0.843523	0.212498	0.813232	0.543949
TCONS_00000522	4.53873	1.53246	4.41909	2.84074	2.34743	4.53224
TCONS_00000523	0	0	0.0750703	0	0	0
TCONS_00000524	0.922651	0.636251	0.762118	0	1.91319	0.511609
TCONS_00000525	3.87979	5.56704	2.45601	2.4369	6.62157	6.33096
TCONS_00000526	0.400972	0.274559	0	0.0543755	0.350476	0.085655
TCONS_00000527	0	0	0	0	0	0
TCONS_00000528	0	0	0	0	0	0.0226517
TCONS_00000529	0.0971656	0	0	0	0	0.0546221
TCONS_00000530	0.573361	0.155794	0	0.0370253	0.0596614	0.116648
TCONS_00000531	0.61688	0	0	0	0.134799	0
TCONS_00000532	0.917679	0.0402799	0	0.0957276	0.0771263	0.226192
TCONS_00000533	0.547358	0.0271591	0	0	0	0.305024
TCONS_00000534	1.00846	0.0639374	0	0.151951	0.122425	0.299201
TCONS_00000535	1.2264	0	0	0.391322	0	0
TCONS_00000536	0.0678477	0	0	0	0	0.108701
TCONS_00000538	0.817602	0	0	0	0	0.102738
TCONS_00000539	0.816463	0.16443	0	0	0	0.923356
TCONS_00000540	0.658922	0.0626648	0	0	0	0.469193
TCONS_00000541	0.745828	0.0500681	0	0.0594948	0.191736	0.562315
TCONS_00000542	0.945752	0.166048	0.0935212	0.098656	0.317943	0.155408
TCONS_00000543	0.566772	0.0340428	0.0383469	0.161809	0.130367	0.382336
TCONS_00000544	0.718408	0.0315332	0.0710401	0	0.120757	0.177075
TCONS_00000546	0.55027	0	0.0471585	0.0497478	0	0.470191
TCONS_00000547	0.770809	0.0462982	0	0	0.0886499	0.346651
TCONS_00000548	1.00522	0.249388	0	0	0	0.466814
TCONS_00000549	1.21331	0.0728768	0	0.086598	0	0.545654
TCONS_00000550	0.25273	0.256375	0.685873	0.875853	0.368171	0.179959
TCONS_00000551	0	0	0	0.435529	0	0.139754
TCONS_00000552	0	0	0	0	0	0
TCONS_00000553	0	0	0	0	0	0
TCONS_00000555	0	0	0	0	0	0
TCONS_00000556	0	0	0	0	0	0
TCONS_00000557	1.77693	2.09125	0	0.828329	0.12134	0
TCONS_00000558	0.739244	0	0	0	0	0
TCONS_00000559	2.57397	3.67184	7.10432	5.69779	2.15056	3.96213
TCONS_00000560	0.0316945	0.0542557	0.264833	0.988555	0	0.304674
TCONS_00000561	0	0	0.0448221	0.283698	0	0.0744826
TCONS_00000562	1.62179	2.09387	4.44343	2.39924	1.61086	2.27464
TCONS_00000563	0.0843119	0	0.379344	0.285837	0.184236	0
TCONS_00000564	0	0	0	0	0	0
TCONS_00000565	1.51325	2.12169	2.24702	1.4993	2.5104	3.12703
TCONS_00000566	1.16674	0.591782	1.16655	0.527402	1.13312	0.415395
TCONS_00000567	0.952585	0.108711	0.489824	0	0	0
TCONS_00000568	1.33693	0.631339	0.711161	0.375104	0.604431	1.18176
TCONS_00000569	0.656262	0.272343	0.920326	0.161809	1.69478	2.03912
TCONS_00000570	0.801944	0.152533	0	0.241669	0.292064	0.666206
TCONS_00000571	0.500669	0.214266	0.160904	0.254608	0.136756	0.802141
TCONS_00000572	1.10054	1.04664	0	0.497478	0.400811	0.783652
TCONS_00000573	0.642981	0.214491	0.286117	0	0	0.612804
TCONS_00000575	1.15717	0.132059	0	0.156923	0	0.247192
TCONS_00000576	0.939607	0.696996	0.48315	0.552151	1.16348	1.43848
TCONS_00000578	0.546424	1.02653	0.713241	0.524402	0.881744	1.45459
TCONS_00000579	4.02308	4.87819	17.5469	33.3186	3.06119	4.45049
TCONS_00000580	0.0349024	0	0.448674	0.0946618	0.152535	0.149116
TCONS_00000582	5.12746	3.19372	2.7766	2.36871	1.27229	2.72827
TCONS_00000583	6.58166	8.6686	7.21248	8.01818	7.02598	11.7548
TCONS_00000584	1.71042	0	0	0	0	0
TCONS_00000585	2.49279	3.37644	2.282	2.37315	2.14585	1.96328
TCONS_00000586	0.752916	0.343699	0.145182	0.0510513	0.164525	0.160837
TCONS_00000587	0.373132	0.106457	0.279805	0.337334	0	0.332116
TCONS_00000588	0.599367	0.0456008	0.359563	0	0	0.256072
TCONS_00000589	0	0.00858684	0	0.448957	0	0
TCONS_00000590	0	0	0	0	0	0
TCONS_00000592	1.07425	0.122597	0	0	0	0
TCONS_00000593	2.94024	0.618971	0.0733924	0	0.405456	0.152449
TCONS_00000594	1.10999	0.168899	0.190253	0	0	0
TCONS_00000595	0.841063	0.0639894	0	0	0	0.119778
TCONS_00000596	0.79901	0.191968	0	0	0	0
TCONS_00000597	0.792726	0.581579	0.0727899	0	0.247463	0.0604789
TCONS_00000598	0.636228	0.0726079	0.163576	0	0	0
TCONS_00000599	0.760159	0.236594	0	0	0	0
TCONS_00000600	0.673103	0.295447	0	0	0.339425	0.110606
TCONS_00000601	0.97595	0.0928148	0	0	0	0
TCONS_00000602	1.37934	0.131178	0	0	0	0
TCONS_00000603	0.718408	0.0819864	0.0923522	0	0	0
TCONS_00000604	0.716113	0.25146	0	0	0.120371	0
TCONS_00000605	0.783718	0	0	0	0	0
TCONS_00000606	0.83332	0.0905719	0	0	0	0
TCONS_00000607	0.790249	0	0	0	0	0.30693
TCONS_00000608	0.629262	0	0	0.0853338	0	0
TCONS_00000609	1.23937	0.1664	0	0	0	0
TCONS_00000610	0.78287	0.0850886	0.0479233	0	0.0814621	0
TCONS_00000611	1.00316	0.0477012	0.0537322	0	0	0
TCONS_00000612	0.988068	0.112761	0	0	0	0.21107
TCONS_00000613	0.801097	0.166224	0	0	0	0
TCONS_00000614	0.782102	0.162282	0	0	0.0776829	0.0759416
TCONS_00000615	0.94291	0.131764	0.272109	0	0.252296	0.0822135
TCONS_00000616	0	0.122597	0.322226	0	0	0.152987
TCONS_00000617	1.35003	0.0440196	0	0	0	0.0823974
TCONS_00000618	0.650633	0.247506	0	0	0	0
TCONS_00000619	0.479518	0.0951717	0	0	0.0911154	0.0890729
TCONS_00000620	0.522772	0.110481	0	0	0.169236	0
TCONS_00000621	0.500215	0.0356786	0	0	0.0683159	0
TCONS_00000622	0.467257	0	0.180199	0	0	0
TCONS_00000623	1.00513	0	0	0	0	0
TCONS_00000624	0.79891	0.0186069	0.0419187	0	0.0356276	0.034829
TCONS_00000625	0.588302	0.20658	0	0	0.197775	0
TCONS_00000626	1.19283	0	0.139399	0	0	0
TCONS_00000627	0.749643	0.104756	0.0393337	0	0.234014	0
TCONS_00000628	1.05075	0	0	0	0	0
TCONS_00000629	1.21846	0.297008	0.0912433	0.0320844	0.0258499	0.0505409
TCONS_00000630	1.14627	0	0	0	0	0
TCONS_00000631	6.09367	8.4637	14.3918	13.5164	9.70291	16.6499
TCONS_00000632	0	0	0.607247	0.116471	1.31374	0.642146
TCONS_00000633	1.04124	0.698996	0.472423	1.57815	0.669204	0.654203
TCONS_00000634	0.596167	0.46551	2.7025	1.23396	0.822774	1.13947
TCONS_00000637	0.209954	0.0647581	0.138597	0.161596	0.520783	0.266676
TCONS_00000639	3.58251	0.439933	0.204829	0	0.932218	0.527029
TCONS_00000640	13.664	17.5732	7.49467	4.99928	10.5674	11.868
TCONS_00000641	0.40919	0	0.0956398	0.0504455	0	0.238393
TCONS_00000642	0.473375	0.166224	0.04681	0.19752	0	0
TCONS_00000643	0	0	0	0	0	0
TCONS_00000644	0.51468	0.0939785	0.0529302	0.362936	0.13496	0.0879562
TCONS_00000645	0.685768	0.325086	0.237344	0.364833	0.772313	0.777538
TCONS_00000646	0	0	0	0	0	0
TCONS_00000647	0	0	0.146025	0	0	0
TCONS_00000648	0.674385	0.256542	0.173386	1.03647	0.785944	0.384163
TCONS_00000649	0.807723	0.141814	0	0.0842576	0	0.265453
TCONS_00000650	0.0212993	0.315995	0.109522	0.231071	0.232713	0.272996
TCONS_00000652	0.753282	0.286555	0.322784	0.113502	0.64013	0.0893972
TCONS_00000653	34.4836	94.2161	5.46417	5.60181	11.2505	11.2541
TCONS_00000654	20.966	22.4032	2.87252	2.14735	11.3451	10.9847
TCONS_00000655	0.0953463	0	0	0	0	0
TCONS_00000656	14.4836	14.018	11.039	10.1425	12.2964	19.5613
TCONS_00000658	0.257505	0.134341	8.37021	4.74913	6.14137	4.99785
TCONS_00000660	0.109937	0.669135	0.0471084	0.19878	0.0800769	0.469692
TCONS_00000661	0	0	0	0	0	0
TCONS_00000662	0	0	0	0	0	0
TCONS_00000663	0	0	0.0333803	0.0352131	0	0.0554694
TCONS_00000664	1.29882	1.2599	5.3846	2.64197	3.97338	2.56642
TCONS_00000665	0	0	0	0	0	0
TCONS_00000666	0.660903	0.665504	2.19896	1.05441	0.934472	1.32876
TCONS_00000667	0.0738934	0.0187398	0.90769	0.300619	0.143528	0.140311
TCONS_00000668	0.0512767	0	0.692126	0	0.504217	0.438146
TCONS_00000669	4.54801	5.89118	7.83093	3.55646	3.68148	7.21564
TCONS_00000670	0	0	0.146094	0	0	0
TCONS_00000671	0.281116	0	0	0	0	0
TCONS_00000672	2.19095	1.9568	0	2.32523	1.45709	2.0349
TCONS_00000673	0	0	0	0	0	0
TCONS_00000674	0	0	0.0676521	0	0	0
TCONS_00000675	0.0519331	0	0.0333803	0.0704261	0	0.110939
TCONS_00000676	0	0	0	0.111739	0	0
TCONS_00000677	0	0	0	0	0	0
TCONS_00000678	0.130323	0	0	0.167894	0.142389	0
TCONS_00000681	3.50269	3.07026	0.237344	0.228915	0	1.40858
TCONS_00000682	0.939045	0	0.535911	0.593888	0.404873	0
TCONS_00000683	0.646943	1.11605	0.232089	0.163221	0	0.44995
TCONS_00000684	0.536941	1.30119	0.161909	0	0	0.48146
TCONS_00000685	3.59246	2.38576	0.0521825	0.935809	0.84267	1.38742
TCONS_00000687	0.00950222	0.065065	0.0488609	0.0644295	0.0622919	0.0811941
TCONS_00000688	1.75917	1.74856	0.170216	0.333471	0.0826686	12.0819
TCONS_00000689	0.361295	0.0916263	0.103211	0.163316	0.438605	0.214387
TCONS_00000690	0.0532154	0	0	0	0	0
TCONS_00000691	0.270106	0.0560458	0.0841757	0.0998971	0.590228	0.419634
TCONS_00000692	0.736103	0	0	0	0.247463	0.241916
TCONS_00000694	0.279786	0	0	0	0.114633	0
TCONS_00000698	0	0	0.0277056	0.0584537	0	0
TCONS_00000699	0.172551	0.0908857	0	0	0.203028	0.113415
TCONS_00000700	3.84861	2.63528	4.35374	2.15722	4.03674	3.28854
TCONS_00000701	0	0.685601	1.77625	0	0.65638	0.513333
TCONS_00000702	1.78701	1.03943	0.19267	0	1.53678	1.15753
TCONS_00000705	0.407108	0	0	0	0	0
TCONS_00000707	4.49804	6.88412	2.57946	2.16553	3.73611	3.6345
TCONS_00000708	5.19615	3.35433	0.472303	0.427059	2.86729	1.79393
TCONS_00000709	4.49145	3.5012	1.26204	1.1982	4.18327	3.14576
TCONS_00000710	3.55365	2.20299	0.394788	0.505706	2.30084	2.71786
TCONS_00000711	2.51048	1.62171	0.730698	0.642348	2.17363	2.8332
TCONS_00000713	1.56254	2.58257	0.138528	1.16907	1.88381	0.920791
TCONS_00000714	2.57948	1.23948	0.349048	0.184106	2.3733	0.580026
TCONS_00000715	1.17674	1.57648	0.591931	0.277525	1.22979	1.09293
TCONS_00000716	2.17058	1.16845	0.368531	0.444304	1.61086	1.66224
TCONS_00000717	1.80788	0.993389	0.258227	0.454009	1.75578	1.14428
TCONS_00000718	2.42784	1.73756	0.211594	0.334818	2.24798	1.58227
TCONS_00000719	2.66049	1.92147	0.660888	0.679745	1.06724	1.70225
TCONS_00000721	2.04147	1.23506	0.569132	0.533671	1.07493	1.31354
TCONS_00000723	2.17562	1.55179	0.209759	0.811344	2.13934	1.27807
TCONS_00000725	2.12295	0.72028	0.368794	0.311234	0.75227	0.735407
TCONS_00000726	1.29938	0.342204	0	0.542179	0.873651	0.213517
TCONS_00000727	1.92109	0.328859	0	0	1.04948	0.410381
TCONS_00000728	1.83675	0.676177	0.0761667	0	1.29471	0.506277
TCONS_00000729	1.2222	0.398516	0.448902	0.473549	0.381531	0.559468
TCONS_00000730	1.33485	0.253894	0.571988	0.603393	0.729217	0.475247
TCONS_00000731	1.8333	0.498145	0.224451	0.118387	1.71689	0.559468
TCONS_00000732	1.66004	0.0861127	0	0.102326	0.32977	0.967133
TCONS_00000733	2.30278	1.52379	0.348264	0.86598	2.28341	1.6535
TCONS_00000734	1.27717	0.242923	0	0	0.930277	0.227356
TCONS_00000735	1.35673	0.258056	0	0.306642	0.494114	0.724557
TCONS_00000736	1.7091	0	0	0.27267	0.878745	0.859047
TCONS_00000737	1.26159	0.11998	0.135149	0	1.14866	0
TCONS_00000739	1.3633	0.549119	0	0.108751	0.350476	0.34262
TCONS_00000740	0.520114	0.296784	0.200584	0.423194	0	0
TCONS_00000741	0.566148	0.117473	0	0	0.337399	0.109945
TCONS_00000742	0	0	0	0	0	0
TCONS_00000743	0.301958	0	0	0	0	0
TCONS_00000744	0.229351	0.230948	1.05793	0.457384	0.117922	0
TCONS_00000745	0.566233	0	0.21837	0.460719	0.247463	0.241916
TCONS_00000746	0	0	0	0	0	0
TCONS_00000747	0	0	0	0.30913	0.0905678	0
TCONS_00000749	0.486255	3.95385	0.364634	1.09901	1.19537	0.822328
TCONS_00000750	0.240957	0.0916619	0.103251	0	0	0.114384
TCONS_00000751	0.393536	0	0.0632369	0	0	0
TCONS_00000752	0	0	0	0	0	0
TCONS_00000753	1.00866	0	1.05352	3.24861	0	3.90537
TCONS_00000754	1.72418	0.899508	0.569945	0.0668042	0.753524	1.5785
TCONS_00000755	6.00118	6.52004	8.50277	5.61861	6.6177	11.1328
TCONS_00000756	0	0	17.7204	3.53818	0.99773	0.789582
TCONS_00000757	0.810187	0.346727	0	0	0	0.432677
TCONS_00000758	0.656262	0.544685	0.230081	0.161809	1.17331	0.127445
TCONS_00000759	0.626131	0.42344	0.56641	0.660405	0.506741	0.297229
TCONS_00000760	1.86627	0	0	0	0.556106	0
TCONS_00000761	0	1.33463	0	0	0	0
TCONS_00000762	0	0	0	0	2.65726	0
TCONS_00000764	2.1611	4.39644	0.241575	1.78387	2.0532	1.80646
TCONS_00000765	1.64711	1.53795	0.668049	0.465838	1.42429	0.99723
TCONS_00000766	0.680253	1.1824	0.336336	0.227073	0.983355	0.581258
TCONS_00000767	0.667677	0.134465	0.0504886	0.159782	0.429114	0.251697
TCONS_00000768	0.78082	0.581937	0.225332	0.194485	0.591955	0.544646
TCONS_00000769	0.440403	0.20104	0.0566143	0	0.384942	0
TCONS_00000770	0.789176	1.28241	0.176434	0.314079	0.806008	0.494754
TCONS_00000771	0.983611	1.0181	0.20584	0.186121	1.09967	0.586375
TCONS_00000772	0.965347	0.920688	0.310241	0.289872	1.14513	0.50081
TCONS_00000773	0.5954	0.566237	0.191348	0.269139	0.542104	0.529952
TCONS_00000774	0.703746	0.602349	0.135701	0.0954346	0.384451	0.150333
TCONS_00000776	0.679138	0.869953	0.142537	0.187954	0.757158	0.532934
TCONS_00000778	0.205667	0.410747	0.110162	0	0	0.109836
TCONS_00000779	0.736694	0.74235	0.130972	0.0956515	0.667896	0.368317
TCONS_00000780	0.346971	0.624417	0.154397	0.144777	0.408256	0.427612
TCONS_00000782	2.01364	0.738647	4.34508	0.633909	1.10004	3.68701
TCONS_00000783	0.33109	0.217549	0.541699	0.217692	0.570021	0.642973
TCONS_00000791	0.0255623	0	0.131443	0	0	3.7132
TCONS_00000792	0	0	0	0.137135	0	0
TCONS_00000793	0	0	0	0	0	0
TCONS_00000794	0	0	0	0	0	0
TCONS_00000795	23.8454	32.4702	25.7281	45.7418	40.7977	77.5744
TCONS_00000796	0	0	1.13614	0.0204876	0	0
TCONS_00000797	0.071734	0.643222	1.05388	0.847709	1.18683	0.591058
TCONS_00000798	4.55777	3.57515	16.5628	12.6011	11.1176	9.28339
TCONS_00000799	0.182574	0.078134	0.2347	0.154742	0.97245	0.438762
TCONS_00000800	0	0	0.123479	0.217098	0.0699651	0.341984
TCONS_00000801	35.6137	32.7209	87.8279	67.6924	29.8446	34.4176
TCONS_00000802	1.42691	0.81421	0	0	0	0
TCONS_00000803	0.548274	1.05382	0.0370954	0	0	0
TCONS_00000804	0.474149	0.639494	0	0	0	0
TCONS_00000805	1.34877	0.205233	0	0	0	0
TCONS_00000806	11.3587	5.58041	0	0	0	0
TCONS_00000807	19.9014	9.94304	0.117896	0	0	0
TCONS_00000808	51.0319	57.0877	0.0810403	0	0	0
TCONS_00000809	3.91965	3.4614	0	0.0632787	0	0
TCONS_00000811	0.00847262	0.00966916	0.174266	0.0114897	0.0740564	0
TCONS_00000812	0.406397	1.13371	7.2366	2.60248	125.461	16.9448
TCONS_00000813	0.575383	0	1.07403	0.0106887	183.894	16.9384
TCONS_00000814	4.15051	3.24088	4.63349	5.75544	10.5357	11.7661
TCONS_00000815	1.1451	1.16926	0.813495	1.22594	2.17299	1.67368
TCONS_00000816	2.29607	2.28066	11.0959	5.53544	1.39369	2.27076
TCONS_00000817	2.97111	0.471672	0	0	0.9713	0.366484
TCONS_00000818	23.4351	20.4886	18.1946	11.2926	9.09213	13.0008
TCONS_00000819	1.05133	1.07982	1.21635	0.71285	1.14866	1.57208
TCONS_00000820	11.0632	10.3793	2.07369	2.71811	4.74816	12.4337
TCONS_00000821	2.73441	2.45531	0.494433	0.733472	1.31322	3.24796
TCONS_00000822	0	0	0	0	0	0
TCONS_00000823	1.74991	0.234946	0	0	0.224933	0.439781
TCONS_00000824	0.506434	0	0	0	0	0
TCONS_00000825	2.96785	0.161285	0	0.191651	0.617643	0.603798
TCONS_00000826	0.0465994	0.0132951	0.179712	0.331764	0.33094	0.348408
TCONS_00000827	0.0951927	0.0271591	0.203952	0.139848	0.728043	0.457536
TCONS_00000828	4.37026	5.13306	0	0	2.50942	3.20275
TCONS_00000829	8.32248	4.99487	14.2364	11.6907	10.7232	9.20791
TCONS_00000830	4.35374	6.09782	27.6659	15.6995	7.78389	14.3733
TCONS_00000831	0.399225	0.0902189	0.315039	0	0.215934	0.430631
TCONS_00000833	0.618936	0.100906	0.511489	0	0.193211	0.28332
TCONS_00000834	0.608534	0.578728	0.260759	0.137538	0.443249	0.433314
TCONS_00000835	0.892516	0.462982	0	0.990274	0.709199	0.346651
TCONS_00000836	1.58545	0.542807	0.917152	0.645006	0.692896	1.86275
TCONS_00000837	0.342269	0	0.384992	0	0	0
TCONS_00000838	0.466751	0.255681	0.888021	0.60764	1.30551	1.07683
TCONS_00000839	0.665278	0.506154	0.213806	0.601453	0.484581	0
TCONS_00000840	0.516125	0.257694	0.580549	0.306212	0.281955	0.620178
TCONS_00000841	1.03573	0.625762	0.469919	0.08262	0.798789	0.260294
TCONS_00000842	0.604012	0.344656	0.494113	0.521243	0.839915	0.938386
TCONS_00000843	0.214851	0.490386	0	0.437037	0.821599	0.458961
TCONS_00000844	0.531334	0.454778	0.717188	0.360269	0.812738	0.170254
TCONS_00000845	1.4435	0.732158	0.206182	0.652506	0.700953	1.54179
TCONS_00000847	0.598204	0	1.06668	0.0523368	0.295169	0.206109
TCONS_00000848	0.0588457	0.0335781	0.264764	0.0798002	0	0.377116
TCONS_00000849	0	0	0.0392119	0	0	0
TCONS_00000850	0	0	0	0	0	0
TCONS_00000851	0	0	0	0	0	0
TCONS_00000852	29.5463	24.9151	31.0402	25.1076	35.7376	28.5095
TCONS_00000853	1.8622	2.2502	1.80245	1.96084	4.06922	3.32281
TCONS_00000854	2.25909	1.54095	1.60225	1.0916	3.68818	2.60706
TCONS_00000856	2.1512	1.80453	1.86723	1.28408	4.13826	3.35815
TCONS_00000857	0.0751276	0.0935318	2.8183	2.75076	1.61182	1.54651
TCONS_00000858	0.479579	0.684134	9.27128	10.9184	2.09592	2.22625
TCONS_00000860	14.8354	23.8952	16.137	8.54517	30.6831	28.2994
TCONS_00000861	2.06918	5.4563	2.9638	6.98408	30.2642	60.27
TCONS_00000862	0	0.391221	0.353788	4.15118	9.57995	19.8031
TCONS_00000863	0.176556	0.528911	0.567412	2.49901	5.42537	16.9956
TCONS_00000864	0.223516	1.3321	0	0	0	0
TCONS_00000865	6.89671	5.70381	1.44876	1.72765	7.41478	8.45231
TCONS_00000866	4078.25	4033.7	1557.56	2003.35	4772.58	6808.32
TCONS_00000868	0.633254	0.131397	0	0.156137	0.503188	0.86084
TCONS_00000869	0.217676	0.248418	0	0	0.158553	0
TCONS_00000870	0	0.263643	0.289732	0.267435	0.135437	0.746262
TCONS_00000877	0	0	0	0	0.0542689	0
TCONS_00000878	0.159692	0	0.0128304	0.0812092	0	0.0639624
TCONS_00000879	0	0	0	0	0	0
TCONS_00000880	0.0790908	0	0	0	0	0
TCONS_00000881	278.897	211.704	905.659	463.82	436.443	376.572
TCONS_00000882	0.366847	0.721016	1.15276	0.35929	1.20243	2.0462
TCONS_00000883	0.422486	0.216137	1.04876	0.375368	0.636691	0.902508
TCONS_00000884	0.336812	0.192189	1.4008	0.537351	0.562816	1.16388
TCONS_00000887	0.686013	0.313158	0.0587918	0.0620198	0.799495	0.87927
TCONS_00000888	0.732135	0.167106	0.0941168	0.198569	0.319968	0.469193
TCONS_00000889	1.13135	0	0.0581746	0	0	1.20839
TCONS_00000890	0.154953	0.478932	1.37776	1.16448	1.80586	1.33783
TCONS_00000891	1.92189	1.2819	5.74249	4.21756	5.09349	3.82811
TCONS_00000903	0.658922	1.00264	1.55293	1.56373	3.59964	3.16705
TCONS_00000907	0.272167	0.217423	0.314887	0.0184542	0	0.0581399
TCONS_00000908	0	0	0	0	0	0
TCONS_00000909	0.835028	0.882365	0.159028	0.251639	0.135161	0.264263
TCONS_00000910	0.450766	0.308655	0	0.061128	0.2955	0
TCONS_00000911	0.357009	0.487577	0.579317	0	0	0.187534
TCONS_00000912	0.168553	0	0.23162	0.331037	0	0.161406
TCONS_00000913	0.487557	0.0505829	0.170935	0.300533	0.387416	0.189366
TCONS_00000914	0.502676	0.1721	0.193859	0.136335	0.109843	0.429524
TCONS_00000915	1.24042	0	0	0	0	0
TCONS_00000916	13.5779	13.8967	10.9437	8.03738	12.7157	18.4158
TCONS_00000917	1.72067	0.681272	1.76052	1.6667	1.61141	1.20022
TCONS_00000918	0.439631	0.250859	0.105966	0.149045	0.360251	0.293479
TCONS_00000919	0	0	0	0	0	0
TCONS_00000920	0	0	0	0	0	0
TCONS_00000921	0	0	0	0	0	0
TCONS_00000922	0	0	0	0	0	0
TCONS_00000923	7.02783	21.4674	2.19117	0.308197	4.16396	6.1993
TCONS_00000924	1.8948	6.42845	1.0691	0.418564	1.68616	0.402932
TCONS_00000926	3.77432	3.91577	0.220542	0	0	1.83242
TCONS_00000927	0	0	0	0	0	0
TCONS_00000928	0.0943033	0.394611	0	0.255768	0	0
TCONS_00000929	0.457297	0.65718	1.67649	0.964658	0.814221	0.759789
TCONS_00000931	0	0.0705576	0	0.0733619	0	0
TCONS_00000932	0.366926	0	1.74236	0	0.0163632	0.639855
TCONS_00000933	0	0	0	0.224582	0	0
TCONS_00000934	0.555372	0.129642	0	0	0	0.161779
TCONS_00000935	3.00017	4.02479	3.2743	1.3451	4.20111	0
TCONS_00000937	0.69332	0.583015	0.422181	0.61031	2.02003	1.06532
TCONS_00000940	12.1825	10.7531	36.7035	23.807	18.5328	19.7092
TCONS_00000942	3.6628	3.76922	14.2666	9.44599	4.92544	6.01879
TCONS_00000943	0.615778	0.263528	1.00928	1.18995	0	0
TCONS_00000944	0.0730363	0	0.214603	0	0.159597	0.0891538
TCONS_00000945	0.150016	0	0	0	0	0.0427281
TCONS_00000946	0.453565	0	0	0	0.165186	0
TCONS_00000947	0	0.128775	0.406156	0	0	0.723135
TCONS_00000948	0.550565	0.56491	0.75321	0.541127	0.949217	1.60771
TCONS_00000949	0	0	0	0	0	0
TCONS_00000952	0.135305	0.463242	0.496962	0.393186	0.295665	0.0412911
TCONS_00000953	0.749643	0	0.722756	0.0847155	0.409524	0.400344
TCONS_00000955	0	0.0921628	0	0	0	0
TCONS_00000956	0.572216	0.659901	0.449098	0.236878	0.210592	4.72217
TCONS_00000959	0.319046	0.515813	0.54685	0.0721094	0.116195	3.91887
TCONS_00000960	0.124105	0.0809326	0.159539	0.0240426	0.581124	0.151493
TCONS_00000961	0.437609	0.749115	0.900082	1.4836	0.764999	1.21526
TCONS_00000966	0.859701	0.529489	0.315759	0.31459	0.417465	0.524709
TCONS_00000967	3.5221	3.73061	1.11778	1.08959	2.47727	3.05657
TCONS_00000968	2.78127	2.98313	0.752706	0.439555	5.68913	4.06511
TCONS_00000969	4.28674	0.627751	0	0	0	0
TCONS_00000970	3.80863	0.0881048	0	0	0	0
TCONS_00000971	1.14945	0.119253	0	0	0	0
TCONS_00000972	1.82453	0.20822	0	0	0	0
TCONS_00000973	0.58084	0.279103	0	0	0	0
TCONS_00000974	1.09356	0.0831998	0	0	0	0
TCONS_00000975	1.52836	0.0545062	0	0	0	0
TCONS_00000977	0.466567	0.242026	0	0	0	0
TCONS_00000978	0.990907	0	0	0	0	0
TCONS_00000979	0.250211	0.129794	0.0292408	0.0308463	0	0
TCONS_00000980	0.815066	0.143104	0	0	0	0
TCONS_00000981	25.3602	17.5958	25.112	11.9315	27.2216	22.9603
TCONS_00000982	3.66847	2.48447	2.78313	5.18682	4.59947	11.6392
TCONS_00000983	0.400727	0	0	0	0	0
TCONS_00000984	4.51523	3.87607	4.87979	2.98026	5.76276	5.03608
TCONS_00000985	2.83427	6.90708	6.18633	11.2904	3.41924	7.56815
TCONS_00000986	0.970126	0.301945	0	0.119598	0.192717	0
TCONS_00000987	0.845823	0.222756	0.585478	0	0.568697	0.138987
TCONS_00000988	0.98124	0.159974	0	0.316822	0.408414	0
TCONS_00000989	2.54614	1.01068	1.31635	0.82567	1.20951	1.59624
TCONS_00000990	1.00358	2.00898	1.14206	3.07886	0.970666	3.05759
TCONS_00000991	0	4.15048	0	2.16902	0.582514	1.58634
TCONS_00000993	1.22336	1.30887	0.46688	0.311062	1.3784	0.939166
TCONS_00000994	3.24633	3.60625	1.84242	0	3.54688	0.590192
TCONS_00000995	0	0.0404663	0	0.168299	0	0
TCONS_00000996	1.49118	1.80813	4.4329	4.92907	8.55352	7.36633
TCONS_00000997	0	0	0	0	0	0.387928
TCONS_00000998	0.672552	0	0	0	0.133604	0.261217
TCONS_00000999	1.5577	1.04439	4.25519	4.40961	0.468027	2.66203
TCONS_00001000	6.60324	6.58429	33.2039	26.095	21.6438	19.8407
TCONS_00001001	0	0	0	0.107749	0	0
TCONS_00001002	0	0	0	0	0	0
TCONS_00001003	0	0	0	0	0.809619	1.35681
TCONS_00001004	0	0	0	0	0.549653	1.17236
TCONS_00001005	0.493327	0	0	0.200699	0.215601	0
TCONS_00001006	1.04672	0.265454	0.523277	0.630866	0.508279	1.11799
TCONS_00001007	217.617	193.645	35.9761	40.8886	102.255	183.367
TCONS_00001008	0.0988068	0	0	0	0	0.105535
TCONS_00001009	14.2144	10.6281	16.4195	11.6125	24.5714	32.3971
TCONS_00001010	1.28936	0.0313075	0.811112	0.595232	1.49866	2.81292
TCONS_00001011	0.797037	0.214023	0.693112	0.572218	1.74166	1.55239
TCONS_00001012	0	0.121958	0	0	0	0
TCONS_00001013	0.516522	0	0	0	0	0
TCONS_00001014	1.08068	0.224236	0.252587	0.799367	0.214679	0.839468
TCONS_00001016	14.3448	15.5955	7.80766	5.68958	14.4069	22.8757
TCONS_00001017	1.54033	0.96399	0.574872	0.269527	1.52008	0.849145
TCONS_00001018	0.51885	0.607307	0.205227	0.216495	0.610494	1.22204
TCONS_00001024	0	0	0	0	0	0
TCONS_00001027	15.3843	12.4193	23.2035	20.9683	13.4934	14.0542
TCONS_00001028	17.9455	12.8501	17.7919	22.5862	16.9158	13.0289
TCONS_00001030	0.847957	0.0806424	0	0	0.154411	0
TCONS_00001031	0.485684	0.100777	0	0	0	0.0943192
TCONS_00001032	0.888752	0.202853	0	0.120523	0	0
TCONS_00001033	10.4496	13.871	10.8878	6.11573	11.1767	10.6912
TCONS_00001034	0	1.36358	0	0.602907	0.607191	0
TCONS_00001035	4.6682	1.36358	2.35755	0.602907	0.607191	3.26469
TCONS_00001037	2.40482	1.8682	0.459368	0.543527	1.2768	2.57889
TCONS_00001038	2.57554	2.1228	1.83938	1.94037	3.43932	2.44526
TCONS_00001039	0	0	0	0	0	0
TCONS_00001040	5.97597	8.08287	5.00764	3.96194	7.8351	7.84859
TCONS_00001041	6.37779	3.83983	2.56075	1.83874	3.03604	2.32433
TCONS_00001042	7.37836	5.0873	4.01794	3.61318	2.35126	6.78622
TCONS_00001043	8.94565	5.92998	4.44049	3.24298	5.35467	5.17157
TCONS_00001044	0	0	0	0.0287418	0	0
TCONS_00001066	0.808412	0.337287	0.335233	0	0	0
TCONS_00001067	22.864	13.2911	14.2252	10.961	3.98132	5.20852
TCONS_00001068	19.4116	1.87448	0	0	0	0
TCONS_00001069	27.6821	10.6063	10.261	7.52371	3.23788	3.5908
TCONS_00001070	0.707685	0.220262	0.0827034	0.174489	0.281166	0
TCONS_00001071	1.74271	1.06191	0	0.128323	0	2.12247
TCONS_00001072	0	0	0	0	0	0
TCONS_00001073	1.85469	0.45294	1.21664	0.165606	1.90132	0.14674
TCONS_00001074	0.388912	0	0.638827	0.879003	19.5935	12.7388
TCONS_00001075	41.6816	28.3007	86.1988	88.3048	825.428	755.534
TCONS_00001076	0	0	0.561601	0	0	0
TCONS_00001077	1.17825	0.51545	2.39821	1.4913	1.80228	0.83899
TCONS_00001078	13.3383	13.8237	22.6371	25.2093	16.983	23.1834
TCONS_00001079	7.63078	5.43035	5.66934	5.80356	10.0016	15.1696
TCONS_00001080	1.50302	0.343057	0.496838	0	1.59526	1.19256
TCONS_00001081	0.552139	0.534642	0.172068	0.204205	0.548416	0.46464
TCONS_00001083	6.37721	2.77432	7.49163	5.12563	2.76523	6.04672
TCONS_00001084	2.17857	2.14881	4.94101	1.66709	1.42816	2.52636
TCONS_00001085	2.67656	1.26353	2.14183	1.58889	6.20107	3.14585
TCONS_00001087	0.683579	0.585088	0.897852	0.876616	1.44503	1.57136
TCONS_00001088	0	0	0	0	0	0
TCONS_00001089	1.5326	1.42515	2.91878	2.23231	3.16294	4.60775
TCONS_00001090	9.57396	4.99335	9.85708	10.1633	19.6901	17.1202
TCONS_00001091	0.0919562	0.209885	0.118211	0	0.20094	0
TCONS_00001092	0	0	0.325949	0.22923	0	0
TCONS_00001095	0.39952	0.455942	0.304943	0.169308	0.9003	0.640087
TCONS_00001098	0.776158	0.253077	0	0	0	0.0789532
TCONS_00001099	57.2412	63.7403	0.595021	0.627691	0	0.32959
TCONS_00001100	0.686571	0.176926	0	0	0.241979	0
TCONS_00001101	0.574726	0	0.0615681	0	0	0
TCONS_00001102	0.494252	0.0867773	0	0	0.415394	0
TCONS_00001103	0.588092	0.244053	0.0687272	0	0	0
TCONS_00001104	0.876701	0	0	0	0.31929	0
TCONS_00001105	0.509609	0.0484649	0.0545924	0	0.463993	0
TCONS_00001106	0.857144	0.0376228	0	0	0.288155	0
TCONS_00001107	0.448421	0.0511749	0	0	0	0
TCONS_00001108	0.62571	0.0396709	0	0	0.0759601	0
TCONS_00001109	0.596966	0.0400748	0	0	0	0.150027
TCONS_00001110	0.574726	0.349809	0.0492545	0	0.3349	0.163696
TCONS_00001114	1.23017	0.605893	2.79657	1.08874	14.2895	1.18946
TCONS_00001115	1.27089	0.0966916	0.435666	0	0	0
TCONS_00001116	0.504884	0.115237	0	0	0	0
TCONS_00001118	0.538385	0.33793	0.06921	0.036505	0	0.115009
TCONS_00001120	0.435949	0.149255	0.224167	0.118238	0.190524	0
TCONS_00001121	0.413012	0.106217	2.65466	0.323428	2.31345	1.75211
TCONS_00001122	0.407528	1.40798	2.18882	3.3613	0.0731932	0.429315
TCONS_00001123	0.936206	0.53421	1.40409	1.69278	0.511442	1.49993
TCONS_00001124	0.894993	0.300408	0.609101	0.142788	0.345126	0.224926
TCONS_00001125	0.816179	0.465722	1.22408	0.553408	0	0.58117
TCONS_00001126	0.918745	0.209699	0.708635	0.332241	0.803045	0.523363
TCONS_00001127	0.763218	0.316728	0.535159	0.0940904	0.303229	0.296432
TCONS_00001128	0.896573	0.236121	0.620606	0.748207	0	0.736633
TCONS_00001129	0.860134	0	0.804155	0.106038	0.170867	0
TCONS_00001130	0.914987	0.195789	0.514599	0.620404	0.374888	0
TCONS_00001133	0.527041	0.773322	1.41956	0.952957	1.75493	0.643348
TCONS_00001134	0.848453	0.27665	0.779069	0.575291	0.927007	0.517844
TCONS_00001135	0.646567	0.491919	0.138528	0.949872	0.235476	0.460396
TCONS_00001136	1.26635	0	0.125223	0.132099	0.21286	0
TCONS_00001137	0.985245	0.210822	0.949908	0.167011	0.269116	1.05233
TCONS_00001138	0.548602	0.0894398	0.604487	0.212559	0.856277	0.334833
TCONS_00001140	0.55072	0.58015	0.490124	1.55111	2.12912	0.361982
TCONS_00001141	1.02426	0	0.658352	0.11575	0.559548	0
TCONS_00001142	1.37601	1.78447	2.59971	1.47018	1.54896	1.87053
TCONS_00001143	0.873002	0.885592	0.374085	0.920789	0.423924	0.414421
TCONS_00001145	0.431535	0.134312	0.302587	0.425601	0.342901	0.502821
TCONS_00001147	1.53043	1.59792	1.92553	1.74423	1.85001	1.98244
TCONS_00001151	0.905132	1.17892	1.69475	1.65438	2.02086	1.57625
TCONS_00001152	0.882518	0.820642	1.05045	1.19678	1.28563	1.25681
TCONS_00001153	0.592151	0.960871	1.97441	1.38018	1.33439	1.32424
TCONS_00001155	0.650273	1.00403	0.885105	0.54466	0.585099	1.0214
TCONS_00001156	0.352902	0.115069	0.194426	0.273468	0.77115	0.21539
TCONS_00001157	0.387456	0.972783	0.348655	0.683054	0.846656	0.74491
TCONS_00001158	1.56744	0	0	0	0.111205	0
TCONS_00001159	0.648594	0.0616826	0.0694812	0	0	0.230919
TCONS_00001160	0.194822	0.237159	0	0	0.0283813	0
TCONS_00001161	0	0.106289	0.389114	0.757806	0	1.19373
TCONS_00001162	0.0752916	0	0.58073	0.40841	0.493575	0.160837
TCONS_00001169	0.736994	0.855832	1.06376	1.20984	1.10189	0.800988
TCONS_00001170	0.11088	0.379616	0.332587	0.0501211	0.484581	0.0789532
TCONS_00001171	0.695304	0.482126	0.746737	1.01451	1.09624	0.695646
TCONS_00001173	0.948468	0.587596	1.09734	0.955471	1.30275	0.86833
TCONS_00001174	0.61639	0.1954	0.264125	0.0928758	0.598629	0.219454
TCONS_00001176	0.590259	0.514077	0.459265	0.379159	0.950391	0.39818
TCONS_00001177	1.21836	0.960794	1.80378	1.24379	1.61534	1.16972
TCONS_00001178	1.0418	0.475571	0.803547	0.282556	0.455302	1.11274
TCONS_00001179	1.0487	0.316799	1.38776	1.04568	1.34799	1.18599
TCONS_00001180	0.83016	0.437261	0.779863	0.86598	0.697707	0.750274
TCONS_00001181	0.40263	0.555218	0.981256	0.898631	1.02645	0.555476
TCONS_00001182	0.503147	0.102536	0.392701	0.414263	0.353398	0.268704
TCONS_00001187	0.748164	0.232861	0	0.368938	0.297248	0
TCONS_00001191	0	0.921508	0.945748	1.30184	1.26453	0.421645
TCONS_00001192	0.819659	0	0.366498	0.604094	0.467241	0.904019
TCONS_00001193	0.427306	0	0.384515	0.463573	0.28012	0.182561
TCONS_00001194	0.831406	0.0903639	0.254472	0	0.519075	0.761159
TCONS_00001195	1.64534	0.782376	1.4982	1.85936	1.34825	3.22185
TCONS_00001198	0.344026	0.0923791	0.364206	0.329317	0.309546	0.259378
TCONS_00001199	0.226866	0.517809	0.874915	3.89691	1.48722	0.646169
TCONS_00001200	1.78924	0.928148	6.06388	9.04378	5.33154	3.12722
TCONS_00001201	0.164656	0.438454	2.2477	0.637967	0.685333	1.0887
TCONS_00001202	0.961988	0	0.0951267	0.10035	0	0.316152
TCONS_00001203	0.681494	0.0194434	0.240919	0.184834	0.148918	0.14558
TCONS_00001204	0.647579	0.026394	0.178386	0.062727	0.151615	0.0988106
TCONS_00001205	0.693635	0.0376949	0.297225	0.0895842	0.144353	0.211676
TCONS_00001206	1.12352	0	0	0.1172	0.188853	0
TCONS_00001207	1.20995	1.31178	4.35513	4.18405	0.793183	1.42157
TCONS_00001208	5.96616	1.83099	12.6963	5.96554	2.4949	3.06864
TCONS_00001209	0	0	0.348362	0	0	0.434165
TCONS_00001210	0	0.0407386	0.183557	0.0968177	0.0780046	0.152512
TCONS_00001211	0.868604	0	0.22332	0	0	0
TCONS_00001212	21.0492	13.8832	9.01304	6.06575	22.6937	16.0023
TCONS_00001213	8.19059	8.33129	12.7417	12.234	9.0786	12.2983
TCONS_00001214	0.586713	0.831564	0.218969	0.757139	0.558319	1.31397
TCONS_00001215	0.188383	0.35473	0.242169	0	0.493979	0.422543
TCONS_00001217	9.40257	9.67191	11.5198	9.76849	8.58135	15.0203
TCONS_00001218	0.76893	0.0675017	0.228108	0.0802109	0.129249	0
TCONS_00001219	0	0	0	0	0	0
TCONS_00001220	0	0	0	0	0	0.12076
TCONS_00001221	0	0.0604973	0	0.143775	0	0.226482
TCONS_00001222	0.833183	0.349291	0	0	0	0
TCONS_00001223	0.303078	0.0384311	0	0.0456669	0	0
TCONS_00001224	12.1198	6.80233	0.0300485	0	0.0255389	0
TCONS_00001231	1.49387	0.710352	0	0	0	0
TCONS_00001233	1.46979	0	0	0	0	0
TCONS_00001234	9.30717	6.11635	0.0336081	0.0354533	0	0
TCONS_00001235	15.1111	10.5371	0.0314837	0	0	0
TCONS_00001236	0	0	0	0	0	0
TCONS_00001237	0	0	0	0	0	0
TCONS_00001241	2.61367	2.79035	1.3548	1.88652	3.5926	2.25132
TCONS_00001242	2.39226	1.33176	2.1752	1.81988	2.805	1.74499
TCONS_00001243	2.53627	3.06145	1.97506	1.55436	3.19741	2.60478
TCONS_00001244	3.16805	3.6821	2.25211	2.63314	3.92394	3.02512
TCONS_00001247	2.31582	2.96871	1.46812	1.97893	3.39675	1.96526
TCONS_00001249	3.23486	0.959841	0.998027	1.84244	1.13099	1.10564
TCONS_00001252	1.49598	1.88087	1.40158	2.02869	2.54868	1.29994
TCONS_00001255	1.54404	0.440524	0.496221	0.174489	1.68699	0.274863
TCONS_00001256	2.34389	1.25639	1.50655	1.15583	2.32809	2.04831
TCONS_00001257	2.18804	1.49823	1.6314	1.4836	1.53	1.68266
TCONS_00001258	1.70783	3.31747	1.40134	1.18262	2.54086	0.853842
TCONS_00001264	1.12849	0.883108	2.09314	1.28986	1.65571	1.6186
TCONS_00001265	9.91968	9.35808	51.2634	29.4324	32.7912	23.317
TCONS_00001266	3.94452	4.21847	43.1809	25.7364	5.69209	9.8571
TCONS_00001267	23.5037	17.0336	18.5256	16.5183	20.2439	13.1934
TCONS_00001268	2.96633	2.29713	16.3085	10.8108	9.66502	7.92079
TCONS_00001270	3.4775	3.25913	21.7524	13.3044	10.8677	11.1221
TCONS_00001271	0	0	0	0	0	0
TCONS_00001272	0	0	0	0	0	0
TCONS_00001273	0	0	0	0	0	0
TCONS_00001274	0.0621102	0	0	0	0	0
TCONS_00001275	0.274141	0.0948049	0	0	0	0
TCONS_00001276	0.101467	0.0810577	0	0	0	1.80988
TCONS_00001277	0.0730725	0	0	0.108102	0	0
TCONS_00001278	0.537606	0	0	0	0	0
TCONS_00001279	2.74461	1.80705	0	0	0	0
TCONS_00001280	2.06605	0.32777	0	0	0	0
TCONS_00001282	1.3073	0.13563	0	0	2.59698	0
TCONS_00001283	0.41849	0.0477591	0	0.0567511	0	0
TCONS_00001284	0	0	0	0	0	0.127666
TCONS_00001285	4.21598	3.35889	4.60163	3.00247	2.78117	4.38978
TCONS_00001286	0.0162697	0	0	0	0	0
TCONS_00001287	0	0	0	0	0	0
TCONS_00001288	0.189025	0	0	0	0	0
TCONS_00001293	0.622929	0	0.343193	0	1.16675	0.570297
TCONS_00001294	0.130887	0.0574504	0	0	0.704022	0.344121
TCONS_00001295	0.854509	1.11675	0.708698	0.448565	4.638	5.24064
TCONS_00001299	0.605497	0	0	0	0.650712	0.190838
TCONS_00001300	0.628464	0.155917	0	0	0.179126	0.642073
TCONS_00001301	0	0	0	0	0	0
TCONS_00001302	0	0	0	0	0	0
TCONS_00001303	0.893001	0	0	0	0	0
TCONS_00001304	4.7188	2.97143	0.251258	0.492242	1.89144	0.65611
TCONS_00001305	17.9493	20.4403	14.0777	11.795	9.9484	15.3931
TCONS_00001306	5.99421	8.45485	4.67533	3.65336	4.26801	4.8917
TCONS_00001307	10.4555	8.8178	6.09623	2.4116	8.03997	6.2878
TCONS_00001308	16.1184	12.8205	13.9078	11.6245	9.97939	10.9556
TCONS_00001309	3.26969	5.53673	4.60267	3.78279	3.30236	5.32524
TCONS_00001310	14.0489	23.4439	4.68549	5.469	9.199	13.421
TCONS_00001311	5.97232	6.57214	2.09966	1.64269	2.57105	3.99814
TCONS_00001312	1.43682	1.56165	0.527727	0.927836	1.7941	1.75389
TCONS_00001313	0.793465	0.464998	0.303246	0.116326	0.46861	0.229053
TCONS_00001314	0.579556	0.396842	0	0.157186	0	0.247608
TCONS_00001315	0.0286408	0.0326856	0.0368181	0.0776793	0.0625851	0.0611822
TCONS_00001316	0	0	0	0	0	0
TCONS_00001317	0	0	0	0	0	0
TCONS_00001318	1.27313	0.145292	0	0.271304	2.10637	0.310816
TCONS_00001319	0.235768	1.43891	0	0	0.671989	1.35765
TCONS_00001321	0.589463	0	0.454657	0.0799367	0.51523	0.25184
TCONS_00001323	0.199231	0.322104	0.0640285	0.202632	0.145118	0.461061
TCONS_00001324	0.28068	0	0	0.108751	0	0.256965
TCONS_00001325	0	0	0.110776	0.0779058	0.156919	0.184082
TCONS_00001326	1.39798	1.96767	2.51597	1.70622	3.05483	2.88681
TCONS_00001327	1.75937	0	1.87397	2.3177	0	2.68452
TCONS_00001328	1.12855	0.143104	0.161196	0.680188	1.37004	2.14293
TCONS_00001329	0.835965	0.159004	0	0	0.304454	0.148815
TCONS_00001330	0.0649408	0.037056	0.584375	0.352263	2.41241	6.38138
TCONS_00001331	0.387456	0.221087	0.0498079	0.105085	0.846656	0.413839
TCONS_00001335	0	0	0	0	0	0
TCONS_00001336	18.405	20.7687	45.8726	33.0495	18.8176	24.0468
TCONS_00001337	1.59526	7.8961	2.69456	6.01202	4.13445	6.45891
TCONS_00001338	5.80951	4.21475	10.5355	7.68128	7.4355	8.8201
TCONS_00001340	0.797492	1.12855	1.84533	0.930068	1.1153	0.851796
TCONS_00001345	29.1249	17.7854	14.7284	10.138	33.5124	38.7291
TCONS_00001346	1.5326	0.437261	0	0	0	1.09131
TCONS_00001347	0.0154082	0.0175842	0.0198074	0.12537	0.168348	0.592466
TCONS_00001348	0	0	0	0	0.126643	0
TCONS_00001349	0	0	0	0	0	0
TCONS_00001350	0	0	0	0	0	0
TCONS_00001351	0.202307	0	0	0.0973491	0	0
TCONS_00001352	0.342741	0	0.171344	0.206573	0	0
TCONS_00001353	0.231027	2.28211	16.1736	8.76709	7.79593	22.8231
TCONS_00001354	0	0.510805	6.73506	6.72149	5.82723	14.7045
TCONS_00001355	0.786671	0.424837	8.24369	0.757237	5.64049	17.75
TCONS_00001356	0.0632275	0	0	0	0.0153514	0
TCONS_00001357	0.769627	1.0979	0.439718	0.463861	1.91534	1.14171
TCONS_00001359	0.418243	0.667008	0.130967	0.174516	1.14827	1.21417
TCONS_00001362	0.68836	0.561124	0.0702298	0.355612	0.358139	0.770244
TCONS_00001364	0.533801	0.0609187	0.137242	0	0.233289	0.22806
TCONS_00001366	0.0787296	0	0	0.118627	0	0
TCONS_00001367	0	0	0	0	0	0
TCONS_00001368	0.136397	0	0	0	0.379336	0
TCONS_00001371	0	0	0	0	0	0
TCONS_00001372	37.3261	32.1775	7.89876	6.15199	23.5908	30.4222
TCONS_00001374	1.19857	0	0	0	0	0
TCONS_00001375	0	0.832389	0	0	0	0
TCONS_00001376	0.942603	0.179287	0	0	0	0
TCONS_00001377	0.599923	1.17759	2.25193	1.52948	2.93649	2.05047
TCONS_00001378	0.969587	0.601368	0	0.171502	0.230295	0.675397
TCONS_00001379	0.440821	0	0.2742	0	0	0
TCONS_00001380	0.745828	0	0.808375	0	0.89477	0
TCONS_00001381	0.666736	1.04243	0.71139	0.904156	0.932435	2.69187
TCONS_00001382	0.0903049	0	0	0.104967	0.394663	0
TCONS_00001383	0.979647	0.581358	0.352617	0.265699	0	0.251125
TCONS_00001384	0.568695	0.76701	0.398762	0.560875	0.451889	0.331319
TCONS_00001386	0.45884	0.483359	0.136118	0.0478638	0.308505	0.0753975
TCONS_00001387	0.547358	0.291507	0.750544	0.197938	0.956856	1.40311
TCONS_00001388	0.604975	0.181687	0.204659	0	0	0.340089
TCONS_00001389	1.48697	0.969696	2.27562	3.16874	2.01146	5.44534
TCONS_00001390	2.02145	4.34245	10.853	16.1252	3.6377	10.4145
TCONS_00001391	0.686991	0	0	0.113613	0.219686	0.465317
TCONS_00001392	0	0.860186	0	0.204428	0.247057	0.483038
TCONS_00001393	0.492371	0	0.316474	0	0	0
TCONS_00001394	0.450766	0.102885	0	0	0	0
TCONS_00001395	0.0480942	0.109773	0.0309129	0.0652203	0.210188	1.07875
TCONS_00001396	0	0	0	0	0	0
TCONS_00001397	0.0503165	0	0	0	0.0488667	0
TCONS_00001398	6.88043	6.2724	0.209346	0.0552101	1.24549	0.956666
TCONS_00001399	1.13154	0.484251	0	0	0	0
TCONS_00001400	0.234982	0	0	0	0	0
TCONS_00001401	0.673319	0.233267	0	1.25549	0.867026	2.38866
TCONS_00001402	2.82805	3.89729	2.60658	1.17586	5.71337	5.21485
TCONS_00001403	0.0216878	0.0247506	0.0278799	0	0	0
TCONS_00001404	2.53153	3.59179	3.51818	2.96908	5.0833	9.64639
TCONS_00001406	4.71893	4.63141	4.65584	4.81548	9.82185	11.139
TCONS_00001407	2.119	1.67418	2.30492	2.4192	2.03816	2.55346
TCONS_00001408	1.15587	0	0.247648	0.914359	0	0
TCONS_00001409	4.99528	5.14906	8.90724	4.80741	8.09862	9.29397
TCONS_00001410	7.77426	8.13283	8.70681	11.4212	18.3394	20.6333
TCONS_00001411	2.2547	0.0756798	2.55744	0	2.02872	0
TCONS_00001412	0	0.0281096	0.0949908	0.0334021	0	0.0526167
TCONS_00001413	9.75088	10.0461	12.7307	9.59593	7.84227	10.1979
TCONS_00001414	0	0	0	0	0	0
TCONS_00001415	0.0670018	0	0.373237	0	0	0.190838
TCONS_00001416	0.0847957	0	0.254347	0	0	0.0603798
TCONS_00001417	0.0395001	0.0450785	0.558556	0.401744	0	0
TCONS_00001418	0	0	0	0	0	0.0830633
TCONS_00001419	0.40151	0	0.258073	0	0.0843623	0
TCONS_00001420	0	0	0	0	0	0
TCONS_00001421	0.136231	0.0388676	0	0.0461856	0.111633	0.291016
TCONS_00001422	1.20507	0.550103	0	0.201131	0.729217	0.554455
TCONS_00001423	1.06103	0.0605438	0	0	0.231854	0.226656
TCONS_00001424	0	0	0	0	0	0
TCONS_00001425	1.72951	1.91968	0	0	0	0
TCONS_00001426	0	0	0	0	0.056539	0.234905
TCONS_00001427	0.649053	0.226993	0.0134575	0	0	0.0894515
TCONS_00001428	0	0	0.423242	0.44648	0.151462	0.555251
TCONS_00001429	1.91437	0.851193	0.543326	0.809164	1.90147	1.43396
TCONS_00001430	0.482963	0.675183	0.155214	0.392966	1.42473	1.80547
TCONS_00001431	0.561622	1.06823	0.144394	0.25387	0.654527	1.59964
TCONS_00001432	1.07791	0.399254	0.619901	0.307735	0.475214	2.08043
TCONS_00001433	3.52044	3.08017	2.21968	2.20516	3.2969	3.79597
TCONS_00001434	0	0	0	0	0	0
TCONS_00001435	0	0	0	0	0.0297014	0
TCONS_00001436	0.395124	0.0819864	0.369409	0	0.235476	0.383663
TCONS_00001437	4.58126	4.32682	2.72705	1.74443	3.25475	4.77269
TCONS_00001438	8.02302	13.0298	20.3299	11.5077	10.7887	8.23974
TCONS_00001439	0.167803	0.0766005	0.0215713	0.182046	0.0366678	0.0716918
TCONS_00001440	5.31889	4.97011	2.66158	1.74272	2.34014	6.32925
TCONS_00001441	11.4446	8.9583	17.5944	10.0039	10.883	9.16917
TCONS_00001442	0.846194	0	0.607	1.0334	0.97051	0.998689
TCONS_00001443	0	0	0	0	0	0
TCONS_00001444	1.65938	1.31659	0.660263	0.578643	0.483471	0.573912
TCONS_00001445	1.97026	0	1.25076	1.94617	2.25012	2.56341
TCONS_00001446	0.745225	0.154631	0.0870904	0	0.59216	0.144722
TCONS_00001447	2.9643	3.1422	2.87582	2.17555	3.49348	3.79463
TCONS_00001448	0	0	0	0	0.166978	0
TCONS_00001449	0.663146	0.231673	0.800289	0.422114	0.384451	0.722756
TCONS_00001450	6.62996	6.91605	6.45876	7.32262	8.03608	9.29436
TCONS_00001451	2.61958	3.90445	6.01179	6.81393	4.77147	5.4532
TCONS_00001452	8.12155	1.15302	139.951	146.328	25.6609	16.3032
TCONS_00001453	6.68394	0.466383	147.119	132.223	13.3878	6.54384
TCONS_00001454	6.34416	1.40131	130.093	148.476	17.217	17.2683
TCONS_00001455	8.1412	9.67445	13.3503	8.57051	12.5311	27.7193
TCONS_00001456	3.07827	3.86825	5.35031	2.84549	5.4417	9.13711
TCONS_00001457	1.15717	0.528235	0.0991701	0.41846	0.337147	0.65918
TCONS_00001458	1.34491	0.30697	0.276624	0.656578	1.05799	1.49395
TCONS_00001459	0	0.225845	0	0	0.10811	0.105686
TCONS_00001460	1.15223	0.831747	0.990443	0	5.08113	0.266896
TCONS_00001461	0.139798	0.232664	0.0973442	0.442352	1.36194	0.821246
TCONS_00001462	0	0	0	0.0223425	0	0
TCONS_00001463	0	0	0	0	0	0
TCONS_00001464	0	0	0	0	0	0
TCONS_00001465	0	0	0	0	0.0874158	0
TCONS_00001466	1.99163	4.02627	3.87696	3.704	7.95801	8.87363
TCONS_00001467	0	0.0503242	0	0	0	0
TCONS_00001468	3.98571	3.27735	3.41102	1.97229	4.14042	4.59309
TCONS_00001469	0.926041	1.48583	0.530393	0.677634	1.63287	1.41999
TCONS_00001470	0.768947	0.571817	1.24359	0.666024	1.51767	1.17632
TCONS_00001471	0.540361	0.129826	0.20108	0.212121	0.248585	0.394896
TCONS_00001472	0	0	0	0	0	0
TCONS_00001473	0.338175	0.0584747	0.263471	0.416906	0.515039	0.503494
TCONS_00001474	0	0.296114	0	0	0	0.387993
TCONS_00001475	0	0.0639634	0	0	0	0
TCONS_00001476	9.29222	8.78891	8.25877	7.81902	8.39217	10.7367
TCONS_00001477	0	0	0	0	0	0
TCONS_00001478	2.42654	1.97318	5.18937	5.0919	2.7566	3.47154
TCONS_00001479	0.815214	0.558206	0.838374	0.994956	0.712552	1.5673
TCONS_00001480	0.680597	2.12302	0.174983	0.738362	0.694035	0.872329
TCONS_00001481	0	0	0	0	0	0
TCONS_00001482	11.4391	7.59537	12.4057	10.9997	15.8158	9.41895
TCONS_00001483	2.84431	2.67711	2.67633	0.99411	2.69116	3.0693
TCONS_00001484	2.15522	1.32089	2.71926	0	0	0.767326
TCONS_00001485	1.164	2.75641	0.635944	1.42065	2.41636	4.78656
TCONS_00001486	0	0	0	0	0	0
TCONS_00001487	0	0	0	0	0.0538231	0
TCONS_00001488	0	0	0	0	0	0
TCONS_00001489	0	1.77075	0	0.344645	0	0.771493
TCONS_00001490	5.18315	3.68712	4.95121	4.90651	6.26005	6.65236
TCONS_00001493	0.383807	0.303238	0.303624	0.360331	0.64514	0.31534
TCONS_00001495	0.483641	0	0.373035	0	0.634102	0.206629
TCONS_00001498	0.255725	0.157145	0	0	0.257909	1.76489
TCONS_00001499	0	0.186289	0	0.0276704	0	1.08969
TCONS_00001500	0	0	0	0.0608893	0	0.287747
TCONS_00001501	2.3584	1.6367	0.0409695	0	0	0
TCONS_00001502	0	0.917229	0	0	0	1.79866
TCONS_00001503	5.28822	3.72999	5.61784	2.53984	0	0.862935
TCONS_00001504	0	0	0	0	0	0
TCONS_00001505	4.59781	2.60686	0.734111	1.44955	2.33576	1.47014
TCONS_00001506	0	0	0	0	0	0.518026
TCONS_00001507	0	0	0	0	0	0
TCONS_00001508	0.444233	0.118821	7.40602	9.09279	0.74321	0
TCONS_00001509	0.677625	0.171849	3.62956	1.32733	0.575837	0.241255
TCONS_00001510	0.340458	0	0.312617	2.04464	0	0
TCONS_00001511	0.266553	0.192124	0.396761	0.95124	0.15328	0.179813
TCONS_00001513	0.582724	0.449866	5.7284	2.11502	2.43435	1.5377
TCONS_00001514	0	0.0994612	0	0	0	0.682642
TCONS_00001515	0.638585	0.728768	1.23136	0.43299	1.39541	3.0693
TCONS_00001516	0	0	0	0	0	0.19574
TCONS_00001519	2.21137	0.946377	0.932775	0.515423	1.35906	2.06671
TCONS_00001520	0	0.519518	0	0.102889	0	0.891415
TCONS_00001521	1.28359	0.871003	1.02572	0.611588	1.97099	2.00091
TCONS_00001522	1.17601	0.692691	0.1463	0.617333	2.32109	1.13453
TCONS_00001523	0.113358	0.155241	0.62661	0.368938	3.86423	0
TCONS_00001525	0.0569036	0	0	0.180055	0.476652	0
TCONS_00001526	0.410338	0	0.371199	0.206095	0.464933	0.811627
TCONS_00001527	0.252858	0.108213	0.487579	0.3429	0.276269	0.675191
TCONS_00001533	1.00588	0	0	0.244832	1.01447	0
TCONS_00001534	0.825309	0.204753	0	0	0.627283	0.153306
TCONS_00001535	0.756414	0.0507787	0.0571988	0	0	0.190099
TCONS_00001536	0.424558	0.10767	0	0	0.412325	0.201541
TCONS_00001537	0.516784	0.21446	0	0.127419	0	0.301076
TCONS_00001538	0.356973	0.244432	0.367114	0	1.48209	0
TCONS_00001540	0.819087	0.186952	0	0	0.357969	0
TCONS_00001541	0.388127	0.0340723	0	0.121462	0	0.191333
TCONS_00001542	1.24962	1.58738	0.0286857	0.0201738	0.26006	0.27012
TCONS_00001543	1.76211	0	0	0	0.106959	0
TCONS_00001544	0.929894	0.884348	0	0.210171	0.338663	0
TCONS_00001547	0.797663	0.665228	0.0394386	0	0.603356	0.0655368
TCONS_00001548	0.768699	2.06233	0.138691	0.109729	0.64832	0.288085
TCONS_00001549	1.36857	2.71403	0.0865238	0.121699	0.490256	0.383413
TCONS_00001550	0.916375	2.09158	0.0256089	0.10806	0.478843	0.297887
TCONS_00001551	0.913007	1.28239	0	0.0317467	0.511557	0.250045
TCONS_00001552	1.19867	2.74496	0.122456	0.204534	0.641814	0.440895
TCONS_00001553	1.27509	2.33375	0.1134	0.152251	0.403048	0.325489
TCONS_00001556	0.934092	1.53979	0.0333552	0.0351866	0.566986	0.443421
TCONS_00001558	0.703746	1.87398	0.0287198	0	0.537011	0.357936
TCONS_00001559	0.458717	0.660064	0.0769156	0	0.217907	0
TCONS_00001560	0.519699	0.610537	0	0.082913	0.0668018	0.0653044
TCONS_00001561	0.931988	0.332377	0	0	0	0
TCONS_00001563	0.859827	0.774675	0.0581746	0	0	0
TCONS_00001564	0.615778	1.3274	0.0293181	0.0618557	0.448526	0.341034
TCONS_00001565	0.388001	0.415121	0.0311737	0	0.105981	0
TCONS_00001566	0.514041	0.391091	0	0	0	0
TCONS_00001567	0.866775	1.49714	0	0.127073	0.358333	0
TCONS_00001569	0.760667	1.38895	0	0.068769	0.110812	0
TCONS_00001570	0.483132	1.17165	0.116451	0.204741	0.263931	0.258015
TCONS_00001571	0.354978	0.289364	0	0	0.221625	0
TCONS_00001572	1.01193	0.977175	0	0.211119	0	0
TCONS_00001576	0.702958	1.72348	0.0546169	0.0471401	0.599241	0.20627
TCONS_00001577	0.545322	0.658942	0.0412363	0	0.140191	0
TCONS_00001578	0.858067	0.775237	0	0	0.156252	0.114562
TCONS_00001581	0.622292	0.710175	0.027585	0.116398	0.281341	0.091678
TCONS_00001582	0.376576	0.598591	0	0	0	0.114919
TCONS_00001583	0.82384	0.906608	0	0	0.514351	0.0628527
TCONS_00001585	0	0	0.0606693	0	0.103128	0
TCONS_00001586	0.616769	0.985421	0.0237859	0.0501838	0.323459	0.210805
TCONS_00001589	0.358864	0	0.0419385	0	0.142578	0.209073
TCONS_00001592	0.345219	0.218874	0	0	0.083818	0
TCONS_00001594	0.0399578	0	0	0	0	0
TCONS_00001595	1.69483	1.89655	1.72094	1.92274	3.68908	3.8177
TCONS_00001598	0.415703	0.361456	0.483497	0.617421	0.562331	1.01488
TCONS_00001599	0.245832	0.255045	0.459666	0.636437	0.634855	0.525144
TCONS_00001600	0.574726	0	0.147763	0.311753	0.251175	0.122772
TCONS_00001601	0	0	3.17543	19.2612	0.215909	0
TCONS_00001602	0	0	0.0459845	0	0	0
TCONS_00001603	0	0	0.188304	0.280437	0.71549	0.901925
TCONS_00001604	0.0522874	0	0	0	0	0
TCONS_00001605	0.213521	0.406125	0	0.048259	0.233289	0.0760199
TCONS_00001607	0	0	0	0.327014	0	0
TCONS_00001608	2.541	2.02767	111.473	90.5487	4.59518	17.6567
TCONS_00001609	0.170732	0.165617	55.8132	35.8985	0.699521	1.91475
TCONS_00001610	0.0809355	0.127003	0	0	0.762699	0.302563
TCONS_00001611	2.04323	0.852722	0.731025	1.16571	0.708009	0
TCONS_00001613	0.275869	0.388905	0.166886	0.462128	0.3546	0.485311
TCONS_00001614	0.330569	0.337543	0.42495	0.283126	0.0380184	0.48316
TCONS_00001615	0.378643	0.20577	0.382447	0.122256	0.413699	0.385168
TCONS_00001616	0.737688	0.811254	0.379323	0.491093	1.40681	0.916852
TCONS_00001617	0.949759	0.667008	0.563505	0.718287	0.95787	1.1705
TCONS_00001618	0.395227	0.470653	0.292692	0.349542	0.563242	0.495555
TCONS_00001619	0.0875361	0.831412	0.653392	0.961145	0	0.6213
TCONS_00001620	0.41672	0.309121	15.2495	10.4075	0.622245	0.964374
TCONS_00001621	0	0	4.11571	3.25396	0	0.348496
TCONS_00001622	0	0.179234	0.781244	0	0.0298425	0.175042
TCONS_00001623	1.27083	1.81851	0	0	2.63309	3.06637
TCONS_00001624	1.52594	0.178809	0.122601	0	1.38439	0
TCONS_00001626	0	0	0.441004	0	0.444229	0.569981
TCONS_00001627	0.87148	0.977407	0	0	1.4775	1.28389
TCONS_00001628	2.60228	2.28445	3.37957	1.71923	1.63302	1.96702
TCONS_00001629	1.006	0.701602	0.215538	0.303163	0.488508	0.716337
TCONS_00001630	0.719859	1.00703	0.328363	0.645549	0.710393	0.719271
TCONS_00001631	0	0.287252	0.161785	0.853338	0	1.88191
TCONS_00001632	2.98148	2.49778	0.383273	0.0551341	1.79164	0.72375
TCONS_00001634	0	0.7729	0.943171	1.03869	0.563778	1.32618
TCONS_00001635	1.07761	0.189199	0	0.224822	0.362271	0
TCONS_00001636	0.412551	0.0974096	0.164588	0.0964582	0.124344	0.121557
TCONS_00001637	0.407834	0.744688	0.363909	0.657167	2.96713	3.1876
TCONS_00001638	0	0.264371	0.808303	0.179512	0.578521	2.05013
TCONS_00001639	0.361463	0.123753	0	0	2.05363	0.231646
TCONS_00001640	0.209354	0	0	3.7313	1.17636	1.46943
TCONS_00001641	0.00682573	0	0	0.00925632	0	0
TCONS_00001642	0.0459577	0	0.571098	1.31917	3.01276	5.0396
TCONS_00001643	0.145597	0	0	0	0.20094	0.802112
TCONS_00001644	7.80804	5.12635	24.0049	15.1491	8.99347	9.4073
TCONS_00001645	1.51023	0.718129	0.161785	0.341335	0	0
TCONS_00001646	2.84163	1.49	2.27075	0.833193	1.84605	0.984365
TCONS_00001647	2.36189	1.29381	1.33594	1.02494	2.06445	2.21999
TCONS_00001648	1.73845	1.73438	1.16743	0.985224	2.54334	1.90038
TCONS_00001655	2.02724	1.79942	8.13401	13.6068	13.6476	15.8787
TCONS_00001656	0.030143	0.1032	0.154997	0.12263	0.658675	1.48099
TCONS_00001657	0.153887	0	0	0	0.0560449	0.0547886
TCONS_00001658	2.16395	1.27461	4.26241	0.567971	0	0.223674
TCONS_00001659	0	0	0	0.00950466	0	0
TCONS_00001660	5.58979	7.59661	3.67515	2.46338	8.19193	9.18024
TCONS_00001661	12.4354	18.4863	9.43898	8.931	18.5476	17.3891
TCONS_00001663	0.391859	0.402479	0.100748	0	0.685022	0.334833
TCONS_00001664	0	0.0153785	0	0.0182739	0	0.057572
TCONS_00001665	0	0	0	0	0	0
TCONS_00001666	0	0	0	0	0	0
TCONS_00001667	0.216996	0.18304	0.503326	0.326253	0.381401	0.614701
TCONS_00001668	0.490633	0.855017	0.272742	0.620389	1.04314	0.892288
TCONS_00001669	0	0	0.122926	0.438901	0.916188	0.738519
TCONS_00001670	1.46588	1.62251	1.8163	0.898136	5.11354	3.50867
TCONS_00001671	0.604975	0.251059	0.777702	0.447492	1.08161	0.822397
TCONS_00001672	0.434501	0.180314	0.355445	0.107132	0.517886	0.421898
TCONS_00001675	0.102174	0.116603	0.131345	0	0.3349	0
TCONS_00001676	30.6521	18.6411	16.591	7.93056	14.9824	18.0927
TCONS_00001677	0.504059	0.372217	0	0.160836	0.712705	0.570051
TCONS_00001678	0	0	0.0185983	0.0490486	0.0158071	0.0309055
TCONS_00001680	1.11708	1.14475	0.169978	0.247325	0.338752	0.311679
TCONS_00001682	1.07258	0.673232	0.241293	0.327268	0.117189	0.114562
TCONS_00001683	0.632726	0.61377	0.0813377	0.579174	0.172827	0.135162
TCONS_00001685	1.02282	0	0	0	0.31929	0
TCONS_00001686	0.664307	0.275681	0.077634	0.0818966	0	0
TCONS_00001690	0.771577	0.677341	0.0762978	0.080487	0.129694	0
TCONS_00001691	0.589799	0.179491	0.0505462	0.213286	0.171841	0.0839947
TCONS_00001692	0.0535044	0	0	0	0	0
TCONS_00001693	0.342746	0.333908	0.537322	0.487468	0.365345	0.446444
TCONS_00001694	0.560358	0.442727	0.110823	0	0.235476	0.322277
TCONS_00001695	0.364263	0.498847	0	0	0.424521	0.311253
TCONS_00001696	1.09472	0.499727	0	0	0	0.467704
TCONS_00001699	1.09298	0.436568	0	0.296437	0	0.583703
TCONS_00001700	0.873652	0.469192	0.528513	0.418149	0.898389	0.439126
TCONS_00001701	1.03639	0.215046	0	0.127768	0.411762	0.603798
TCONS_00001702	4.25122	3.31951	1.96266	1.65991	2.78976	2.75535
TCONS_00001703	5.49296	8.01	6.37475	6.10401	7.33519	7.49671
TCONS_00001704	11.5484	0.153605	48.101	42.8934	8.58817	3.22025
TCONS_00001706	0.311743	0.0273668	0.0616537	0.0975583	0	0.0512262
TCONS_00001707	0.407163	0.142974	0.0402625	0.0424732	0	0
TCONS_00001709	2.89377	3.08024	2.46848	0.0819444	5.63382	2.72508
TCONS_00001710	0.410519	0.10411	0.117273	0.0618557	0	0.389753
TCONS_00001711	0.426533	0.112332	0.168712	0.177975	0.501871	0
TCONS_00001717	0.382885	0.300408	0.0615254	0.324517	0.261459	0.204478
TCONS_00001718	0.358271	0.0340723	0.0767602	0.0404874	0	0.127556
TCONS_00001719	0.411335	0.391188	0.132194	0	0.224709	0.439344
TCONS_00001720	0.440046	0.228269	0.0514258	0.0542494	0	0.170913
TCONS_00001721	0.4994	0.617421	0.674084	0.744956	1.85516	1.10237
TCONS_00001722	0.349103	0.132801	0.349048	0.105203	0	0.248583
TCONS_00001723	0.503263	0.114867	0.103512	0.218391	0.395897	0.473028
TCONS_00001724	0.466344	0.0887006	0.299746	0.316203	0.622747	0.221377
TCONS_00001727	1.70133	0.876495	0.324938	0.507576	0.892247	0.799559
TCONS_00001728	1.42606	0.511487	0.157133	0.25785	0.920018	0.725318
TCONS_00001729	1.25865	0.33294	0.22502	0.3165	0.819642	0.569791
TCONS_00001730	0.25947	0	0	0	0.113397	0.110855
TCONS_00001732	0.802981	0.593951	0.0764623	0.262147	0.714857	0.444712
TCONS_00001734	0.386154	0.616964	0.0992811	0	0.506287	0.329959
TCONS_00001735	0.373583	0.31795	0.244192	0.24472	0.511943	0.405784
TCONS_00001736	0.783718	0	0.402991	0.283412	0.456681	0.223222
TCONS_00001737	1.03554	0.118179	0.26624	0.280859	0.905134	0.442422
TCONS_00001738	8.26862	8.34075	3.66257	1.1759	5.3799	4.03544
TCONS_00001739	1.87064	4.74956	3.46728	2.06481	14.7663	7.15569
TCONS_00001740	16.8436	7.74748	3.52203	3.47748	3.03769	10.8405
TCONS_00001741	0.0402375	0.02296	0.0517258	0	0	4.77049
TCONS_00001742	0.503935	0.205394	0.18509	0.244065	0	0.153786
TCONS_00001743	0.304206	0.129452	0.0331407	0.300659	0.180269	0.429556
TCONS_00001744	0.975409	0.13096	0	0.389043	0	0
TCONS_00001750	0.597254	0.107621	0.161637	0.298396	0.412137	0.537198
TCONS_00001754	0.313844	0	0	0	0	0
TCONS_00001756	0.429129	0.0349809	0.236422	0.0831341	0.0669799	0.261914
TCONS_00001758	0.423111	0	0	0	0.231142	0.225961
TCONS_00001759	0.551162	0.328174	0.123222	0.162484	0.733102	0.358334
TCONS_00001761	0.422654	0.113492	0.159802	0.0674303	0.271638	0.424879
TCONS_00001762	0.321418	0.209606	0.236107	0.0622676	0	0.392348
TCONS_00001763	0.68738	0.0653713	0	0.0776793	0.12517	0.244729
TCONS_00001764	732.408	590.7	24.2814	22.3306	80.517	139.795
TCONS_00001765	0.342836	0	0	0.154972	0	0
TCONS_00001766	0	0.22171	0.0624353	0	0	0.674382
TCONS_00001767	0	0	0	0	0	0
TCONS_00001768	0	0	0.0978566	0.0129037	0.0207926	0
TCONS_00001769	0	0	0.565255	0	0	0.740607
TCONS_00001773	0.509609	0.484649	1.03726	0.0575898	0.927985	2.17724
TCONS_00001774	0.407821	0.827406	0.349506	0.737392	1.78232	0.580788
TCONS_00001775	0.545626	0.186805	0.210423	0.295968	0.119228	0
TCONS_00001776	10.0654	8.44909	14.5452	9.92437	17.8376	16.0276
TCONS_00001782	0.679587	0	0.112725	0	0	0.0936596
TCONS_00001783	0.0909857	0	0	0	0	0
TCONS_00001784	0.19205	0	0	0	0	0
TCONS_00001786	0.531392	0.368194	0	0.0514727	0	0.0405412
TCONS_00001787	0.537406	0	0	0.0607311	0	0
TCONS_00001788	0.899639	0	0	0	0	0.100268
TCONS_00001789	3.72986	0.883446	0.0402077	0	0	0.0501111
TCONS_00001790	0.607434	0.0533245	0	0	0.204207	0
TCONS_00001791	0.521162	0.0660848	0	0	0	0
TCONS_00001792	2.17404	0.381702	0	0	0	0
TCONS_00001793	0.505624	0.115406	0	0	0	0
TCONS_00001794	0	0	0	0	0	0
TCONS_00001796	0	0	0	0.0738362	0.356932	0
TCONS_00001797	1.09809	0.101062	0	0	0	0.189171
TCONS_00001798	0.0181875	0	0.0233803	0	0	0
TCONS_00001799	5.94729	5.43499	2.72204	2.43611	8.97013	10.0264
TCONS_00001800	13.3277	7.10354	3.15959	2.03317	14.0581	9.54263
TCONS_00001804	0.51096	0.711122	2.49922	2.46743	14.9234	12.4059
TCONS_00001805	0.563457	0.0643031	0	0.15282	0.738749	1.80547
TCONS_00001806	1.58102	1.83271	0	0	0	0
TCONS_00001807	2.11182	2.49093	7.34262	2.80616	19.202	15.6228
TCONS_00001808	0.298129	0.0756071	0	0.0449212	0	0.141524
TCONS_00001809	0.585821	0.486221	0	0.030092	0	0
TCONS_00001810	3.11135	1.65494	1.61037	1.33872	2.26132	2.77783
TCONS_00001811	0.650975	0.216682	0.302191	0	0.454406	0.270395
TCONS_00001812	1.12669	1.36373	0.658352	0.39355	2.76043	2.33389
TCONS_00001816	1.03923	0.215636	0.242899	0	0	0
TCONS_00001817	2.45929	6.74196	2.92091	3.66128	4.1473	6.28137
TCONS_00001819	0.735913	1.72795	0.576314	1.04767	1.12751	1.26486
TCONS_00001821	5.2039	3.91905	4.13514	3.62954	3.65024	5.01436
TCONS_00001822	0.898441	1.34911	0.151968	0.54506	0.568308	0.681834
TCONS_00001823	1.03292	0.362705	0	0	0	0
TCONS_00001824	0.530516	0.573573	0	0.0378647	0.122028	0.119293
TCONS_00001825	62.4613	51.2937	14.4601	11.0652	17.2328	32.3208
TCONS_00001826	0	0	0.0923522	0	0	0
TCONS_00001827	0.672194	0	0.216028	0.0455779	0	0
TCONS_00001828	0.512667	0.277137	0	0	0.0589612	0.0576395
TCONS_00001829	0.562538	0.0641982	0.0723149	0	0	0
TCONS_00001830	0	0	0.0424201	0	0	0
TCONS_00001831	0	0	0	0.024496	2.99989	0.73316
TCONS_00001832	56.6984	73.0996	16.7669	13.407	25.0524	36.8317
TCONS_00001833	0.28104	0.0962188	0.144512	0.152446	0.0614119	0.0600353
TCONS_00001834	0	0	0	0	0	0
TCONS_00001835	0	0	0.380937	0	0.0340807	0.0333167
TCONS_00001836	0.583186	0.135574	0.555328	0.468655	5.26263	1.33807
TCONS_00001837	0.370689	0.6671	1.03858	1.23094	1.74465	1.9898
TCONS_00001838	0.730387	1.18823	0.779104	0.189665	2.00351	0.165983
TCONS_00001842	1.26159	0.0959841	0	0	0	0
TCONS_00001843	1.20654	2.13202	0	0	0	0
TCONS_00001844	1.05788	0.331029	0.0877368	0	0	0
TCONS_00001845	1.0717	0.0719442	0	0.0854898	0	0
TCONS_00001846	2.41664	1.90933	3.46507	4.03346	1.21864	2.9783
TCONS_00001847	0.60286	0.343999	0	0	0	0.128782
TCONS_00001848	0.569036	0.519518	0.0731502	0	0.124344	0.121557
TCONS_00001849	0.65683	1.74904	0.703635	1.08866	1.35555	2.88417
TCONS_00001850	0.555408	0.192909	0.0931282	0.0654943	0.316607	0.670604
TCONS_00001851	0.5209	0.118893	0	0.0470926	0.455302	0.370913
TCONS_00001853	162.314	377.561	363.808	242.049	278.318	392.673
TCONS_00001854	99.4396	50.5314	7.83453	6.80291	14.6537	55.9947
TCONS_00001855	0.545322	0.146432	0	0	0	0.845129
TCONS_00001856	3.8921	2.07445	0.755999	0.406004	0.654222	2.92369
TCONS_00001857	0.078534	0.171102	0.0275336	0.0290453	0.124807	0.076256
TCONS_00001859	0.631072	0.334376	0.144866	0.122256	1.03425	0.433314
TCONS_00001860	0.399424	0.395054	0.136924	0.0722208	0.232749	0.113766
TCONS_00001861	0.402434	0	0.355667	0.0341086	0	0
TCONS_00001862	0.547358	0.520549	0.938181	0.804125	2.79083	0.974382
TCONS_00001863	0.506135	0.397701	0.810637	0.517588	1.01534	0.708983
TCONS_00001864	0	0	0	0	0	0
TCONS_00001865	1.97371	0.718638	4.68783	2.81674	3.57354	4.19614
TCONS_00001866	9.22909	10.0036	14.1476	18.9042	22.5298	24.1695
TCONS_00001867	3.77833	5.37553	7.35039	4.98714	7.98108	6.56459
TCONS_00001868	1.29258	0.932547	2.27279	1.67226	2.88943	2.47554
TCONS_00001869	1.69544	1.93488	2.80751	2.92268	0.941905	2.14851
TCONS_00001870	1.62549	0	1.64182	0.157451	0.761135	1.48815
TCONS_00001871	0.797159	0.0880391	1.65283	0.174358	0.899059	2.58179
TCONS_00001872	2.53028	3.2193	1.14284	1.36788	5.82795	3.68864
TCONS_00001873	0.855975	0.614026	0.0943171	0.0663304	1.17571	0.574678
TCONS_00001874	0.995086	0.480453	0.295199	0.207605	1.08722	0.327029
TCONS_00001875	0.627645	0.379209	0.094923	0.0500674	0.887448	0.157737
TCONS_00001876	0.555291	0.253485	0	0.301211	0.485362	0.355861
TCONS_00001877	0.459781	0.74959	0.0844363	0	1.14823	0
TCONS_00001879	0.809112	0.747497	0.0990593	0.104498	1.26289	1.81072
TCONS_00001880	0.287363	1.09315	0.123136	0	0.837249	0.409241
TCONS_00001881	0.904606	0.825887	0.186061	0.58883	1.5023	1.85511
TCONS_00001882	0.80078	0.628285	0.128676	0.407224	2.51539	0.855307
TCONS_00001884	1.25798	0.0844496	0.0951267	0.200699	2.10211	1.73883
TCONS_00001885	0.821037	0.144152	0	0.0856464	0.966057	0.539658
TCONS_00001886	0.649272	0	0.185477	0	0.630564	0.154107
TCONS_00001889	0.952646	0.897558	0	0	0	1.9877
TCONS_00001891	1.72505	0.969347	1.82359	1.19935	4.7454	2.73104
TCONS_00001895	0.668502	0.299715	0.521759	0.323768	1.30428	0.62902
TCONS_00001897	0.963304	0.67652	0.935248	0.840436	2.98819	1.7556
TCONS_00001905	0.413637	0.361907	0.558322	0.280465	1.70228	1.14869
TCONS_00001907	0.506995	0.271216	0.712849	0.375994	1.76567	0.981501
TCONS_00001915	0.52781	0.133855	0.150779	0.715759	0.768902	0.501111
TCONS_00001918	0.887989	0.957095	7.4833	8.36247	4.52761	2.95075
TCONS_00001919	3.85027	5.43471	6.42576	4.53431	6.19941	7.35912
TCONS_00001920	3.43061	4.18511	4.48613	1.28337	2.06799	3.1588
TCONS_00001921	0	0.268116	0.771815	0.389396	0.969713	0.33458
TCONS_00001922	0.827097	0.0726079	0	0.0862785	0	0
TCONS_00001923	0.968337	0.122788	0.207468	0.145906	0.235109	0.344758
TCONS_00001925	1.65521	2.2038	3.36901	2.33815	2.86339	6.33504
TCONS_00001926	0	0.0139998	0.0315397	0.0831785	0	0.0262054
TCONS_00001927	2.37395	3.53463	3.2467	2.51533	3.28838	4.37345
TCONS_00001928	0.597981	0.113738	0.0640593	0.135153	0	0.532249
TCONS_00001929	0.794247	0.377673	0.170169	0.0897561	0.433891	0
TCONS_00001930	0	0	0	0	0	0
TCONS_00001931	1.40177	0	0.240266	0.126729	0	0
TCONS_00001932	0.756811	0	0	0	0	0
TCONS_00001933	6.0328	5.93104	2.0882	0.609151	0	2.78943
TCONS_00001934	1.3451	0.418654	0	0	0	0
TCONS_00001935	1.0616	0.292436	0.282351	0.248211	0.0799919	0.0781988
TCONS_00001936	0.0232683	0	0.329028	0.220878	0	0.248527
TCONS_00001939	0	0	0	0	0	0
TCONS_00001940	0	0	0	0	0	0.0694609
TCONS_00001941	16.4453	19.7438	5.38797	3.77149	11.1417	10.2504
TCONS_00001942	2.04045	0	0	0	0	0
TCONS_00001943	0	0	0.025969	0	0.0882864	0.0863073
TCONS_00001944	0	0.302969	0	0.668593	0.0621549	0.648124
TCONS_00001945	0.161942	0	0	0	0	0
TCONS_00001946	0	0.084777	0.0190991	0	0.227258	0.222164
TCONS_00001947	0.729554	0.138764	0	0.0659562	0	0
TCONS_00001948	0.04289	0	0	0.232651	0.187444	0
TCONS_00001949	0	0	0.0517258	0.218263	0	0.257865
TCONS_00001950	0	0	0	0	0	0
TCONS_00001951	0	0.101952	0.0382807	0.16153	0.0650712	0
TCONS_00001952	0	0.17888	0.238131	1.04347	0.217962	0
TCONS_00001953	0	0.08496	0	0	0	0
TCONS_00001954	0.308147	0.164843	0.866527	0.861869	0.231465	0.473124
TCONS_00001955	1.355	1.376	2.04448	1.85308	4.70482	2.89453
TCONS_00001956	0	0	0	0	0.0519851	0
TCONS_00001957	3.83551	4.17168	12.3149	8.3514	5.54814	5.15451
TCONS_00001958	1.3995	2.04434	1.70312	1.31584	7.21719	6.25819
TCONS_00001959	1.27208	1.45172	0.928125	0.466231	1.35229	1.17509
TCONS_00001960	1.39731	0.512564	0.577368	0.270697	0.763338	1.81227
TCONS_00001961	0.711126	0.467675	0.201425	0.0653799	0.0526756	0.0772422
TCONS_00001962	0	0	0	0	0	0
TCONS_00001963	1.21738	0.573842	1.42887	0.322998	1.38792	0.395735
TCONS_00001965	0.446183	0.315216	0.409695	0.230501	1.18391	0.63542
TCONS_00001967	0.485684	0.0923791	0.0520294	0.109772	1.23819	0.0864593
TCONS_00001970	0	0	0	0	0	0
TCONS_00001971	0.328415	0.124932	0.328363	0.247423	0.478428	0.311802
TCONS_00001974	0.674166	0.30775	0.259994	0.0914232	0.294633	0.50405
TCONS_00001975	0.0585261	0	0.210661	0.238101	0	0
TCONS_00001976	0	0.0180852	0	0	0.450175	0
TCONS_00001977	0	0	0	0.0406105	0	0
TCONS_00001979	0	0	0	0	0	0.134177
TCONS_00001980	2.6618	2.19727	2.17853	1.49199	3.3057	5.0701
TCONS_00001981	5.29277	4.88472	2.95823	1.9036	3.92225	4.03096
TCONS_00001982	3.49603	2.51103	4.71418	0.580185	3.87313	2.97682
TCONS_00001984	0.946803	0.871995	0.683299	0.608189	0.181485	0.2129
TCONS_00001985	0.164207	0.163973	0.105545	0	0	0.175389
TCONS_00001986	0.141181	0	0	0.239319	0.347068	0
TCONS_00001987	0	0.0676177	0	0	0	0
TCONS_00001988	0.635642	0.362705	0.408563	0.143665	0	0
TCONS_00001990	0.451829	0.556889	0.394965	0.514687	0.671379	1.38987
TCONS_00001991	0.707685	0.0734207	0	0	0.140583	0
TCONS_00001992	0	0	0	0	0	0
TCONS_00001993	2.33667	3.15151	33.8612	36.6806	0.928366	4.23526
TCONS_00001994	0	0	0	0	0	0
TCONS_00001995	0.670733	0	0	0	0	0
TCONS_00001996	0.913007	0	0	0	0	0
TCONS_00001997	0.325876	0.360628	0.0888612	0	0.345257	0.274233
TCONS_00001999	43.3958	34.8977	8.16353	5.68187	13.1517	19.4007
TCONS_00002000	2.02588	2.43629	1.62418	0.797599	1.28523	1.95443
TCONS_00002001	1.09869	0.989887	0.669024	0.496644	0.505438	0.741162
TCONS_00002003	1.15615	0.0573666	0.0646196	0	0.219686	0.322143
TCONS_00002004	0.584467	0.500256	0.438281	0.0660494	0.53215	0
TCONS_00002005	0.510238	0.145574	0	0.288304	0.371652	0.0908302
TCONS_00002008	0.845646	0.607638	1.48971	0.934409	1.711	1.30466
TCONS_00002009	26.9037	24.0827	39.418	28.6169	21.7312	30.4843
TCONS_00002010	1.00535	0	0.129239	0.27267	0.219686	0
TCONS_00002014	1.19943	0.513306	1.30096	0.660781	1.6381	1.76151
TCONS_00002015	0.566698	0.291028	0.619222	0.384248	0.619165	0.363172
TCONS_00002016	0	0	0	0.139399	0.604754	0
TCONS_00002017	3.56089	2.09346	4.36949	2.80118	2.47582	3.09537
TCONS_00002018	0	0	0	0	0.0882347	0
TCONS_00002019	0	0	0.038547	0	0	0
TCONS_00002020	0	0.0373727	0	0.0444093	0	0.139911
TCONS_00002022	0.544764	0.310849	0	0.0738751	0	0
TCONS_00002023	0.437979	0.0333222	0.0750703	0.0395961	0.255216	0
TCONS_00002024	8.14731	6.34822	5.92292	3.92957	6.29691	9.58515
TCONS_00002031	0.544119	0.523937	0.0655755	0.85317	0.891744	4.90362
TCONS_00002037	0.503621	0.0396376	0.349751	0.494555	1.06255	2.85651
TCONS_00002038	6.15144	6.22703	4.50514	7.77043	16.3339	37.1159
TCONS_00002039	69.0019	47.6364	117.675	80.7167	126.043	94.4344
TCONS_00002040	0	0.12083	1.49718	0.397607	1.72631	0.643728
TCONS_00002041	0.428367	0.339488	1.17782	0.871359	2.02812	1.14384
TCONS_00002042	4.16958	3.02225	1.81083	1.33718	3.94	2.88876
TCONS_00002043	0	0	0	0	0	0
TCONS_00002044	0	0.115882	0.391599	0	0.399394	0.303677
TCONS_00002045	46.7596	36.9942	78.7676	60.1444	52.6256	68.5642
TCONS_00002046	0.808651	1.06393	1.4037	1.57157	1.26056	1.55139
TCONS_00002047	0.874008	0	0.102141	0	0	0.169731
TCONS_00002048	1.02242	0.212148	0.238971	0	0	0
TCONS_00002049	0.453135	0.465416	0	0	0	0
TCONS_00002050	0.581568	0.585617	0.0879544	0	0	0.0730787
TCONS_00002051	1.12272	1.18976	1.23709	0	1.40191	0
TCONS_00002052	28.8618	35.4582	42.1997	36.7569	109.683	81.169
TCONS_00002053	3.15078	2.39717	2.13769	3.44194	0.19125	2.33703
TCONS_00002054	0.156388	0.0892369	0	0	0	0
TCONS_00002055	16.9186	13.5373	6.10929	6.70252	14.7049	15.756
TCONS_00002056	0.491452	0.373905	0	0.111076	0	0.0874861
TCONS_00002057	0.822176	1.12376	0.626776	0.803799	1.08631	1.16407
TCONS_00002058	0.58064	0.662641	0.456145	0.349957	1.2688	1.03363
TCONS_00002059	0	0	0	0	0	0
TCONS_00002060	0.175425	0.0571998	0.0644317	0.0339847	0.328572	0.321206
TCONS_00002061	0.189273	0	4.54404	1.92157	0.659515	1.04905
TCONS_00002062	0.854965	0.243927	1.28224	0.772941	0.934121	0.760985
TCONS_00002063	3.23035	3.63207	5.27093	4.1217	7.34863	9.26882
TCONS_00002064	0.838372	0	0	0.201951	1.07268	0
TCONS_00002065	1.04282	1.39916	0.706511	1.26128	2.86382	3.34149
TCONS_00002066	2.60072	2.08859	1.33111	1.53482	3.63081	2.72637
TCONS_00002070	2.93042	2.9554	9.46153	11.0438	54.5784	93.9717
TCONS_00002071	0.881907	0.248786	0.8662	0.954072	0.476366	1.46057
TCONS_00002072	5.66955	4.07564	6.51176	3.80829	9.56378	9.77952
TCONS_00002073	0.527565	0.164201	0	0.0650389	0.419207	0.40981
TCONS_00002074	0.0242557	0.249131	13.4078	15.5913	0	0
TCONS_00002075	0	0	0	0	0	0
TCONS_00002076	0	1.85995	5.79783	2.00225	0	0
TCONS_00002077	6.28267	3.92317	6.44592	6.15683	5.49148	4.68467
TCONS_00002078	0.452109	0.187621	0.158507	0.111473	0	0.0877989
TCONS_00002079	0.677477	1.86845	1.72004	1.5848	2.75108	5.1738
TCONS_00002080	2.84275	4.28818	1.30248	0.761586	3.84606	2.43648
TCONS_00002081	2.24547	2.53568	1.17433	0.631392	2.93631	2.00179
TCONS_00002085	0.64576	0.56851	0.332053	0.325264	1.73363	0.985331
TCONS_00002086	1.77114	1.48721	3.3839	1.56449	2.89735	2.36034
TCONS_00002087	1.05625	0.141814	0.479233	0.33703	0.950391	0.530907
TCONS_00002088	0.719561	0.694845	0.284617	0.300244	1.57236	0.354719
TCONS_00002090	1.81136	1.39099	1.87153	1.5381	1.33171	2.74836
TCONS_00002095	0.767325	0.612983	0.868036	0.64515	0.536555	0.917923
TCONS_00002096	5.83747	3.32358	6.16233	3.51246	3.99852	3.79878
TCONS_00002097	1.47386	0.827652	1.77436	0.761405	1.12466	1.44928
TCONS_00002098	0.420801	0.328578	0.597887	0.720816	0.290375	0.615044
TCONS_00002099	0.616938	0.037056	0.166964	0.264197	0	0.0693628
TCONS_00002100	0.0956106	0.145484	0.798906	0.777942	1.07945	2.04242
TCONS_00002101	3.43315	4.51313	7.34627	6.74777	6.5049	2.92425
TCONS_00002102	4.85123	8.54208	8.86581	9.22985	5.39927	12.5672
TCONS_00002103	1.74103	0.865264	2.99618	2.7418	2.76129	3.35924
TCONS_00002104	16.654	12.1638	25.0862	18.4926	13.2723	15.3186
TCONS_00002105	2.19272	1.48726	1.29636	1.22027	2.93816	3.43571
TCONS_00002106	1.9881	2.48115	1.38248	0.693719	1.24486	1.27905
TCONS_00002108	1.00928	0.287952	0.10812	0	0	0.179667
TCONS_00002109	0.227865	0.0866817	0	0.206004	0	0.162254
TCONS_00002110	2.76535	5.89352	1.07075	0.0903632	1.89291	2.98924
TCONS_00002111	0.114945	1.04943	0	0	0	0
TCONS_00002112	0.518655	0	0	0	0	0
TCONS_00002113	1.09777	3.00671	0	0	0.29985	0.556945
TCONS_00002114	0.0422593	0	0	0.0286538	0	0
TCONS_00002115	0	0	0	0	0	0
TCONS_00002116	0	0	0	0	0	0
TCONS_00002123	3.7827	3.78774	3.35683	3.01163	5.75942	5.42179
TCONS_00002124	0	0.0083376	0.00939174	0.0099074	0	0
TCONS_00002125	1.8918	0.896086	3.39424	1.36272	7.44101	5.35354
TCONS_00002126	2.28288	1.34835	1.23565	1.05909	2.10042	3.42222
TCONS_00002127	0.800252	0.0830242	0	0	0.158971	0
TCONS_00002128	0.959578	0.559197	0.446177	0.442988	0.624591	0.915885
TCONS_00002129	0.767335	0.344973	0.269023	0.283794	0.533513	0.322867
TCONS_00002130	0.552417	0	0	0	0	0
TCONS_00002131	3.78458	3.58635	4.69136	9.43965	3.2489	3.934
TCONS_00002132	0.46478	1.07867	0.59748	2.55292	1.13511	0.85102
TCONS_00002136	0.381878	0.479389	0.785454	0.310717	0.166893	0.571033
TCONS_00002137	0.579812	0.348261	0.313834	0.372448	0.200051	0.130378
TCONS_00002138	0	0	0.556008	0.213286	0	0
TCONS_00002139	4.86663	3.76873	22.3433	15.4619	10.2546	12.3267
TCONS_00002140	0.362667	0.172452	0.155404	0.0409842	0.264163	0.710163
TCONS_00002141	0	0	0	0	0	0
TCONS_00002142	0.552944	0.0573666	0.193859	0	0.549216	0.107381
TCONS_00002143	1.23811	1.75311	0.89896	0.497478	1.12728	1.73873
TCONS_00002144	0.605861	0.172856	0	0.068467	0.441303	0
TCONS_00002145	1.1533	0	0	0.156398	0	0
TCONS_00002146	0.63634	0.138325	0.428488	0.205461	0.860792	0.841497
TCONS_00002147	0.766302	0.0874522	0.394036	0	0.3349	0.163696
TCONS_00002148	0.792726	0.376949	0	0.358337	0.577413	1.27006
TCONS_00002149	0.486307	0.100906	0.170496	0.539572	0.386423	0
TCONS_00002150	1.10569	0.315459	0.355343	0.0937133	0.302014	0
TCONS_00002151	0.893001	0.156787	0.264915	0.186307	0.450313	0.293479
TCONS_00002152	0.318188	0	0	0.161809	0	0.25489
TCONS_00002153	1.99386	3.0631	3.81184	3.08518	8.60213	4.36847
TCONS_00002154	0.258568	0	0.0302175	0	0	0
TCONS_00002155	0.576006	0.175294	0.0493642	0.104149	0.671291	0.164061
TCONS_00002156	0.387728	2.12946	1.90026	0	1.82689	2.87302
TCONS_00002157	0.490552	0.343532	1.94916	1.73868	3.16709	0
TCONS_00002158	1.86678	0.449754	0.639938	0.928227	2.87812	1.44003
TCONS_00002159	8.80023	8.89119	8.3318	6.26673	29.2369	22.7904
TCONS_00002160	0.955569	0	0.587493	0.244144	0.181572	0
TCONS_00002162	0.538105	1.20261	0	0.912151	0.734906	1.72424
TCONS_00002163	0.800848	0.232967	0.545029	0	0.514702	0.201266
TCONS_00002166	0.418595	0.29651	0.296888	0.371911	0.252331	0.215841
TCONS_00002170	0.466567	0.0968106	0.490727	0.115038	0	0.362427
TCONS_00002171	0.816888	0.565567	0.0280032	0.0443111	0.095202	0.209403
TCONS_00002172	0.54787	0.294232	0.082858	0	0.140846	0.275377
TCONS_00002173	0.559344	0.0638337	0.0359522	0	0	0.0597432
TCONS_00002174	0.806785	0.38611	0.0669117	0.0705856	0.341218	0.11119
TCONS_00002175	0	0	0	0	0	0
TCONS_00002176	2.64296	2.42725	4.12129	4.38999	3.48569	3.90867
TCONS_00002177	0	0.126075	0	0.428036	0.586266	0
TCONS_00002178	23.9649	18.5696	37.9401	29.3134	18.522	18.834
TCONS_00002179	0	0	0	0.125202	0.235371	0
TCONS_00002180	0	0	0	0.0297285	0	0.515128
TCONS_00002181	0.629054	0.195789	0.220542	0	0	0.122161
TCONS_00002182	0.380334	0.144682	0.122231	0.386826	0	0.13541
TCONS_00002184	0.263853	0.393767	0.182639	0.330286	0.354808	0.173427
TCONS_00002185	0.194411	0.221866	0.0312396	0.131819	0.106205	0
TCONS_00002186	16.2276	7.21708	4.29485	3.23619	9.38646	8.15649
TCONS_00002187	11.2585	7.58258	5.56991	4.27957	9.02067	10.1121
TCONS_00002188	1.54117	2.5283	3.71472	4.5718	3.15722	3.29222
TCONS_00002189	0.20878	0.198554	0.134195	0.0943753	0.152073	0.297329
TCONS_00002191	2.88916	1.01043	3.89377	2.71731	3.05483	4.57907
TCONS_00002192	1.16893	0	0	0	0	0
TCONS_00002193	1.47216	1.65159	6.47935	6.10761	12.2679	15.4576
TCONS_00002194	0	0	0	0	0	0
TCONS_00002196	0	0	0.0215085	0	0	0
TCONS_00002197	0	0	0	0	0	0
TCONS_00002198	0.0578972	0.0264295	0.0148855	0.0157028	0	0
TCONS_00002199	0.232578	0.389288	0.119593	0.084106	0.372696	0.298098
TCONS_00002200	7.71426	3.78538	6.55433	3.86407	5.27384	6.78869
TCONS_00002201	0.0892036	0	0	0	0.069616	0
TCONS_00002202	6.08776	5.72699	4.03632	3.43982	5.18329	8.28895
TCONS_00002203	1.16851	0.737701	2.71663	3.40523	2.39042	5.89519
TCONS_00002204	0	0	0	0	0	0
TCONS_00002205	0.173575	0	0	0	0	0
TCONS_00002206	0.298991	0	0	0	0	0
TCONS_00002207	0	0	0	0	0	0
TCONS_00002208	0.0768008	0	0.0987284	0.416596	0	0.328122
TCONS_00002209	0	0	0	0	0	0
TCONS_00002210	0	0	0.542488	0	0.79041	1.15904
TCONS_00002211	0	0	0	0	0	0
TCONS_00002212	0	0	0	0	0	0
TCONS_00002213	0	0	0	0	0	0
TCONS_00002214	0.476079	0.719523	0.595465	1.36101	0.702914	0.439781
TCONS_00002215	0.136152	0.0141254	0	0	0	0
TCONS_00002216	0.0363495	0	0	0	0	0
TCONS_00002217	1.30478	0	0.119808	0.126386	0.40731	0
TCONS_00002218	0	0	0	0.409483	0.527863	0.258015
TCONS_00002219	0	0.0762665	0	0	0.146032	0.85655
TCONS_00002220	0	0	0	0	0	0
TCONS_00002221	0	0	0	0	0	0
TCONS_00002222	0	0	0	0	0	0
TCONS_00002223	0.113433	0	0.0729096	0.153825	0.49574	0
TCONS_00002224	0	0	0	0	0.265325	0.259378
TCONS_00002225	0	0	0.167279	0.352928	0.426523	0.972912
TCONS_00002226	0.0622447	0	0.160033	0	0.136015	0.265933
TCONS_00002227	0	0	0.0961584	0.101438	0	0
TCONS_00002228	0	0	0	0	0.264859	0.388383
TCONS_00002229	0.220443	0.179696	0.283382	0.555177	1.03222	1.27818
TCONS_00002230	0.189818	0	0.488026	0.0858036	1.38261	0.540648
TCONS_00002231	0.482288	0.1376	0.309993	0.0817534	1.71255	0.257564
TCONS_00002232	0.124489	0.14207	0.0800163	0	0.816091	0
TCONS_00002233	0.303019	0.414975	0.233721	0.328738	1.45672	0.776766
TCONS_00002234	0	0	0.15664	0	0	0.260294
TCONS_00002235	0	0	0	0	0	0
TCONS_00002236	0.133917	0	0.258227	0	0.438946	0.286071
TCONS_00002237	0.542574	0.687998	1.08498	0.654027	4.61072	1.28782
TCONS_00002238	0	0	0	0	0	0
TCONS_00002239	0	0	0.64013	0	0.952106	0
TCONS_00002240	0.242415	0.138325	0.467441	0.0821844	1.05944	0
TCONS_00002241	0	0	0	0	0	0
TCONS_00002242	0	0	0	0	0.292631	0.286071
TCONS_00002243	0	0	0	0	0.264859	0
TCONS_00002244	0	0	0	0	0	0
TCONS_00002245	0	0	0	0	0	0
TCONS_00002246	0	0	0	0	0	0
TCONS_00002247	0	0	0	0.0838046	0	0
TCONS_00002248	0	0	0	0	0	0
TCONS_00002251	0.919923	1.01896	1.56517	1.87125	2.3058	2.5142
TCONS_00002252	1.77873	1.84047	2.10365	1.83321	4.04229	4.00234
TCONS_00002253	3.46029	2.04257	2.83767	4.20705	4.30213	4.20569
TCONS_00002254	0.127932	0.0597271	1.36052	1.18287	1.0928	0.633529
TCONS_00002255	0.688524	0.13096	0.811347	0.466851	0.376135	0.490272
TCONS_00002256	0.404262	0.138406	0.623621	0.712683	0.795043	1.81352
TCONS_00002258	0.0146864	0	0	0.0398322	0	0.0941184
TCONS_00002259	249.709	272.804	436.14	560.219	405.26	601.925
TCONS_00002260	293.359	240.385	407.713	465.565	378.093	526.285
TCONS_00002261	1.34936	3.72147	2.0719	1.82985	9.00953	20.7779
TCONS_00002262	1.10203	0.663133	6.43943	5.54308	9.41358	13.226
TCONS_00002263	0.190167	0.144682	0.0814872	0.429806	1.10812	0.812463
TCONS_00002264	0.797187	0.90977	0.879928	1.28482	0.829953	2.15765
TCONS_00002265	0.779997	0.780256	0.59419	0.639873	1.58869	1.92335
TCONS_00002266	0.461075	0	0.00779892	0	0	0
TCONS_00002268	0	0	0	0	0	0
TCONS_00002271	0.739991	0	0	0	0.323401	0.474227
TCONS_00002272	0.0402898	0	0	0	0	0
TCONS_00002273	1.04219	0.709448	0.846153	0.0495895	0.199768	0.820217
TCONS_00002274	0.377099	0.454263	0.430902	1.1364	0.171672	0.704859
TCONS_00002275	0.223014	0	0	0	0.0761443	0.193537
TCONS_00002276	0.690321	0.417077	0.0313206	0	0.21296	0.31228
TCONS_00002277	1.12615	0.997132	0.349441	0.157983	0.127284	0
TCONS_00002278	5.28438	4.92561	0.617557	0.300284	0.582284	1.09838
TCONS_00002279	0.89801	0.136644	0.15392	0.0811857	0.13082	0
TCONS_00002281	0.21078	0.865969	0.108384	0.114335	0	0
TCONS_00002282	0.734166	1.29486	3.08873	2.35323	2.77102	1.71089
TCONS_00002283	1.3066	1.39037	4.44879	2.6578	2.08348	2.75342
TCONS_00002284	8.57821	6.66267	11.5681	8.70205	31.2111	29.1682
TCONS_00002285	1.15282	1.61569	0.103998	0.521112	1.54682	2.63546
TCONS_00002286	2.69672	2.2918	2.43404	2.10083	7.02119	6.74123
TCONS_00002287	2.72083	1.08003	1.36865	1.04274	3.10199	5.5595
TCONS_00002288	2.79742	2.24088	1.24481	2.15212	8.11126	5.63105
TCONS_00002289	3.21054	2.9402	1.80883	1.45126	8.61789	9.82177
TCONS_00002294	2.86445	2.5146	1.84114	0.896414	5.29634	6.82504
TCONS_00002296	2.23857	1.08711	0.183684	1.09802	4.37127	5.79946
TCONS_00002298	2.44131	0.174131	0.196146	1.03458	0.666835	1.95566
TCONS_00002299	1.54858	1.98819	1.59968	1.08751	7.19081	4.60765
TCONS_00002300	1.77317	1.38456	0.659837	1.96164	5.20023	4.18655
TCONS_00002302	2.0679	0.95673	0.933999	0.757908	4.88508	4.41741
TCONS_00002303	1.39798	0.531804	0.599041	0.210644	2.37598	0.99545
TCONS_00002304	1.28112	0.609187	0.411725	0.144777	1.16645	1.59642
TCONS_00002305	1.60193	0.384875	0.325152	0.571674	3.50048	2.88169
TCONS_00002306	1.26933	0.160955	0.815872	0.478149	1.54095	1.35577
TCONS_00002307	1.21994	0.0928148	0	0.22058	0.710872	0.694937
TCONS_00002308	1.19283	0.495013	0.418198	1.32348	0.473915	0
TCONS_00002309	2.15522	0.327946	0.415585	1.02294	4.08159	3.5297
TCONS_00002310	1.75578	1.18622	0.902832	0.819066	3.86737	4.68085
TCONS_00002312	1.82327	0.723742	0.611435	0.537505	2.42513	3.7255
TCONS_00002313	1.84733	0.439213	0.395795	0.417526	3.36395	3.61739
TCONS_00002314	1.48803	0.812173	0.332676	0.175471	2.26199	2.07308
TCONS_00002315	1.18816	0.64716	0.416561	0.402813	2.77335	3.11497
TCONS_00002316	1.20894	0.394192	0.44403	0.46841	1.76116	3.07443
TCONS_00002317	0.914541	1.0437	0.484092	1.45906	2.35109	2.9879
TCONS_00002318	1.89635	0.854273	0.256608	0.338372	3.5986	3.83774
TCONS_00002319	1.3523	0.0857375	0.579464	0.20376	1.31333	2.72827
TCONS_00002320	1.05454	0.447003	0.280809	0.398374	1.76119	1.80216
TCONS_00002321	1.91243	0.409222	0.153653	0.97254	3.9178	3.82998
TCONS_00002322	1.94616	0.555252	0.0781817	0.494846	1.72766	1.55901
TCONS_00002323	2.18427	0.689482	0.477941	0.819297	3.14815	4.2689
TCONS_00002324	2.45104	0.739486	0.217299	0.725895	2.58562	4.57387
TCONS_00002325	2.17029	0.825598	0.619986	0.408767	2.37123	3.47711
TCONS_00002326	2.0145	0.811412	0.152333	0.64279	1.03577	1.26569
TCONS_00002330	0.39267	0.692556	0.137668	0.193635	0.546032	1.37261
TCONS_00002331	0.191085	0	0	0	0	0
TCONS_00002332	0	0.352322	0	0	0.125509	0.0766847
TCONS_00002333	0.29878	1.34727	0	0.0889405	0.127392	0
TCONS_00002334	1.20265	5.7275	0.386504	0.407725	1.01076	0.74108
TCONS_00002336	2.16386	7.67104	0.710211	1.31111	1.20725	1.57358
TCONS_00002340	2.95341	3.2159	0.290263	0.636897	0.572347	1.44703
TCONS_00002341	0.697581	1.57966	0	0	0	0.0234671
TCONS_00002342	0	0	0.124777	0.201829	0.0848404	0
TCONS_00002343	0.107509	0.030673	0.0691022	0.0728963	0	0
TCONS_00002346	0.2328	0.166048	0.0748169	0.0394624	0	0.0621631
TCONS_00002348	0.592562	0	0	0	0	0.0188929
TCONS_00002349	0	0	0	0	0	0
TCONS_00002350	1.73543	0.916903	0	0.87163	0	0.343259
TCONS_00002352	3.31998	0	1.93477	0	1.25749	0
TCONS_00002353	0.19078	0.0544308	0.0613126	0.366515	0.521109	0.169809
TCONS_00002354	0.404262	0	0.0519684	0	0	0
TCONS_00002355	0.98971	0.475571	0	0	0	0
TCONS_00002356	0.492622	0.0330702	0	0	0	0
TCONS_00002357	0.656661	0.0810159	0	0.120337	0	0
TCONS_00002358	0.393437	0.343353	0	0.0313845	0	0
TCONS_00002359	0.462246	0.0527527	0.0594223	0	0	0
TCONS_00002360	0.0130176	0	0.0334685	0.0353061	0	0
TCONS_00002361	14.4961	6.08865	0.0334559	0.0352928	0	0
TCONS_00002362	14.4961	6.08865	0.0334559	0	0	0
TCONS_00002363	31.6212	16.7337	0	0	0	0
TCONS_00002364	2.67329	1.73392	1.23617	1.69525	1.34483	2.05419
TCONS_00002365	0.628079	1.04049	0.755313	1.23639	0.398456	1.42825
TCONS_00002367	0.269021	0.167462	0	0.298487	0.0534414	0.208974
TCONS_00002368	0.89762	0	0.0961584	0	0.326908	0
TCONS_00002369	0.374918	0.0916856	0.229506	0	0.448642	0.0762758
TCONS_00002370	6.09092	3.71551	9.28608	3.3205	4.17966	3.9121
TCONS_00002371	0.798567	0.745645	2.98638	1.77207	1.745	1.86097
TCONS_00002372	1.56314	2.71775	5.03034	2.39007	0	2.24105
TCONS_00002373	1.09315	0.207922	1.1394	0.954891	2.06592	1.59886
TCONS_00002374	0	0	0	0	0	0
TCONS_00002375	0.753739	0.215046	0.242235	0.0851784	0.549016	0.402532
TCONS_00002376	0.352473	0.0670417	0	0.0796643	0	0.125491
TCONS_00002377	0.637741	0.623833	0.819824	0.555966	0.895867	1.26502
TCONS_00002378	1.01968	0.105789	0.238328	0	0.40512	0
TCONS_00002379	2.07446	7.23779	0.188558	0	0	0.089524
TCONS_00002381	1.47308	1.22263	0.172152	0.181604	0.292631	0.715178
TCONS_00002383	2.12408	4.78826	0.910178	1.03127	1.94828	1.68053
TCONS_00002385	1.65101	1.54159	0	0.356192	0.737945	0.40078
TCONS_00002386	1.6406	3.40899	0.576994	0.692629	1.28518	0.991876
TCONS_00002387	1.87891	2.01813	0.14208	0.299762	0.966057	0.472201
TCONS_00002388	0.741582	1.01557	0	0.201131	0.162048	0.158416
TCONS_00002389	1.14945	1.2298	0.277056	0	0	0.153465
TCONS_00002390	1.54141	1.20854	0.509239	0.175521	1.15703	1.0892
TCONS_00002391	1.29687	0.330075	0.221885	0.347939	0	0
TCONS_00002393	22.423	19.478	40.6349	25.2118	26.164	17.5787
TCONS_00002394	0	0	0.788341	1.21545	1.03081	0
TCONS_00002395	0.107761	0	0	0	0	0
TCONS_00002396	2.63768	2.92515	2.54787	1.77837	2.18177	4.77506
TCONS_00002397	37.2802	28.8098	21.8275	9.71829	6.82046	7.84106
TCONS_00002398	16.6444	11.7879	13.127	4.67709	5.67169	4.80276
TCONS_00002399	0.630317	0.389639	0.20257	0.0712307	0.746063	0.392721
TCONS_00002400	1.69037	0.128606	0.869197	0.15282	0.492499	1.44438
TCONS_00002401	0.622315	0.0835531	0.0470584	0.0496422	0.239976	0.234597
TCONS_00002402	0.517366	0.128355	0.144583	0.0305042	0.147461	0.0480517
TCONS_00002403	0	0.370386	0	0	0	0
TCONS_00002404	0.748481	0	0.549817	0	0.467302	0
TCONS_00002405	0.624506	0.092961	0	0	0.474661	0.116005
TCONS_00002406	1.15911	0.220468	0	0.130989	0	0
TCONS_00002407	0.887053	0.39276	0.299099	0.302375	0.519014	0.610927
TCONS_00002409	1.49495	0	0	0	0	0
TCONS_00002411	0.794198	0.233899	0.131736	0.138969	0.22393	0.21891
TCONS_00002413	0.740463	0.237666	0.223095	0.266724	0.530918	0.481944
TCONS_00002414	0.428748	0.419398	0.18372	0.166121	0	0.218068
TCONS_00002415	1.00421	0.330212	0.175041	0.230814	0.40912	0.945334
TCONS_00002416	0.774912	0.195077	0.23439	0.0772686	0.29882	0.535556
TCONS_00002418	0.732082	0.288093	0.0649034	0.136934	0.110326	0.215705
TCONS_00002419	0.304996	0.108771	0.0490094	0.206801	0.0833084	0.244323
TCONS_00002421	0.649103	0.0925965	0.156455	0.220061	0.3546	0.519976
TCONS_00002424	0.729554	0.111011	0.125047	0	0.21256	0.103897
TCONS_00002426	0.862089	0	0	0	0	0.368317
TCONS_00002427	0.517254	0	0.044329	0	0.30141	0.147327
TCONS_00002428	0.558265	0.196032	0.110409	0.291176	0	0.550411
TCONS_00002429	0.594544	0.239474	0	0.189708	0.0764223	0.224128
TCONS_00002430	0.400972	0	0	0	0.365079	0
TCONS_00002431	0.60943	0.115916	0.0652858	0.0688703	0.554878	0.216976
TCONS_00002432	0.443234	0.252914	0.0569782	0.0601066	0.193708	0.284049
TCONS_00002434	0.902936	0.0981384	0.0552731	0	0.281867	0
TCONS_00002436	0.489009	0.173194	0.0216768	0.022867	0.368471	0.252148
TCONS_00002437	0.896453	0.0909382	0.0768267	0	0.261187	0.382998
TCONS_00002438	0.46101	0.0263058	0.207422	0	0.201477	0.295441
TCONS_00002439	0.410519	0.374795	0.158318	0.0556702	0.538231	0.175389
TCONS_00002440	0.700174	0.149823	0	0.0593438	0.19125	0
TCONS_00002441	0.690183	0.0583447	0.131443	0	0.335148	0.109212
TCONS_00002442	0.470105	0.0631171	0.0355485	0	0.060427	0.0590724
TCONS_00002443	0.896786	0.402064	0.16469	0.0579108	0.419921	0.364896
TCONS_00002445	1.06174	0	0.178028	0	0.403493	0
TCONS_00002448	0.522895	0.502519	0.141513	0.0746416	0.180413	0.235158
TCONS_00002449	0.374196	0.0328493	0.0370025	0.0780684	0.125797	0.245954
TCONS_00002450	0.367629	0.125864	0.0472591	0	0.160666	0.0785323
TCONS_00002451	0.489444	0.0507787	0.114398	0.0603393	0.194458	0
TCONS_00002452	0.614863	0.0584747	0	0	0	0.109455
TCONS_00002453	0.631389	0	0	0.0658633	0	0
TCONS_00002454	0.469164	0.133855	0.0502597	0	0.170867	0.167037
TCONS_00002455	0.190613	0	0.178207	0	0.189328	0
TCONS_00002456	0.620655	0.0283322	0.0319144	0	0.108499	0.0530333
TCONS_00002457	0.178671	0	0.032812	0	0.111551	0
TCONS_00002458	0.715427	0	0	0	0	0
TCONS_00002459	0.294731	0	0	0	0.0715597	0
TCONS_00002460	0.314527	0.195789	0.110271	0.155101	0.124963	0.366484
TCONS_00002461	0.447839	0.0929244	0.471029	0.0552101	0.177928	0.173939
TCONS_00002462	0.26594	0.242798	0	0	0.23245	0.189366
TCONS_00002463	0	0	0.221461	0.23362	0.125483	0.061335
TCONS_00002464	0.390196	0.278313	0	0.0661428	0	0
TCONS_00002466	0.327376	0.217939	0	0.036996	0	0
TCONS_00002467	0.985245	0	0.126654	0	0	0
TCONS_00002469	0.698786	0.104018	0.195282	0.164803	0.331949	0.194705
TCONS_00002473	0.440484	0.466784	0.202231	0.170668	0.481265	0.336055
TCONS_00002476	0.368021	0.0839989	0.331167	0.0998142	0.241256	0
TCONS_00002477	0.594544	0.208772	0	0.0620198	0.399748	0.195393
TCONS_00002478	0.453731	0.215754	0.194426	0.307651	0	0.565398
TCONS_00002479	0	0.521732	0	0	0	0.418542
TCONS_00002480	0	0	0	0	0	0
TCONS_00002481	0	0.050998	0	0.2222	0.87884	0
TCONS_00002483	0.123302	0.351789	0.47552	0.278683	0	0.219497
TCONS_00002484	0	0	0	0	0	0
TCONS_00002485	0	0.495335	0	0.345039	0	0.83127
TCONS_00002488	0.942251	0.930874	0.542362	0.724711	0.891199	1.32185
TCONS_00002491	2.46037	2.35814	4.04002	3.45378	3.4022	4.45511
TCONS_00002492	0	0	0.102614	0.216495	0	0
TCONS_00002493	0	0	0.703032	0.561236	8.84979	3.75737
TCONS_00002494	0	0	0.182512	0	3.02943	0.677938
TCONS_00002496	1.51421	1.50703	1.14303	0.501415	2.09686	0.846272
TCONS_00002498	12.8854	12.7066	17.6204	5.10141	15.5902	9.7448
TCONS_00002500	0.400769	0.298283	1.32158	0.330814	0.418836	0.29778
TCONS_00002501	0	0	0	0	0	0
TCONS_00002502	1.60838	0.954469	6.28546	1.65764	1.68699	2.47377
TCONS_00002503	6.43565	7.31712	11.2675	9.83455	7.66118	9.13097
TCONS_00002504	0	0	0	0	0	0
TCONS_00002505	6.1136	5.51457	21.6898	14.0711	11.1035	20.1315
TCONS_00002506	0.0799465	0.182474	0.411088	0.505936	0.232929	1.59395
TCONS_00002507	0.460805	0.438235	0.0987284	0.104149	0	0.492182
TCONS_00002508	4.58676	3.61581	7.73153	6.12015	3.4617	3.0693
TCONS_00002509	0	0	0	0.050326	0	1.22085
TCONS_00002510	4.29915	5.89443	0.716233	1.63364	0.427765	2.10696
TCONS_00002511	0.239677	0.0854767	13.0753	6.3583	0	0.447996
TCONS_00002512	0.391026	0.195233	2.19917	0	0.0534035	0.104413
TCONS_00002513	5.42574	4.59583	6.60286	3.98957	4.68977	7.26331
TCONS_00002514	0	0	0	0	0	0
TCONS_00002515	0.831841	0.776714	1.26377	1.74336	0.660986	1.93851
TCONS_00002516	43.4216	61.5658	50.8428	19.6017	35.2764	24.1725
TCONS_00002517	0.481614	0.219852	0.247648	0.783737	0.526204	0.411527
TCONS_00002518	0.546981	1.13989	0.25986	0.306378	0.805491	0.508023
TCONS_00002519	0.395984	0	0	0.268495	0.28843	0.0704912
TCONS_00002520	0.619095	0.0706526	0	0.083955	0.270565	0.529
TCONS_00002522	4.23264	4.45154	4.85432	5.00831	3.8991	7.00289
TCONS_00002523	0.50032	0.636859	0.17316	0.313145	0	0.164427
TCONS_00002524	0.401906	0.779731	0.361659	0.0545023	0.834322	0.600983
TCONS_00002525	4.08244	5.8485	3.05204	3.4552	5.06145	5.13355
TCONS_00002526	1.7814	1.23863	1.10709	0.73592	0.824932	1.15926
TCONS_00002527	0.881933	0	0	0	0	0
TCONS_00002528	0.72597	0	0	0	0	0
TCONS_00002529	1.09472	0	0	0.148454	0	0
TCONS_00002530	0.207554	0.355298	0	0	0	0.126678
TCONS_00002531	0	0	0.019632	0	0	0
TCONS_00002532	0.154866	0.117825	0	0.0700044	0.112803	0.0827058
TCONS_00002533	0.508108	0.347919	0.0435452	0	0	0
TCONS_00002534	1634.59	1409.79	24.5748	9.28626	167.45	118.244
TCONS_00002535	241.925	161.843	0	3.33069	18.4624	5.14174
TCONS_00002536	3.47593	1.68562	0.13924	0.0667661	0.387305	0.168277
TCONS_00002537	15.8127	25.4847	61.2465	58.6419	514.616	268.034
TCONS_00002538	0	0.128887	0.169379	0.153154	0.616968	1.20628
TCONS_00002539	0	0	0.0327877	0.034588	0.111468	0
TCONS_00002540	0.520998	0.483093	0.334875	0.441576	0.355772	0.834712
TCONS_00002541	17.3675	16.4854	7.40164	6.17825	23.6528	20.5217
TCONS_00002543	1.15313	0.923988	0.520405	0.4658	2.46618	1.59853
TCONS_00002546	7.14389	7.01758	5.11489	6.86729	9.28732	15.3895
TCONS_00002547	0.0938328	0.0535422	0.120623	0.508984	0.205041	0
TCONS_00002548	0.481614	0.054963	0.123824	0.261246	0.210482	0.205763
TCONS_00002550	0.284401	0.135235	0	0	0	0
TCONS_00002551	0.110446	0	0	0.0166416	0.0536316	0
TCONS_00002553	0	0	0	0.0361942	0	0
TCONS_00002554	1.69818	1.94503	1.9062	1.36839	1.74785	2.10298
TCONS_00002555	3.32658	3.21009	9.5841	5.62497	6.07725	3.8681
TCONS_00002556	1.42601	0.739727	0.166651	0.703202	0.42492	0.553859
TCONS_00002557	0.935229	1.17677	1.44886	0.878025	1.20522	1.63924
TCONS_00002558	1.03039	0.851129	1.24888	0.598842	1.95136	1.11103
TCONS_00002560	0.594544	0.535665	1.28723	0.127304	1.02567	0.334226
TCONS_00002561	1.41069	0.17888	0.402991	0	0.171255	0.334833
TCONS_00002562	0.16144	0	0.0415066	0.0437855	0	0
TCONS_00002563	0.446134	0	1.24823	0.569412	0.516112	0.392423
TCONS_00002565	0.12393	0.035358	0.0796568	0.420152	0.135404	0.463291
TCONS_00002570	0.581707	0.238989	0	0.220878	0.660986	0.0994107
TCONS_00002571	0.716494	0.188695	0	0	0.281016	0.196226
TCONS_00002572	0	0.11544	0	0.178327	0	0.669863
TCONS_00002573	1.41991	0.571919	0.429485	0.194171	0.0782205	1.29994
TCONS_00002574	0	0	0	0	0	0
TCONS_00002575	0	0	0	0	0	0
TCONS_00002576	117.505	97.7005	3.52093	6.8196	81.6318	76.6047
TCONS_00002577	11.0134	11.1044	0.274909	0	1.63556	3.65461
[truncated: 184,035 more rows]
