# Supplementary material for: Comparative analyses of long non-coding RNA in lean and obese pigs
Source: Oncotarget. 2017 May 26;8(25):41440–50. doi: 10.18632/oncotarget.18269 (PMC5522191; doi:10.18632/oncotarget.18269)
Supplement: Supplementary file 4 [file oncotarget-08-41440-s004.xlsx]

## Sheet: All DE-lncRNAs
lncRNA-ID	L-liver FPKM	D-liver FPKM	L-muscle FPKM	D-muscle FPKM	L-fat FPKM	D-fat FPKM
TCONS_00000094	9.17036	8.8221	0	0	0	0
TCONS_00000497	0.625939	0	0	0	0	0
TCONS_00000806	11.3587	5.58041	0	0	0	0
TCONS_00000969	4.28674	0.627751	0	0	0	0
TCONS_00000970	3.80863	0.0881048	0	0	0	0
TCONS_00001362	0.68836	0.561124	0.0702298	0.355612	0.358139	0.770244
TCONS_00001543	1.76211	0	0	0	0.106959	0
TCONS_00001553	1.27509	2.33375	0.1134	0.152251	0.403048	0.325489
TCONS_00001582	0.376576	0.598591	0	0	0	0.114919
TCONS_00001658	2.16395	1.27461	4.26241	0.567971	0	0.223674
TCONS_00003532	6.47185	8.41947	1.54538	4.84602	11.6591	10.8349
TCONS_00003534	0	0	0	0	0.580751	1.89244
TCONS_00003834	0.949171	0.0715332	0	0.0485723	0	0
TCONS_00003906	1.93417	0.441465	0.639361	0.899287	0	0
TCONS_00003973	1.75479	0	0	0	0	0
TCONS_00003992	0.551002	0	0	0	0	0
TCONS_00004373	2.49861	0.144107	0.825449	0.018217	0.152642	0.665753
TCONS_00004374	0.0026848	0.0337036	0.00345134	0.00364084	0.662942	0
TCONS_00004381	1.23156	0.493818	0.984139	0	0.290936	0.924347
TCONS_00004448	0.21383	0.455518	2.21737	1.06323	1.30831	1.27898
TCONS_00004481	1.32629	0.100906	0	0	0	0
TCONS_00004568	1.63986	0.829796	0.178987	0.104897	0.101416	0.380048
TCONS_00004574	1.42973	0	0	0	0.4588	0
TCONS_00004576	0.730062	0	0	0	0	0
TCONS_00004595	4.93108	3.39589	5.70507	5.69549	2.19221	7.55521
TCONS_00004597	0.803237	0	1.19143	0.276505	3.75344	0
TCONS_00004652	1.22129	0.573905	54.4878	8.9629	0	2.14851
TCONS_00004754	1.66165	0	0	0	0	0
TCONS_00004818	0.583453	0	2.53858	0.770929	0.653817	0.447413
TCONS_00004850	0.273214	0.133628	0	0.0793938	0	0.917144
TCONS_00005029	0.772359	0	0	0	0.148918	0.0485266
TCONS_00005031	1.80426	0.3586	0	0	0.0221494	0
TCONS_00005152	23.0853	12.7574	0.0297062	0	0.0252479	0
TCONS_00005153	34.1597	19.318	0.171438	0.0387538	0.0416312	0
TCONS_00005309	5.13585	0.279103	0	0	0	0
TCONS_00005501	0.759681	0	0.449992	0.0908999	0.748642	0
TCONS_00005544	1.06721	0.279408	0.387365	0.595923	2.48294	1.85063
TCONS_00005546	0.257031	0	0.0746101	0	0	0
TCONS_00005564	2.15042	0.262941	2.0733	3.12447	3.85992	3.7734
TCONS_00005709	0.683199	0.20518	1.38673	0.585146	0	0.691314
TCONS_00005726	1.3886	0.528235	0	0	0	0
TCONS_00005732	0.624702	1.77213	0.0458893	0.0484088	0	0.076256
TCONS_00005891	8.38047	6.27147	1.23627	1.49045	0.900626	2.34783
TCONS_00006052	1.30478	0	0	0	0	0
TCONS_00006315	5.71251	6.75719	1.34006	0	1.27562	4.80994
TCONS_00006535	0.0708372	0.501215	0	0.0960619	0	0
TCONS_00006721	0	0.717606	0	0	0	0
TCONS_00006773	0.30476	0.573869	0	0	0	0
TCONS_00006826	0	8.75113	0.0171287	0	0	0
TCONS_00006827	0	1.25876	0	0	0	0
TCONS_00006828	0	1.67362	0	0.083638	0	0
TCONS_00006947	0	2.22588	0.100292	0	0	0
TCONS_00007231	0.0675795	2.68389	0	0.0244384	0.0984484	0
TCONS_00007232	0.394436	3.00468	0.0380289	0.0534892	0.0861909	0
TCONS_00007411	0.567026	1.03057	0.782912	0.925576	0.321234	1.54774
TCONS_00007432	0.728424	0.448899	0	0	0	0
TCONS_00008007	0.183912	1.21733	0.0236422	0	0	0
TCONS_00008050	0.384575	1.71897	0	0	0	0.136921
TCONS_00008061	0.810017	1.48566	1.30161	1.53	0.316076	2.22473
TCONS_00008124	22.238	14.9812	0.503739	0	0	0
TCONS_00008222	0.52499	1.10366	0	0	0	0
TCONS_00008286	0	1.52822	0	0	0	1.73246
TCONS_00008336	1.8988	2.86348	0.697409	0.643738	1.40776	0.289728
TCONS_00008389	0.24853	2.33994	2.8754	6.31932	7.19582	15.529
TCONS_00008494	0.140941	0.73274	0	0.0212366	0	0
TCONS_00008559	0.106884	0.304948	0	0	0	0.713515
TCONS_00008591	0	0.995628	25.0273	0	0	0.392348
TCONS_00008592	0	0	1.39237	0	0.495377	0
TCONS_00008595	0.438636	0.500583	6.07247	0.594832	0.221191	0.937009
TCONS_00008634	76.6776	195.047	0.109725	1.73625	0.435204	0
TCONS_00008658	0.660216	2.95586	3.32957	1.03305	0.110976	0.54244
TCONS_00008689	0	10.8061	0	0	0	0
TCONS_00008712	0.0848513	0.813409	0.305417	0.13808	0.111249	0.181258
TCONS_00008713	0.214068	2.12435	0	0	0	0
TCONS_00008714	0	0.9017	0	0	0	0
TCONS_00008734	0	1.45568	0	0	0	0
TCONS_00008736	2.99857	5.98858	0.77094	0.609951	1.14667	1.44124
TCONS_00008771	0.173611	0.792518	0	0	0.0474213	0.0927166
TCONS_00008801	0.751037	0.449456	1.10675	1.99969	1.60111	0
TCONS_00008824	109.71	89.1929	0	0	0.0799919	0
TCONS_00008877	0	6.42117	0	0	0	0
TCONS_00008936	0	0.502836	0.168929	0.104826	0	0.72656
TCONS_00008944	0.433163	0.569562	0	0.446942	0	0.885086
TCONS_00008945	0	0.421605	0	0	0.403636	0
TCONS_00008946	0	0.96548	0	0.161586	0	0.73816
TCONS_00009168	0.00971916	1.17572	0.48727	0	0.084952	0
TCONS_00009169	0.695549	1.31924	0	0.810381	0.0856277	0.188344
TCONS_00009300	0.154635	1.13447	0	0	0	0
TCONS_00009330	1.10327	1.02483	0	0	0	0
TCONS_00009452	0	0.694821	1.26559	0	0	0
TCONS_00009738	0.0713207	0	0.580663	0	0.103899	0
TCONS_00009740	0	0	0.296614	0.547575	0	0
TCONS_00009754	0.0222618	0	0.8013	0.392459	0	0.0951108
TCONS_00009870	0.0770706	0	1.21721	0.492713	0.457119	0.54095
TCONS_00009881	0	0.211799	1.86886	1.76873	2.27555	1.49771
TCONS_00009929	0	0.103979	1.12194	0.37067	0	0.307315
TCONS_00009931	0.175479	0	0.145374	0.544678	0.102254	0
TCONS_00010187	0	0	2.33311	0	0	0
TCONS_00010371	0.245921	0.592485	1.05378	0.352019	0.208981	0.262666
TCONS_00010373	0	0.152336	1.02958	0	0.0972289	0.0950494
TCONS_00010453	0.0869334	0	1.22929	0.11789	0	0.123804
TCONS_00010570	0.198753	0	3.19373	0.539054	0.651462	0
TCONS_00010783	0	0	0.76224	0	0	0
TCONS_00010784	1.05978	0	0.733577	0	1.4251	0
TCONS_00010786	6.62638	4.51474	12.057	6.39302	2.12514	6.37336
TCONS_00010841	0.254679	0.697551	1.57149	0.483516	0.111303	0.652851
TCONS_00010842	0.392851	0.298887	1.40282	0.0591936	0	0
TCONS_00010906	0.0132476	0	0.493869	0.03593	0.0578966	0.113198
TCONS_00010907	0	0	0.913538	0	0.0763707	0
TCONS_00010908	0	0	0.374197	0	0	0
TCONS_00010931	0	0	0.617752	0.0224714	0.108629	0.141592
TCONS_00010939	0.329243	1.28319	0.846492	0.269576	0.108597	1.12797
TCONS_00010946	0.332773	0.142413	2.83406	0	0	0
TCONS_00010951	0	0	0.74496	0.0909946	0	0
TCONS_00010958	1.08811	0.383263	3.17746	1.62131	0.82192	0.774799
TCONS_00011006	0	0.37454	2.74231	0.604008	0	0
TCONS_00011015	0.520016	0.148364	1.54588	0.793339	0.213061	0.416569
TCONS_00011109	6.27863	6.30221	2.43898	2.17502	2.37925	1.31616
TCONS_00011112	0.0240807	0	0.742945	0.816392	0.473584	0
TCONS_00011210	0	0	1.4767	0.281883	0	0
TCONS_00011217	1.19114	0	40.0799	0.32306	0	0
TCONS_00011218	1.14836	0.449326	25.8129	3.24804	0	0.981243
TCONS_00011236	0.296633	0	2.33562	0.0502827	0.810241	1.82178
TCONS_00011281	0.0747322	1.60825	1.3038	0.144777	0	0
TCONS_00011331	0.557536	0.286323	1.3976	0	0.913732	1.3101
TCONS_00011350	0	0	1.14959	0.442474	0.396105	0
TCONS_00011361	0	0	4.47357	2.57411	1.38261	1.85848
TCONS_00011371	0.146365	0.0668141	0.639723	1.50848	0	0.0625325
TCONS_00011403	0.089918	0.461775	1.73386	1.40228	0.589458	0
TCONS_00011425	0.262232	0.448899	9.10178	3.73392	1.43256	0.280089
TCONS_00011442	0	0	1.67082	0.16524	0	0.433824
TCONS_00011445	0.163623	0.116707	0.709896	0.249624	0.089386	0.262147
TCONS_00011543	0	0.37711	0.396469	0	0	0
TCONS_00011544	0.150328	0	0.268401	0.022651	0	0
TCONS_00011545	0.028546	0	0.318034	0	0.187133	0
TCONS_00011546	0	0.0938105	0.75731	0.185788	0.269437	0
TCONS_00011572	7.0173	7.30113	2.32518	0.522364	0.731932	0.894406
TCONS_00011589	0	3.04771	0.600781	0	0.0729452	0.0713101
TCONS_00011590	0.496951	0.954443	1.37116	0	0.821063	2.14905
TCONS_00011644	0.269403	0.225463	25.6277	23.0648	0.706429	0.652227
TCONS_00011676	5.91147	2.8771	3.31536	0.510856	6.5221	1.98086
TCONS_00011678	0.136299	0.062219	1.01624	0.0739335	0.536104	0.232927
TCONS_00011694	5.56878	12.7104	3.21225	1.16181	14.5088	16.6238
TCONS_00011911	0.112279	0.448473	0.631468	1.2276	1.25741	0.689563
TCONS_00012023	0	0	0.248574	2.09778	0.140846	0
TCONS_00012087	0	0	0.289594	0.506673	0	0
TCONS_00012119	0	0	4.79603	2.1683	1.39757	0
TCONS_00012249	0	0	0.319521	0.559654	0	0
TCONS_00012250	0	0	0	0.344873	0	0
TCONS_00012461	0.303375	2.36583	0.714984	2.33129	1.32585	1.83618
TCONS_00012605	0	0	0.332676	5.7028	0	0
TCONS_00012881	1.1196	3.76925	3.6701	7.1359	1.10093	6.21833
TCONS_00012972	0	0.0386577	0.0870904	1.1484	0.07402	0
TCONS_00012999	0	0	4.69065	5.58994	0	0.0266029
TCONS_00013038	5.12961	2.57946	0	0.895651	3.30338	1.36385
TCONS_00013049	0	0	0	0.418405	0	0
TCONS_00013178	8.18321	12.9981	1.97243	5.73533	4.77132	4.20213
TCONS_00013180	0.739662	0.145538	0	0.622584	0.334404	0.0544847
TCONS_00013270	0	0	30.7097	2.78974	0	0
TCONS_00013328	0.672382	1.37025	3.81904	4.14968	1.21439	1.1432
TCONS_00013459	0	0	0.711705	1.35856	0.172827	0
TCONS_00013461	0	0	2.24978	1.01085	0.21246	0.484627
TCONS_00013468	0	0	0	1.11662	0	0
TCONS_00013484	0	0	0	0.451816	0.430207	0.226457
TCONS_00013485	0	0	0.129428	0.819205	0.220007	0.286767
TCONS_00013499	0	0	0	0.552137	0	0
TCONS_00013500	0	0	0	0.164907	0.303687	0
TCONS_00013562	0	0	6.4308	6.51832	0	0
TCONS_00013563	0	0	0	3.0888	0	0
TCONS_00013581	0	0	0	2.03974	0	0
TCONS_00013644	0	0	0.21415	2.37203	0	0
TCONS_00013655	0.221617	0.101166	0.455826	1.44256	0	0.189366
TCONS_00013911	0.503846	0.0779663	0.823348	0.868554	1.60483	0.948611
TCONS_00014996	0.0166991	0.0762295	0.536671	0.430264	8.2468	1.56958
TCONS_00015804	0	0	0	0.183384	0.827399	0
TCONS_00015805	0	0.0622682	0.420845	0.36996	2.98071	0
TCONS_00016272	0.0848304	0	0.0545253	0.057519	1.29758	0
TCONS_00016409	0	0	0	0	0.699679	0
TCONS_00016761	0.371624	0.106026	1.07488	0.902922	1.28576	0.992321
TCONS_00016772	0.345181	0.196964	0.13312	0	2.79083	2.65453
TCONS_00017079	0	0.117825	0.106177	0.0840053	0.721939	0.264659
TCONS_00017082	0.144207	0	0	0.391117	0.787793	0.5776
TCONS_00017083	0	0.108462	0.447974	0.214805	0.692259	0.169185
TCONS_00017369	0.0677477	0	2.4095	0.765602	0.7402	0.385924
TCONS_00017370	1.14727	0.448899	25.7884	3.24496	1.36093	0.98031
TCONS_00017487	0.286408	1.96114	0.883635	0.621434	2.5034	3.30384
TCONS_00017926	0.0749355	0	0.0509985	0.215194	0.606826	0.320152
TCONS_00017950	0	0	0	0	1.19112	0.0831727
TCONS_00018008	0	0	0.646114	0.592686	1.00279	0
TCONS_00018030	0	0	2.53259	0	0.148448	0.69658
TCONS_00018135	0	0	0	0	1.29775	0.48587
TCONS_00018153	8.20722	14.125	1.19118	1.30146	2.74798	4.59512
TCONS_00018232	0.483549	0	0.278332	0.0587228	0.488892	0.431681
TCONS_00018541	0	0.715836	1.35701	0.103733	5.5829	0
TCONS_00018616	0.596749	0.486446	4.87674	4.97109	33.1588	25.4043
TCONS_00019018	0.663146	0.252266	0	0	0	2.47905
TCONS_00019038	0.246311	0.0548481	0	0	0.0131276	0.680166
TCONS_00019039	0	0	0	0	0	0.31646
TCONS_00019040	0	0.0552164	0	0	0.105726	1.06309
TCONS_00019085	0	0.245852	0.0644037	0.108704	0	0.674239
TCONS_00019136	0	0	0	0	0.234889	0.918495
TCONS_00019137	0	0	0	0	0	1.27977
TCONS_00019138	0	0.0493461	0.166755	0	0.236214	1.06223
TCONS_00019325	0	0	0	0	0.0990465	0.527166
TCONS_00019453	0.37119	0.847223	0.0954339	1.25842	1.70334	4.99547
TCONS_00019597	1.33535	0.567742	0.201955	0.568115	0.171646	1.11865
TCONS_00019677	0	0	0	0	0.612621	1.41556
TCONS_00019993	0.00790726	0	0.0711541	0.257352	0.276459	1.92562
TCONS_00020231	0.770314	1.42854	0.139254	0.130577	0.78903	4.21668
TCONS_00020373	0	0.121181	0	0.125997	0	0.538723
TCONS_00020374	0	0.186565	0.118211	0	0.178613	0.74209
TCONS_00020384	0	0	0	0	0.338916	2.09836
TCONS_00020420	0.210106	0.179833	0	0.249307	0	1.06596
TCONS_00020452	0.119238	0	0.306563	0.129358	0.208444	0.764142
TCONS_00020494	0	0	0.547554	0.264741	0.387815	0.454946
TCONS_00020505	0.276488	0.302913	0	0.239964	0.31417	1.55926
TCONS_00020529	0.808806	0.710982	0.407462	0.741093	0.47767	2.03129
TCONS_00020610	1.20776	0.190113	0	0	1.36508	1.24551
TCONS_00020742	0.347442	1.75125	0.40942	0.157054	0.759218	2.78325
TCONS_00020928	0	2.21294	0	0.543449	0.233049	0.669666
TCONS_00020970	0.248381	0	0	0.505242	1.08551	1.59176
TCONS_00021054	0.0666478	0.243392	0.342706	0	0.087382	0.996605
TCONS_00021080	0.0467619	0	0.0772881	0.0362363	0	0.299676
TCONS_00021121	14.8743	28.0823	1.07595	0.486438	1.93345	2.40095
TCONS_00021122	18.6771	45.9457	0.0900082	0	0	1.57049
TCONS_00021123	16.3722	38.7581	0.638747	0.235836	1.84581	4.13958
TCONS_00021172	0.34784	0.541314	0.243901	0.879083	0.310945	0.709275
TCONS_00021186	0.894226	1.69022	0.431076	0.378954	0.366381	2.14901
TCONS_00021241	0	2.63087	0.987834	3.38673	3.35832	6.56609
TCONS_00021367	0	0	0	0.261733	0	0.962021
TCONS_00021402	0.039642	0	0	0	0	0.338731
TCONS_00021406	0	0	0	0	0	0.988032
TCONS_00021426	0	0	0.0441085	0.791015	0	1.31934
TCONS_00021443	0	0	1.09597	0	0.343179	0.7189
TCONS_00021445	0	0	0.517379	0.0654943	0.562856	0.48146
TCONS_00021497	0.0658083	0.112653	0.232643	0	0.0719012	0.59746
TCONS_00021531	0	0.0797114	0	0	0	1.13397
TCONS_00021765	0	0	0	0	0	0.936631
TCONS_00021778	0.466855	0.121088	0	0.273383	0.463707	1.58659
TCONS_00021800	0	0.102084	0.0574955	0.181957	0.733	0.621027
TCONS_00021929	0.163688	0	0	0.480948	0.238457	1.5735
TCONS_00022420	0.639687	0	1.22392	0	0.39009	0.381346
TCONS_00022444	2.82056	0	0.935705	0	0	0
TCONS_00022688	5.61123	1.04787	0	0	0	0.435878
TCONS_00022690	3.6244	0	0	0	0	0
TCONS_00022841	0.7722	0.275392	0.31021	0.425415	0	0.206195
TCONS_00022980	1.46585	0.0548481	0.278022	0.260699	0.577614	0.154
TCONS_00023183	1.51209	0	0	0	0.380125	0.314434
TCONS_00023273	18.3273	13.3099	1.55768	1.71167	2.64782	3.45128
TCONS_00023328	0.547721	0	1.6429	0.680864	0.598431	0
TCONS_00023579	0.537127	0.776445	0	0.291358	0	0
TCONS_00023642	0	0.688686	0	0.0935259	0.527467	0.44198
TCONS_00024215	1.09617	0.833981	0.234856	2.60138	0.698632	3.51242
TCONS_00024220	0.385291	3.42969	0	0.0522491	0	0
TCONS_00024371	0	1.77221	0.234856	0	0	0
TCONS_00024372	0	1.66825	0	0	0	0
TCONS_00024408	0	0	1.67807	0.368793	0.831967	0.232376
TCONS_00024536	3.5103	14.3746	35.0385	44.8028	0	11.9096
TCONS_00024676	0.277422	0.205791	0.659764	0.3574	0.121243	0.355575
TCONS_00024711	0	0.527056	2.86951	1.46134	1.00918	0
TCONS_00024735	0	0	14.093	3.60408	0	0
TCONS_00024736	0	0	11.0675	0	0	0
TCONS_00024747	0.0782586	0	0.603614	0	0.544117	0.516722
TCONS_00024756	3.17394	2.71664	0.892531	0	0.433475	0.282506
TCONS_00024788	0.0194822	0	0.951697	0.237778	0.340576	0.374559
TCONS_00024826	0	0	4.38472	3.40556	0	0
TCONS_00024858	0	0	1.70223	0.299283	0	0
TCONS_00024933	0.141326	0.161285	0.0908382	1.82069	0.154411	0.0754747
TCONS_00024944	13.1828	5.69699	1.09031	1.54452	0.264766	0.41413
TCONS_00025151	0	0.0366079	0	1.69652	0	0
TCONS_00025157	18.4375	13.7341	2.18174	4.70768	8.59725	7.74536
TCONS_00025160	0.43796	0.0526116	0.503739	1.18783	0.302216	0.344681
TCONS_00025170	0	0.141814	0.0798721	2.02218	0	0
TCONS_00025229	0.139299	0.0476916	0	0.396696	0.0456589	0.401719
TCONS_00025238	1.27717	0.703638	0.679372	1.25418	0	0
TCONS_00025239	0	0.719333	0.742756	1.92323	0	0.617134
TCONS_00025260	0.257725	0.882365	0.629486	0.768897	0.225269	2.20219
TCONS_00025332	0.037687	0	0	1.58432	0.164705	0.161013
TCONS_00025333	0.258627	0.655892	0.184704	2.57196	0.188381	1.22772
TCONS_00025653	0	0	0	0	0.409194	0.0296313
TCONS_00025742	0	0	0	0	0.285082	0.0126678
TCONS_00026152	0.188435	0	0.242235	0	2.05881	0
TCONS_00026247	0	0.0480311	0.270519	0	0.429184	0
TCONS_00026561	0	0	0	0	0.675158	0.589306
TCONS_00026562	0.0291369	0.0332518	0.0374559	0.118537	0.573022	0.715782
TCONS_00026567	0.0156815	0	0.0403174	0	0.8224	0.46898
TCONS_00026716	0.0937285	0.272275	0.295746	0	0.688915	0.127414
TCONS_00027068	0	0	0.165099	0	0	1.92046
TCONS_00027282	0.0181907	0.0553592	1.88634	1.23342	4.10748	7.59042
TCONS_00027390	13.5586	6.45738	21.6842	18.0971	10.0314	6.61373
TCONS_00027769	0	2.17602	0	0	0	6.00862
TCONS_00027936	3.40255	1.89176	1.14958	0	1.23919	0.838671
TCONS_00027937	2.05921	1.26826	0	0	0.714241	0.9077
TCONS_00027938	1.6931	1.90775	0	0.145317	0.796141	0.824077
TCONS_00028031	0.127812	0.087517	0.131443	0.658633	0.167574	1.14672
TCONS_00028032	0.0398424	0.0227345	0.0768267	0.081045	0.0870623	0.723441
TCONS_00028109	1.20783	0.137841	1.90203	1.51509	2.11145	1.48359
TCONS_00028201	0	0	0.0178386	0.0376362	0.0909687	0.56322
TCONS_00028705	2.61901	2.41409	0	0	0	0
TCONS_00028706	2.98612	2.1474	0.0525849	0	0	0
TCONS_00028776	1.23689	0.36506	0.109657	0.202437	0.1398	0
TCONS_00028870	1.27542	1.56336	0.0607247	0.0640588	0.103222	0
TCONS_00028932	2.22774	0.264828	1.96885	0.566442	0.507082	0.396572
TCONS_00028955	0.593614	0	0	0	2.94806	1.15279
TCONS_00028977	2.69548	0.106074	0	0	0.203106	0
TCONS_00029026	0.179953	0.385064	0	0.183025	0.491536	0
TCONS_00029318	1.61601	0	0	0	0	0.501111
TCONS_00029396	3.12205	2.48258	1.47591	0	0	1.46294
TCONS_00029403	1.29366	2.12722	0	0.962045	0	3.9818
TCONS_00029708	1.02936	0.419547	0.803405	1.54547	3.53465	4.16221
TCONS_00030102	1.66969	1.72293	0	0	0	0
TCONS_00030103	0.227239	1.23182	0	0	0	0
TCONS_00030111	0.0582001	1.09592	0	0	0	0
TCONS_00030112	0.410143	1.47621	0	0	0	0
TCONS_00030113	0.12298	0.898225	0	0	0	0
TCONS_00030235	0	0.624292	0	0.0549506	0	0
TCONS_00030243	0.141665	0.350288	0	0.0480277	0	0
TCONS_00030244	0	0.768755	0	0	0	0
TCONS_00030245	0.144503	0.58468	0.0168873	0	0.0574114	0
TCONS_00030252	0	0.995241	0.0622817	0.131403	0.0794019	0.103496
TCONS_00030278	0.0584963	1.13488	0.0751977	0.0793265	0.511297	0.124959
TCONS_00030284	0.129882	0.531136	0	0	0.354767	0.346814
TCONS_00030323	0.115562	0.246179	0.0594223	0.219397	0	0.0658296
TCONS_00030363	3.11769	2.58763	0.121449	0.384353	0.722557	0.403635
TCONS_00030398	27.4021	11.7123	1.71511	0	7.28855	4.38472
TCONS_00030682	0	0.65194	0	0	0.198594	0.277347
TCONS_00030683	0.0848931	0.813809	0.349219	2.78598	0	0.72539
TCONS_00030857	0	0	2.48819	0.690738	0.111303	0
TCONS_00030877	0	0	9.16195	0	0	2.76814
TCONS_00030889	0	0	2.35078	0	0	0
TCONS_00030946	0	0	1.31219	0.30092	0.872808	1.42207
TCONS_00031044	0	0	3.96009	2.88629	0	0
TCONS_00031045	0	0	13.0779	6.27089	0.128314	0
TCONS_00031046	0	0	3.54331	2.36598	0.0961128	0
TCONS_00031071	0.328665	0.390084	0.845006	0.606153	0	0
TCONS_00031089	0	0	1.94142	0.113778	0	0
TCONS_00031268	0.302355	1.15593	0.757927	1.9271	0.792836	0.871946
TCONS_00031362	0	0.185411	0	1.26684	0	0.954413
TCONS_00031384	0	0	0.161196	2.04056	0.137004	0
TCONS_00031406	0.546532	0	0.501838	0.776441	0.170609	0.500355
TCONS_00031436	1.15314	0.793199	0.467049	0.5998	0.379696	0.438673
TCONS_00031437	0	0	2.13317	3.36003	0	0
TCONS_00031438	0.34118	0.50061	9.80564	6.11388	0	0
TCONS_00031439	0	0	0	1.37634	0	0
TCONS_00031473	0	0	0.162245	0.513461	0.551583	0.509262
TCONS_00031797	0.0435857	0.298447	0.16809	0.236425	1.15878	0.4345
TCONS_00031872	0.102783	0.175947	0.990962	0.529655	1.79678	0.395213
TCONS_00031897	3.72204	0	0	0	11.2431	8.65252
TCONS_00032269	0	0.295386	0.189053	0.303137	0.771263	0.389554
TCONS_00032270	0.188932	0.311442	0.368809	0.0569354	0.963312	0.941718
TCONS_00032336	0	0	0.208335	0.34187	0.905016	0.346198
TCONS_00032612	0.0441531	0.251943	0.283797	0	1.44723	0
TCONS_00032617	0	0	0.274483	0.144777	1.10812	0.22806
TCONS_00033284	0	0.424169	0.318532	1.06407	2.07558	2.64659
TCONS_00033330	0.389331	0.57126	1.85896	1.05594	0	1.90099
TCONS_00033399	0.423423	0	0.674951	0.298585	0	4.01603
TCONS_00033532	0.147629	0	0.332112	0	0	0.578164
TCONS_00033547	0.20032	0	0.294301	0.15523	0.125066	1.03923
TCONS_00033618	0.0713946	1.0592	0.413003	0.0484088	0.234014	0.610048
TCONS_00033620	0	0	0.0146204	0.107962	0.0497048	0.364429
TCONS_00034040	0.042156	0	0.036128	0.095279	0.614119	0.990582
TCONS_00035040	0.653955	0.229634	0	0	0	0.967133
TCONS_00035197	2.00978	6.71987	1.99435	2.39074	1.38685	1.88301
TCONS_00035395	1.46479	0.338311	0.728543	0.733073	0	0.689138
TCONS_00035430	5.41513	8.00913	0.167069	0.293737	0	0.370167
TCONS_00035497	0.656068	5.80715	0.452547	0.347196	0	0.27346
TCONS_00035518	0.52623	0.247284	0.756061	0	0.54113	0.991876
TCONS_00035543	2.75115	7.20406	0.702482	1.83985	1.7294	2.29443
TCONS_00035634	1.00041	1.4693	10.8251	10.806	3.02246	6.28108
TCONS_00035889	9.53959	7.79445	0.381735	1.20808	1.37889	2.77526
TCONS_00035893	1.52205	2.09103	0.510962	0.315522	0.317764	0.952632
TCONS_00036252	1.39115	0.192438	0	0	0.368471	0.0900529
TCONS_00036364	1.51289	1.60748	0.134127	0	0.45599	0
TCONS_00036365	1.00243	1.10586	0.085909	0.679694	0.0730159	0.214138
TCONS_00036545	0.263051	0.491236	1.96745	2.14033	5.22555	7.04961
TCONS_00036611	0.462423	1.65858	0	0	0	0.0705587
TCONS_00036612	1.05044	1.5295	0	0	0	0
TCONS_00036899	0.152245	0.49952	0.758389	2.14201	0.706949	3.86204
TCONS_00036984	0.294911	0.8414	0	0	0.0920616	0
TCONS_00037026	0	0.956509	0.0769601	1.29897	0	3.45297
TCONS_00037042	0	0.872949	0	0	0	0
TCONS_00037077	0	1.25574	0.455517	0	0	2.03182
TCONS_00037212	0	0.778763	0.906464	1.85078	1.44144	1.94362
TCONS_00037318	0.116762	3.24244	0	0.10556	0	0.748273
TCONS_00037381	0.0788737	0.630088	0.567801	0.406448	0	0
TCONS_00037404	0.0288324	0.921319	0	0.175948	0.220513	0.153978
TCONS_00037482	1.07018	3.39254	5.96149	6.61131	1.81885	0.254011
TCONS_00037547	0.367464	0.220715	1.36741	0.944176	0.380354	0.330514
TCONS_00037883	0	0	0.268274	0.916392	0	0
TCONS_00037884	0	0	3.23067	2.66778	0	0
TCONS_00038094	1.37934	0.319622	3.38431	1.47173	0.3978	1.51066
TCONS_00038129	0.199789	0.243204	0.650639	0.596051	0.436572	0.199167
TCONS_00038148	0	0.0131004	1.21005	1.15195	0	0.122609
TCONS_00038415	0	0	0.661627	2.34313	0	0
TCONS_00038429	1.45445	0.362149	2.5156	2.68959	0	1.07332
TCONS_00038666	0.453991	0	0	0.829795	0	0
TCONS_00038677	0	0	0	1.5365	0	0
TCONS_00038696	0	0	0	0.806258	0	0.0940783
TCONS_00038805	0	0.567989	0.731201	4.04957	0.155366	0.759416
TCONS_00038812	0.537207	0.204358	0	1.00603	0	0.382525
TCONS_00038823	3.70118	3.62897	10.521	8.16496	3.53125	7.46099
TCONS_00038828	0	0	0	0.774221	9.10716	13.6594
TCONS_00038865	0	0	0	0.430736	0.0301772	0.0590015
TCONS_00039264	0.26852	0	0.472359	0	0.401468	0
TCONS_00039763	0.523088	0.30996	5.03034	0.136415	1.67059	0.945503
TCONS_00039819	0	0	0.157614	0.415671	1.54054	0.392871
TCONS_00039851	0	0	0	0	1.18266	0
TCONS_00040065	1.09859	2.87896	0	0	4.84567	2.95522
TCONS_00040106	0.190556	0	0	0.0574248	2.42127	2.18608
TCONS_00040336	0	0	0.911438	0	2.25353	0.137688
TCONS_00040438	0	1.61727	0	0	0	1.51363
TCONS_00040600	0	0.25499	0.143615	0.555499	0	1.19325
TCONS_00040645	0.0289292	0.0330147	0.111566	0.156923	0.25286	1.05057
TCONS_00040876	0.990165	0.0491305	0.166026	0	4.98586	2.48303
TCONS_00040881	0.102783	0	0	0.603992	0.636359	2.41519
TCONS_00041039	1.31654	0.300493	0.990383	1.28281	0.468822	0.583307
TCONS_00041069	0	0	0	0	0.229035	0.621946
TCONS_00041070	0.0746128	0.113533	0.223803	0.607092	0.108694	0.929757
TCONS_00041206	0.170289	0.178143	0.182424	0	0	0.666911
TCONS_00041245	0.950115	0.924839	0.754384	2.57689	1.09914	2.92504
TCONS_00041268	0.0600062	0	0.0257129	0.352621	0.0874158	0.769106
TCONS_00041341	0	0	0	0	0.340122	2.02521
TCONS_00041425	0.400506	1.81303	0.240266	0.181041	0.320897	1.14074
TCONS_00041491	0	0	0	0.455114	0	2.86767
TCONS_00041512	4.72182	4.49054	0	0	0.937997	3.2094
TCONS_00042130	1.17616	0.0442506	0	0	0.112972	0
TCONS_00042131	0.495047	0	0.0545476	0	0	0
TCONS_00042133	1.0042	0.0204646	0	0	0.626957	0
TCONS_00042407	0.34437	0.286787	0.0598233	0.302918	0.650817	0
TCONS_00043236	4.34667	2.48026	0	0.196483	0	0
TCONS_00043907	0.727987	0.450379	0.0147763	0	0.016745	0.00818481
TCONS_00044135	0.544544	0.245688	0.032559	0.0171733	0	0
TCONS_00044137	1.29711	0	0	0	0	0
TCONS_00044797	1.0296	0.750193	0	0	0.796098	0.69366
TCONS_00044835	10.464	10.7657	2.34383	0	2.94481	0.169341
TCONS_00044917	1.07509	1.19625	0.984706	0.965875	1.05717	0.258367
TCONS_00045095	1.07509	0.122692	0.0345511	0	1.29209	0.459319
TCONS_00045340	0.739688	0.17419	0.18112	0.183103	1.10322	0.727353
TCONS_00045341	0.277558	0	0	0.03273	0.448291	0.0257789
TCONS_00045460	8.73189	14.0186	36.814	24.4853	9.37863	11.6976
TCONS_00045557	1.54162	0	2.19038	7.04195	0	1.90658
TCONS_00045622	0.835555	0.708724	0.319332	0.15312	0.789547	2.21907
TCONS_00045623	0.243005	0.409382	0.0595021	0.251076	0.834439	0
TCONS_00045624	0.343486	0	0	0.482435	0	0
TCONS_00045812	0.978753	0.179514	0.0224678	0.0237014	0	0
TCONS_00045906	0.829502	0	0.0169259	0	1.09331	0
TCONS_00045913	0.722243	0	0	0	0.154728	0.121007
TCONS_00045918	0	0	0	0.731343	0	0
TCONS_00046016	1.34373	0	0	0	0	0
TCONS_00046017	3.17256	3.90059	0	1.60619	7.48717	6.57837
TCONS_00046037	0.562035	0.103453	2.30735	0	0	0.0774588
TCONS_00046062	0.972614	1.58928	0	0.119905	0	0.0472201
TCONS_00046098	2.78602	1.37977	0.202724	0	0.804065	1.12292
TCONS_00046390	1.51621	3.20346	0.0263393	0	0	0.568998
TCONS_00046700	0	0	0.0978206	0.974586	0.341797	0.108368
TCONS_00046744	11.6836	3.62466	0.145819	0	0	0
TCONS_00046910	2.67359	4.62596	0.849994	0.545795	0.816658	1.87306
TCONS_00046989	0.0847957	1.35479	0	0	0	0
TCONS_00047218	0.513403	1.17182	4.94989	4.0613	0.560936	0
TCONS_00047550	0.386587	1.19119	0	0	0.0844758	0
TCONS_00047656	0.520114	4.21433	0.0668613	0	0	0
TCONS_00047874	59.249	28.0245	3.76125	5.66824	3.88179	0.892889
TCONS_00047964	1.65621	0.972366	0.110761	0	0.54391	0.388563
TCONS_00048140	0.893357	1.42733	0	0	0	0
TCONS_00048179	0.296178	1.35202	0	0	0	0
TCONS_00048180	0.051049	1.54385	0	0	0	0
TCONS_00048266	0	4.21645	0	0	0	0
TCONS_00048267	0.338856	0.955403	0	0	0	0
TCONS_00048447	0.0880432	1.03826	0.301815	0.0795965	1.92389	2.00615
TCONS_00048526	0.615464	0.481634	0.271264	0	0	0
TCONS_00048605	0	0.618766	0.209099	0.496305	0.429485	0.260601
TCONS_00048625	0	0.893045	0.0670636	0.424475	0	0
TCONS_00048820	0.389645	0.898609	0	0.0220165	0.514411	0
TCONS_00048874	0.306116	0.472091	0	0	0.470049	0.353471
TCONS_00048883	0.76831	1.05734	0.755278	0	0	0
TCONS_00048884	0	0.626078	0	0.425118	0	0
TCONS_00048931	0.0847262	0.966916	1.36146	1.09152	0	0
TCONS_00048949	0	1.49272	0	0.0537505	0	0
TCONS_00048960	0.498558	0	0.534085	2.59168	0.181572	0
TCONS_00049017	0.306067	0.620962	0.262302	0	1.18899	1.08969
TCONS_00049071	0.103578	0.763792	0.317514	0.399776	0	0.136161
TCONS_00049142	0.0457493	0.352419	0.0294057	0	0.524843	0
TCONS_00049144	0.0626547	0.429018	0.422852	0.382345	0	1.2715
TCONS_00049173	59.6461	58.0047	9.51059	3.68435	9.86432	11.2504
TCONS_00049294	0	1.45169	0	0	0	1.18145
TCONS_00049323	1.11725	1.18207	0.164569	0	0	0
TCONS_00049331	0	0.606447	0.184627	0	0	0.276122
TCONS_00049340	0.156034	7.65701	0	0	0	0
TCONS_00049348	0.409237	0.655482	121.201	78.5419	0.658922	0.291402
TCONS_00049376	3.06854	3.20531	0	0	0	0.277572
TCONS_00049377	4.21166	17.0452	0	0	0	0.384665
TCONS_00049389	0	0.441073	0.147211	0	0	0
TCONS_00049414	0.0511626	1.57648	0	0	0	0
TCONS_00049426	0	0.632306	0	0.0178894	0.663009	0
TCONS_00049453	0.999524	1.99619	7.17402	3.61453	1.27407	0
TCONS_00049468	0	0.224071	0	0	0.492603	0.233013
TCONS_00049507	0.40349	0.387767	0.666109	0	1.48496	1.78737
TCONS_00049508	0.500227	1.04747	1.58697	0.616121	0.551555	0.735261
TCONS_00049669	0	0	2.9025	0	0	0
TCONS_00049698	38.9566	13.0772	39.5181	8.74842	32.9837	21.6612
TCONS_00049790	0	0	0.860758	0	0	0
TCONS_00049791	0	0	0.724232	0.190999	0	0
TCONS_00049909	0	0	0.901475	0	0	0.521049
TCONS_00049919	0.0317821	0.031089	2.59145	0.166241	0.396853	0.290968
TCONS_00050309	0.565304	0.32257	2.36179	3.64138	1.08087	1.35854
TCONS_00050417	0	0.126947	0.16683	0	1.09383	0
TCONS_00050435	0.969661	0.691626	0.272674	0.390376	0	0.388383
TCONS_00050454	0	0	0.468793	0	0	0
TCONS_00050455	0	0	0.50538	0	0	0
TCONS_00050633	0.192646	0.109926	558.694	75.7612	0	0
TCONS_00050724	0	0	0.748727	0.534301	0.0374329	0.109781
TCONS_00050756	0.191788	0.0656621	0.591711	0	1.00582	0.143394
TCONS_00050803	0.16906	0.0964678	0.603691	0.133736	0.420734	0.310985
TCONS_00050804	0	0	0	0.221386	0	0
TCONS_00050806	0	0.188897	0.248243	0	1.26592	0.530376
TCONS_00050833	0	0	1.67855	1.64998	0	0
TCONS_00050898	0	0	2.94673	0	0.871126	0
TCONS_00050930	0.186734	0	1.92039	0.0844096	1.08812	0.531865
TCONS_00050965	0	0	0.544959	0	0	0.141497
TCONS_00050966	0.0583808	0	0.90059	0.263899	0.297668	0.290995
TCONS_00050978	0	0	1.71929	0	0.0487087	0.0952338
TCONS_00051000	0	0	4.07936	0	0	0
TCONS_00051001	0	0	2.89354	0.244193	0	0
TCONS_00051018	0	0	0.631768	0	0.0715937	0
TCONS_00051060	0.422988	0.160908	0.854473	0.327778	1.5405	0
TCONS_00051061	0	0	0.960196	0	0.476053	0.598348
TCONS_00051066	0	0.131091	0.561127	0.218082	0.702821	1.61951
TCONS_00051092	0.621501	0.110824	0.42444	0.368731	0	0.66382
TCONS_00051100	0	0	31.23	30.9619	0.299546	0.130147
TCONS_00051104	0.194274	0.277137	2.18523	0.329317	0.530651	0
TCONS_00051141	0.759198	0	0.590711	0	0	0.213393
TCONS_00051180	0	0.221087	12.5765	11.2967	0	0
TCONS_00051196	0	0.0934762	1.47412	0	0	0
TCONS_00051197	0	0	1.57731	0.485309	0	0
TCONS_00051200	0	0	1.78746	0	0	0
TCONS_00051229	0.980933	0.23681	0.751751	0.588374	0.865646	1.4507
TCONS_00051356	0	0	0.892531	6.74767	0	0
TCONS_00051439	0.177066	0.757769	0	1.98097	0	1.04018
TCONS_00051514	0.151465	0.749042	1.8173	2.94408	2.20651	2.37276
TCONS_00051798	0	0	0	0.51179	0	0
TCONS_00051820	0.207732	1.18535	0.801127	0.704261	0	0.665632
TCONS_00051917	1.59095	1.87468	1.41334	2.7714	0.508756	4.55906
TCONS_00052025	0	0	10.4641	31.3769	0	0
TCONS_00052043	0.410519	0.936988	15.8318	10.9949	5.83084	5.4809
TCONS_00052066	0	0	0	1.44227	0.357544	0
TCONS_00052072	0.317528	0.0724742	0.89801	0.516718	3.19172	0.40698
TCONS_00052122	0	0	0.0234918	0.817794	0	0
TCONS_00052190	0.130794	0.728768	0.128576	0.563409	0	0.378013
TCONS_00052252	0	0	0.469445	1.09656	0	0
TCONS_00052320	0.077841	0.0888341	415.672	62.4913	0	0
TCONS_00052334	0	0.0900538	0.652111	1.07009	2.66037	1.97463
TCONS_00052343	0	0.17354	0.270666	0.761405	0	0
TCONS_00052345	1.3654	0.0994612	0.522836	0.945502	0.634814	0.744701
TCONS_00052356	0	0	2.3145	2.98415	0	0
TCONS_00052357	0	0	1.58967	2.49147	0	0.150949
TCONS_00052405	0	0.0888054	0	1.31153	1.36033	0.831146
TCONS_00052426	0	1.14707	0.124241	1.54653	0.126714	1.73423
TCONS_00052428	0.121543	0	0	0.753481	0	0
TCONS_00052434	0	2.61083	11.692	9.83687	5.24297	5.36383
TCONS_00052444	9.02533	7.2391	1.64182	1.2701	31.2573	30.011
TCONS_00052451	0	0	13.6438	13.6843	0.335795	0
TCONS_00052470	0.423668	0.587108	0	0.307786	0.562085	0
TCONS_00052572	0.281499	0.321253	0.8323	1.06887	0.369073	0.300667
TCONS_00052947	2.33865	0.366322	3.00636	0.435293	4.40892	1.5673
TCONS_00053557	0	0.456537	0	0.325496	1.74832	0
TCONS_00054278	0.243393	0.0843218	0	0	0	0
TCONS_00054428	0.0114792	0.117903	0	0	0.802689	0.392348
TCONS_00054852	0.213741	1.17898	0	0	0.700591	0
TCONS_00055725	2.65623	5.62064	0	0.621791	1.9175	2.73578
TCONS_00055957	0.299207	0.334895	0	0.13265	0.905285	1.20457
TCONS_00055958	0.179223	0.255667	0.064798	0	0.40387	0
TCONS_00056139	0	0.605438	0.639361	0.20234	1.81136	0.743716
TCONS_00056140	0	0.229511	0	0	0.439458	0
TCONS_00056571	0.66727	0.407949	0.934371	0	0.989423	0.254538
TCONS_00056574	1.49611	0.728768	1.12582	0.0494846	3.03004	1.13028
TCONS_00056724	5.08774	1.72037	1.45341	2.87477	3.29409	5.93734
TCONS_00056827	0	0.687826	0.608763	0.875711	1.88146	0
TCONS_00056833	0	0	0	0.609951	0.737143	0
TCONS_00056851	19.7389	22.4586	50.2141	36.3622	27.5426	16.0027
TCONS_00056916	0	0	0.152771	0.107439	0.216406	0
TCONS_00057378	0	0.145916	0	0.15605	0	0.491635
TCONS_00057546	0	0	0	0.0209793	0.067611	0.528763
TCONS_00058188	0	0	0	0	0	1.46837
TCONS_00058406	0.493327	1.29489	0.761013	0.869697	0.323401	2.42383
TCONS_00058811	0	0	0.097641	0.0412008	0.630703	1.29803
TCONS_00059446	0	0.193754	0.545625	0	0	0.483567
TCONS_00059505	0	0	0.032547	0.034334	0.331949	0.81127
TCONS_00059531	0	0.216704	0	0.401708	0	0.60034
TCONS_00059538	0.72659	0.156876	1.64088	2.9826	0.901139	2.34917
TCONS_00059624	0	0.0878426	0.519481	0	0.168197	0.904349
TCONS_00059684	0.572341	0.473548	0	0.174633	0.719131	1.10036
TCONS_00059689	0.0488609	0	0	0	0	0.52188
TCONS_00059882	0.379509	0.216552	0.133054	0.0935727	0.904681	1.65825
TCONS_00060035	0	0	0	0	0	2.48908
TCONS_00060039	0	2.31491	0	1.0188	0	2.24681
TCONS_00060044	0	0	0.450804	0.982814	0.459777	1.4483
TCONS_00060138	0	1.07863	0.0736363	0	0	0.978914
TCONS_00060163	0	0	0	0	0	0.257886
TCONS_00060434	0	0.706726	2.34634	1.67958	0.605383	3.0635
TCONS_00060439	0.40039	1.82774	0.0643382	0.0678707	0.328095	0.748394
TCONS_00060705	0.804188	0.256972	0	0	0	0
TCONS_00062190	1.45485	1.44077	0.370954	0.114136	0	0
TCONS_00062230	0.490588	0.830776	0.0203438	0	0	0
TCONS_00062303	5.05937	0	0	0	0	0
TCONS_00062307	10.8732	0	0	0	0	0
TCONS_00062308	16.439	0	0	0	0	0
TCONS_00062311	14.2691	6.20351	0	0	0	0
TCONS_00062812	1.05284	0.183763	0.0159228	0	0	0
TCONS_00062873	1.93091	1.00599	0.539611	0	2.52245	2.46591
TCONS_00062981	1.01522	0.270338	0	0	0	0.0722898
TCONS_00062986	0.975114	0.387802	0	0	0	0
TCONS_00062991	3.08696	3.85802	0	0	0	0
TCONS_00063114	2.98858	1.69523	0	0	0	0
TCONS_00063267	1.13485	0.749807	2.12431	0.539988	0.696096	0.978208
TCONS_00063341	0.856097	0.01954	0	0	0	0
TCONS_00063676	0.399261	0.719442	0	0	0	0
TCONS_00063765	0.468906	0	0	0	0	0
TCONS_00063889	0.435582	0.0497097	0.895913	0.255966	1.07873	0.837436
TCONS_00063893	0.961519	0	0.449471	1.48172	0	0.840266
TCONS_00064460	1.69445	0.441031	0	0	0	0.0635029
TCONS_00064567	0.709658	0	0	0.17676	0.0949421	0.216566
TCONS_00064762	2.70059	0.684885	3.73395	1.53001	0	0
TCONS_00064776	0.935021	0.426827	0.312515	0	0.122591	0.359528
TCONS_00064850	0.975596	1.45595	0.0482362	0	0	0
TCONS_00064894	1.74083	0.67308	0	0	0.187082	1.30054
TCONS_00064921	1.21613	2.62965	0	1.49728	1.67838	2.35859
TCONS_00064922	13.0198	5.46427	8.82336	2.17502	10.7205	10.8832
TCONS_00065202	0.375404	2.63173	0.068941	0.0727262	0	0
TCONS_00065651	0.233629	1.65306	0.780864	3.67514	5.20728	2.09611
TCONS_00065694	0.460658	3.0191	0.0169195	0	0	0
TCONS_00065695	0	0.864912	0	0	0	0
TCONS_00066043	0.312776	3.65871	0	0	0	0
TCONS_00066128	0.92075	2.44053	0	0.0402782	0	0
TCONS_00066161	1.12032	1.25297	0.403253	0.151926	0	0.0478644
TCONS_00066162	0.283636	1.08312	0.182309	0.177525	0.0238382	0.0233038
TCONS_00066253	0	0.546117	0	0	0	0
TCONS_00066370	21.2126	9.18248	0.13433	0.708529	0	0
TCONS_00066375	0	0.711934	1.65324	0.559646	1.4261	0
TCONS_00066438	0	0	0	0	0.298544	0.583703
TCONS_00066464	0	0.19494	0.247035	0	0.65321	0.273672
TCONS_00066599	0.220061	0.828759	0.0282891	0.0298423	0	0
TCONS_00066833	1.21215	0.620116	0.913447	0.4818	1.87239	0
TCONS_00066857	0.418646	0.147006	0.107635	0	0	0.233895
TCONS_00066879	0	0.493461	0	0	0	0
TCONS_00066892	0.783718	2.68319	0.767602	1.99907	0.815502	1.27556
TCONS_00066926	0	1.04576	0.185996	1.04644	2.74009	3.70892
TCONS_00067076	0.0316751	0.0602472	1.00439	0.773178	0.438364	0.225546
TCONS_00067399	0.0104527	0	0.631544	0.113399	0	0
TCONS_00067400	0	0	2.17643	0	0	0
TCONS_00067631	1.27865	2.64485	2.56831	1.43594	0	0
TCONS_00067632	1.10075	0	0.951929	0	0.918398	0
TCONS_00067633	0.84979	1.17397	0.862433	0	1.6126	0
TCONS_00067635	0	0.441465	0.603841	0.374703	1.14719	0.708301
TCONS_00067654	0	0.0395513	2.98497	1.83292	5.6041	5.84864
TCONS_00067727	0	0.555656	0.58909	0	0.876191	0.367093
TCONS_00067834	0	0.233107	1.83806	0.692491	1.97667	1.66744
TCONS_00067855	0	0.161031	5.80449	3.69452	0	0.533288
TCONS_00067972	0	0.503651	0.644692	0	0.306845	0
TCONS_00067996	0	0	9.97639	0.992844	0	0
TCONS_00068011	0	0	3.71151	4.13587	0	0
TCONS_00068339	0.164993	1.88294	4.35622	1.25642	2.19096	5.55796
TCONS_00068405	0.253763	0.933157	0.688677	0	0	0.301158
TCONS_00068633	0	0	0.113084	1.07364	0.0480564	0
TCONS_00068634	0	0.137041	0.951929	3.36541	0	0
TCONS_00068706	0	0	0.0536486	0.687215	0	0
TCONS_00068707	0	0	0.206869	1.52759	0	0
TCONS_00068747	1.82733	2.0854	9.09314	25.0202	3.73542	6.79969
TCONS_00068865	0.259886	0.463418	0.167043	1.21148	0	0
TCONS_00069036	0.603879	0	0	1.15778	0.955556	1.24551
TCONS_00069128	0.183938	0	1.18227	1.57539	0	0
TCONS_00069130	0.143234	0	0	0.534156	0.273866	0.344221
TCONS_00069138	0	0.936988	0	4.04874	1.631	1.75389
TCONS_00069150	0.202547	0.231151	2.05046	0.927019	0.0553248	0.216339
TCONS_00069216	0	0.544685	1.45718	3.64071	1.17331	2.67635
TCONS_00069291	0.304267	0.810219	2.73797	4.67629	1.10812	1.73325
TCONS_00069317	0.599241	0.373019	0	1.84688	0.595201	0.465487
TCONS_00069336	0	0	0	1.64296	1.26443	0.424906
TCONS_00069350	0	0.382189	11.8256	6.25871	4.61948	8.07055
TCONS_00069456	0.999278	0.676509	0.217726	1.1484	0.25907	1.01305
TCONS_00069576	2.6911	4.12819	1.27114	4.27741	5.44288	3.42247
TCONS_00069595	0	0	0.0125436	0.423434	0	0
TCONS_00069606	0	0.134074	0	0.567171	0.636665	0
TCONS_00069630	0	0.111357	0.301046	0.185252	0	0.0833767
TCONS_00069642	0.456304	0	0	1.01659	0.640994	0
TCONS_00069647	0.0196712	0.0448985	0	0.0400139	0.343879	1.09255
TCONS_00069742	0	0	0.0557598	0.0588213	0.805655	0.0926583
TCONS_00070943	0	0	0	0.0582353	0.70379	0
TCONS_00071167	2.38641	0.408514	3.37453	0.161809	4.43249	0
TCONS_00071220	0	0	0.0309777	0	0.7372	0
TCONS_00071265	0	0	0.942369	0.874817	1.40965	0.689028
TCONS_00071326	0.344491	0.157257	0.708556	0.560595	3.31219	0.294359
TCONS_00071394	1.11387	0.582622	0	0.251752	2.73824	0.297429
TCONS_00071417	0	0.630918	1.15486	0	2.1141	0.885731
TCONS_00071896	0	0	0	0	0.681016	0
TCONS_00072115	0	0	0	0	0.464801	0
TCONS_00072148	0.447302	0.0157068	2.12312	0.429275	1.41352	0.690915
TCONS_00072535	0.891576	0.720721	0	0.188916	0.263825	0.595179
TCONS_00072536	1.7439	1.37417	0.106753	0	0.725851	1.10872
TCONS_00072539	0	0.486346	0	0	0.737227	0
TCONS_00072565	0	0	0.37732	0	0.372417	0
TCONS_00073149	0	0.0480507	0.487132	0.114195	0.828048	1.97875
TCONS_00073717	0	0.0419547	0	0.847516	0.0803331	2.27744
TCONS_00073718	1.80053	0.390154	0	0.278167	1.14548	0.681617
TCONS_00073746	0.0228595	0.30001	0	0.0619993	0	0.756898
TCONS_00074064	4.15247	6.90231	7.65894	14.2003	3.15612	4.24239
TCONS_00074081	0	0.141559	0	0.42053	0	1.01574
TCONS_00074110	0.0495311	0	1.13338	0.671688	0.432935	1.3755
TCONS_00074124	0.0648187	0.147945	0	1.09875	0	1.86928
TCONS_00074127	0.0414632	0.141956	0.0533014	0.262397	0.271812	1.15145
TCONS_00074282	0	0.285861	0	0	0.182451	0.891808
TCONS_00074283	1.13588	0.220125	0.633665	0	0.234159	0.640949
TCONS_00074369	1.06103	1.7255	0.272794	0.143886	0	0.566641
TCONS_00074499	0.849947	0.0923791	0.0867156	0.128068	0	1.78683
TCONS_00075139	0.852869	0.0263058	0	0	0	0
TCONS_00075147	1.07446	0.191594	0	0.0910671	0	0
TCONS_00075696	1.6117	2.26081	0.0287757	0.0607114	0.0978285	0.0717267
TCONS_00076106	2.23014	0.190882	0.250851	0	0	0.29775
TCONS_00076767	1.29578	0.301791	0	0.0358612	0.231142	0.112981
TCONS_00077117	0.322528	0.107356	0	0	0.528583	0.401904
TCONS_00077241	22.5249	9.3193	0.728623	1.08177	5.01534	3.46792
TCONS_00077567	4.88229	1.79877	0	0	0.504029	0.90334
TCONS_00077568	3.06793	3.88633	1.49867	0.20802	0	0.589831
TCONS_00077810	0	0.819864	0	0	0	0
TCONS_00078109	0.375192	0.0389253	0.745394	1.38762	0.670793	0.0728618
TCONS_00078215	3.3689	1.70471	0.245138	0	0	0
TCONS_00078276	2.43965	7.81716	3.31714	2.92666	8.0991	13.3296
TCONS_00078369	0	2.45391	0	0	0	0
TCONS_00078395	3.16646	3.64715	0.855627	0.836238	0.534718	0.85728
TCONS_00078450	0.477943	0.654528	0.21504	0	0.522193	0.867828
TCONS_00078635	0.294228	1.34312	0	0.199501	0	0.314263
TCONS_00078649	0.800614	1.89262	0.441085	0.387752	0.374888	0.671888
TCONS_00078744	19.1386	29.5054	54.6534	65.3476	18.8568	6.42455
TCONS_00078772	0	0.512564	0.021384	0	0	1.63459
TCONS_00079471	0.0248262	0.169993	0.829773	0.218833	0.40687	0.4773
TCONS_00079475	0	0	0.705542	0.2217	0	0
TCONS_00079489	0	0.0507351	0.895344	0.0602874	0.0323818	0.284903
TCONS_00079571	2.38209	2.4337	2.27478	1.29213	0.396592	0.0969254
TCONS_00079579	0	0	9.8509	0.76976	6.82203	2.72827
TCONS_00079610	0	0	1.55762	0.666139	0	0
TCONS_00079637	0	0	2.5698	1.35545	0	0
TCONS_00079647	0	0.0881377	0.719788	0.0785492	0.506287	0.247469
TCONS_00079685	0	0	1.26928	0.656854	0	0.437761
TCONS_00079770	33.6273	23.8075	4.80315	6.2808	7.65431	8.89613
TCONS_00079923	0	0	11.8133	8.2668	0	0
TCONS_00079956	0	0	1.5999	2.34638	1.52562	1.55627
TCONS_00080173	0.442765	0.252647	1.32251	1.07724	7.71167	8.01172
TCONS_00080476	0	0	0	0.456454	0	0.148765
TCONS_00080500	0	0.198354	0	0.471401	0.607681	0
TCONS_00080634	0	0	0.792638	1.98201	0	0
TCONS_00080638	0	0	0.249255	1.38549	0.0325919	0
TCONS_00080742	0.581042	0.0288304	1.20159	1.23331	1.26967	0.0539658
TCONS_00080759	18.167	8.41461	1.54971	1.9643	1.53155	3.01441
TCONS_00080791	0	0	0	2.3556	3.37399	0
TCONS_00080857	2.2061	0.578926	0.727949	1.00789	1.39207	1.58768
TCONS_00080951	0	0	0.257727	0.0302086	4.81905	0
TCONS_00080955	0	0	0.0479751	0.0506092	2.36496	0.0797222
TCONS_00080986	0.144404	0.148317	0.389828	0.0587474	0.631092	0.0616946
TCONS_00081593	1.12558	6.53945	6.31393	3.88535	4.69555	5.90181
TCONS_00081668	0	0	0.0700143	0.0422048	2.29526	0.149587
TCONS_00081933	0	0	0	0.451729	0.349393	0.142317
TCONS_00082429	0	0	2.73191	1.79439	3.41714	0
TCONS_00082622	0	0.367027	0	0.048459	1.48362	0.30534
TCONS_00082926	0.0758198	0.131851	0.0603369	0.039169	0.126232	0.0385631
TCONS_00083115	0.015367	0.105223	0.533371	0.354265	0.235057	0.689363
TCONS_00083150	0.125362	0.0408761	0.33382	0.0971445	0.704411	0.153027
TCONS_00083213	0.342694	0.293318	0.0550671	0.348544	2.90177	1.83014
TCONS_00083243	0.593317	0	0.183052	1.99539	1.19278	0.20279
TCONS_00083244	0	0.223317	0.782606	0	0.570132	0.325122
TCONS_00083275	0.0915169	0.0626648	0.0705876	0.372316	1.11989	0.195497
TCONS_00083301	0	0	0.125223	0.0660494	2.1286	3.43346
TCONS_00083316	0	0	0.103331	0	3.33729	0.858547
TCONS_00083414	0.206798	0	0	0	2.14647	0
TCONS_00083454	0	0.151782	0.0412692	0.0497544	0.25054	0.107767
TCONS_00083804	0	0	0	0	0.0761135	1.11611
TCONS_00083827	0.0358271	0.0817735	0	0	0.195721	0.6888
TCONS_00083906	0	0	0	0	0	0.902
TCONS_00083907	0	0	0	0	0	0.485973
TCONS_00083908	0	0	0	0	0.264291	0.660271
TCONS_00084000	0.0736604	0	0.121746	0.0214051	1.56361	1.596
TCONS_00084344	0	0	0	0.127489	0.205432	0.883638
TCONS_00084359	0.333712	0.0740523	0	0.226272	0.0810241	0.930692
TCONS_00084366	0.210391	0.573905	0.217687	0.201804	0.0897052	0.855021
TCONS_00084551	1.08987	0	0	0	1.23841	5.12197
TCONS_00084827	4.70231	3.33908	35.911	21.6338	11.0365	11.4587
TCONS_00084907	0	0.0223917	0.491844	0.558761	0.321561	0.565835
TCONS_00084983	0.0704321	0	0	0	0	0.421277
TCONS_00084992	0.52781	0	1.65857	1.51105	0.512601	2.88139
TCONS_00085010	0.0183326	0.0209216	0	0	0	0.626589
TCONS_00085020	0.477006	0.4234	0.332148	0	1.40426	2.25023
TCONS_00085090	20.2784	0	0.0218693	0	0	9.84842
TCONS_00085171	0.198087	0.0753537	0.297083	0.358165	0.324639	1.02261
TCONS_00086385	1.76139	0	0.0956742	0	1.13842	0.158986
TCONS_00086448	6.43942	0.319514	0	0	0	0
TCONS_00086449	1.85562	0	0	0	0	0
TCONS_00086477	37.1286	46.1733	91.8064	31.6181	20.7647	11.7192
TCONS_00086633	0.715097	1.9042	0	0	0	0
TCONS_00086760	1.10144	0.161153	0.108917	0	0.246855	0.120661
TCONS_00086852	1.20634	0.705139	0.0756468	0	0.578645	1.25705
TCONS_00086909	0.371204	0	0	0.243015	0.391586	0.656243
TCONS_00087148	0.972962	0.748853	0.0581746	0.889846	0.889989	1.69174
TCONS_00087321	0	2.54451	0.667857	0	0	0.462419
TCONS_00087336	0	0.911273	0.342162	0	0	1.45305
TCONS_00087450	0	1.0755	0.77094	2.20744	0.655238	0.732058
TCONS_00087465	0.494855	0.594464	0.167406	0.882986	0.113825	0.166911
TCONS_00087585	0	0.439857	0.255476	0	0	0
TCONS_00087597	1.18168	0.888825	0.241669	0	0.528171	1.31951
TCONS_00087644	0	0	1.63777	0.11518	0	0
TCONS_00087741	0	0	1.69478	0	0	0
TCONS_00087876	0	0	0.288536	0	0	0
TCONS_00087878	4.45385	2.31038	43.3748	29.1925	2.06445	1.72986
TCONS_00087960	0	0.17906	1.83771	1.11115	0	0
TCONS_00087991	0	0	1.81589	0.0563409	0	0
TCONS_00088004	0.202151	0	1.40761	0	0.478545	0.755706
TCONS_00088059	0	0	0.57076	0.267599	3.66521	2.00229
TCONS_00088409	0.351504	0.165177	0.392057	0.953344	0.214615	0.242931
TCONS_00088492	0	0	0.225088	1.35484	0.360107	1.38614
TCONS_00089199	0	0	0.212101	0.149164	6.24932	1.99725
TCONS_00089419	0	0	0	0	0.319085	0
TCONS_00089425	0.0522478	0.0447199	0.0671652	0	0.44241	0.320882
TCONS_00089488	0.825867	0.143304	0.149005	0.0785932	1.50916	0.226974
TCONS_00089496	0	0.85124	0.442553	1.86741	1.50454	2.08365
TCONS_00089715	0	0	0	0	0.655238	0.0600516
TCONS_00089913	0	0	0.0881293	0.278904	1.19845	0.439344
TCONS_00090162	0.126083	0	1.45873	0.17098	19.9746	1.34668
TCONS_00090183	0.128148	0.159541	1.85703	0	1.27284	0.846133
TCONS_00090225	0	0.0856309	0.137796	0.0581448	0.796389	0.572453
TCONS_00090678	0	0	0	0.0224876	0.144943	1.87745
TCONS_00090762	0.154635	0.0504209	0.0851935	0.389442	0.337903	1.27413
TCONS_00090764	0.123597	0.176315	0.317771	0	0.20256	1.84818
TCONS_00090773	15.9267	20.6773	5.82288	2.77407	7.02438	4.99412
TCONS_00091005	8.31946	4.26559	11.3148	5.88624	8.95798	2.06051
TCONS_00091030	0	0	0	0	4.78428	11.3585
TCONS_00091051	0	0.405397	0	0.802874	0	1.93925
TCONS_00091818	1.29821	0.347237	0	0	0	0
TCONS_00091983	0	0.257353	1.40114	0.229355	2.99767	4.17492
TCONS_00091986	0	0.191553	0.647314	0	3.34175	1.23503
TCONS_00092007	2.91143	0.97511	1.32892	1.94548	0.829822	0.51828
TCONS_00092245	0.863529	0.0328493	0	0.156137	0	0
TCONS_00092466	0.977102	0	1.30841	0.331261	0	0.173939
TCONS_00092515	0.620846	0.121461	0	0.57732	1.0078	0.454712
TCONS_00092558	0	1.73572	0	0.675006	0.181281	2.24475
TCONS_00092690	13.6119	0.805481	0	0	0	0
TCONS_00093142	0.79901	0.0479921	0	4.0775	5.51359	1.84158
TCONS_00093160	3.44498	1.07923	1.69327	1.41983	0.811828	2.52519
TCONS_00093168	0	0.527763	0	0	0.168423	0
TCONS_00093360	2.98601	3.32526	0	0	0	0
TCONS_00093361	2.17189	3.47876	0.0489824	0.826748	0	0
TCONS_00093438	1.13593	2.74703	1.73839	1.17366	2.2458	6.58637
TCONS_00093492	0	0	3.24552	1.33608	0.134558	0.131542
TCONS_00093493	0	0.0828495	4.38624	2.16586	0	0
TCONS_00093676	0	0.213264	1.21527	0.775159	3.36287	1.71419
TCONS_00093687	2.63944	2.15621	8.03098	8.42042	2.42738	3.46818
TCONS_00093692	0	0	1.56342	0	0.531515	0.279785
TCONS_00093713	0	0	1.07048	0	0	0
TCONS_00093728	1.12165	0.590795	0.961263	0.429018	2.57669	0
TCONS_00093806	0	0	1.19077	0.685171	0	2.96812
TCONS_00093816	0	0.217383	0.522382	0.344415	1.12383	0.230579
TCONS_00093825	0	0	1.66087	0	0	0
TCONS_00093826	0	0	0.911957	0.292791	0	0
TCONS_00093833	0.194782	0.749198	0.899564	0.136963	0.189169	0.755126
TCONS_00093834	2.04615	3.29663	2.39825	1.95866	0.394515	0.899901
TCONS_00093868	0	0.364249	0.410302	0.225072	0	0
TCONS_00093884	0	0.0469892	0.335225	0.186121	0.029991	0.131934
TCONS_00093885	0	0	0.266835	0.272406	0	0
TCONS_00093886	0	0	0.691137	0.350699	0.163583	0
TCONS_00093994	0.0137494	0	0.494901	1.28654	1.11166	1.99725
TCONS_00094038	0	0	0.445346	1.26484	0	0.512341
TCONS_00094072	0	1.26303	0.0748801	1.8958	0.763707	2.23976
TCONS_00094124	0.0441531	0.403109	2.27037	2.33515	7.86328	11.9314
TCONS_00094148	0	0.622463	0.337597	1.94503	0.750434	2.67553
TCONS_00094184	0	0	0.349673	3.31985	0.702461	12.7835
TCONS_00094236	0	0	0.806961	1.17286	0.396271	0.178794
TCONS_00094254	0.604975	0.564883	0.0353501	0.894985	0.180269	1.17485
TCONS_00094284	0	0.184218	0	0.629343	0	0.560341
TCONS_00094290	0	0	0.0614584	0.314902	0.0298484	0
TCONS_00094683	0	0.314074	0.353783	0.261246	2.4055	1.29337
TCONS_00094957	0.44691	0.102005	0	0.678778	1.71877	0
TCONS_00094974	0	0	0	0	0.818413	0
TCONS_00095178	0	3.17025	3.99439	2.67937	3.06281	4.83393
TCONS_00095269	0.369776	0.466891	0	0	1.30659	0.621844
TCONS_00095307	0.172763	0.197162	0.444179	0.0937133	2.2651	0.147622
TCONS_00095308	0	0	0	0.451816	3.09418	0
TCONS_00095354	0	0	0	0	1.25587	0.263083
TCONS_00095381	0.236899	0.642092	0.637622	0.501964	3.59129	1.43911
TCONS_00095392	0	0	0	0.730671	0.365943	0
TCONS_00095500	0	0.0930343	0.209594	0.110551	0	2.43803
TCONS_00095683	0	0.0427291	0	0	1.14542	1.19973
TCONS_00095920	0.163612	0.0439336	0.630974	0.548156	2.79706	3.824
TCONS_00095922	0	0.244156	0.0500045	0	0.849999	0.249284
TCONS_00096152	1.31757	0.404206	0.892409	1.46014	1.8575	2.66326
TCONS_00096200	0	0	0	0	0	0.461915
TCONS_00096813	5.33712	0	0	43.5992	19.4142	22.9387
TCONS_00097001	1.26025	0.449446	0.101254	0	1.96212	0.201909
TCONS_00097095	0.740231	0	0	0.01894	0.457791	0.149176
TCONS_00097577	0.180385	0.754819	0	0.652317	1.44529	0.25689
TCONS_00097886	0.134701	0	0	0	0.00865722	0
TCONS_00097893	0.415719	0	0	0.162438	0	0
TCONS_00098009	0.178118	0.894398	2.79346	2.27051	3.11374	5.40299
TCONS_00098074	0.275869	0	0	0	0.321504	1.92507
TCONS_00098083	0.68132	0.125409	0.0565061	0.238434	0.384206	0.187797
TCONS_00098168	0.663465	0	0	0	0.39869	0.283457
TCONS_00098306	0.526467	1.74237	0	0.285575	0	0
TCONS_00098352	0.0619851	0.282955	0.0255585	0.0872295	0	0
TCONS_00098415	0.227802	0.844914	0	0.0772303	0	0.182485
TCONS_00098616	0.40622	29.7212	0.232089	6.8553	0	11.9558
TCONS_00098680	0.466388	1.19757	1.04921	0	0	0
TCONS_00098765	2.66218	1.42413	1.01599	1.35381	11.8164	30.1229
TCONS_00098787	0.208391	0.535098	0.415229	1.46245	0.944893	1.48017
TCONS_00098801	1.6152	2.15423	0.300197	0.0791698	0	0.124712
TCONS_00099340	0	0.192438	3.57667	1.02901	1.84236	0
TCONS_00099341	7.56414	0.423156	6.48253	0	7.61626	2.37624
TCONS_00099402	5.21887	4.00771	2.75881	2.11657	0.213161	0
TCONS_00099474	0	0	0.763635	0.362503	1.10335	1.20551
TCONS_00099495	1.10569	3.33861	3.31653	2.06169	5.88927	0.787317
TCONS_00099556	0	0	0.684503	0.219765	0.202356	0
TCONS_00099581	0	0	1.00977	0.710143	0.915443	0.950855
TCONS_00099876	0	0.257212	0.289732	1.00028	0.0895453	0.525229
TCONS_00099986	1.99342	0	0	0.38618	0	0
TCONS_00099992	1.9718	4.08188	4.65691	5.78318	12.6255	2.64483
TCONS_00100199	0.325701	0.0929244	0.15701	0.11042	2.04617	1.91333
TCONS_00100247	0.0555192	0	0.0356853	0	0.320147	0
TCONS_00100819	0	0	0	0.308463	1.68996	0.388725
TCONS_00101072	0	0	0.146086	0.393829	0.413873	0.0809191
TCONS_00101120	2.63347	0.255174	0.319373	0.707509	1.19435	0.0530715
TCONS_00101309	0	0	0	0	0	0.169563
TCONS_00101319	0.109273	0	0	0	0	0.766979
TCONS_00101351	0	0	0	0	0	0.404466
TCONS_00101388	10.7996	32.021	53.2915	30.3102	19.4169	16.4264
TCONS_00101469	0	0.480898	0.331038	0	2.25085	0.650117
TCONS_00101470	0.408529	0.254304	0	0	0.892705	0.396679
TCONS_00101587	0.573134	0.899353	0	0.45338	0	0.714187
TCONS_00101683	0.10418	0.65391	1.00443	1.05958	4.89449	4.89605
TCONS_00101708	0	0	0	0	0.136446	1.16714
TCONS_00101737	0	0.617213	0	0.205358	0.945451	0.924257
TCONS_00101862	0	0	0	0.62734	0	0.699987
TCONS_00102004	0	0.100993	1.17553	2.54016	0.386753	1.13425
TCONS_00102009	1.96445	10.7955	1.94255	5.16401	4.75493	26.7925
TCONS_00102023	0	0	0.143892	0	0.331949	0.649016
TCONS_00102341	5.99197	8.6949	0.0510115	0	0	0
TCONS_00102467	8.62089	9.12024	0.161785	0.170668	0	0
TCONS_00104239	0.748208	0	0.0282891	0	0	0.0470091
TCONS_00104930	1.05652	0.167462	0.603629	1.47254	0.769557	0.501537
TCONS_00104995	48.0647	199.399	55.0584	20.3533	35.5964	30.263
TCONS_00105527	0.757881	0.249494	0	0	0	0
TCONS_00105529	0.728225	0.277023	5.72698	2.01381	2.49615	2.86723
TCONS_00105756	7.1073	2.02776	0	0	0	0
TCONS_00105925	4.90711	8.96017	0.229387	0.665449	0.779844	0
TCONS_00106182	7.41432	4.70965	0.719335	0.189708	5.65525	5.6779
TCONS_00106287	0.924152	1.1167	0	0	0	0
TCONS_00106396	0.486079	0.618732	0.0600827	0.152116	0.102131	0.399367
TCONS_00106792	2.0067	0.783454	0.882508	1.43225	0.576971	2.82019
TCONS_00106922	0.466422	0.108263	0.335364	0.364498	0.69099	0.74305
TCONS_00107065	0.833669	7.56798	0	0	0	0
TCONS_00107152	0.164599	0.626149	0	0	0	0
TCONS_00107163	2.3298	0	0	0	0	0
TCONS_00107613	0.800909	2.64049	0.114398	0.120679	0	0
TCONS_00107907	2.8068	0.686398	0	0.226565	0.146032	0
TCONS_00107952	0.0542195	4.08385	0.766697	0.294107	0.118479	0
TCONS_00107954	0.0813292	1.20659	0	0.11029	0.177718	0
TCONS_00108097	0.0814733	0.72059	0.0261837	0	0.0445082	0.565637
TCONS_00108210	0	2.98544	0	0	0	0
TCONS_00108212	2.95983	2.8875	0	1.35951	1.87772	1.59768
TCONS_00108232	0.18243	0.649365	0.0335022	0.0589028	0.170846	0.213409
TCONS_00108276	1.82111	2.81575	3.47383	5.65617	25.417	16.8158
TCONS_00108431	2.88825	2.57222	0.112774	0	0	0.028831
TCONS_00108464	0	1.14552	0	0.822393	0.411262	0.670073
TCONS_00108491	0.250579	1.09987	0.396459	0.993288	0.800277	1.31762
TCONS_00108595	0.531061	1.17172	0	0.0960225	0.309455	0.302519
TCONS_00108611	0.451873	1.67599	0.399361	0	1.17256	1.87024
TCONS_00108717	0	0.407329	0	0	0	0.0519854
TCONS_00108745	0.253771	0.37872	0	1.24419	0	0
TCONS_00108746	0.136183	0.577259	0	0.342972	0	0
TCONS_00108813	1.69412	1.99574	0.070252	0	0.597087	0.466962
TCONS_00108977	0.116499	8.37591	0	0	0	0
TCONS_00109009	0	0.390582	0.39704	0.27168	1.62342	0.534955
TCONS_00109066	0	2.68014	0	0.110667	0	0
TCONS_00109067	0.124137	5.1709	0	0	0	0
TCONS_00109068	0.0272669	2.43755	0	0	0	0
TCONS_00109177	0.0687609	0.0784716	0.640848	0.233115	0.075127	0.403936
TCONS_00109244	0	0.0791821	2.31902	0	4.09359	0
TCONS_00109245	2.39192	0.909907	3.97168	0.810918	3.92007	1.7032
TCONS_00109246	2.45661	0.674928	2.51471	0.123385	9.04627	0.777449
TCONS_00109416	0	0	1.79417	0	0	0
TCONS_00109417	0	0	4.95548	5.13252	0	0
TCONS_00109418	0	0	1.31373	0.356365	0	0
TCONS_00109481	0	0	2.08362	0	0	0.95217
TCONS_00109751	1.5362	0.415219	0.987399	0.93197	0.176676	0.259074
TCONS_00109752	10.4418	48.1804	27.8403	52.7066	15.2113	22.1678
TCONS_00109760	0	0.167177	1.24287	0.317845	0	0.125171
TCONS_00109855	0.560455	0	4.90321	0.527798	1.46282	0
TCONS_00109904	0	0.12434	3.78162	0	0	0
TCONS_00109905	0.287363	0	1.92913	0	0.767478	0.272827
TCONS_00109934	0.302573	0.801996	0.163113	0	0	1.89736
TCONS_00109960	0.581409	0	0.644317	0.299065	0.569524	0.385448
TCONS_00110019	2.10006	1.66723	0.391254	0	0.199521	0.260065
TCONS_00110038	0	0	1.12999	0	0	0
TCONS_00110069	2.84852	2.90697	3.9787	2.6	0.718212	1.63826
TCONS_00110073	0.0908259	0.518264	8.87359	4.31089	0	0
TCONS_00110119	0	0	0.569887	0	0	0
TCONS_00110280	0.16139	0.257854	0.484092	0.0875437	0.235109	0.114919
TCONS_00110388	0.127179	0.0829368	0.397046	0.24638	0.43671	1.16433
TCONS_00110781	0.129071	0	0.774306	0.525099	0	0.551441
TCONS_00110951	0.15891	0.362705	2.45138	4.95644	0	0.678925
TCONS_00110953	0	0	0.840361	1.32975	0	0
TCONS_00110998	0.232	0.0240694	0.460913	0.686429	0	0.495594
TCONS_00111138	0.077841	0	0	1.3019	0	0.94227
TCONS_00111140	0	0.164201	0.215788	0.845505	0.157203	0.40981
TCONS_00111170	0.100731	0	0	1.27494	0.807085	0.286907
TCONS_00111213	0.0916203	0.418237	0.677229	1.3667	2.40247	0.978589
TCONS_00111281	0.108695	0.496183	0	1.51086	1.90014	1.6834
TCONS_00111390	0.121208	0.345813	0.233721	1.97243	0.794577	0.129461
TCONS_00111476	0.311008	0.382232	0	0.240076	0.585505	0.899455
TCONS_00111550	0	0	0.801199	1.16056	0.0101635	0.0298071
TCONS_00111633	0.455014	0.704728	0	1.8952	0.426121	1.45799
TCONS_00111651	0.488064	1.09256	0.0965248	0.229105	0	0
TCONS_00111652	0	0.903918	0.0745026	0.130989	0	0
TCONS_00111751	0.45288	0	0	0.0146226	0.282748	0
TCONS_00112143	1.61895	0.0615861	0.208118	0	2.00468	0.230558
TCONS_00112730	0.389931	0.100565	0.00566397	0.0149374	2.29624	0.0847083
TCONS_00113034	0	0.0466827	0.0788773	0	0.983246	0.262147
TCONS_00113352	0	0	0.123738	0.0652658	1.15684	0.20562
TCONS_00113519	21.8595	0.424984	24.6538	70.6999	44.593	26.9675
TCONS_00113598	0	0.415706	5.46309	3.12851	1.59195	0
TCONS_00113716	0.7897	0	0.769067	0.0973552	0.941251	0.920152
TCONS_00113792	0.179524	0.187804	0	0.0405752	0.948035	0.383497
TCONS_00113931	0	0	0	0	1.7743	0
TCONS_00113996	0.101125	0.519328	10.6598	3.42837	1.65731	2.37624
TCONS_00114196	0.526467	1.91169	1.96881	1.006	1.77792	0
TCONS_00114200	0	0	0	0	0.652145	0.144892
TCONS_00114247	0	0	0	0	2.43821	1.81604
TCONS_00114807	0	0.0902603	0.101672	0.107254	2.76523	0.168953
TCONS_00115225	0.477612	0.272531	0	0	0.313099	1.63243
TCONS_00115245	0	0	0	0.0380496	0.061312	0.839126
TCONS_00115531	0	0.0473378	0.0177743	0	0.151067	0.590724
TCONS_00115556	0	0	0	0	0	2.28682
TCONS_00115623	0	0	0	1.03253	0	0.599237
TCONS_00115972	19.1874	20.9783	0.431216	2.00153	5.4242	5.58924
TCONS_00116026	0.961275	0	0.359485	0.568835	0	1.71744
TCONS_00116044	0.445755	0	0	0	0.233772	0.723683
TCONS_00116045	0	0	0.398961	0	0.226057	3.68317
TCONS_00116060	0	0	0	0	0.635349	1.05588
TCONS_00116130	0.184857	0.210964	0.138621	0.0835612	0.605916	0.904955
TCONS_00116299	0	0	0.564701	0.148927	0.59994	1.34893
TCONS_00116537	0	0.307065	0.179862	0	0.235182	0.643749
TCONS_00116625	0.0589211	0.369832	0	0.0998781	0.257505	1.3216
TCONS_00116834	0	0	0.0884811	0	0	1.02923
TCONS_00117714	5.50527	0.828495	1.60725	0.793056	0	0
TCONS_00117715	0.311899	0.284758	1.02643	0	0.981435	0.612973
TCONS_00118583	5.95789	0.0686797	0	0	0	0
TCONS_00118584	1.66251	0	0	0	0	0
TCONS_00119251	0.323546	0.3397	1.40582	1.43913	0.296941	0.110585
TCONS_00119269	0.52018	0.469966	0.0835871	0	1.46821	0.2778
TCONS_00119275	6.45266	7.83903	45.9345	39.8943	0.606458	0.74108
TCONS_00119546	0.790249	1.8037	9.78933	15.1005	23.3906	52.1782
TCONS_00119606	1.2448	0	2.92803	6.46492	0	1.64073
TCONS_00119649	0.740999	0	0.511131	0	0.315943	1.0038
TCONS_00119764	2.33989	0.984403	0	0	0	0.889551
TCONS_00119765	0.80218	0.544645	0	0.42687	0	0
TCONS_00119786	3.00746	9.86337	1.20113	1.94021	3.12639	9.41843
TCONS_00120439	6.26974	0	0	0	0	0
TCONS_00120599	1.59858	0.632932	0	0	0.855467	0
TCONS_00120631	1.82091	0.259759	10.8262	4.62999	0.994751	0
TCONS_00120899	0	0.529504	0	0	0	0.0707961
TCONS_00120949	0.538806	1.98134	0.0769601	0.0811857	0	0.383663
TCONS_00121075	0.605699	1.03686	0.743241	0.373357	0	0.352878
TCONS_00121121	0.423655	1.11314	0.0126654	0.0534434	0.129176	0.25256
TCONS_00121463	1.37248	2.08841	0	0.116326	0.0781016	0.0152702
TCONS_00121469	0	1.62282	0	0.0321395	0	0
TCONS_00121487	0	0.453904	0	0.0179788	0	0
TCONS_00121545	0.987415	1.51693	0.439385	0.97852	0.497923	0.324508
TCONS_00121583	0	0.368939	0	0	0	0.361739
TCONS_00121630	0	0.650215	0	0.134905	0.0592859	0.077276
TCONS_00121631	0.91565	2.38414	0.674249	0.337552	0.369089	0.531728
TCONS_00121644	1.14373	1.33789	30.9862	12.9509	7.81016	7.81833
TCONS_00121780	0	1.11059	0.0271957	0.172134	0.0924569	0.81346
TCONS_00121870	0.0848931	0.145323	0.0218262	0	0	0.417099
TCONS_00122015	0.224606	0.799132	0.560482	0.197085	1.32805	0.846705
TCONS_00122051	0	0.30189	1.06875	1.28118	0.990936	0.161454
TCONS_00122204	0.759418	5.26842	0	0.0406516	0	0
TCONS_00122205	4.03577	8.30395	0	0	0	0
TCONS_00122428	0.0500972	0.247746	1.45975	0.747301	0.656825	0.998825
TCONS_00122508	2.62505	0.272343	4.60163	0.647238	0.52147	0
TCONS_00122509	1.10524	1.26133	5.25697	0.599525	0.724542	0
TCONS_00122594	0	0	1.38717	0	0	0
TCONS_00122789	0.398654	0	1.19577	0.090102	0.217782	0.354833
TCONS_00122808	0.187921	0.348498	1.66083	0.509678	1.18059	0.602152
TCONS_00122937	0	0	0.571827	0.393407	0	0
TCONS_00122938	0	0	2.03078	0.30604	0	0
TCONS_00123025	0.401268	0.552432	0	0	1.47531	2.31303
TCONS_00123034	0.412977	0	1.37146	0.466696	0.300808	0.0735163
TCONS_00123050	0.783354	0.893983	0.82205	0	0.80348	1.57094
TCONS_00123055	0	0	4.15462	4.54812	0	0
TCONS_00123103	0.131995	0	0.509042	0.0447492	0.252376	0.281965
TCONS_00123278	0.340266	0.0443795	0	0.145022	0.509856	0.477659
TCONS_00123279	0	0	0.728773	0	0	0
TCONS_00123372	0.0905081	0.10329	1.47376	0.16365	0.13185	0.193342
TCONS_00123385	0.0291493	0.0665317	1.01174	0	0.127392	0.186805
TCONS_00123396	0	0.0399528	1.19261	0	1.224	0.710458
TCONS_00123408	0	0.0461625	0.701985	0.246843	0.132585	0
TCONS_00123419	0.0929476	0.106074	0.866268	0.88232	0.203106	0.397107
TCONS_00123441	2.63115	0	0.59689	0	0.0676413	0
TCONS_00123482	0.937229	1.32777	2.742	2.93638	1.05931	4.00419
TCONS_00124008	0.215186	0.122788	0	1.75087	0.352663	0
TCONS_00124050	0.25907	0.591314	0.350566	1.46076	1.34079	0.669931
TCONS_00124085	0	0	0	1.09913	0	1.8101
TCONS_00124184	0	5.63087	0.140951	0.743449	0.239594	0.936894
TCONS_00124199	0	0	1.09247	0.221625	0.214272	0.349115
TCONS_00124236	0.517685	1.198	0.813377	0.48752	0.72273	0
TCONS_00124299	0.0438165	0.350031	0.33796	1.18838	3.54262	6.27121
TCONS_00124305	0.211296	0	0	1.49	0	0.180547
TCONS_00124315	2.35115	2.68319	1.38528	4.98185	2.67587	4.60396
TCONS_00124343	30.4881	4.06863	0	0.166713	0	0
TCONS_00124344	0	4.91042	0	0.166713	0.805908	0.393921
TCONS_00124423	1.81111	1.48816	0.0931282	1.37538	0.712365	0.928529
TCONS_00124432	1.43682	3.09727	0.513068	2.43557	12.2971	4.5187
TCONS_00124436	0.0328415	0.074959	0.274418	0.757114	0.0717642	0.841866
TCONS_00124489	0.0933502	0.106534	0.528012	0.557003	0.530363	0
TCONS_00124545	0	0	0.343038	0.995149	0	0.0997569
TCONS_00124575	0	0.540146	9.61911	2.23117	2.90575	1.29994
TCONS_00124743	0	0	0.0645255	0.0680683	1.53557	0.857797
TCONS_00125402	0	0	0.041198	0.010865	1.173	0.479222
TCONS_00125406	0	0	0.0271957	0.0286889	2.35765	0.903844
TCONS_00125941	0	0.0730572	0.082294	0.0289375	0.652806	0.0911675
TCONS_00125975	0	0	0.102614	0	0.436067	0
TCONS_00126347	0	0.454954	0.144133	0	0.136113	0.292737
TCONS_00126369	0.342779	1.64299	51.3794	17.478	9.73739	6.7366
TCONS_00126394	0.218804	0.049941	0.168765	0.0593438	2.58187	0.0934814
TCONS_00126396	2.6449	0	9.7511	2.50395	2.39906	0.106604
TCONS_00126416	0	0	0	0	0.68815	0
TCONS_00126646	0.700682	6.22573	0.772059	0.271483	1.64047	1.06913
TCONS_00126727	0	0	0	0	0.864075	0
TCONS_00126731	0.0903894	0	0	0	0.888823	0
TCONS_00126754	0.0946311	0.129594	0	0.282323	0.785783	0.606449
TCONS_00126841	0	0	0	0.211014	0.396691	0.0923331
TCONS_00126881	0.0518853	0.0888192	0	0	1.12748	0.855906
TCONS_00126983	0	0.23832	0.216493	1.24238	0.736007	0
TCONS_00127259	1.83628	0.438615	0.768553	0.897617	3.77928	2.96478
TCONS_00127285	0	0.0543557	0.183684	0.581307	1.45709	0.915704
TCONS_00127369	0	0.121676	0	0.12393	1.33131	0.780883
TCONS_00127462	0	0	0	0	2.01673	0
TCONS_00127828	0.830929	0.474138	0.267042	3.66216	1.36179	2.44065
TCONS_00127928	0.133657	0.190666	0	0.00755216	0.584127	0.773274
TCONS_00127931	0	0.367044	0	0.256002	0.244452	1.37409
TCONS_00127999	0	0	0	0	0.838158	0.7794
TCONS_00128039	0	0	0	0	0	0.562646
TCONS_00128346	0	0.263234	0.266864	0	0	0.443458
TCONS_00128657	1.71757	2.18631	0	0	0.43306	1.69341
TCONS_00128786	0.171134	0.0488257	0	0	0.841404	0.913937
TCONS_00128985	0.374144	0.284655	0.721449	0.422811	0	2.53093
TCONS_00129145	0.159498	0	0.102519	0.454219	0.348531	1.19251
TCONS_00129233	9.11635	0	0	0	1.29918	5.71526
TCONS_00129340	3.2118	1.55834	1.38451	1.64309	0.882544	2.05419
TCONS_00129396	0.196301	0	0	0.177468	0.357459	1.11823
TCONS_00129409	0	0	0	0.134376	0.0541325	0.793786
TCONS_00129474	5.40516	13.1178	2.99045	1.76289	8.37249	7.74634
TCONS_00129559	0.0183619	0.08382	0.212439	0.224104	0.120371	1.2944
TCONS_00129581	0.824719	2.1765	0.530093	0.1398	0.337903	1.65164
TCONS_00129588	0	0	0	0	0	0.642226
TCONS_00129775	21.8144	3.44702	2.4807	0.796449	1.46671	0.896147
TCONS_00130155	5.23612	0.0853655	0	0	0	0
TCONS_00130158	2.31888	0	0	0.0176664	0	0
TCONS_00130228	0.7645	0	2.39737	0.612615	0	2.42493
TCONS_00131423	2.35866	0.10767	0	0	0	0
TCONS_00131576	0.773174	0.132355	0.0248481	0	0	0.0412911
TCONS_00131651	0.718907	0	0	0	0	0
TCONS_00131741	11.6062	4.42511	14.7341	7.43288	2.42702	6.09298
TCONS_00132084	0.276491	0.335259	0.222145	0.187474	5.04112	3.28541
TCONS_00132113	2.26234	6.65019	15.5989	25.1014	5.84243	7.90819
TCONS_00132129	0.401906	2.04106	0	0	0	0
TCONS_00132160	1.57177	0.978402	1.16333	0	1.56117	3.56107
TCONS_00132227	3.69186	4.1236	0	0	0	0
TCONS_00132228	2.93749	1.8948	0.0547272	0	0	0
TCONS_00132661	0.635558	0.248679	0	0	0	0
TCONS_00132717	0.13476	0	0.327223	0.0710683	0	0
TCONS_00132784	1.09472	0.659362	0.0781817	0.164949	0.132897	0.129918
TCONS_00132805	2.6458	0.100648	0	0	0	0
TCONS_00132807	1.10962	0.584458	0	0.0385833	0	0
TCONS_00133060	1.40701	0.95254	0	2.71652	0	0.866028
TCONS_00133348	0.323444	0.855693	0.207896	0.179436	0.128505	0.0942187
TCONS_00133356	0.0270672	1.91516	0	0.0734112	0	0
TCONS_00133451	0.719364	1.10043	2.75458	0.415117	0.267563	2.77913
TCONS_00133609	0.15203	0.650625	0.0209396	0.0441785	0	0.0115987
TCONS_00133785	0	3.4547	0	0	0	0
TCONS_00133899	0.192216	1.46972	0	0.0781989	0	0
TCONS_00133930	1.36855	0.681922	0.074336	1.01943	0.252719	1.89408
TCONS_00133995	0.0469803	2.75224	0	0.0424732	0	0
TCONS_00134069	0	3.50369	4.73601	2.13164	0	2.8332
TCONS_00134187	0	1.54621	3.42721	0.592686	0.191007	1.96062
TCONS_00134224	0.982127	0	0.280564	0	1.27177	0
TCONS_00134290	0.151687	0.302941	0	0	0.552437	0.40504
TCONS_00134291	0	0	0.542305	1.12571	0.475785	0
TCONS_00134300	0	2.01991	0	0	0	0
TCONS_00134306	0	0	0.220621	0.847817	0	0.602295
TCONS_00134416	0.0485001	0.802568	0	0	0	0.20721
TCONS_00134501	0.195929	1.5652	0	0	0	0
TCONS_00134652	0.329461	0.644552	0.121007	0.234027	0.102847	0.134055
TCONS_00135007	0	0	0.726705	4.40798	0	0
TCONS_00135062	0.0249881	0.028517	1.41339	0.542179	0	0.0533792
TCONS_00135118	1.72418	1.7888	1.61196	0	0.513766	2.34383
TCONS_00135295	0	0.0461084	0.649224	0.219159	0	0
TCONS_00135324	0	0.0746038	0.315135	0.26595	0.321408	2.47872
TCONS_00135325	1.21707	4.08003	2.37943	7.42706	0.72028	2.59988
TCONS_00135369	1.30035	0.531697	3.50413	3.07415	0.471048	1.20321
TCONS_00135436	1.45296	2.21087	27.8924	15.2374	3.59829	2.89687
TCONS_00135441	0	0	1.87517	0.474751	0	0
TCONS_00135479	0.248979	0.615638	1.60033	0.112546	1.72286	0.797798
TCONS_00135493	0	1.08263	3.47559	4.88856	0.932836	2.93843
TCONS_00135516	20.8405	12.8726	82.1675	62.7876	16.9015	13.3099
TCONS_00135518	0	0.0550784	43.1192	35.0149	0	1.28872
TCONS_00135546	2.16854	0.85402	1.10945	0.0444444	4.27311	0.31505
TCONS_00135600	0.844496	0	25.4515	4.07188	2.15293	1.10244
TCONS_00135744	1.98519	0.727215	4.09579	2.32651	1.07111	2.0942
TCONS_00135946	0.609914	0	5.06618	5.40796	0.922683	0.200444
TCONS_00135975	0	0	5.07404	5.10368	0	0
TCONS_00135976	0	0	5.07404	5.10368	0	0
TCONS_00136062	1.20404	2.30845	0.15478	0.718425	0.789306	0.154323
TCONS_00136138	0.159462	0.341215	0.0256237	1.02716	0.0435563	0.38322
TCONS_00136187	0	0	12.5717	8.59147	19.8834	21.2543
TCONS_00136284	0	0	0	1.09055	0	0
TCONS_00136285	0	0	0.0250023	2.38694	0.02125	0
TCONS_00136298	0	0.169732	0	1.03726	0.0928557	0.226936
TCONS_00136331	0.0902711	0	0.773631	0.897718	0.0657525	0
TCONS_00136379	0.106212	0.525252	0.77371	0	0.464183	2.26889
TCONS_00136412	0	0	0	1.6121	0.0387715	0
TCONS_00136478	2.05676	0	0	4.86619	2.10375	0
TCONS_00136572	0	0	0.484912	1.57724	0	0
TCONS_00136594	0	0	0	2.07109	0	0
TCONS_00136913	0	0	0	0.146226	1.79074	0.299444
TCONS_00136914	0	0	0.0537974	0	1.5546	0
TCONS_00136915	0	0	0.222829	0	0.686528	0
TCONS_00136933	0	0	0	0	2.323	0
TCONS_00137177	0.435713	0.639317	1.97374	1.04105	1.04278	0.0443221
TCONS_00137520	0.262432	0.279528	0.224906	0.332157	0.993994	0.149494
TCONS_00138165	1.99836	1.8869	1.66673	4.00042	2.93716	1.47377
TCONS_00138366	0	0	2.40711	0	30.141	20.3564
TCONS_00138367	2.61239	6.55892	5.09529	4.37334	44.1721	36.4853
TCONS_00138649	0	0	0.47995	0	0.937349	0
TCONS_00138738	0	0	0	0	1.51716	0.494385
TCONS_00138757	0.926716	0.111325	0	0	1.59871	0
TCONS_00138932	0.173575	0.699911	1.47268	0.266768	3.0849	3.01575
TCONS_00139081	0.0770706	0	0.127382	0	0	0.293995
TCONS_00139145	0	0.0343999	0	0.0408767	0	2.18929
TCONS_00139221	0	0	0	0	0	0.69014
TCONS_00139670	0.950095	0.945262	0.187901	0.0330363	0.452487	0.858668
TCONS_00139989	0.251681	0.20143	0.571445	0.930826	1.71418	2.14357
TCONS_00139990	5.61827	2.84601	2.57941	1.12729	5.88789	1.10219
TCONS_00140125	0.444233	0	0	0	0	1.66069
TCONS_00140218	4.99417	3.34731	8.15247	3.76254	2.07869	3.89484
TCONS_00140226	1.95396	2.55102	0	0.211981	18.0695	10.6187
TCONS_00140247	0	0	0.14377	0	0	1.35381
TCONS_00140268	0	0.349291	0	0	0.966057	0.617493
TCONS_00140332	0.0346917	0.224349	0	0.156817	0	0.37054
TCONS_00140381	0	0	0.0118069	0	1.19416	1.49112
TCONS_00140422	4.09706	2.4441	0	0	1.05127	1.22662
TCONS_00141029	1.81492	0	0.0630569	0	0	0
TCONS_00141838	0.415735	0.0512916	0	0.0152372	0	0
TCONS_00142192	3.13487	0.143104	0	0	0.0913363	0.0892889
TCONS_00142327	1.08276	0.241762	0.0302587	0.1596	0	0.150846
TCONS_00142406	1.23639	1.30076	0	0	1.64636	0.907895
TCONS_00142512	1.21371	2.60727	0.0917785	0	0	0.152512
TCONS_00142655	1.14581	0.591548	0.666338	0.869406	0	0
TCONS_00142682	3.36425	0.677535	0	0	2.48652	1.79667
TCONS_00142804	1.15803	2.03742	0.0413517	0.109055	1.05437	0.206147
TCONS_00142805	3.44217	3.41079	0.344458	0	0	0.484337
TCONS_00142850	1.37091	0.391128	0.542251	1.2513	1.61305	0.732128
TCONS_00142976	0.598673	0.99067	0	0	0	0
TCONS_00142977	0.833112	0.134348	0.419077	0	0.296819	0.522298
TCONS_00143059	1.07864	0.930733	0.524204	0.142706	1.12102	1.85458
TCONS_00143120	9.59146	3.38805	2.05499	0	3.49316	0.650449
TCONS_00143160	4.50766	0.6859	0	0.10188	0	0.160487
TCONS_00143230	2.51624	0	0	0	1.00285	0
TCONS_00143376	0.555968	0.0773761	0.156886	0.367778	0.0296313	0.434506
TCONS_00143405	5.56341	1.42307	3.57592	0	7.75532	2.45886
TCONS_00143420	2.78543	0.127152	0	0	0	0
TCONS_00143452	3.25317	0	0.486631	0	1.47344	1.89528
TCONS_00143492	1.62706	3.56974	0.518848	0	0	0.916076
TCONS_00143960	0.813772	0.503044	0.261528	0	3.92692	1.8108
TCONS_00144157	0	0.435326	1.0788	0.569018	1.50038	2.20012
TCONS_00144317	0.244083	1.06779	0.0697271	0.0551667	0.0296313	0
TCONS_00144320	0	0.660438	0	0	0.137454	0.161248
TCONS_00144385	16.9951	56.8717	76.4658	87.2809	42.528	74.8344
TCONS_00144399	0.199789	0.684012	1.59235	0.216746	0.523887	0.768215
TCONS_00144422	4.09945	2.47679	0.206662	1.19905	1.22953	0.858547
TCONS_00144478	0.50341	2.10651	1.07857	0	0	42.6566
TCONS_00144479	1.73506	0.106457	0.68752	0	0.693052	0
TCONS_00144522	0.114216	0.570262	0	0	0	0
TCONS_00144523	0	0.489364	0	0	0	0
TCONS_00144543	0.192989	0.66073	0	0	0	0.0374782
TCONS_00144590	0.972377	0.478924	0.0789475	0	0.402595	0
TCONS_00144631	2.33717	1.12305	0	0.667248	0	0
TCONS_00144753	0	0.42763	0.442639	0	0.0663898	0
TCONS_00144840	5.42282	8.88627	0.178746	0	0.607681	0.594059
TCONS_00144866	0.399283	1.36702	0.513284	0.196897	0.158637	0.155081
TCONS_00144894	0	0.345113	0	0	0	0
TCONS_00145084	0	0	0.987703	0.0248079	0.0799495	0
TCONS_00145594	0	0	1.28098	0	0.153342	0.089943
TCONS_00145853	0	0	0.630416	0	0	0
TCONS_00146214	0.39485	0.500681	0.394788	1.5667	1.11846	0.562315
TCONS_00146221	0.307279	1.36373	0	1.5742	0	0.948142
TCONS_00146262	0.179602	0	0	1.18299	0.504592	0.164427
TCONS_00146293	0.0519527	0.340915	0	1.18008	0.085144	0.277451
TCONS_00146330	0.626974	0	0	1.30036	2.01477	0.315137
TCONS_00146333	0	1.72237	0	2.48079	0	3.71247
TCONS_00146344	0	0.100777	0	0.958012	0	0.0471596
TCONS_00146458	0	0	0.476036	2.05434	0	0
TCONS_00146461	0	0	0.899667	0	0.973186	0
TCONS_00146473	0.248421	0.60532	0	0.919598	0.3081	0.301193
TCONS_00146474	0.0494743	0	0	1.10701	0	0
TCONS_00146476	0	0	0	0.901213	0	0
TCONS_00146482	0	0	1.01793	0.86598	0	0
TCONS_00146483	0	0	0	1.00445	0.0599462	0
TCONS_00146486	0	0.31843	1.00186	1.10905	0	1.08933
TCONS_00146819	0.191257	0.0763934	0.0737588	0.311234	0.668685	0.714979
TCONS_00147360	0.742229	0.091573	0.0773631	0	0.394515	0.257115
TCONS_00147422	0.0796755	0.254597	0	0	0.557134	0
TCONS_00147480	5.66657	2.57418	0.891107	0.0149212	4.95297	0.82266
TCONS_00147540	0.617696	0.36779	0	0	1.29108	0.401591
TCONS_00147579	0.198181	0	0.0636911	0.0671881	1.73224	2.85763
TCONS_00147645	0.0158764	0	0.122456	0.0430598	8.88132	1.08528
TCONS_00147766	0	0.230241	0	0	1.01736	0.464125
TCONS_00147985	0.125967	0.143757	0	0	0.619335	0
TCONS_00148251	0.325445	0	0.19175	0	1.95567	0.463473
TCONS_00148329	0	0	0.214409	0.339272	1.36673	0
TCONS_00148351	0.544919	0.398638	0.520884	0.265268	0.946485	0
TCONS_00148562	12.1499	0	0	1.64081	12.9994	11.9541
TCONS_00148599	0	0.481124	0	0.395799	1.60626	0
TCONS_00148604	0.860744	1.16648	0.311202	0	2.70375	2.01109
TCONS_00148727	0	0.0295225	0.13302	0.280648	0.226114	0.994703
TCONS_00148837	0	0	0	0	0	5.10134
TCONS_00149146	0.0382726	0	0	0	0	1.30812
TCONS_00149474	0	0	0.115215	0.0607706	1.27301	2.48895
TCONS_00149563	0.121635	0.20822	0.104242	0.219932	0.708782	2.42513
TCONS_00149652	0	0	0	0	0.0573458	0.840905
TCONS_00149709	0	0	0	0	0	0.747851
TCONS_00149787	2.55587	0.741031	0.0532801	0.805612	1.117	4.63347
TCONS_00149819	0	0.0359557	0.303762	0.405891	1.51462	1.78353
TCONS_00149820	0	0	1.61616	0.893042	0	2.17409
TCONS_00149825	0.334792	0	0.202531	0	0.129102	1.17794
TCONS_00149834	0.508292	0.290037	0.790976	0.163253	0.58458	0.800067
TCONS_00150368	2.68909	0.631822	0.101672	0.0536272	0	0
TCONS_00150516	11.5432	0	0	0	0	0
TCONS_00150535	3.64695	2.59609	0	0	0	0
TCONS_00150546	9.5696	0.470736	0.10605	0	0	0
TCONS_00150547	1.58734	0	0	0.0742269	0	0
TCONS_00150652	0.897705	0.178171	0	0.105858	0	0.125065
TCONS_00150680	3.12197	1.8894	0	0	0	0
TCONS_00151513	4.69468	0	0	0	0	0
TCONS_00151518	0.665176	0.0240989	0	0	0	0
TCONS_00152326	2.35192	1.27813	0.0143972	0.0151877	0	0
TCONS_00152327	1.43418	0.144416	0	0	0	0
TCONS_00152871	1.2606	0.464074	0.0261374	0.0275725	0	0
TCONS_00152999	0.429883	0.18563	0.044807	0.157557	0.73626	0.570841
TCONS_00153051	46.2764	33.4655	0.33839	0	0	0
TCONS_00153630	3.09253	0.807905	38.1742	13.2634	0	0.119389
TCONS_00153782	3.32583	1.59811	0	0	0.3825	0
TCONS_00154290	0.566937	0.139892	0.354553	0.38441	1.42301	1.26018
TCONS_00154328	5.75235	1.75872	16.2801	6.16609	0.833544	0.619293
TCONS_00154341	1.02668	0	0.313454	0.469892	0.224347	0.246732
TCONS_00154650	2.88287	0.695962	0.142537	0.0751816	0.242291	0.23686
TCONS_00154655	0.902711	0.643873	0	0	0	0
TCONS_00154750	1.35822	0	0	0	0	0
TCONS_00154822	1.19548	0	0.021645	0	0.257552	0.0719368
TCONS_00154823	0.416756	0.271778	0	0	0	0
TCONS_00154824	2.38391	0	0.0356343	0	0	0
TCONS_00154847	1.40463	0.440823	1.17368	0	0.537135	0.450081
TCONS_00155011	0.311364	1.42135	0	0.0263899	0	0
TCONS_00155086	0.343437	0.798393	0.0327031	0.0172493	0.0277951	0
TCONS_00155135	0.219346	1.18574	0.0148407	0.0156555	0.0252268	0
TCONS_00155136	0.0795076	2.24248	0	0	0	0
TCONS_00155201	0	7.53813	0	16.0706	0	15.3552
TCONS_00155363	0.22168	1.29304	0.284972	0.267217	0.430585	0.420933
TCONS_00155905	0.188435	1.33329	0.532917	1.58432	0.823524	0.966076
TCONS_00155913	0.453417	0.748942	0	0.533971	0.59969	0.713693
TCONS_00155977	1.97595	2.40049	0.0819391	0	0	0
TCONS_00156371	0.0262232	0.404009	0	0	0	0.0280089
TCONS_00156425	1.03948	3.61041	0.0580983	0	0	0
TCONS_00156440	0	0.96499	0	0	0	0.056447
TCONS_00156490	1.36309	1.95222	0.116045	0.501906	1.88381	1.48484
TCONS_00156495	0.338074	0.964546	1.15893	1.22256	5.66374	5.89788
TCONS_00156526	0.0406454	0.296867	0.0731502	0	0.0355268	0.225748
TCONS_00156540	1.56145	2.44752	0.0725516	0	2.17877	1.40656
TCONS_00156542	0	0.349689	0	0	0.103011	0
TCONS_00156632	3.2496	6.15686	1.17616	2.26755	1.93035	1.81968
TCONS_00156757	0.563956	3.36549	1.14787	0.820542	1.28369	2.1961
TCONS_00156770	0	3.16192	0	0.0736714	0	0.232102
TCONS_00156772	0	5.32276	0.294872	0.311062	0	0.653333
TCONS_00156969	0.35744	0.193225	1.01572	0.433699	0.0822176	0
TCONS_00157282	0.278234	0.0793817	1.27421	0	0	0.445769
TCONS_00157284	0	0	1.75578	0	0	0
TCONS_00157311	0	0	2.11932	0.0931533	0	0
TCONS_00157375	0.0989663	0.0847071	127.159	114.102	0.0946129	0.0528526
TCONS_00157376	0	0.0269483	91.8454	102.951	0.0343996	0
TCONS_00157575	0	0	0.894378	1.08864	0.623714	0.22865
TCONS_00157652	0.294617	1.17678	1.23949	1.70707	0.0292631	0.257464
TCONS_00157717	0	0.364384	0.527727	0	1.49509	0
TCONS_00157744	0	0	0.888555	0	0	0
TCONS_00157753	0	0.0671944	1.05966	0	0.514644	0.167702
TCONS_00157768	0	0	1.15687	1.33133	1.34079	0
TCONS_00157821	0	0	0.54192	0.36206	0	0.330194
TCONS_00157883	0	0	3.24592	1.98063	0.108187	0.211524
TCONS_00157919	2.64305	1.36677	0.477798	0.560035	0.451212	1.94083
TCONS_00158025	0	0.966916	0.617194	0.229793	1.60456	0.904955
TCONS_00158083	0.306067	0.349291	7.10401	4.38114	1.2633	0.726463
TCONS_00158084	1.83708	0	9.74156	5.76103	4.93429	3.67908
TCONS_00158147	0	0	0.842822	0.0628655	0	0
TCONS_00158150	3.24859	2.36504	12.4323	1.2406	3.34537	2.67214
TCONS_00158225	0	0	0.291931	0.133895	0	0.0210919
TCONS_00158228	0	0.0739866	0.375034	0.272542	0.354166	0.512416
TCONS_00158259	0	0	0.691005	0.132536	0.035594	0
TCONS_00158288	0	0	0.604267	0.305973	0	0
TCONS_00158399	0	0.110131	1.26123	0	0.0702914	0.171789
TCONS_00158419	0.193185	0.293957	2.11091	1.39721	0.0703571	0
TCONS_00158420	0	1.30666	3.95383	1.58312	0.833978	2.63768
TCONS_00158421	0.845026	0	4.21982	6.96376	4.11917	5.76254
TCONS_00158480	1.15538	1.9271	3.14188	4.09778	3.01021	0.569562
TCONS_00158738	0.217699	0	1.28733	1.88941	0.951419	1.11611
TCONS_00158761	0.107425	0.163462	0.276193	1.21399	0.156495	0
TCONS_00159068	0	0.0225006	0	0.748635	0	0.0842348
TCONS_00159089	0	0	0.196494	1.32661	0.73482	0.653044
TCONS_00159120	0	0	1.94779	1.2045	0	0.334833
TCONS_00159155	0.453731	0.129452	17.9358	20.305	1.98296	3.6347
TCONS_00159231	0	0.469612	0	2.06471	0	0
TCONS_00159305	0	0	1.37638	2.4533	0.645417	1.18303
TCONS_00159346	0.385291	0	40.1898	8.24789	0	0
TCONS_00159378	0	0	0.395795	0.704576	0.126148	0.287747
TCONS_00159465	0	0	0.593196	0.560582	0.441149	1.25271
TCONS_00159481	0	0	7.81946	5.96406	1.05187	0.233703
TCONS_00159492	0.733785	1.3131	0.0334896	0.335619	1.3283	1.6417
TCONS_00159493	0.338032	0.41507	0	0.208893	0	0
TCONS_00159546	1.386	3.98596	3.49216	6.24007	3.14978	2.96074
TCONS_00159593	0.0859404	0.269712	0	0.844938	0.187794	0
TCONS_00159594	1.09881	2.13724	1.76874	2.55259	4.00877	0.367398
TCONS_00159613	0.100243	0.419466	1.46045	1.17814	0.730159	0.785171
TCONS_00159669	2.33769	6.73718	12.1867	13.4548	1.85968	2.30126
TCONS_00159673	3.75922	0.041251	0.092933	0	3.00146	2.39367
TCONS_00159712	0	0	0.934226	2.41453	1.66744	0.077622
TCONS_00159800	0.262947	0.171475	1.06235	1.37538	0.984999	0.320973
TCONS_00159801	0	0.111927	5.27006	5.00082	1.07156	0.460919
TCONS_00160026	0.070053	0	0.382729	0.510616	0.0765388	0
TCONS_00160168	0	0	0.151466	0.0532608	1.45899	0.083899
TCONS_00161083	0	0	0.120842	0.16997	0.684711	0.368149
TCONS_00161726	0	0	0.198912	0.209834	0.772845	0.519421
TCONS_00161754	0	0	0	0	0.777363	0
TCONS_00162061	0.107705	0.471177	0	0.121715	1.41212	1.0737
TCONS_00162242	0	0	0	0	0.679433	0.680018
TCONS_00162268	0.307497	0.317502	0.150587	0.754561	0.767923	0.187677
TCONS_00162416	0.163086	0.227477	0.8153	0.540612	2.89055	1.08385
TCONS_00162590	1.04496	1.24438	0.189815	0.677724	4.07042	1.50432
TCONS_00162873	32.5287	30.2785	47.5129	26.42	11.6567	8.47579
TCONS_00163254	0	0	0.0223545	0.0943277	0	0.817243
TCONS_00163402	0.165786	0	0.21312	0	0.181136	1.23953
TCONS_00163677	0	0	0	0	0.0420728	0.616946
TCONS_00163802	2.42303	3.08541	0.459028	0.276704	1.22615	0.708301
TCONS_00164109	0	0.0751021	0	0	0.790913	1.26521
TCONS_00164387	0	0.677807	0	0.289953	0.103827	0.710497
TCONS_00164907	0.0298494	0.374714	0.0575577	0.58694	0.309824	1.03616
TCONS_00164908	0.151014	0.523653	0.223997	0.212666	0.609216	1.01741
TCONS_00164920	0.348319	0.340723	0.831569	2.49672	1.08734	2.87
TCONS_00165194	1.2338	1.24098	0.430118	0.879109	0	0.58073
TCONS_00165250	0.221049	0.756798	0.113664	0.599525	0	2.54988
TCONS_00165268	0	0	0	0.382911	0	0.527782
TCONS_00165283	0.601924	0.671666	0.223537	0	0.672267	1.54299
TCONS_00165299	0.0512386	0.394704	0.0576343	0.0868554	0.461855	1.16296
TCONS_00165388	1.31766	3.32745	0.180199	0.152075	0.0612621	0.658778
TCONS_00165493	0.773174	0.151263	0	0	0	0
TCONS_00167439	0.82703	5.17053	0.739588	0	0.235722	0.614501
TCONS_00167552	5.09132	10.5513	0.361378	0.0423577	0	0
TCONS_00167815	1.03467	1.7331	0.550627	1.04856	0	0.8437
TCONS_00168494	0.766983	0	0	0	0	1.17966
TCONS_00168501	1.59533	0	0.736188	0.194152	0.223465	1.57288
TCONS_00168525	0	0	0	0	0	0.528684
TCONS_00168768	0.371331	0	0	0	0	0.64316
TCONS_00168995	5.03097	1.66065	0	0.183564	0	0.265063
TCONS_00169065	2.17974	0.499098	2.05248	0	1.62309	1.3791
TCONS_00169127	3.52855	0	0	0	0	0
TCONS_00169497	0.470231	1.89612	0	0	0	0
TCONS_00169670	2.31876	3.18033	3.80119	3.31754	1.48752	1.45418
TCONS_00169796	0.471425	0.229312	0.0198696	0	0	0
TCONS_00169797	0.961604	0.54445	0	0	0.0977333	0.143314
TCONS_00169837	0	0.518987	0	0.0637967	0.3084	0.133994
TCONS_00170053	0.162623	0.852026	0.408606	0	0.113069	0.142116
TCONS_00170061	0	0.833012	0	0	0	0
TCONS_00170062	0.107509	2.76057	0.138204	0	0	0
TCONS_00170134	0	2.2002	0	0	0	0.655201
TCONS_00170206	0	1.37649	1.94809	0.587158	0	0
TCONS_00170246	0.271952	1.02418	0	0.0368793	0	0
TCONS_00170253	1.8783	5.936	0.433384	0.587802	3.78867	2.57204
TCONS_00170267	0.310264	2.12448	0	0.36064	1.06539	0.284049
TCONS_00170275	0	1.33805	0	0.459326	0	0.862698
TCONS_00170327	0.539118	9.82128	0.0513365	0	0	0.0426539
TCONS_00170330	0.481913	2.87207	0.0688339	0	0	0
TCONS_00170383	0.822903	1.18508	0.5793	0	0.55658	1.50675
TCONS_00170385	1.25635	1.54697	0.722525	0.35868	0.722458	0.494385
TCONS_00170441	1.29687	2.88415	0.128242	0.901889	1.30795	0
TCONS_00170534	0.602588	2.30708	0	0.131801	0.74333	2.82362
TCONS_00170547	0.114532	0.566394	0	0	0.0417118	0
TCONS_00170636	0.274827	1.15551	0	0.137307	0	0.494385
TCONS_00170665	0	0.428123	0.114217	0	0	0
TCONS_00170667	0.355501	0.331941	0.0415455	0.0876531	0	1.17364
TCONS_00170840	0.543966	0.820326	0.874094	0.44787	0.466973	0
TCONS_00170959	0	0	2.4713	1.14056	2.7568	1.28333
TCONS_00171243	0	0	4.38481	0.0298423	0	0
TCONS_00171244	0	0	2.25637	0	0	0
TCONS_00171252	0	0	2.059	0.0638838	0	0.0335443
TCONS_00171284	0	0	0.657786	0.0452545	0	0
TCONS_00171390	0.323651	0.637983	1.66423	0.319201	0.642939	0.691379
TCONS_00171413	0	0	1.18036	0.368938	0	0
TCONS_00171483	0	0	1.41188	0	0	0.385672
TCONS_00171623	0	0	0.625763	0.475287	0	0.415942
TCONS_00171624	0	0.0892369	2.71402	0.530192	2.10736	1.28062
TCONS_00171652	2.33456	1.63734	2.45104	2.37228	0.880028	0.766206
TCONS_00171665	0.97595	0.804395	5.57598	2.05875	1.06631	0.926583
TCONS_00171690	3.53246	5.95102	17.0829	16.1959	6.24874	7.18666
TCONS_00171717	0	0	0.609143	0	0.941317	0.966227
TCONS_00171727	1.00284	0.562193	1.58318	0.381738	1.23024	0.263083
TCONS_00171772	1.26159	3.07149	3.24359	1.59678	0.367573	3.59333
TCONS_00171891	0	0.124393	0.0509529	0.403129	0.584631	0.317514
TCONS_00171895	0	0.0710352	0.0400082	1.05512	0	0
TCONS_00172009	0.0582493	0	0	2.84369	0.254569	0
TCONS_00172020	0	0.0272154	25.8893	11.7554	0	0
TCONS_00172021	0	0	1.01263	6.15428	0	0
TCONS_00172256	0	0	1.18246	2.6888	0	0
TCONS_00172282	0	0	0	2.27389	0	0.934418
TCONS_00172309	0	0	0.125047	0.758496	0	0.207795
TCONS_00172329	0	0.839861	0.405448	3.56425	0.229733	1.12292
TCONS_00172345	0.179602	2.11798	0	2.59794	0.654101	0.383663
TCONS_00172418	0.13476	0.170879	0.192484	0.568546	0	0
TCONS_00172498	0	0.131324	0.172582	1.04033	0.083818	0.245818
TCONS_00172552	2.88916	0.763864	4.11705	1.51664	5.20246	3.40263
TCONS_00172553	0	0	0	0.508556	0	0
TCONS_00172611	1.83143	4.07994	0.628895	0.816523	0.575628	0.428742
TCONS_00172635	0	0	0.0291638	3.99946	2.92486	3.19854
TCONS_00172645	0	0.467512	1.03259	1.59035	0	0.265964
TCONS_00172676	1.18265	0.994493	0	4.55812	9.38505	3.19119
TCONS_00172691	0	0	0	2.13367	0	0.560177
TCONS_00172692	0	0	0.518902	1.79857	0	0
TCONS_00172823	0	0	0	0.111673	3.46396	0.351825
TCONS_00172825	0	0	0	0	1.15254	0.233112
TCONS_00173025	0	0.505748	0	0.225364	1.63415	1.30168
TCONS_00173278	7.20139	3.55604	0.445071	0.751212	1.5131	1.18335
TCONS_00173383	0.170116	0	0	0.176413	0.830932	0.0641294
TCONS_00173550	0.201801	0.216343	0.0471669	0.0248783	0.628048	0
TCONS_00174042	0.0384861	0	0.148423	0.208763	1.85017	0.575495
TCONS_00174144	2.2542	0.0187778	4.52121	0.0167349	3.35279	0.00878723
TCONS_00174306	0	0	0.542067	0	18.2238	0
TCONS_00174328	0	0.636659	0.582687	0.0472831	2.51429	0.29793
TCONS_00174335	0	0.0927419	0	0	0.769506	0
TCONS_00174564	0	0	0	0	1.17571	0.0522435
TCONS_00174720	0	0.0177909	0.0601208	0.105703	0.749436	1.53188
TCONS_00174733	1.14022	1.07818	0.230335	0.110446	0.462721	0.0347961
TCONS_00174959	0.122839	0.498441	0	0	0.954394	0.379031
TCONS_00175058	0	0	0.0281276	0	0	2.24355
TCONS_00175100	0	0	0	0.130441	1.89169	1.13012
TCONS_00175249	0	0	0.0429962	0	0.146173	1.78621
TCONS_00175572	1.06959	1.31829	2.30995	2.26272	0.186979	0.822543
TCONS_00175821	0	1.0009	0	0.270306	0.0871126	0.851599
TCONS_00175889	0	0	0.0798242	0.252621	0.180918	0.972745
TCONS_00176064	1.82997	2.08841	0	0	0.124963	2.80971
TCONS_00176209	0.0504884	0.0192062	0.0216345	0	0	3.12772
TCONS_00176215	0	0	0	0	0	0.947571
TCONS_00176328	0	0.146225	0	0.0679914	0	0.702122
TCONS_00176367	0.497598	0	14.2646	6.54546	0.434935	0.85037
TCONS_00176446	0	0	0	0	0	0.311473
TCONS_00176498	0	0	0	0.118688	1.53	3.17837
TCONS_00176571	0	0.741758	0	0.507772	0.741019	2.23359
TCONS_00176912	7.73617	2.53591	0	0	0	0
TCONS_00176913	8.60282	3.13508	0	0	0	0
TCONS_00177169	1.06199	0.475284	0	0.0282385	0	0
TCONS_00178106	0.573737	0.948277	0	0.134145	0.345852	0.549411
TCONS_00178120	2.21299	4.44142	2.01644	2.38012	0.722583	2.40896
TCONS_00178234	0.512307	0.0403212	0	0	0.115808	0
TCONS_00178304	3.05212	0.753664	0.0688339	0.193635	0.312018	0.152512
TCONS_00178305	1.47144	0	0	0	0	0
TCONS_00178306	2.30524	1.65442	0	0	0.103863	0
TCONS_00178320	0.336425	0	0.798422	0	0	0
TCONS_00178324	0.702176	0	0	0	0	0
TCONS_00178462	0.868877	0.117062	0.0155132	0	0	0
TCONS_00178463	0.971453	0.117062	0.0232698	0	0	0
TCONS_00178464	0.868877	0.117062	0.0155132	0	0	0
TCONS_00178605	0.399115	0.546576	4.30977	2.38145	0.697707	0.170517
TCONS_00178719	0	1.94212	10.7081	11.5389	2.15293	4.40067
TCONS_00178829	1.24605	0.694473	1.86256	0.903822	0	0.495216
TCONS_00178974	2.98006	0	0	0	0	0
TCONS_00179132	0	0	0.189801	0	0.466023	1.577
TCONS_00179243	0.0716418	1.03562	0.0613976	0.0647686	0	0
TCONS_00179245	0.125395	1.07328	0	0	0	0
TCONS_00179670	0.340075	1.55241	0.043717	0	0	0.145293
TCONS_00179682	0.748666	1.40121	0.134739	0.121831	0.490789	0
TCONS_00179691	0	0.591917	0	0	0.137379	0
TCONS_00179720	0.143151	1.14357	0.572515	0.970633	0.451836	2.00467
TCONS_00179721	0.0784431	0.519223	0	0.0638257	0	0.0335138
TCONS_00179722	0.221049	1.18565	0.994562	1.46884	0.966057	1.60548
TCONS_00179949	0.102401	0.934901	0.131638	0.451313	0.223764	1.09374
TCONS_00179953	0.290252	2.63154	0.0621871	0.0765351	0	0.223901
TCONS_00179954	1.01668	2.76555	0.0179035	0.32107	0	0.208257
TCONS_00179960	0	0.430354	0	0.17046	0	0
TCONS_00179961	0	0.0941922	1.27321	1.43266	0	0
TCONS_00180016	1.95718	0.921794	0	0	0.13577	0
TCONS_00180085	0	0.174362	0.982034	1.36746	0.16693	0.0652754
TCONS_00180190	0.354587	0.758743	1.99424	2.10373	0.96854	0.757463
TCONS_00180193	0	0.414005	0.725431	0.191315	0.6606	1.42074
TCONS_00180338	0.189009	0.431402	0.107988	0	1.7209	0
TCONS_00180339	0	0.299467	0	0	1.04562	0.296764
TCONS_00180342	0.295396	0.780682	0	0	0.781382	0
TCONS_00180406	0	0.457895	0.114619	0.196483	0.243544	0
TCONS_00180660	0.660324	1.50716	16.0339	7.66116	2.72551	1.5673
TCONS_00180723	0	0	2.39848	1.58136	0	0
TCONS_00180769	0	0	7.90213	0.457464	0	0
TCONS_00180770	0	0	2.01496	0	0	0
TCONS_00180843	0.294731	0.302719	2.2354	0.359715	1.03046	0.25184
TCONS_00180928	0.0979647	0	0.9655	0.376406	3.03265	1.63929
TCONS_00180947	0.0856583	0.153615	1.05396	0	0.080219	0
TCONS_00180948	0	0.619068	0.384738	0	1.41018	1.07888
TCONS_00180984	0.085638	0	0.58714	0.232266	0	0.975673
TCONS_00181098	0	0	1.45653	0	0	0
TCONS_00181127	0.448407	0.112332	150.842	72.7621	1.7685	3.10727
TCONS_00181156	0	0.0837308	86.866	138.763	1.06883	6.8439
TCONS_00181179	0	0	0.344615	0	0	0.267242
TCONS_00181225	0	0	0.472884	0	0	0
TCONS_00181226	0	0	0.352284	0.185813	0	0
TCONS_00181569	0.381825	1.0349	0.552196	2.58895	0.260735	1.73325
TCONS_00181592	0.149836	0.36642	0	0.3193	0.982247	0
TCONS_00181600	0	0	0	7.03202	0	0
TCONS_00181629	1.93366	2.73215	1.90869	0.327778	0	4.57322
TCONS_00181704	3.09661	0	0.0772956	0.407698	0.591257	0
TCONS_00181710	0.112178	0.12802	0.778714	1.27784	0.147077	0.86268
TCONS_00181711	0	0	0	0.472353	0.126856	0.471247
TCONS_00181775	0.247126	0.911161	10.7279	5.77448	0.789248	1.17764
TCONS_00181799	1.05118	0.318652	0.591195	0.968892	2.99687	1.15784
TCONS_00181826	0.051468	0.234946	0.132325	1.6053	0.787264	0.769617
TCONS_00181841	0	0.120817	0.160837	0.652567	0.651947	0.22615
TCONS_00181895	0	0	0.346659	0.639962	1.32585	0.144014
TCONS_00181916	0	0.0824061	0	0.304645	0	0
TCONS_00181924	0	0	0.569649	0.892284	0	0
TCONS_00181939	0	0	0	0.423194	0.920595	0.7333
TCONS_00182120	0	0	0	0.136734	5.06756	0
TCONS_00182400	0.195374	0.074322	0	0	1.13847	0
TCONS_00182492	0.443606	0.392605	0	0.0736618	0.712178	0.328768
TCONS_00182999	0	0.0274527	0	0	0.78848	0.359709
TCONS_00183286	1.25909	0.263921	2.4774	0.801451	2.47057	1.1527
TCONS_00183387	0.245609	0.0560591	0.252587	0.0666139	2.57615	0.419734
TCONS_00183609	0	0	0.475841	0.290995	1.61771	2.24611
TCONS_00183618	0	0.552274	1.2442	1.23751	1.1179	0
TCONS_00183661	1.62102	0.773616	0	0	0.386423	0.25184
TCONS_00183939	0.178056	0.203202	0.152596	0	1.68603	3.16968
TCONS_00183953	0.44991	0.656433	0.146421	0.308921	3.0365	2.06817
TCONS_00184089	0	0.193288	0.130636	1.56183	0.44412	0
TCONS_00184090	0.0742114	0.0564613	0.254399	0.301913	0.810822	1.16255
TCONS_00184437	0	0	0	0	0.54656	0
TCONS_00184625	0.107593	0.0859515	0.0553248	0.0875437	1.0815	0.29879
TCONS_00185119	0.491286	0	0	0.190351	1.48251	0.799602
TCONS_00185144	0.569304	0.835334	0	0	1.06631	5.5595
TCONS_00185495	0.0668286	0	0.085909	0	0.730159	2.28413
TCONS_00185496	0	0	0	0	0	2.72347
TCONS_00185584	0.017139	0	0	0.139452	0.74903	2.48961
TCONS_00185585	0	0	0.0305717	0.0322503	0.259836	1.72728
TCONS_00185778	0.215522	0.0983837	0.332468	0.116907	0.188381	1.84158
TCONS_00185871	0	0	2.60238	1.1682	0	2.48427
TCONS_00185922	0	0	0.323025	0.471823	0	0.578075
TCONS_00185980	0	0	0	0.365653	0.163667	0.479996
TCONS_00186164	0	0	0	0	1.41054	0.483831
TCONS_00186185	0.0560708	0.0959841	0	0.380187	0.245048	1.37744
TCONS_00186201	0.0309825	0.0707161	0.0398284	0.0420152	0.0677021	1.19132
TCONS_00186278	1.0579	1.75547	0	0.319692	0.289767	0.692443
TCONS_00186284	0	0.654428	0	0	0	0.419289
TCONS_00186294	0	0	31.8973	17.8091	6.24533	1.98903
TCONS_00186480	0	0.152265	0	0	0.662614	1.34734
TCONS_00186483	0.970058	0	1.19577	0.792898	3.51354	2.41286
TCONS_00186811	3.16114	1.19565	0.162548	0	0.315778	0.115762
TCONS_00186982	0.549141	0.0427291	0.0481314	0	0	0
TCONS_00187754	1.1424	0	0.271957	0.172134	0.554742	1.35577
TCONS_00188280	5.70305	0	0.681985	0	0.434725	0.28332
TCONS_00188729	0.191382	0.555952	2.43787	2.09985	0.22811	1.37515
TCONS_00188870	0.671876	0	0	0	0	0
TCONS_00188929	0.256342	0	0	0.33251	0	0
TCONS_00188933	0.434726	0	0	0.152136	0	0.119826
TCONS_00188935	0.676978	0.708202	0	0.172134	0.369828	0.33141
TCONS_00189064	0.452166	0.108636	0	0.774542	0.67604	0.406699
TCONS_00189072	9.46381	10.7147	0.22789	0.411458	0.290533	0.888475
TCONS_00189144	4.80218	3.43787	19.2943	20.642	2.6718	4.39103
TCONS_00189148	1.43571	0.0303419	0.0341781	0	0	0.0567952
TCONS_00189158	1.02706	0	0	1.56689	0.504968	0
TCONS_00189162	0.931988	0	0	0	0	0
TCONS_00189625	0	0.398404	0	0.0526017	0	0
TCONS_00189810	0.0693834	0.26017	0.242096	0.241947	0	0.444648
TCONS_00189828	0	0	0.224502	0	0	0
TCONS_00189948	0.975141	0	2.58976	4.05434	0.210743	0.274692
TCONS_00190052	2.8378	0.0981384	0	0	0	0
TCONS_00190081	0.941439	0.30697	0	0	0.235109	1.14919
TCONS_00190366	1.10394	0.53046	0.0186727	0.019698	0	0
TCONS_00190378	1.80437	0.457599	0	0	0	5.1393
TCONS_00190400	0.839235	0	0	0	0	0.480204
TCONS_00190434	3.8794	1.35278	4.01732	0.535825	0	1.22772
TCONS_00190520	0.165866	0.681446	0	0	0	0
TCONS_00190521	0.77973	0.711878	0	0	0	0
TCONS_00190743	0.234327	2.80256	0.469919	0.127108	0.716862	1.20136
TCONS_00190787	0.143781	1.258	0	0	0	0
TCONS_00190801	2.58247	6.41445	0	0.412008	1.65974	2.27156
TCONS_00190916	0.0399578	1.45923	0	0	0.523887	0.170715
TCONS_00190937	0.505562	1.03372	0.0270794	0.599891	0	0.224995
TCONS_00190980	0	1.32242	0.359563	0	0	0
TCONS_00191483	0	0.870653	0.0653821	0	0.166709	1.84702
TCONS_00191505	0.0222618	0.584332	0.190786	0	0.27566	0.285332
TCONS_00191506	0	0.293625	0	0	0	0.0289273
TCONS_00191541	0.410926	1.71952	1.40867	0	1.72106	0.804664
TCONS_00191555	0.533033	0.337281	0	0.236176	0	0.428406
TCONS_00191557	0.163319	1.01179	0.0599852	0	0.254913	0.199359
TCONS_00191570	2.16136	0.560591	0.505174	0	0.429358	0.524667
TCONS_00191683	1.06205	2.49984	0	0	0	0
TCONS_00191686	1.42103	2.01813	0	0	0	0
TCONS_00191739	0.163378	0.683652	0.154017	0	0	0
TCONS_00191757	4.53936	11.5504	0.32558	0.766173	0.255432	0
TCONS_00191773	0.817356	2.26894	0	0	0	0.235949
TCONS_00191835	0	0	0	0.196183	0.660986	1.29234
TCONS_00192051	8.91356	5.08619	15.63	11.2242	7.58461	4.08022
TCONS_00192052	2.64713	3.69529	4.49671	1.95513	0.103293	2.32249
TCONS_00192082	6.25622	7.26375	0.345517	0.651424	1.61202	5.54613
TCONS_00192165	0	0.627039	0	0	0	0
TCONS_00192255	0	0	2.40231	0.746927	0	0
TCONS_00192256	0.0208738	0.0238217	0.670839	0.0566137	0	0
TCONS_00192276	62.688	105.373	39.3007	26.2431	1035.36	753.785
TCONS_00192667	0.590725	0.842687	2.18323	0.100135	0.161354	0.630949
TCONS_00192758	0.102936	0	3.70511	1.95427	0	0.21989
TCONS_00192775	0.487056	0	0.459152	0	1.6674	0.450858
TCONS_00192896	0	0.123753	0.920037	0	0	0.231646
TCONS_00192897	0	0.260475	0.586816	0	0.249374	0
TCONS_00192912	0.357848	1.0024	0.585478	0.44116	0.781959	0.208481
TCONS_00193043	0	0	1.25098	0	0	0
TCONS_00193044	0.076022	0	0.879544	0	0	0
TCONS_00193066	4.15408	13.9798	13.4717	5.5373	22.8481	12.8066
TCONS_00193080	0.12185	0.639668	1.40976	0.33048	1.33131	1.56177
TCONS_00193096	0.36804	0.583925	0.721219	0.49301	0.353076	0
TCONS_00193098	0.1418	0.0899029	0.587363	0.370343	0.0688569	0.280473
TCONS_00193127	3.17219	0.0425904	1.10343	0.632616	1.59023	2.19236
TCONS_00193137	0.0571867	1.23999	0.441085	0.193876	0	0.122161
TCONS_00193140	1.04149	1.8547	0.45609	0.155204	0.575209	0.8068
TCONS_00193149	0	0	0.661814	0.223935	0.551877	0
TCONS_00193150	0.217333	0.0826754	2.9801	0.589449	2.53285	0.928529
TCONS_00193152	0.0223629	0	1.3224	0.667176	0.195467	0.238856
TCONS_00193198	1.82694	0.260619	2.83784	0	0	0
TCONS_00193210	0	0.404961	0.244372	0	0	0
TCONS_00193212	0.434395	0.0949294	1.22377	0	0	0.118462
TCONS_00193282	0	0	0	1.26034	0	0.273841
TCONS_00193714	0	0	0	0.64612	0	0.339267
TCONS_00193725	0	0	0.0615168	0.311493	0.104569	0.102225
TCONS_00193771	0	0	0	1.39939	0	0
TCONS_00193799	0.243808	0.643429	0	0.733577	0.632654	1.02536
TCONS_00193803	0.197897	0	0.0238499	0.0670917	0	0
TCONS_00193807	0.12125	0.0899429	0.483193	0.345296	4.173	2.05915
TCONS_00193884	1.06329	1.15069	3.18151	0.820403	2.12317	1.44899
TCONS_00193950	0.238916	1.02246	1.02377	1.88996	8.35315	3.18981
TCONS_00193964	0.757881	0	0.0974264	0.548137	0.883252	0
TCONS_00193974	0.0330619	0	0.127504	0.672526	2.09513	1.83629
TCONS_00193999	0.821596	1.58057	3.22887	4.07465	1.12849	1.15334
TCONS_00194002	0.933271	0	0	0	0	0
TCONS_00194003	0	0.568966	0	0.788773	0	0.798759
TCONS_00194017	0	0	0	0.522016	0	0
TCONS_00194069	0.638785	0.790777	0.250525	1.18926	1.51415	2.17405
TCONS_00194070	0	0	0	0.73601	0.360031	0.124221
TCONS_00194084	0	0	0.110767	0.537505	0	0.0736265
TCONS_00194178	0	0	0	0	1.35945	0.189854
TCONS_00194216	0	0	0.120569	0.155453	3.64351	0.489753
TCONS_00194238	0	0.0930343	0.0523984	0.552753	3.65183	4.00533
TCONS_00194239	0	0.0477012	0	0	2.0094	0.625022
TCONS_00194244	0	2.20445	0	0	11.256	0
TCONS_00194259	0.225156	0	1.04644	0.775076	0.87047	1.22094
TCONS_00194440	0	0	0	0	0	0.485644
TCONS_00194441	5.09793	32.5423	32.6074	49.6294	17.5702	21.4261
TCONS_00194913	0	0	0	0	1.4046	0
TCONS_00195112	0	0	0.109454	0	1.79853	0.0303141
TCONS_00195625	0	0	0.0884811	0	1.27843	0.661647
TCONS_00195746	0.0684047	0.1995	0	0.010307	0.614512	0
TCONS_00195759	0	0	0	0	0.339327	0
TCONS_00195859	0	0	0.201496	0.141706	1.82673	0.446444
TCONS_00196141	0.803813	0.802665	0.219579	0	1.38322	0.772692
TCONS_00196142	0	0	0.248342	0	0.422142	0.0619019
TCONS_00196144	0	0.467739	0.276833	0	0.470573	0.682617
TCONS_00196145	0	0	0.109508	0.115521	0.595671	0.873478
TCONS_00196376	1.83099	1.95026	1.72609	1.07596	25.3397	24.7717
TCONS_00196390	1.84295	0	0.394855	0	1.52137	0
TCONS_00196532	0.0890063	0	0	0.0689719	3.19525	0.298782
TCONS_00196534	0	0.0209997	0.685988	0.399257	7.07685	2.55502
TCONS_00196547	0	0.0284552	0	0.405752	1.25315	0.745688
TCONS_00196589	0.125395	0	0	0.382606	1.37004	0.468767
TCONS_00196619	0	0.185068	0	0	1.12636	0.247441
TCONS_00196793	0.764994	1.6789	0.0756468	0	0.385763	0.125705
TCONS_00196812	0	0	0	0	1.36148	0
TCONS_00196842	0	0	0	0	0.404226	0.32543
TCONS_00196861	0.350059	0.095118	0.36429	0	1.74843	0.415439
TCONS_00197085	0.176688	0	0.151423	0	0.50192	0.251625
TCONS_00197104	0.368657	0	0.0729096	0	4.08985	0.242314
TCONS_00197152	0	0.250234	1.16507	0.753282	1.08605	1.77991
TCONS_00197153	1.49567	4.07759	2.99087	3.26777	3.44987	15.0877
TCONS_00197156	1.55248	0.930818	1.93616	0.138259	2.7342	1.41565
TCONS_00197177	0	0	0	0.189477	0.814181	0.437761
TCONS_00197183	0	0	0.323207	0.419634	0.845232	0.371828
TCONS_00197241	0.535829	0	0	0.952698	0.98874	0
TCONS_00197271	0	0	0	0.0682671	26.8409	0.967839
TCONS_00197317	0.065248	0.111694	0.167754	0.0442412	1.06933	0.0696909
TCONS_00197321	0.468338	0.138569	0.423668	0.517497	1.81937	0.333486
TCONS_00197431	0	0	0	0.0419775	0.54113	2.3805
TCONS_00197460	0	0	0.0924677	0.390179	0.345797	1.10633
TCONS_00197601	1.89289	16.262	8.66026	10.5707	10.6105	5.24911
TCONS_00197602	5.48873	12.3462	9.25439	17.1518	10.4294	47.8344
TCONS_00197603	5.50817	3.37423	5.84203	4.51443	0	3.53228
TCONS_00197881	0.0717411	0.382073	0.0614827	0	0	0.970598
TCONS_00198073	0	0	0	0.0899287	0.434725	2.26656
TCONS_00198224	0.193077	0	0	0	0	0.742407
TCONS_00198252	0	0	0.46096	0.16209	2.48128	1.14899
TCONS_00198326	0.168213	0.191968	0	0	0	5.03067
TCONS_00198573	0.0860744	0	0.0414936	0	0	0.321774
TCONS_00198853	0.308233	0.131911	0	0.261246	0.0841926	1.81072
TCONS_00198854	0	0.197937	0	0	0	0.774694
TCONS_00198855	0.125054	0	0.120569	0.296773	0.341579	1.13534
TCONS_00198919	0.308348	0	0	0.111506	0.157218	0.702601
TCONS_00198936	0.0601021	0.102885	0	0	0.0328333	0.995016
TCONS_00198937	0	0	0	0	0	0.648756
TCONS_00198949	0	0.203099	0	0.0851784	0.52614	0.603798
TCONS_00198950	0.298261	0.130916	0.339178	0.933392	0.37601	1.51934
TCONS_00198971	0	0.066588	0.578624	0.339108	0.837856	1.65596
TCONS_00199014	0.113526	0	0.109454	0.173196	0.372111	0.757853
TCONS_00199062	0.179977	0	0	0	0.471936	2.22989
TCONS_00199135	2.31231	3.0978	0.258478	3.68105	5.49216	4.29524
TCONS_00199247	0.250579	0.190645	0	0.148122	0	0.494108
TCONS_00199412	0.215186	0	2.38588	7.51417	6.4655	20.8579
TCONS_00199444	1.83463	2.26464	0.240657	0.152322	1.14542	1.51966
TCONS_00199450	0	0	0.0866603	0.178025	0	0.204641
TCONS_00199451	0	0	0	0	0.138913	0.731805
TCONS_00199518	0.300729	0	0.625908	0.330137	0.50068	0.764777
TCONS_00199529	0	0	3.00752	0	0.216886	2.39285
TCONS_00199643	0.282119	0.792518	0.0278974	0	0	0
TCONS_00199760	0.325317	0.566659	0.286136	0	0.374143	0.0731513
TCONS_00200429	0	0	0.039022	0.0823291	1.59195	0.778134
TCONS_00200536	0	0	0	0	0.632033	0
TCONS_00200674	0	0	1.87306	0.299379	2.89446	0.188638
TCONS_00200811	0	0	20.3552	21.7909	0	0
TCONS_00201233	0.1746	0.219184	0.0673352	0	0.114459	0.596766
TCONS_00201240	1.93675	3.50408	0	0.320294	0.309667	0
TCONS_00201241	5.97585	0	0	0	0	0
TCONS_00201248	6.30035	10.5382	0	0	0	0
TCONS_00201253	0	0	0.515247	0	0.332215	0.0295244
TCONS_00201272	3.68577	0	0	0	0	0
TCONS_00201520	2.56164	0.824549	0	0	0	0
TCONS_00201642	0	0	1.85348	1.95525	0	0
TCONS_00201643	0	0	3.87769	5.29918	0	0
TCONS_00201978	0	0.462982	1.7793	0	0	0
TCONS_00202143	0	0	0	0	0	0.595393
TCONS_00202144	0	0	0	0	0	1.16767
TCONS_00202165	9.11488	0.290969	0.163878	0	0	0
TCONS_00202450	0.405689	0.385819	26.7278	36.9977	2.364	3.24985
TCONS_00202505	0.43835	1.66752	0.912341	0.962433	1.36839	1.60525
TCONS_00202674	0.260253	0	0.501838	0.176464	4.54958	0
TCONS_00202984	7.91426	6.83848	12.2813	13.7222	6.79407	6.2795
TCONS_00203233	1.21317	0	0.425332	0	6.02498	1.41358
TCONS_00203245	0.0805221	0.0918937	0	0	0.747806	0.0430025
TCONS_00203357	0.460219	0	0	0	1.65215	0.632002
TCONS_00203361	0.369939	1.08561	0.509529	0	0	0.451576
TCONS_00203362	0.231708	0	0	0	0.92329	1.36845
TCONS_00203435	6.26974	10.0513	15.5439	25.7095	11.0908	10.5233
TCONS_00203577	0	0.563491	0.716636	0.302393	2.01868	0.680492
TCONS_00203637	0.105069	0.0719442	0.0270134	0.113986	0.0459186	2.1098
TCONS_00203703	0.482288	0.425308	0.901799	0.237828	0	0.327809
TCONS_00203926	0	0	0.333859	0	1.13502	0.184929
TCONS_00203938	0.0381455	0.130598	0.196146	0.0517289	0	0.896346
TCONS_00203940	0	0.414247	0	0	0	1.1631
TCONS_00204132	0	0.144328	0	0.743176	0	0
TCONS_00204172	0.684038	0.750028	0	0.363772	0	0.945503
TCONS_00204205	0	0.0692843	2.26328	0.658633	0.265325	0
TCONS_00204726	0.0844151	0.0481683	8.41004	9.84483	0	0
TCONS_00204730	0	0.0801497	2.21194	5.95251	0.0767336	0.225041
TCONS_00204844	0	0	0	1.22318	0	0
TCONS_00204892	1.00138	0	0	0	0	0.383949
TCONS_00204893	1.64739	0	0	0	0	0
TCONS_00205121	0	0	0.551762	0.145514	0.639483	0.583472
TCONS_00205139	5.8467	5.71919	0	0	0	0
TCONS_00205248	0.875352	0.968701	0	0	0	0
TCONS_00205254	4.23482	2.48548	0.311081	0.328161	9.78259	4.78165
TCONS_00205400	0.469455	1.65596	1.86533	0	0	0
TCONS_00205426	0	0	0.127504	0	0.0722458	1.62441
TCONS_00205854	0.061688	2.04159	0	0	0	0
TCONS_00206360	0	0.0349498	0	0	0	0.366354
TCONS_00206361	0.237155	0.0365739	0.0659168	0.112996	0.532229	0.985829
TCONS_00206539	0	0	1.25122	0.226272	0	0
TCONS_00206728	0	0	0.867936	0	0	0.320508
TCONS_00206729	0.642391	0.791762	1.88283	0.836297	0.449195	0.713579
TCONS_00206906	0.219441	0	0.120897	0	0.685022	1.07147
TCONS_00207044	5.21634	7.04364	0.767824	0	2.95841	0.425308
TCONS_00207528	1.1376	0	0	0	0.946319	0.538495
TCONS_00207558	0	0.486068	0.324458	0	0.206823	0.202187
TCONS_00207881	0	1.66954	1.1642	1.88941	3.80568	2.82748
TCONS_00207889	2.09172	1.36407	0.153653	0	0	1.78732
TCONS_00208433	0	0	1.01248	0.139314	0.299314	0
TCONS_00208479	0	0	0	0	5.21921	0
TCONS_00208484	1.16155	0.70422	1.58651	0.295345	0	0
TCONS_00208583	3.17534	2.23522	1.18262	0.523165	8.81921	8.93849
TCONS_00208760	0	0.0615861	0	3.07362	0	0
TCONS_00208767	0	0	0.304502	0	0.258803	0
TCONS_00208768	0	0.161505	0.161711	0.533093	0.206163	0.167951
TCONS_00208770	0.0582821	0.177368	0	0	0.403295	0.0415005
TCONS_00208826	0.493929	2.46351	0.517368	0.769046	1.31917	0.508023
TCONS_00209301	0	0	0.177139	1.30805	0	0
TCONS_00209581	0.7897	4.40599	0.789576	1.1899	3.64299	1.49951
TCONS_00209591	0.255434	2.04055	0.930362	1.6165	1.6745	1.09131
TCONS_00209725	0	0	0.446191	1.69448	2.76836	0.889743
TCONS_00209863	0	1.42758	0	0	0.364461	0
TCONS_00209905	0	0	0	5.19588	0	2.61914
TCONS_00209908	3.33712	4.35246	9.60122	7.11142	0	7.46817
TCONS_00210072	0	119.633	0	0	0	4.9362
TCONS_00210240	0.0375638	0.171475	0.193155	0.20376	1.64166	0.320973
TCONS_00210525	1.6502	3.37687	6.14462	0.771666	3.48163	2.67425
TCONS_00210742	1.12446	1.36882	0.38547	0.508293	4.75048	0.480413
TCONS_00210750	0	0.634734	0	0	0.243072	1.90099
TCONS_00210771	0	0.115406	0.90998	1.64562	5.3034	2.37624
TCONS_00210906	10.3621	27.5281	0	22.3449	24.1276	21.4095
TCONS_00210917	0.061688	0	2.29972	0.836546	0.269597	0.263554
TCONS_00211061	0.35085	0	2.44841	0	0	0
TCONS_00211173	3.51467	0.983837	1.27872	0.989216	2.02872	2.26656
TCONS_00211334	0.557085	0.953639	0	0	0	1.01153
TCONS_00211337	1.17558	1.16272	1.00748	2.33815	2.39758	10.2124
TCONS_00211389	0	0	1.34826	0	0	0
TCONS_00211394	0	0	0	0.413465	0	1.62828
TCONS_00211396	0	0.0831295	0.0561838	0.098781	0.541188	0.404572
TCONS_00211429	3.39979	9.60743	0	0	0	0.345837
TCONS_00211492	0	0	2.96412	0.746714	0	0
TCONS_00211595	0.642551	0.692556	4.17592	2.32362	1.09206	1.37261
TCONS_00211670	0.187133	0	0.174954	0	0.520441	0
TCONS_00211681	3.0022	1.90343	6.11065	4.86289	1.45785	4.36457
TCONS_00212190	0	1.91277	0.678302	0.547181	0	1.8565
TCONS_00213644	0	0.117649	0	0.629098	2.36532	0.220219
TCONS_00213825	0	0.714556	0	0	0.253371	0
TCONS_00213844	0.452066	0	0.55789	0	0	0.154511
TCONS_00213852	0.75477	0	0.545775	1.21545	0	1.61233
TCONS_00213880	0.161895	0.591226	0.124871	1.09772	1.0613	0.830009
TCONS_00213889	0	0	0.24884	0.300003	0	0.561188
TCONS_00214032	0	0	2.33995	0	0	0
TCONS_00214228	0.410519	2.18631	3.63545	3.71134	2.39214	2.82571
TCONS_00214304	0.531836	0.293683	2.42597	0	4.76107	2.74863
TCONS_00214869	0	0	0	1.27479	0	0
TCONS_00215020	0.0722926	0	3.06679	1.86267	0.315943	0
TCONS_00215031	0	0	0.0418593	0.176631	1.35193	0
TCONS_00215602	0.684198	0	0.879544	0.519588	0.119607	0
TCONS_00215766	0.594185	0.0356894	0.495821	0	1.07061	0
TCONS_00216860	0.860134	0	36.589	51.2166	6.15122	7.6837
TCONS_00216918	0.550068	0.0649398	0	0	0	0
TCONS_00217047	1.99309	2.16625	2.84682	3.98987	1.45174	0.473067
TCONS_00217142	4.19572	1.04743	1.26414	0	1.00279	0.700222
TCONS_00217143	0.723216	3.65262	0	0.20867	0	2.07086
TCONS_00217210	0.677875	0.713326	0.35083	0.919261	0.0384746	2.01225
TCONS_00217252	1.24823	1.67462	0.293975	0.94327	2.81088	3.33816
TCONS_00217661	1.14945	0.0605438	0.522855	0.095924	1.70026	0.604417
TCONS_00217662	0.485103	0	0.265364	0.321924	0	0
TCONS_00217674	3.40578	0	1.09454	0	6.20184	0.606282
TCONS_00218150	1.43682	0.922348	0.11544	0.365336	0	0.0959158
TCONS_00218158	0.16139	2.63994	0.553248	0.437719	0.352663	1.14919
TCONS_00218287	0	1.01153	0.434066	0.801323	2.49023	3.69669
TCONS_00218306	0.3548	0.861504	0.621072	0.747306	0.445384	1.35458
TCONS_00218395	0	0.131955	0.0198185	0	0	0
TCONS_00218432	0	0.880443	0	0	0.97601	0.932447
TCONS_00218666	0.719771	0.298698	8.83216	0.443671	0.142984	0.419336
TCONS_00218847	0	0.143626	3.39748	7.76538	2.33757	3.76382
TCONS_00218938	0	0	5.72542	7.75062	1.12778	0.898333
TCONS_00219017	0	0.132666	3.87183	0.759557	3.97199	2.97994
TCONS_00219043	0.257127	0	1.32216	0	0.749154	0.366181
TCONS_00219104	0	0	2.1326	0	0	0
TCONS_00219165	0.416301	3.80074	0.713546	4.42225	0	0.74108
TCONS_00219337	0.138894	0.0432298	0.292172	0.496567	0.165549	0.107892
TCONS_00219389	0	0	0	0.503335	0	0
TCONS_00219575	0	0	0.187682	0.883325	0	0
TCONS_00219645	0.672981	0	0.155723	0.0730101	0.0588231	0
TCONS_00219656	0	1.70164	0	1.76571	0	0.134586
TCONS_00219671	0	0.695565	0	1.72652	0.147982	2.22784
TCONS_00219686	0	0	0.161196	2.63573	0	0
TCONS_00219692	0	0	0	0.836016	0.0434558	0.25489
TCONS_00219727	0	1.72826	0	0.144964	0.0291988	0
TCONS_00219728	3.42049	2.31337	0.25028	0.253668	0.633985	1.10091
TCONS_00219977	0	0.0256709	0.0867496	0.0610084	0.786457	0.432466
TCONS_00220175	0	0	0	0	1.16825	0.142758
TCONS_00220509	0	0	0	0.0715467	0.207519	0.383193
TCONS_00220613	0.0760481	0.0578586	0.0543115	0.252091	1.08939	0.288805
TCONS_00220783	0.0847262	0.0725187	0	0	1.01828	0
TCONS_00220806	0	0	0.15372	0	0.587925	0
TCONS_00220827	0	0	0.178443	0	0.335254	0
TCONS_00220903	2.66002	1.71102	0	0	0.211367	0.249677
TCONS_00220906	0	0.424933	0.50525	0	2.03411	0.795405
TCONS_00220983	0.156744	0	0.44329	0.0850235	3.1511	0.133933
TCONS_00221155	0	0	0	0.432374	0	1.46698
TCONS_00221279	0	0	0	0	0	0.545385
TCONS_00221424	0.0394098	0.112439	0.303971	0.427547	0.344468	1.34699
TCONS_00221636	0	0	0	0	0.462758	1.13096
TCONS_00221646	0.0203804	0	0.0523984	0.414565	0.846156	0.740116
TCONS_00221759	0.111696	0.173823	0.0652665	0.33048	0.177509	1.19302
TCONS_00221882	0	0	0	0	0	0.363882
TCONS_00221919	28.9899	27.3489	0	0	0	0.29317
TCONS_00221920	0.238321	0	0	0.0729775	0.419978	0.418775
TCONS_00221925	0.0828534	0.359306	0	0.337071	1.95532	0.601767
TCONS_00222093	0	0	0.225143	0.212058	0.423712	0.427576
TCONS_00222113	0.307889	0	0	0.600194	0	0.575495
