# Supplementary material for: Comparative analyses of long non-coding RNA in lean and obese pigs
Source: Oncotarget. 2017 May 26;8(25):41440–50. doi: 10.18632/oncotarget.18269 (PMC5522191; doi:10.18632/oncotarget.18269)
Supplement: Supplementary file 5 [file oncotarget-08-41440-s005.xlsx]

## Sheet: All DEG FPKM
mRNA-ID	L-liver FPKM	D-liver FPKM	L-muscle FPKM	D-muscle FPKM	L-fat FPKM	D-fat FPKM
ENSSSCG00000000001	0.318397	0.679772	0.19566	0.434609	0.384594	2.43574
ENSSSCG00000000003	72.736	35.197	5.4066	5.25984	17.8158	29.2324
ENSSSCG00000000006	28.9422	24.2003	6.41776	2.93544	14.5851	6.32805
ENSSSCG00000000010	55.6305	48.7835	7.88477	10.3604	32.3067	37.3149
ENSSSCG00000000016	0.0955363	0.119396	0.375735	0.115917	1.26331	0.457577
ENSSSCG00000000018	2.92152	2.94031	7.12091	3.30556	76.0255	14.9009
ENSSSCG00000000021	1.36168	2.17446	0	0.0458932	0.0577115	0.603874
ENSSSCG00000000022	0.433191	0.0676723	1.19791	1.47825	3.38738	1.2103
ENSSSCG00000000024	0.0689779	0.818945	11.343	18.517	7.0514	4.6803
ENSSSCG00000000028	0.146328	0.0457181	0.0269763	0.049934	0.0976778	0.74465
ENSSSCG00000000029	0.156222	0.0418366	0.246859	0.832656	0.536309	0.757141
ENSSSCG00000000033	4.95195	7.16217	36.3525	22.5818	666.078	442.996
ENSSSCG00000000035	1.31056	2.02325	8.14835	6.68792	10.5078	8.94371
ENSSSCG00000000045	1.06197	3.89004	2.53838	2.93248	0.893974	9.76349
ENSSSCG00000000046	1506.34	1257.64	2.78327	1.37385	2.09784	0.774746
ENSSSCG00000000058	25.9027	32.2965	102.124	96.2585	46.2312	61.6466
ENSSSCG00000000061	2.8452	7.11155	4.49594	5.6868	6.00782	9.1254
ENSSSCG00000000062	0	0.394694	0.493182	0.439543	1.47396	1.42366
ENSSSCG00000000064	36.0569	35.6731	249.651	128.47	131.413	87.1095
ENSSSCG00000000072	44.7296	19.6177	8.09134	7.35543	79.4481	76.5237
ENSSSCG00000000076	2.16517	1.58137	10.0775	11.8473	4.84808	7.38485
ENSSSCG00000000077	17.9429	17.9768	84.0454	106.77	26.4974	30.6866
ENSSSCG00000000079	1.0599	0.485068	0	0.190184	0.0683314	2.69315
ENSSSCG00000000083	15.2378	8.08005	11.5728	5.07886	9.65391	12.0204
ENSSSCG00000000084	137.121	109.699	1794.97	1645.39	272.62	288.633
ENSSSCG00000000086	0.262744	0.328363	2.24753	2.58223	8.49883	4.61424
ENSSSCG00000000091	0.394465	1.97192	0.698127	1.07688	1.3542	5.41604
ENSSSCG00000000105	7.39208	13.4846	5.39368	9.67707	23.6258	53.0866
ENSSSCG00000000107	1.4351	2.71019	17.1205	12.1887	13.2595	13.6452
ENSSSCG00000000111	0.212596	0.354255	2.9961	1.33273	0.0360416	0.263989
ENSSSCG00000000114	3.81989	4.06917	7.91404	11.6531	6.77193	8.0733
ENSSSCG00000000116	24.5642	36.7149	62.9557	84.7749	31.6469	34.8096
ENSSSCG00000000118	0.496636	0.410737	1.51877	1.01021	4.13423	1.56246
ENSSSCG00000000119	76.4263	93.9987	121.452	121.157	65.5274	149.946
ENSSSCG00000000125	14.3378	16.7917	423.651	476.514	1163.57	1416.27
ENSSSCG00000000132	3.3679	1.50322	0.141917	0.0875647	1.46819	0.307253
ENSSSCG00000000133	385.411	339.141	47.945	44.8375	181.493	158.807
ENSSSCG00000000134	17.4609	1.028	1.15802	0.612437	6.50349	2.20865
ENSSSCG00000000135	0.307443	0.30738	0.453429	0.559542	4.69089	7.06808
ENSSSCG00000000136	1.6768	2.81165	0.459806	0.598082	2.18559	3.33622
ENSSSCG00000000137	1.03613	2.06963	0.679168	1.41834	1.59442	3.59118
ENSSSCG00000000138	0.222652	0	35.0268	448.718	0.113239	0
ENSSSCG00000000139	8.0448	10.2288	2.37296	3.24658	6.29738	6.7569
ENSSSCG00000000142	0.214097	0.353879	0.417616	0.867294	1.54902	2.17215
ENSSSCG00000000144	67.8901	46.2227	36.7648	24.6641	40.3942	29.3359
ENSSSCG00000000146	6.6999	2.8219	8.8986	3.80633	14.5996	34.8376
ENSSSCG00000000148	0.202304	0.821691	2.46151	1.65686	3.0867	0.242237
ENSSSCG00000000151	0.192809	0.206539	1.29994	1.5039	35.1759	55.0125
ENSSSCG00000000157	0.410113	0.794432	0.060485	0	0.375444	0.818442
ENSSSCG00000000162	0.075095	0.206469	0.431937	0.656025	0.46977	1.3188
ENSSSCG00000000170	1.40356	2.59301	5.62507	5.38658	2.74673	3.6535
ENSSSCG00000000171	4.90995	4.66586	2.45235	5.68138	12.1826	20.2608
ENSSSCG00000000175	5.34705	6.09199	2.66555	3.28935	23.823	17.2769
ENSSSCG00000000180	66.0851	71.2496	7.32249	7.06273	27.6894	60.2243
ENSSSCG00000000181	6.4942	7.6872	0.272542	0.192185	0.201396	0.758644
ENSSSCG00000000188	0.113554	0.106435	1.21418	0.826664	0.69303	1.49565
ENSSSCG00000000193	5.26079	5.63076	25.5426	42.2797	75.1815	56.1316
ENSSSCG00000000194	17.224	7.4977	11.8247	4.07568	30.5827	30.3676
ENSSSCG00000000197	0.982041	0.566447	0	0.0687424	0.0576298	0
ENSSSCG00000000198	25.4798	21.8109	0.0749323	0	0	1.09505
ENSSSCG00000000199	1.97696	2.34399	2.99046	2.49095	4.09921	12.3013
ENSSSCG00000000203	0.0281369	0.017582	0.331979	0.0256044	5.73123	0.291987
ENSSSCG00000000209	0.652771	0.476765	1.01274	1.46576	2.52229	3.19416
ENSSSCG00000000211	0.0290754	0	0.171526	0.317501	0.221813	29.4763
ENSSSCG00000000214	115.319	91.6514	1108.75	1402.78	499.955	333.424
ENSSSCG00000000216	0.056075	0.0560635	1.67057	0.1837	5.54415	0.0895249
ENSSSCG00000000217	0.515221	2.33029	1.66447	2.50052	2.62037	4.66118
ENSSSCG00000000220	0.0756059	0.251968	0.92922	0.458672	1.23048	0.88518
ENSSSCG00000000223	0.364747	1.28708	0.348081	0.585737	0.949362	1.06189
ENSSSCG00000000224	1.36831	2.9664	1.72975	2.59196	7.71186	12.7506
ENSSSCG00000000231	0.142146	1.82088	0.157232	0	0.0542208	0
ENSSSCG00000000232	2.30144	4.25575	6.082	6.29235	18.3518	14.9798
ENSSSCG00000000233	8.10982	7.75725	3.89608	4.11861	2.04351	4.54195
ENSSSCG00000000234	1.00656	1.15311	2.44944	2.35096	8.16523	4.66027
ENSSSCG00000000239	0	0	0.139279	0.0429685	0.0720449	6.03083
ENSSSCG00000000240	0	0	0	0	0	2.06753
ENSSSCG00000000242	0.894776	2.05992	1.59747	0.257129	1.14967	4.2104
ENSSSCG00000000248	0	0	0.0283222	0	0.0586007	59.0184
ENSSSCG00000000252	237.681	105.559	4.83399	4.82902	2.46078	79.8628
ENSSSCG00000000253	118.655	46.5026	2.32338	1.43355	1.15374	50.6032
ENSSSCG00000000258	0.805532	1.44358	4.59521	3.65131	7.3048	7.25526
ENSSSCG00000000259	3.6087	3.765	1.17612	0.879613	16.6534	11.6899
ENSSSCG00000000260	21.6663	14.1746	0.125066	0.115751	0.258771	0.270769
ENSSSCG00000000261	3.48531	3.28998	91.4859	125.92	95.8902	138.517
ENSSSCG00000000265	0.113494	0.48392	0.256001	0.656124	0.580617	1.3643
ENSSSCG00000000277	0.109678	0.0456899	0.0539192	0.798452	1.45032	0.642047
ENSSSCG00000000285	0	0	0.452729	0.558678	1.29489	1.58556
ENSSSCG00000000293	18.2784	8.22498	5.01633	6.1735	14.6405	16.1288
ENSSSCG00000000295	3.40831	5.03735	1.22389	1.24062	4.4768	6.81363
ENSSSCG00000000297	0.0902665	0.282025	1.2148	1.25266	2.9439	2.1797
ENSSSCG00000000320	0	2.80782	0	0.0869998	0.0729358	0.0763176
ENSSSCG00000000324	0.426098	1.06503	0.2793	0	0.0722367	0.0755861
ENSSSCG00000000359	22.1618	32.0915	109.603	107.236	51.4295	53.0726
ENSSSCG00000000362	0	0	0.987012	0.463999	44.3936	46.5537
ENSSSCG00000000363	0.451791	0.125472	0.651512	0.511625	8.51708	3.23781
ENSSSCG00000000365	19.112	18.6927	5.65105	6.72148	14.6508	28.6702
ENSSSCG00000000368	53.9757	42.2083	2.14454	4.05784	20.4704	18.0766
ENSSSCG00000000369	15.6451	16.2133	4.46855	4.21092	9.7921	11.6973
ENSSSCG00000000373	5.50172	4.71205	1.73064	1.71553	2.08392	2.91764
ENSSSCG00000000376	5.21182	4.3077	2.14367	2.07849	1.67912	3.51396
ENSSSCG00000000379	4.9998	4.92621	7.43098	8.00761	39.0091	29.6426
ENSSSCG00000000385	56.3393	107.938	0.195816	0.44301	0.10129	0.105986
ENSSSCG00000000386	1.73421	2.51133	4.1816	3.68227	6.55203	3.58173
ENSSSCG00000000394	49.6665	53.6563	17.115	16.81	20.1323	45.8045
ENSSSCG00000000396	208.574	58.491	6.06208	7.11091	25.8891	30.5992
ENSSSCG00000000398	137.156	127.951	0.971799	1.49093	1.30425	2.13239
ENSSSCG00000000401	23.1756	6.87005	0.03071	0	0.127082	0.166219
ENSSSCG00000000414	32.3171	51.3538	5.07421	6.99026	17.2341	23.8542
ENSSSCG00000000415	4.58312	3.09297	0	0.250236	0.699281	3.36584
ENSSSCG00000000416	3.21383	3.74781	0.269492	0.195623	0.295199	0.326047
ENSSSCG00000000423	9.38359	7.37699	2.19594	3.1675	17.4069	17.6435
ENSSSCG00000000433	0.266786	0.484966	1.35925	1.58906	2.9604	4.6465
ENSSSCG00000000435	0.986963	0.911682	3.57574	3.74872	5.82712	10.0708
ENSSSCG00000000436	2.97563	1.51423	0.762087	0.291859	2.39241	2.53179
ENSSSCG00000000439	0.0952828	0	0.0401505	0.0247734	0.60229	0.608484
ENSSSCG00000000442	21.1135	3.98629	0.106915	0.230888	0	0
ENSSSCG00000000451	0.663976	0.414901	1.86949	0.659143	3.91417	0.9155
ENSSSCG00000000453	3.80276	2.57789	1.2878	1.58918	1.20677	2.96993
ENSSSCG00000000455	0.886624	0.51141	3.52054	4.67543	13.181	20.9968
ENSSSCG00000000456	3.26333	3.94619	7.37881	2.87776	65.2784	71.0981
ENSSSCG00000000457	5.26651	5.05797	15.4332	11.0748	5.58993	7.95114
ENSSSCG00000000462	7.58884	5.25471	12.8938	13.065	6.1415	9.82358
ENSSSCG00000000475	9.47894	7.93051	0.964131	0.907343	4.19122	4.79143
ENSSSCG00000000477	4.2233	4.34799	1.25534	2.00624	3.77545	5.25743
ENSSSCG00000000478	0.174436	0.498287	0	0.045353	0.0760429	0.45752
ENSSSCG00000000487	1.55396	4.14214	0.785315	0.909765	1.50881	3.52188
ENSSSCG00000000488	13.5407	13.0284	31.8872	31.8334	17.711	17.9926
ENSSSCG00000000492	5.73406	9.28141	2.3944	3.01761	7.85292	36.3425
ENSSSCG00000000500	8.95775	6.08631	3.08647	2.27815	0.925094	2.87274
ENSSSCG00000000504	10.027	9.79566	10.1372	6.79014	24.2307	13.4938
ENSSSCG00000000510	68.2472	78.5024	22.4256	11.8247	22.138	42.7116
ENSSSCG00000000511	12.8877	11.2191	39.2598	24.9292	17.2981	19.5146
ENSSSCG00000000515	16.6075	0.827806	0.127422	0.139771	0.278293	0.582393
ENSSSCG00000000519	0.860543	1.34432	0.543926	0.391544	9.613	7.21284
ENSSSCG00000000528	12.1687	11.1749	0.677992	0.475747	0.110025	3.85673
ENSSSCG00000000530	11.2474	13.099	3.5821	2.70594	4.20801	3.59678
ENSSSCG00000000531	0.0226586	0.269016	0.100253	0.185573	1.01987	0.560712
ENSSSCG00000000534	21.4588	16.0542	5.55886	4.42996	12.2718	12.7758
ENSSSCG00000000539	0.724338	0.983576	1.16073	1.01407	11.2643	3.69165
ENSSSCG00000000543	2.90962	1.05706	4.24132	3.20191	5.16212	3.07884
ENSSSCG00000000549	12.1372	9.24617	31.5053	32.4525	24.5629	22.1583
ENSSSCG00000000551	0.118235	0.0738816	1.86002	0.789014	38.4552	27.182
ENSSSCG00000000554	6.65155	5.40118	17.4123	14.7686	7.64164	9.72093
ENSSSCG00000000555	27.2295	12.2514	8.1042	6.82296	37.7328	23.1574
ENSSSCG00000000560	23.7237	18.8204	37.1184	16.1444	26.1249	18.1144
ENSSSCG00000000566	16.3526	11.5821	0.872096	0.489176	5.77419	3.02096
ENSSSCG00000000567	11.0442	8.04775	0.463909	0.413454	4.10608	2.81781
ENSSSCG00000000571	7.74335	5.88111	43.6347	34.5224	26.9633	15.0405
ENSSSCG00000000574	1.21265	1.40674	7.65875	9.20821	4.8779	3.71458
ENSSSCG00000000576	122.315	148.241	380.412	156.699	1366.17	1758.92
ENSSSCG00000000577	103.915	224.912	3.33311	0.649443	26.9279	22.6694
ENSSSCG00000000584	27.1577	33.6078	1.20223	0.0780832	5.19757	0.315081
ENSSSCG00000000588	3.25019	2.18947	1.07562	0.721378	3.36249	5.72055
ENSSSCG00000000591	11.1029	16.8585	0.240488	0.364215	16.2734	19.2289
ENSSSCG00000000594	0.033609	0.0735046	1.44986	2.75255	1.55121	4.03772
ENSSSCG00000000597	1.60346	1.08609	0.198575	0.0891077	0.0560272	0.644875
ENSSSCG00000000601	0.325617	0.598438	0.932215	0.732057	1.72425	4.28115
ENSSSCG00000000602	1.93201	2.29006	3.02566	1.74	4.43693	1.78074
ENSSSCG00000000606	88.8454	172.962	138.351	284.221	207.379	601.738
ENSSSCG00000000607	3.35237	4.62547	1.19669	4.68929	4.74573	6.88618
ENSSSCG00000000613	1.89032	2.57335	0.348489	1.59731	0.412029	0.6467
ENSSSCG00000000619	1.84466	0.867251	0.997543	1.15106	1.98358	0.827414
ENSSSCG00000000620	78.7335	46.7462	8.1392	5.57998	32.0907	23.9848
ENSSSCG00000000623	0.448083	0.919983	0.188814	0.145626	1.34293	1.48185
ENSSSCG00000000625	7.83192	6.15889	8.40587	9.0317	34.5149	33.8482
ENSSSCG00000000633	12.3327	14.3363	1095.08	1579.94	95.4265	80.074
ENSSSCG00000000639	0.924421	2.15304	0.185914	0.0764743	0.384671	0.0670844
ENSSSCG00000000640	2.71198	1.99556	0.485949	0.36903	0.889451	0.647437
ENSSSCG00000000641	5.22073	6.76474	2.45636	1.92365	3.3231	2.45448
ENSSSCG00000000644	96.0689	93.1321	18.056	9.2212	62.5964	44.2219
ENSSSCG00000000647	1.14033	1.94907	0.0247325	0.0915614	0.895534	0.776418
ENSSSCG00000000649	0.223092	0.557617	2.363	2.73144	8.50973	12.9841
ENSSSCG00000000654	4.04148	12.603	3.46278	4.69347	7.22348	14.318
ENSSSCG00000000655	2.30164	0.78807	0.279003	0.114766	0.240533	0.251686
ENSSSCG00000000660	1236.27	1244.49	3.14284	0.470594	2.91129	1.60855
ENSSSCG00000000664	0	0	0	0.0431519	0.361761	0.378535
ENSSSCG00000000665	0.203306	0.296427	0.449765	0.370014	5.11829	2.43437
ENSSSCG00000000666	0.854928	0.194262	58.0005	57.1461	34.3895	108.945
ENSSSCG00000000672	15.6963	6.8581	3.24388	3.33586	16.3389	22.3638
ENSSSCG00000000674	7.53286	6.71338	0.0910636	0.112375	0.75367	0.690038
ENSSSCG00000000675	916.982	1096.18	27.785	32.0921	53.7501	102.092
ENSSSCG00000000681	0.619086	1.86056	4.45656	8.77238	22.9624	35.5347
ENSSSCG00000000682	0.161268	0	0.198204	0.244588	0.779187	0.901138
ENSSSCG00000000683	0.199504	0.457104	0.588474	1.1498	1.87713	2.07034
ENSSSCG00000000685	98.4915	82.0449	2609.49	3912.34	286.954	207.212
ENSSSCG00000000687	1.10136	2.99464	0.197553	0.514659	0.45417	0.926695
ENSSSCG00000000691	18.1732	14.3937	22.2796	24.9716	17.4341	13.9992
ENSSSCG00000000693	1.25637	1.82896	2.07693	3.36705	2.0012	4.76108
ENSSSCG00000000694	466.208	489.834	16217.2	30507.1	1068.01	580.961
ENSSSCG00000000707	0.0377601	0.0314603	0.0742534	0.137446	0.134431	2.04968
ENSSSCG00000000709	1.51194	0.729294	0.195602	0.168964	0.283301	1.41866
ENSSSCG00000000712	4.0521	2.61726	21.7499	12.0195	72.3929	29.3605
ENSSSCG00000000713	0.0931997	0	0.320727	0.282704	1.80122	0.29759
ENSSSCG00000000716	0	0	0.044063	0	1.5043	0.238492
ENSSSCG00000000717	0	0	0.211787	0.326688	0.9677	1.58572
ENSSSCG00000000724	0	0	1.39726	2.43998	0.0272739	0
ENSSSCG00000000727	2.55776	2.30354	4.38303	7.19691	14.8545	11.5246
ENSSSCG00000000732	0.365251	0.19563	0.384776	0.379858	0.318452	2.91565
ENSSSCG00000000736	0.711858	0.436099	21.2445	12.5239	1.40559	1.93873
ENSSSCG00000000737	0.900811	1.50612	2.13645	2.85798	6.46356	6.82156
ENSSSCG00000000738	2.26837	0.952705	2.98899	1.25205	4.22698	2.8497
ENSSSCG00000000741	0.0802822	0.200664	2.93048	1.57071	3.15418	1.66624
ENSSSCG00000000749	33.8948	25.7843	0.181121	0.173839	0.249835	0.0871398
ENSSSCG00000000755	10.3629	11.0607	3.31597	3.03179	9.54302	7.01595
ENSSSCG00000000757	95.4154	115.794	33.109	31.2848	577.57	369.228
ENSSSCG00000000759	0.252055	0.905639	4.13562	6.59435	7.25895	12.676
ENSSSCG00000000763	0.259472	0.468396	0.935439	1.23306	4.35486	3.59019
ENSSSCG00000000765-2	1.01181	1.10644	1.79536	1.46742	5.23441	8.05161
ENSSSCG00000000765-3	2.42088	3.78186	4.46302	3.10421	18.0489	16.6897
ENSSSCG00000000766	1.0019	0.963172	2.25436	1.88189	6.19311	4.24499
ENSSSCG00000000770	1.87383	2.43114	8.1176	5.9472	9.0134	6.26037
ENSSSCG00000000773	6.48556	5.14996	17.0647	14.7741	0.246566	0.859994
ENSSSCG00000000774	3.0516	8.03915	2.60831	4.92275	7.0899	17.7715
ENSSSCG00000000778	6.86878	8.70821	0.652844	0.722285	9.26917	11.9653
ENSSSCG00000000779	5.34592	8.22344	6.51443	5.11893	4.2716	3.85781
ENSSSCG00000000781	0	0	1.38833	1.05057	33.6577	14.3624
ENSSSCG00000000783	2.35241	1.97273	0.570689	0.681887	5.1449	5.1285
ENSSSCG00000000784	1.48085	2.25822	5.48268	5.01322	16.5069	14.8039
ENSSSCG00000000785	0.0507202	0.0316936	0.261814	0.323085	0.928652	0.728783
ENSSSCG00000000789	0	0	0.273428	0.253063	0.601102	5.4511
ENSSSCG00000000791	0.524425	0.337061	0.220983	0.10908	0.0457231	0.167451
ENSSSCG00000000795	0.0124214	0.0465708	2.99525	7.70892	5.65726	4.59089
ENSSSCG00000000798	13.6994	9.63837	5.19737	4.51644	23.7033	32.3726
ENSSSCG00000000799	3.69592	3.20111	1.38859	0.92596	7.47721	6.60084
ENSSSCG00000000801	0.12918	0.138378	6.17826	5.64252	2.53413	4.38992
ENSSSCG00000000802	21.4863	9.69454	0.259593	0.160172	0.498752	0.220794
ENSSSCG00000000804	5.41589	9.80204	20.3129	25.4727	34.6631	30.7434
ENSSSCG00000000807	9.3324	0.939477	0.758576	1.22413	1.82611	2.00553
ENSSSCG00000000808	11.3797	18.5	24.8614	14.5234	10.3745	12.5517
ENSSSCG00000000809	1.98687	1.73298	1.95354	1.28069	0.915772	1.15649
ENSSSCG00000000812	0.0624678	0.104092	0	0	0.635412	0.0332437
ENSSSCG00000000814	4.9762	12.8086	3.11061	8.5768	8.64849	21.2558
ENSSSCG00000000837	0.168995	0.184801	0.140198	0.346015	1.46651	1.07922
ENSSSCG00000000838	70.7664	53.2873	1.15711	2.09237	23.1355	19.2227
ENSSSCG00000000839	8.09312	7.96997	5.74937	6.29868	68.4458	53.538
ENSSSCG00000000843	24.1186	16.0662	19.3666	12.1438	65.1833	19.4021
ENSSSCG00000000848	0.807406	1.03963	7.46952	9.75192	12.7298	29.1792
ENSSSCG00000000849	343.618	201.516	77.204	53.8071	116.968	187.48
ENSSSCG00000000852	8.74711	14.6578	0	0.0359359	0.0301267	0.0315236
ENSSSCG00000000853	4.8905	2.71208	17.0544	7.39134	1.35992	1.50959
ENSSSCG00000000854	16.432	27.3181	0.0656051	0.0809583	0.122168	0
ENSSSCG00000000856	681.984	423.26	1.06669	0.438773	0.294275	85.6785
ENSSSCG00000000857	10.9079	4.29943	5.95734	11.4429	34.1278	47.2727
ENSSSCG00000000863	22.6311	18.6553	4.8237	3.7803	18.4239	12.8191
ENSSSCG00000000864	398.327	317.058	102.21	60.729	451.21	203.091
ENSSSCG00000000866	1.48866	1.39199	1709.46	570.033	0.359496	0.307771
ENSSSCG00000000871	0.154243	0	0.0505519	0.124764	0.0522978	6.62145
ENSSSCG00000000874	2.82262	2.76069	0.565612	2.23353	1.1937	3.8696
ENSSSCG00000000875	55.2825	48.126	0.121268	0.149648	0	0
ENSSSCG00000000876	1.04823	0.725191	0	0	0.0571202	0.0896531
ENSSSCG00000000892	15.695	14.993	0	0.0405461	0.20395	1.42271
ENSSSCG00000000893	90.7203	104.678	0.398895	0.647693	0.477831	3.22718
ENSSSCG00000000894	0.683442	1.97263	0.0959968	0.0296156	0.0744842	0.103917
ENSSSCG00000000896	1.76475	1.89737	10.3726	10.2731	4.25672	11.6013
ENSSSCG00000000901	5.72488	7.48624	1.50603	0.90729	2.02424	2.51604
ENSSSCG00000000905	47.461	79.5406	384.028	256.525	84.1887	104.882
ENSSSCG00000000906	1.38428	3.32221	0.975628	0.624269	1.4766	1.85799
ENSSSCG00000000910	10.5656	36.7747	4.59812	3.88787	4.19902	6.05287
ENSSSCG00000000915	14.5325	14.1111	264.258	327.194	524.727	808.934
ENSSSCG00000000916	1.44521	0.559426	22.6538	49.4164	104.107	172.415
ENSSSCG00000000917	0	0.0113224	0.507744	4.55087	7.8792	18.0367
ENSSSCG00000000920	2.70446	2.4464	0.911691	0.609402	0.707384	1.43924
ENSSSCG00000000921	5.95988	4.90329	12.2479	11.595	8.13849	6.90514
ENSSSCG00000000924	1.12988	0.950422	0.672963	0.355908	0.76251	0.346898
ENSSSCG00000000931	0	0	0	0.684571	0.109316	1.37261
ENSSSCG00000000937	0	0	4.13664	1.61649	0	0.0746323
ENSSSCG00000000938	4.26826	7.50797	1.06323	0.60396	12.2566	4.25669
ENSSSCG00000000939	38.5062	65.527	8.9922	3.72213	40.4388	31.4063
ENSSSCG00000000948	0.38438	0.150975	0.0161971	0.139913	0.033513	0.315602
ENSSSCG00000000951	1.24034	2.20278	5.53602	6.17813	5.72723	14.7996
ENSSSCG00000000953	0.493797	1.28869	0.74969	1.63881	1.52901	3.66354
ENSSSCG00000000959	9.40541	7.60116	22.0556	14.9209	7.03177	5.13045
ENSSSCG00000000961	74.5736	62.6493	0.208145	4.98301	0.129201	0.450637
ENSSSCG00000000973	26.3215	22.2189	20.9158	15.0704	17.5221	14.865
ENSSSCG00000000975	2.40528	2.47044	1.2844	0.251585	1.51859	1.39037
ENSSSCG00000000978	0.170783	0.476126	0	0.430371	0.0601332	0.0419476
ENSSSCG00000000982	0	0.0929468	0	0	0.539011	0.0593687
ENSSSCG00000000983	0	0	0	0.0246151	0.144451	2.65591
ENSSSCG00000000994	17.4491	38.7884	3.42299	5.79847	16.9334	32.4728
ENSSSCG00000000997	1.93508	3.24751	4.89926	8.96389	0.597531	3.06733
ENSSSCG00000000998	4.89597	2.49382	4.18129	2.3616	5.65668	5.13557
ENSSSCG00000001000	82.2741	99.2729	42.7953	25.4982	45.5358	62.3886
ENSSSCG00000001004	3.08006	4.8318	4.70142	2.78323	0.27934	3.74821
ENSSSCG00000001005	9.43469	26.0344	32.282	56.1835	11.401	27.3538
ENSSSCG00000001006	2.25651	3.22293	18.023	19.3607	22.4461	18.7614
ENSSSCG00000001008	26.7264	54.2888	7.49482	9.65985	18.2068	27.4646
ENSSSCG00000001025	23.5775	23.8118	0.422565	0.513045	0.141019	14.4459
ENSSSCG00000001027	23.1516	23.5737	4.09145	3.64256	14.231	14.7428
ENSSSCG00000001036	0	0	0.0424511	0.0261929	0.0878346	1.86112
ENSSSCG00000001038	125.004	166.388	65.1569	47.1833	60.5678	72.8936
ENSSSCG00000001039	6.07807	9.45489	0.880169	1.52061	2.0873	3.44469
ENSSSCG00000001040	2.58327	1.50159	0	0	0	0
ENSSSCG00000001045	1.14963	5.12487	0.0699182	0.129421	0.397832	0.321669
ENSSSCG00000001046	0.231342	0.662564	0.42649	0.350866	1.86783	1.10803
ENSSSCG00000001048	8.68904	7.32122	0.0426029	0.0315438	0.0176297	0
ENSSSCG00000001050	0.269341	0.355308	0.264823	0.299565	3.76708	2.79506
ENSSSCG00000001052	1.06644	2.60132	1.21278	1.35629	2.96022	2.78978
ENSSSCG00000001053	9.19881	6.88372	28.7417	16.1311	12.3289	12.2756
ENSSSCG00000001054	4.17103	2.73668	16.0967	14.9294	24.4751	10.7656
ENSSSCG00000001062	8.86449	6.81423	34.2876	22.2213	12.3513	16.9294
ENSSSCG00000001063	4.12933	6.60632	12.6985	8.04834	22.8559	22.5363
ENSSSCG00000001064	25.649	35.1639	190.32	226.127	3.07292	3.59369
ENSSSCG00000001065	3.13167	2.44163	7.25998	6.11791	6.181	4.38818
ENSSSCG00000001066	0.0416777	0.121535	78.0233	60.3536	1.16583	0.975911
ENSSSCG00000001068	0.0369085	0.0691892	33.2864	20.4206	0.0844711	0.441939
ENSSSCG00000001073	8.02776	8.54321	2.98479	2.0872	1.92134	1.97453
ENSSSCG00000001074	10.1106	11.1309	3.39668	2.26102	3.93684	5.82816
ENSSSCG00000001076	12.315	14.5501	15.9599	12.3829	1.26599	8.61744
ENSSSCG00000001085	0.777343	1.42808	0.0802519	0.339541	0.628607	0.583291
ENSSSCG00000001089	73.5493	60.4231	0.137656	0.0339743	0.12817	0.163915
ENSSSCG00000001090	57.8071	65.7309	5.60672	3.64702	8.98364	9.5845
ENSSSCG00000001091	1.25839	0.314534	0.0515535	0.0636183	0.0533341	0.368326
ENSSSCG00000001092	50.0933	15.1395	13.8144	11.1921	9.18739	10.7497
ENSSSCG00000001093	143.022	40.1613	20.6044	10.4119	4.79964	6.52392
ENSSSCG00000001095	17.6445	17.3288	11.2911	7.95344	11.5808	11.3309
ENSSSCG00000001097	3.49373	5.86143	7.27514	7.76279	2.26189	3.68164
ENSSSCG00000001099	1.00452	2.41421	0.455846	0.63284	2.57409	3.37195
ENSSSCG00000001100	2.89342	3.64512	1.45295	1.3412	13.5045	10.7621
ENSSSCG00000001106	18.5321	15.904	0.0381862	0.0353421	0.0395051	0.0103342
ENSSSCG00000001107	7.51249	22.5991	0	0.482563	0.107881	0
ENSSSCG00000001134	10.3433	33.5591	21.2685	47.4236	27.6177	82.5664
ENSSSCG00000001137	23.2956	70.1454	63.3266	112.686	98.4516	214.289
ENSSSCG00000001156	1.61176	1.72992	0.335589	1.55297	2.2856	2.27048
ENSSSCG00000001203	0.138493	0.0692324	0.653615	0.403289	0.443749	0.818096
ENSSSCG00000001205	0.116607	0	1.03186	1.11417	0.667183	0.465412
ENSSSCG00000001209	0.566863	1.04494	3.07242	2.39866	2.55147	3.97073
ENSSSCG00000001229	336.769	979.56	320.09	437.216	386.33	868.773
ENSSSCG00000001233	14.2283	11.0973	3.31244	4.42475	4.94596	6.37669
ENSSSCG00000001234	1.81122	2.26357	0.034247	0.105654	0	0.111218
ENSSSCG00000001235	2.62465	1.27137	0.0300072	0.0370296	0	0.292347
ENSSSCG00000001242	0.665857	0.811605	2.49751	2.58827	5.00449	4.98717
ENSSSCG00000001247	0.680828	0.850862	1.35691	1.2391	1.3757	3.49589
ENSSSCG00000001252	7.73907	11.7537	24.6192	14.7166	31.6118	15.6245
ENSSSCG00000001379	72.6274	79.3823	89.7109	174.221	158.929	184.365
ENSSSCG00000001382	1.64416	1.62781	4.44033	5.3046	2.47603	8.64181
ENSSSCG00000001391	0.9216	2.26697	1.53181	2.58251	2.83463	6.02555
ENSSSCG00000001392	0.593336	1.67528	0.842665	2.11973	1.67648	5.40297
ENSSSCG00000001404	0.107773	0.875475	0.437105	0.539398	0.452202	1.03237
ENSSSCG00000001405	0.850256	4.40221	1.55256	0.736883	1.42085	4.137
ENSSSCG00000001408	26.721	46.4715	6.36476	10.9745	16.687	29.8247
ENSSSCG00000001411	136.281	201.216	1.13951	0.540841	0.0906822	0.853981
ENSSSCG00000001412	8.84817	8.1645	7.09392	3.16845	8.51644	9.74227
ENSSSCG00000001419	0.830793	0.243001	0	0.418221	0.0539406	1.04417
ENSSSCG00000001422	227.859	346.618	3.7509	4.19669	12.5727	26.9609
ENSSSCG00000001425	4.85789	2.33	4.26003	3.34535	4.60749	4.65343
ENSSSCG00000001427	612.891	510.542	8.45189	12.1956	20.2851	107.021
ENSSSCG00000001428	0.373582	0.415006	2.96913	5.36377	9.69004	11.763
ENSSSCG00000001429	3.80095	4.65708	18.4504	25.8493	45.2094	51.2746
ENSSSCG00000001433	12.6684	12.1056	17.4765	16.9198	6.54216	9.8015
ENSSSCG00000001435	1.12649	1.15643	9.07834	5.56483	210.826	91.3045
ENSSSCG00000001440	1.71248	1.70593	4.73099	3.09411	12.1934	4.63593
ENSSSCG00000001441	0.408155	0.652915	0	0.267421	0	0.0521302
ENSSSCG00000001465	0.234443	0.512739	1.2534	0.160006	2.36981	1.16967
ENSSSCG00000001472	0.896944	1.35089	3.45976	0.920856	6.21105	3.63505
ENSSSCG00000001473	0	0	0.0799026	1.56354	0.0944711	0.939089
ENSSSCG00000001475	21.0221	17.5999	5.55503	8.64478	19.5055	35.7839
ENSSSCG00000001478	0.982208	0.812045	4.36808	6.38038	3.68893	2.14711
ENSSSCG00000001479	0	0	0.338427	0.373666	0.405397	0.50132
ENSSSCG00000001483	0.137877	0.149835	0.00884113	0.0763711	0.00914648	0.181841
ENSSSCG00000001484	0.160107	1.43399	0.0787104	0.485653	0	0
ENSSSCG00000001485	1.41255	1.90019	8.86845	6.5342	1.06265	2.06724
ENSSSCG00000001486	0.403177	0.296394	0.891933	0.863268	1.19413	3.19947
ENSSSCG00000001487	0.099582	0.142231	301.152	242.16	73.9838	4.45157
ENSSSCG00000001488	127.305	103.426	8.00522	5.37332	13.1676	15.736
ENSSSCG00000001490	0.041743	0	0.0615641	1.36749	0.0636904	0
ENSSSCG00000001494	0.184327	0.10471	5.98075	5.27606	1.68745	2.16698
ENSSSCG00000001498	0.0959487	0.299779	0.259433	1.10596	1.00037	2.9105
ENSSSCG00000001500	7.78351	1.10122	4.88881	13.8222	0.960315	12.2256
ENSSSCG00000001505	38.8423	29.9601	61.7616	59.9229	31.1371	41.1802
ENSSSCG00000001510	0.180917	0.781073	0.460877	1.01773	1.00378	2.38948
ENSSSCG00000001513	0.093533	0.222096	0.289687	0.442595	3.51068	1.74713
ENSSSCG00000001516	1.54426	2.96519	8.70289	4.48568	5.91389	6.48199
ENSSSCG00000001518	3.7653	0.853906	0.953527	1.12988	1.64784	3.13178
ENSSSCG00000001523	0	0.0357753	0.971032	0.703337	0	0.0914042
ENSSSCG00000001527	38.4801	40.1485	70.0326	38.3878	25.1682	21.8884
ENSSSCG00000001531	21.1583	21.8373	63.3744	51.3799	27.114	35.9621
ENSSSCG00000001539	3.34036	3.22303	4.20201	2.10097	28.9309	7.52888
ENSSSCG00000001549	27.5357	7.93149	21.6631	4.56779	47.3651	12.727
ENSSSCG00000001551	0	0	0	0.179004	22.8102	8.00828
ENSSSCG00000001555	0.930443	0.689806	0	0.0287016	0.0481236	0.050355
ENSSSCG00000001566	0.0548166	0.0171267	0.121268	0.17459	0.501827	0.503216
ENSSSCG00000001569	23.0851	15.6508	4.95508	5.45029	14.5573	17.1585
ENSSSCG00000001570	2.87477	1.58251	30.4106	40.4549	7.51929	16.8013
ENSSSCG00000001572	3.73725	7.87634	2.95635	3.33904	6.94632	8.35323
ENSSSCG00000001573	8.0154	15.3123	2.8446	3.19381	4.39015	5.30043
ENSSSCG00000001588	0.291944	0.155258	0.33896	0.0960924	0.606558	0.247923
ENSSSCG00000001594	0.899483	1.73728	0	0.148822	0.45747	1.13143
ENSSSCG00000001595	0.879608	1.95529	4.74251	4.63204	10.3407	6.53811
ENSSSCG00000001596	8.40044	6.46915	1.35542	1.20248	2.6832	1.02311
ENSSSCG00000001620	0.239441	0.864472	0.627799	0.53262	8.2809	7.73041
ENSSSCG00000001621	3.25904	3.36945	16.4297	13.7501	5.10818	5.22677
ENSSSCG00000001624	0.326584	0.255092	1.71591	0.81727	0.934301	0.87986
ENSSSCG00000001625	2.85106	2.29057	0.150174	0.0370636	0.403937	0.195076
ENSSSCG00000001631	3.43453	4.13182	5.63345	6.8934	4.35877	4.35589
ENSSSCG00000001637	0	0.0625664	0.147671	0.546688	0.152771	2.31789
ENSSSCG00000001638	21.2433	17.3006	31.206	12.751	43.1881	33.9154
ENSSSCG00000001651	24.0787	24.6274	7.41857	5.17552	12.0137	14.0308
ENSSSCG00000001652	380.261	122.145	0.698039	0.799868	1.65062	1.61921
ENSSSCG00000001654	10.6305	12.4423	31.1078	34.1001	16.662	20.0515
ENSSSCG00000001657	0.457484	1.06323	0.946969	1.78209	4.2126	7.70106
ENSSSCG00000001660	0.562737	1.64098	0.7531	2.08628	2.46453	6.60506
ENSSSCG00000001661	2.10364	2.65699	29.4906	27.2686	8.46811	7.98539
ENSSSCG00000001664	0.136272	0.30131	0.01546	0.057234	0.0479818	0.033471
ENSSSCG00000001683	10.5219	11.7314	19.6779	28.0928	6.38798	7.77475
ENSSSCG00000001688	0.601516	0.891601	2.45511	1.88399	3.92724	2.747
ENSSSCG00000001692	7.90333	8.64251	24.0024	12.6806	10.8687	13.946
ENSSSCG00000001695	23.9883	22.3287	58.7887	23.4168	36.6008	27.6043
ENSSSCG00000001696	48.071	38.4865	103.922	84.4982	39.1797	46.4675
ENSSSCG00000001697	13.222	7.04682	5.25527	2.75559	5.71559	4.60527
ENSSSCG00000001700	22.1018	10.7694	17.5377	12.2001	8.13785	16.2393
ENSSSCG00000001711	0.452975	0.508337	36.3891	34.3223	7.30632	3.49785
ENSSSCG00000001715	0.0621476	0.0776686	0.0611051	0.0942565	0.221254	1.40562
ENSSSCG00000001716	0	0.0284044	2.01122	0.910028	0.242746	0.508003
ENSSSCG00000001718	8.7334	14.0881	1.67014	1.53013	4.31957	5.28685
ENSSSCG00000001720	12.9669	13.9159	0.759313	0.762683	1.35186	1.87331
ENSSSCG00000001725	7.09567	9.05447	16.1491	9.42044	58.7475	18.3878
ENSSSCG00000001732	83.0097	44.9502	17.2123	14.9378	33.9151	38.6828
ENSSSCG00000001746	1.32253	1.69445	0.0786102	0.218265	0.0508282	0.0265925
ENSSSCG00000001755	2.97082	5.61336	1.38225	0.997694	3.29168	4.48889
ENSSSCG00000001756	17.3358	12.3885	5.41795	6.61159	8.7279	10.1659
ENSSSCG00000001759	0.379607	0.4217	20.6059	17.2144	3.78086	3.45113
ENSSSCG00000001760	0.00952362	0.0476084	0.112366	0.0866643	0.406865	0.152047
ENSSSCG00000001761	11.7803	7.85918	94.8959	65.2038	26.2581	20.5968
ENSSSCG00000001762	0.834714	2.43409	8.25272	6.1892	8.16039	7.94647
ENSSSCG00000001767	0.788353	2.01332	0.606623	1.49717	4.65451	3.94003
ENSSSCG00000001770	68.9462	96.1073	26.0883	25.7776	145.133	182.992
ENSSSCG00000001771	0.0375475	0	0.138441	0.102504	0.0859336	0.284741
ENSSSCG00000001773	1.33502	2.41923	3.64254	8.86849	24.8507	40.2833
ENSSSCG00000001774	0.363544	1.68754	3.67659	6.23837	20.3649	30.5957
ENSSSCG00000001779	60.2482	65.742	123.812	110.327	59.4882	53.8989
ENSSSCG00000001780	171.647	93.5017	10.8223	7.66417	155.898	107.288
ENSSSCG00000001782	3.65394	5.11352	0.336811	0.34636	1.48088	4.52711
ENSSSCG00000001783	0.648428	0.713126	0	0	0	0
ENSSSCG00000001785	0.697049	0.929209	1.80477	2.08618	4.2069	5.3417
ENSSSCG00000001786	0	0.0322642	0.228452	0.187944	1.6544	1.89597
ENSSSCG00000001793	0.349671	0.882568	1.51679	5.6527	2.95005	12.3911
ENSSSCG00000001794	0.516076	0.829238	2.50085	10.0634	6.29933	19.1857
ENSSSCG00000001795	0	0	0.305312	0.470953	0.118446	0.867568
ENSSSCG00000001799	1.28635	1.71687	3.47507	3.17457	6.18025	9.25823
ENSSSCG00000001800	2.93404	13.2515	8.21626	15.6818	3.96668	4.09131
ENSSSCG00000001801	30.3205	23.4683	181.932	162.197	32.6883	32.4648
ENSSSCG00000001804	9.49397	6.22985	47.3364	43.5271	5.51424	5.33581
ENSSSCG00000001806	0.0788231	0.0197018	72.0991	66.5067	0.240533	0.0251686
ENSSSCG00000001808	0.0412778	0	0.0304391	0	0.81875	0.790812
ENSSSCG00000001810	24.6168	17.6729	6.99471	5.05884	24.174	15.3932
ENSSSCG00000001814	5.63729	9.01594	13.8151	14.8655	38.756	47.3521
ENSSSCG00000001817	78.1653	81.4101	9.91444	9.21036	19.6411	30.7502
ENSSSCG00000001819	7.79923	8.71663	34.3457	31.0567	45.9408	24.3377
ENSSSCG00000001821	8.80255	9.57334	6.44162	7.38656	35.1864	23.215
ENSSSCG00000001822	4.58396	9.93214	2.54022	1.53033	2.75211	3.7458
ENSSSCG00000001823	148.863	117.291	0.442862	1.69416	0.183263	0.0958802
ENSSSCG00000001825	1.92028	2.0829	9.19097	17.936	2.21126	7.86687
ENSSSCG00000001826	0.0792446	0	0.116873	0.108168	0.423184	6.83185
ENSSSCG00000001832	0	0	0.0626653	0.0331416	0.601989	0.465158
ENSSSCG00000001835	101.261	61.3129	4.72592	3.82127	6.79538	9.57604
ENSSSCG00000001841	0	0	0.725226	0.696069	0.194515	0.116305
ENSSSCG00000001844	7.69633	6.17935	34.0091	19.1227	885.206	556.314
ENSSSCG00000001848	1.27861	1.0448	0.181321	0.313257	0.937919	0.94215
ENSSSCG00000001849	49.2998	49.9012	2.3333	2.72431	24.2132	21.2168
ENSSSCG00000001852	59.0264	70.6137	576.514	289.866	32.1209	50.278
ENSSSCG00000001858	118.19	121.515	38.2155	30.6301	61.2411	67.7307
ENSSSCG00000001860	16.7302	5.83665	15.7811	15.2782	21.197	12.6472
ENSSSCG00000001861	9.92697	7.85924	2.89053	3.35432	6.7263	8.40341
ENSSSCG00000001862	305.157	240.232	211.953	137.558	98.3395	107.065
ENSSSCG00000001863	0.961719	0.756036	6.13106	7.34003	3.81042	3.04605
ENSSSCG00000001869	2.7904	3.92656	3.52294	3.98184	21.4189	13.3648
ENSSSCG00000001872	0.0238627	0.238578	2.74511	1.86748	0.764592	0.761947
ENSSSCG00000001873	0.303401	0.545478	1.54651	1.99562	7.16311	12.2456
ENSSSCG00000001877	5.76602	5.7327	17.9563	16.7359	6.99888	9.58201
ENSSSCG00000001878	1.69481	2.80035	4.32619	3.30698	10.1198	10.433
ENSSSCG00000001882	21.5989	20.6452	2.96953	2.95656	5.09687	2.52048
ENSSSCG00000001887	4.03908	2.38415	1.02841	0.885961	2.20815	2.41556
ENSSSCG00000001901	237.088	283.392	0.803058	0.159838	0.0803994	0.0280424
ENSSSCG00000001906	175.302	16.2592	5.14792	4.27361	6.36665	8.96691
ENSSSCG00000001910	1.40754	4.54615	11.5387	9.282	76.1417	85.1587
ENSSSCG00000001914	0.537344	1.83555	3.09073	4.88979	5.05584	11.2668
ENSSSCG00000001916	0.0274252	0	7.34126	7.58685	3.72418	1.83897
ENSSSCG00000001917	0.997997	1.81417	2.67615	3.5226	11.6742	14.9193
ENSSSCG00000001930	8.7094	10.9244	1031.15	2046.75	213.007	109.328
ENSSSCG00000001931	0.0504182	0.157525	2.3423	5.06976	41.5405	4.30641
ENSSSCG00000001940	7.43645	5.36867	0.0399304	0.0821252	0.0275397	18.2986
ENSSSCG00000001942	4.1051	2.27144	0.431354	0.323183	1.24313	1.53424
ENSSSCG00000001943	2.71308	1.18857	0.358818	0.576969	0.933651	1.04756
ENSSSCG00000001948	1.39869	1.8374	7.21997	6.91363	20.5407	17.5091
ENSSSCG00000001959	4.84171	4.67305	58.9929	41.8616	17.3292	10.1792
ENSSSCG00000001963	1.15856	2.96314	17.6034	4.70748	1.39771	4.30154
ENSSSCG00000001965	0.225197	0.462363	11.5949	11.1393	0.858999	1.01439
ENSSSCG00000001971	40.4001	28.0229	57.0478	48.252	30.6975	30.9455
ENSSSCG00000001977	0.243475	1.57673	1.64853	3.38383	3.30962	7.04983
ENSSSCG00000001978	0.179621	1.68361	0.0662281	0.81727	0.205546	1.79231
ENSSSCG00000001983	1.75816	4.0806	8.66802	6.76534	6.74471	7.69902
ENSSSCG00000001986	0.262696	0.542963	1.78816	2.16985	8.35546	7.82342
ENSSSCG00000001987	11.9559	13.661	2.98681	2.44239	12.546	8.25838
ENSSSCG00000001988	0.572786	1.06748	2.74179	1.92033	9.78203	4.97341
ENSSSCG00000001989	71.6924	42.9451	0.454529	0.140225	0.176335	0.861053
ENSSSCG00000001990	12.8863	8.52843	3.2734	2.5523	2.72939	4.47783
ENSSSCG00000001991	20.4199	17.059	4.81336	3.97325	8.04139	11.1603
ENSSSCG00000001992	1.92141	2.87212	6.16763	10.2166	3.90886	3.84951
ENSSSCG00000001993	0.0135952	0.0849525	0.320811	1.50933	0.186689	0.759675
ENSSSCG00000001997	1.7694	2.15602	4.69725	4.10587	1.14738	4.16671
ENSSSCG00000002001	0.228586	0.405473	1.31588	1.11387	0.911304	1.14192
ENSSSCG00000002005	5.89857	5.65702	26.8766	24.5226	6.08343	8.42493
ENSSSCG00000002006	55.5925	77.5719	26.6974	23.3363	34.7275	86.4171
ENSSSCG00000002007	0.838138	0.523729	101.774	158.07	0.213135	0.501789
ENSSSCG00000002008	104.596	44.1219	30.658	23.5609	27.359	22.4892
ENSSSCG00000002009	410	323.077	1.10753	7.31195	2.3775	9.4414
ENSSSCG00000002012	0.0615311	0.128164	0.0907485	0.149314	1.25177	1.04785
ENSSSCG00000002013	170.553	125.218	44.724	35.3383	251.304	153.92
ENSSSCG00000002015	1.64586	2.0569	1.09365	1.87626	2.86995	6.55468
ENSSSCG00000002021	1.13461	1.62621	1.18189	1.87726	6.71887	9.70321
ENSSSCG00000002025	2.1082	2.0074	2.96119	4.44593	8.11819	10.2042
ENSSSCG00000002026	0.105827	0.0661285	0.663332	1.99024	1.42631	7.23692
ENSSSCG00000002028	0.0916624	0	1.0815	0.750709	0	1.02439
ENSSSCG00000002029	1.44485	1.33385	2958.86	574.733	0.963781	0.649129
ENSSSCG00000002032	0.186478	0.326269	2.09018	3.30336	0.53111	0.297715
ENSSSCG00000002037	0.161122	0.251702	0.415851	0.464296	1.31113	0.514469
ENSSSCG00000002039	10.4225	18.3188	8.04125	15.2711	42.7332	82.942
ENSSSCG00000002051	4.49633	6.8234	26.8496	8.73702	8.66577	9.68827
ENSSSCG00000002138	10.3059	10.5317	17.4407	11.264	6.15489	9.43985
ENSSSCG00000002139	0	0.0664846	28.01	41.7942	0.784634	0.226487
ENSSSCG00000002257	0.329848	0.229015	0.0810789	0.30016	2.68413	5.2661
ENSSSCG00000002263	0.590089	0.292815	2.35489	2.14791	3.57489	3.21419
ENSSSCG00000002264	0.0579423	0.0543098	2.77731	3.26908	0.265221	0.393151
ENSSSCG00000002265	5.07571	2.7342	6.45333	3.08986	13.5928	25.009
ENSSSCG00000002267	0.12012	0.120095	12.8616	11.215	11.4914	11.8516
ENSSSCG00000002268	0.861866	3.50688	0.394144	0.486383	0.784931	1.10932
ENSSSCG00000002269	126.082	141.812	7.94796	25.2993	34.076	30.7125
ENSSSCG00000002274	0.903654	0.487165	4.23342	4.03098	12.1927	7.9773
ENSSSCG00000002275	0.0972252	0.0911301	0.860349	1.06169	8.01057	3.88055
ENSSSCG00000002277	0.0559036	0.0698652	25.2674	33.7163	0.203399	0.247157
ENSSSCG00000002279	0.16119	0.282025	1.61656	7.09941	0.393504	0.566156
ENSSSCG00000002280	9.90581	19.9182	0.462497	0.570733	0.084436	1.38417
ENSSSCG00000002281	1.46173	1.38726	8.62324	2.40029	3.40409	2.64951
ENSSSCG00000002283	19.8251	16.0483	4.36367	6.06823	12.3057	12.3727
ENSSSCG00000002285	21.1846	23.3312	18.6578	15.5836	15.5944	14.72
ENSSSCG00000002294	25.195	4.34843	12.1876	52.9787	0.948012	1.14076
ENSSSCG00000002296	119.88	70.4847	6.08525	4.58753	25.8456	30.9484
ENSSSCG00000002297	0	0	0.0138646	0.119765	0.100404	1.65094
ENSSSCG00000002306	0.244632	0.319624	4.4443	4.00704	42.7545	33.0911
ENSSSCG00000002309	0.113699	0.0315766	0.298111	0.114961	2.29378	0.605075
ENSSSCG00000002313	125.414	121.353	0.733225	0.190488	0.359313	0.501297
ENSSSCG00000002314	5.22269	5.02855	1.49631	1.3429	3.94035	6.79199
ENSSSCG00000002315	0.0240738	0.0100287	7.05365	6.80577	0.0857061	0.243417
ENSSSCG00000002316	4.78681	5.15496	14.3449	9.26801	5.98274	7.07314
ENSSSCG00000002329	0.50845	0.11051	0.293432	0.160934	0.0337296	0.282348
ENSSSCG00000002333	4.22296	3.64636	10.7578	5.31014	1.64011	1.34841
ENSSSCG00000002341	8.65529	1.13933	3.44833	5.36796	3.02741	10.5136
ENSSSCG00000002349	10.8785	10.9093	0.999701	1.1133	3.70809	5.59568
ENSSSCG00000002351	130.192	89.5034	38.508	23.999	13.2672	13.0433
ENSSSCG00000002355	32.7406	42.6626	1.36135	1.60814	4.45381	3.28741
ENSSSCG00000002357	230.068	117.113	23.9849	21.16	92.029	85.9649
ENSSSCG00000002368	0.651975	5.02793	1.67296	1.39882	3.51808	4.67132
ENSSSCG00000002370	20.3374	18.178	3.36125	2.48343	5.06097	4.83212
ENSSSCG00000002375	4.06512	0.530273	0.080746	0.0996426	3.19521	0.65556
ENSSSCG00000002376	0.16876	0.210907	4.62232	2.3255	3.67843	2.15543
ENSSSCG00000002383	7.13514	5.1035	28.2824	40.346	134.36	76.0621
ENSSSCG00000002384	4.108	3.60981	1.07919	1.26166	4.64215	5.32879
ENSSSCG00000002385	1.41502	3.13701	3.04873	5.01627	6.15786	14.8315
ENSSSCG00000002388	0	0	2.78158	0.445784	0	0.0391049
ENSSSCG00000002389	1.87158	2.21535	4.3897	9.69357	9.23357	9.93813
ENSSSCG00000002396	84.3931	66.2644	14.6741	9.29539	12.982	12.8293
ENSSSCG00000002410	8.78899	8.25526	1.58972	1.38329	2.3826	2.80195
ENSSSCG00000002414	63.0583	47.7905	15.1776	14.2462	34.846	28.0446
ENSSSCG00000002425	5.13778	6.89901	6.37026	6.65478	20.3681	8.47954
ENSSSCG00000002428	1.3728	1.0811	0.305086	0.684516	2.23805	2.91227
ENSSSCG00000002430	2.98703	4.16935	1.43032	4.51852	4.7351	5.69785
ENSSSCG00000002432	0.00915868	0.0572301	1.31024	1.75021	5.96694	5.95117
ENSSSCG00000002436	1.81401	2.49376	2.21674	2.52327	12.5736	4.17867
ENSSSCG00000002440	0.464426	0.769224	3.82914	5.63161	3.09057	3.0284
ENSSSCG00000002441	37.2172	23.3995	14.4728	12.1084	17.6313	20.7122
ENSSSCG00000002443	1.74209	0.859099	0.138881	0.291351	0.172413	9.5165
ENSSSCG00000002449	93.6958	85.0966	684.291	662.129	96.3791	90.0668
ENSSSCG00000002450	0	1.40137	0.127213	0.313969	0.18425	0.605921
ENSSSCG00000002451	2.76092	2.02967	1.19762	1.55671	9.03633	5.37587
ENSSSCG00000002452	189.438	295.438	15.3296	24.524	85.9987	68.9224
ENSSSCG00000002456	0	0.0332888	0.157138	0.339346	0.609619	1.36082
ENSSSCG00000002467	0.171701	0.0715275	156.898	57.3165	0.30564	0.502561
ENSSSCG00000002471	61.5816	431.842	32.1588	76.5608	122.824	229.378
ENSSSCG00000002472	11.2858	9.93438	17.3684	18.9325	209.181	88.8367
ENSSSCG00000002474	0.0396813	0	0.0585235	0	1.69525	1.35151
ENSSSCG00000002475	283.512	367.486	0.252015	0	0.825609	0.136404
ENSSSCG00000002476	996.187	1188.15	2.95849	2.01666	1.04937	2.13506
ENSSSCG00000002479	89.4752	120.261	0.0829947	0	0.0858611	0.583974
ENSSSCG00000002481	1117.29	1250.86	2.41346	0.248189	0.802549	0.0622045
ENSSSCG00000002482	516.479	289.988	0.812319	0.143203	0.120054	0
ENSSSCG00000002483	3669.13	3882.27	8.58995	1.7411	3.77789	0.0449211
ENSSSCG00000002484	659.345	1289.58	2.3388	0.195671	0.451108	0.0429113
ENSSSCG00000002486	461.863	163.398	0.731994	0	0.270456	0
ENSSSCG00000002490	0	0	0.100484	0.0309999	3.32654	1.25091
ENSSSCG00000002494	5.49993	2.69791	0.277429	0.432019	6.04773	3.83264
ENSSSCG00000002496	41.9725	94.4188	26.9868	16.5367	18.2768	9.78797
ENSSSCG00000002504	1.96337	1.57738	0.310248	0	0.96289	0.643704
ENSSSCG00000002509	5.1514	6.74634	1.06456	1.40351	1.60963	2.91545
ENSSSCG00000002511	0.546882	1.52126	1.04073	1.54114	2.61093	3.77409
ENSSSCG00000002512	0.160492	0.133716	0.2367	0	0.0816249	6.83276
ENSSSCG00000002515	42.2826	329.819	0.834394	0.108385	0.636051	0.475387
ENSSSCG00000002520	5.21503	3.49487	8.4939	7.78561	14.8069	21.2854
ENSSSCG00000002525	0.69894	1.48648	1.35635	1.46175	3.11509	3.45529
ENSSSCG00000002527	23.9809	15.7815	12.2789	5.94498	6.56422	3.30709
ENSSSCG00000002532	5.37551	5.66733	11.5914	8.74011	6.02504	4.77914
ENSSSCG00000002535	129.08	86.167	137.351	103.153	284.117	144.651
ENSSSCG00000002542	0.476074	0.963287	0.835872	0.288816	0.276717	1.41154
ENSSSCG00000002544	3.04219	2.13337	1.87023	1.89736	10.5392	9.15905
ENSSSCG00000002545	3.32794	5.33617	5.09339	4.34261	18.0114	23.1572
ENSSSCG00000002546	0.734056	0.430023	0.913455	0.793233	2.97501	4.32151
ENSSSCG00000002550	122.45	193.103	426.369	471.106	232.844	278.367
ENSSSCG00000002551	0.288302	0.144122	1.91812	2.14547	13.0304	11.8139
ENSSSCG00000002555	0.258717	0.467033	12.6765	8.2924	12.1274	4.93362
ENSSSCG00000002557	2.63655	2.83878	18.0067	15.7243	6.37456	6.15206
ENSSSCG00000002558	4.01346	3.09026	1.49643	0.971191	4.70168	7.42751
ENSSSCG00000002560	0.0195929	0.293833	0.0288963	0.106976	0.0298943	0.782011
ENSSSCG00000002573	0	0	0.175192	0.594527	0.113277	0.545235
ENSSSCG00000002620	0.349438	0.800631	0.687152	1.20128	3.3767	3.8742
ENSSSCG00000002623	1330.04	2156.55	5.03835	1.16059	0.903477	7.85383
ENSSSCG00000002626	149.685	74.2792	0.0788999	0.194729	0.0816249	79.4309
ENSSSCG00000002627	22.1263	57.4251	3.60362	5.74398	6.83481	16.8499
ENSSSCG00000002630	2.06847	0.874944	0.0938666	0.0289584	0.364157	0
ENSSSCG00000002632	0.0880903	0.697239	0.259838	0.267205	0	0
ENSSSCG00000002633	7.27534	10.0229	3.00922	3.34752	4.13572	6.36044
ENSSSCG00000002635	0.167243	0.285015	0.33635	0.581089	0.719131	2.62152
ENSSSCG00000002640	15.0295	20.7041	5.73187	5.10965	16.1699	15.0489
ENSSSCG00000002648	0.261577	0.267468	3.45452	3.05116	1.57829	1.67045
ENSSSCG00000002651	0.435846	0.735339	0.257121	1.18985	0.731503	2.15709
ENSSSCG00000002652	2.21449	2.70424	2.156	4.20157	3.98612	7.4869
ENSSSCG00000002654	13.9687	17.0487	63.9384	46.5614	10.2637	11.2355
ENSSSCG00000002663	1.32776	1.06673	1.53861	3.88367	2.45998	2.61189
ENSSSCG00000002666	2.64818	2.20937	13.7283	8.78569	21.3366	11.8772
ENSSSCG00000002667	5.92258	12.2377	9.99824	8.84363	16.766	15.6334
ENSSSCG00000002669	1.95525	3.82611	5.5397	3.32442	21.2755	17.7849
ENSSSCG00000002670	3.84208	2.66547	5.84493	4.59746	17.8865	9.90129
ENSSSCG00000002671	0.0973583	0.0152091	0	0.0221489	0.0371368	4.42989
ENSSSCG00000002672	2.5431	9.93945	0.902281	1.24443	3.40433	2.73866
ENSSSCG00000002684	1.51788	2.69952	34.8493	41.119	38.8142	42.9906
ENSSSCG00000002686	1.56169	435.364	0.46065	0.189484	0	0
ENSSSCG00000002688	0.907502	3.7285	0.68594	1.21809	2.38851	2.93391
ENSSSCG00000002690	1.78008	1.42194	1.25854	1.43617	7.30803	4.6145
ENSSSCG00000002696	0.0962951	0.147088	0.520739	0.350512	2.12225	1.74235
ENSSSCG00000002712	39.3567	43.5999	37.2513	29.0445	47.0052	23.1316
ENSSSCG00000002716	0.418027	1.04485	0.0268053	0.793882	1.27563	2.49545
ENSSSCG00000002719	2.31946	4.83121	6.2115	4.66573	4.90489	6.13929
ENSSSCG00000002720	0.616343	5.01919	0.0586456	1.04937	0.667382	3.17421
ENSSSCG00000002726	0.654618	1.15497	4.40134	2.45287	5.31714	4.67226
ENSSSCG00000002727	0.306595	0.638609	6.02904	6.88198	14.0339	14.6846
ENSSSCG00000002734	3.02593	6.29409	0.0917004	0.188601	0	2.84563
ENSSSCG00000002736	208.942	165.928	0.497338	0.034096	0.0857526	9.81033
ENSSSCG00000002737	0.0242864	0.0455277	0.0179093	0.0110502	0.092639	4.94365
ENSSSCG00000002738	0.0142306	0.160061	0.0209878	0.673385	0.0217126	0.590704
ENSSSCG00000002742	0.464104	1.26687	0.38727	1.17808	1.02491	2.93456
ENSSSCG00000002749	7466.63	11508.5	23.9097	3.66791	5.10988	5.29949
ENSSSCG00000002754	9.58448	10.928	14.3292	23.3219	40.4257	15.0922
ENSSSCG00000002756	20.4523	14.6503	10.1674	7.00879	88.5477	49.2176
ENSSSCG00000002761	0.799352	1.92113	0	0.111908	0.0938178	0
ENSSSCG00000002762	10.5885	4.65567	2.94089	2.70074	5.25944	5.77477
ENSSSCG00000002764	5.80811	6.27067	0.0832808	0.146815	0.147698	0.296214
ENSSSCG00000002768	0.0209502	0.340371	0.339879	0.953225	1.02289	1.271
ENSSSCG00000002769	8.69306	9.20354	41.3855	28.1996	16.8373	16.2517
ENSSSCG00000002778	0.629893	0.753943	14.576	9.80088	7.51263	9.31985
ENSSSCG00000002779	0.0266125	0.0831472	1.76621	2.9545	0.487257	1.97567
ENSSSCG00000002782	0	0.073588	0.173684	0.150031	0.341397	0.300823
ENSSSCG00000002783	0.060076	0.225239	2.14861	1.64006	1.0312	2.11008
ENSSSCG00000002786	9.67932	7.82292	0.977291	0.904501	4.3511	6.98985
ENSSSCG00000002788	0.707382	0.884047	2.87302	2.55505	4.69914	3.11006
ENSSSCG00000002792	0.74855	1.12577	25.4198	13.2541	8.25617	8.13259
ENSSSCG00000002795	1.21082	2.3386	3.22654	5.84724	10.7277	15.0254
ENSSSCG00000002797	61.7334	33.0122	113.364	42.6742	46.4456	24.581
ENSSSCG00000002801	0.164479	0.234922	1.14359	0.555934	1.21894	1.87567
ENSSSCG00000002802	0.646555	1.97828	1.28238	1.33903	3.74189	5.97987
ENSSSCG00000002803	0.546733	0.298934	0.151189	0.248762	1.8248	3.32782
ENSSSCG00000002805	16.8789	32.703	9.6483	8.28832	11.6911	14.4259
ENSSSCG00000002806	5.66235	12.2639	14.7468	16.0331	9.71705	5.30139
ENSSSCG00000002812	13.3923	6.71554	6.43403	6.67947	24.7232	14.1951
ENSSSCG00000002814	0.043987	0.091621	0.324369	0.186797	0.60403	1.10021
ENSSSCG00000002815	1.25539	1.87623	3.76025	3.29763	14.5139	11.6329
ENSSSCG00000002818	1.94122	0.65892	4.45353	2.61703	11.1893	11.4785
ENSSSCG00000002819	15.3036	7.0725	18.2209	11.3876	29.4002	34.9946
ENSSSCG00000002824	321.712	76.4745	1.60476	1.0373	53.9164	34.7432
ENSSSCG00000002825	922.73	886.016	3.21673	1.12715	56.4499	55.4992
ENSSSCG00000002826	1018.58	542.242	5.72779	3.53411	144.729	66.3251
ENSSSCG00000002827	0	0	0.0326523	0.120881	0.27024	0.671579
ENSSSCG00000002829	3.70349	6.98764	31.3483	52.375	163.122	238.118
ENSSSCG00000002831	0.0389369	0.0364959	28.1386	0.708647	2.68826	9.27792
ENSSSCG00000002836	2.70759	3.20429	0.0847377	0.13071	0.0547902	0.0229323
ENSSSCG00000002838	0.163903	0.542215	4.73507	3.49188	14.2398	11.8831
ENSSSCG00000002843	56.7974	40.6615	16.5466	13.7827	85.5903	95.7383
ENSSSCG00000002844	19.534	12.1659	196.581	119.443	32.808	26.1168
ENSSSCG00000002847	121.286	25.1101	0.571346	2.058	5.38361	5.88397
ENSSSCG00000002849	0.632829	0.790875	0	1.24772	0.482778	1.85226
ENSSSCG00000002852	1.12167	3.48739	5.68909	3.83388	8.18137	7.2504
ENSSSCG00000002857	0.0665956	0.18495	0.338305	0.767619	0.39515	1.78383
ENSSSCG00000002860	14.8797	19.5553	75.3791	80.1113	31.405	34.7873
ENSSSCG00000002863	0.795341	1.44954	9.35956	5.85035	12.211	15.9516
ENSSSCG00000002864	0	0	1.35223	2.65278	1.14784	1.31366
ENSSSCG00000002866	71.9785	40.8053	11.1891	6.23706	241.445	180.287
ENSSSCG00000002873	52.845	73.2005	416.066	923.914	104.214	97.5571
ENSSSCG00000002875	2.23457	1.27384	14.628	12.5574	3.64872	3.88049
ENSSSCG00000002879	1.03477	1.69732	12.0563	6.61497	9.72951	9.47852
ENSSSCG00000002884	5.32955	3.30321	0.159761	0.354867	0.23139	1.24518
ENSSSCG00000002886	60.3241	8.60426	0	0.238672	0.100045	0
ENSSSCG00000002907	91.3415	97.9871	639.745	322.714	203.836	158.815
ENSSSCG00000002913	111.996	104.474	0.31522	2.77155	0.163054	0
ENSSSCG00000002921	0.201966	0.296948	0.192737	0.713528	1.41389	1.36564
ENSSSCG00000002925	12.3309	15.4781	44.0296	39.3722	12.7079	18.8663
ENSSSCG00000002929	0.625306	0.781472	0.175662	0.59612	0.136297	0.237694
ENSSSCG00000002936	1.24337	1.34866	1.34938	2.56179	1.07383	1.19853
ENSSSCG00000002953	9.97416	21.1908	4.41308	5.70518	8.04398	30.483
ENSSSCG00000002954	9.42506	12.7518	1.72218	2.22641	4.92077	109.148
ENSSSCG00000002955	0.131386	0.298544	0.528472	0.826054	2.13223	1.20136
ENSSSCG00000002959	4.47136	6.79411	14.1854	19.7884	8.29473	11.5553
ENSSSCG00000002961	0.115613	0.137263	259.97	339.483	0.23373	0.521436
ENSSSCG00000002962	0.864971	2.06001	0.77023	1.1881	1.49406	2.31894
ENSSSCG00000002965	32.0085	33.0207	22.0719	24.1154	169.564	69.694
ENSSSCG00000002981	4.15242	5.43127	0	0.920968	0.136251	0
ENSSSCG00000002989	13.7304	13.4938	30.0146	21.0568	101.193	96.3361
ENSSSCG00000002991	0	0.156946	0.185214	0	2.39514	4.4109
ENSSSCG00000002993	453.541	1313.85	3.22984	1.79357	30.4067	124.935
ENSSSCG00000003007	0.27232	0.113444	0.133876	0.165206	0.173125	1.30429
ENSSSCG00000003014	1.70986	5.69836	1.06984	1.69741	0.474338	1.81988
ENSSSCG00000003015	2.95134	2.65832	8.58786	5.17784	3.77286	4.11759
ENSSSCG00000003018	0.248359	0.465578	14.6333	7.77457	334.111	290.543
ENSSSCG00000003021	1.40968	1.91853	4.45999	3.76129	10.5931	8.23284
ENSSSCG00000003044	1.2349	1.76378	0.0650454	0	0.605627	0.915356
ENSSSCG00000003063	2.1862	1.40588	0.453905	0.540815	0.939164	1.38935
ENSSSCG00000003065	0.943444	1.32198	1.47576	1.3008	3.48966	7.166
ENSSSCG00000003071	0.235574	0.609845	0.719685	0.734987	1.74582	1.39694
ENSSSCG00000003079	0.320323	0.772049	1.50164	3.18559	1.15203	1.18718
ENSSSCG00000003080	1.03501	0.369572	6.90549	7.35543	0.300799	0.0786866
ENSSSCG00000003081	0	0.041758	3.12922	5.38182	2.09022	1.547
ENSSSCG00000003083	0.359858	0.345946	0.244953	0.654936	0.0844711	1.23743
ENSSSCG00000003086	689.393	772.212	0.94631	0.166824	0.559425	0
ENSSSCG00000003087	1141.14	1094.34	1.98684	0	0.146819	0
ENSSSCG00000003088	7088.64	10184.6	34.7963	57.6562	1435.65	1955.68
ENSSSCG00000003090	15.5697	14.3976	15.1823	13.1044	20.732	9.92471
ENSSSCG00000003092	29.2141	11.7756	0.136241	0	0.140946	0.258092
ENSSSCG00000003095	0.0124075	0.217088	0.567273	0.316142	1.28732	0.653694
ENSSSCG00000003097	0.260613	0.298558	1.34527	2.05535	0.795274	0.901494
ENSSSCG00000003098	11.9438	10.5879	26.1812	19.234	10.028	14.1184
ENSSSCG00000003102	0.0787184	0.0737835	0.464388	0.143267	1.71152	0.345608
ENSSSCG00000003104	13.2451	13.4452	65.605	55.1581	27.3918	31.4644
ENSSSCG00000003105	3.69023	4.45418	14.1644	15.2405	157.942	125.913
ENSSSCG00000003107	18.7013	15.4283	15.1748	12.1862	40.4027	19.636
ENSSSCG00000003109	11.8576	12.7916	33.4949	27.626	25.0459	12.4561
ENSSSCG00000003115	0.479959	0.299913	0.914323	1.34668	2.65463	2.74578
ENSSSCG00000003130	282.711	276.304	1.19211	0	6.69494	0.983208
ENSSSCG00000003134	7.95079	6.19066	15.1143	16.3975	10.7893	10.6878
ENSSSCG00000003135	0.060423	0.0943917	0.646078	0.302415	0.46096	0.313517
ENSSSCG00000003137	34.216	39.976	3.2001	4.05621	7.10061	11.521
ENSSSCG00000003139	1.60878	1.68826	22.2417	20.071	28.3688	29.0371
ENSSSCG00000003140	0.339361	7.13926	0.166834	0.72057	0.172596	0.180599
ENSSSCG00000003141	4.39516	8.00416	25.2249	18.5533	21.8401	14.9861
ENSSSCG00000003143	0.108961	0.0756522	6.62443	8.48319	0.369446	0.367247
ENSSSCG00000003145	0.0155659	0.136174	0.183658	0.764903	0.0237501	2.38573
ENSSSCG00000003146	0.263444	0.466421	1.23037	0.839064	2.31125	1.75248
ENSSSCG00000003147	0.0283341	0.247873	1.04471	1.23763	0.259389	0.633304
ENSSSCG00000003148	4.95774	7.42148	7.83415	2.42928	8.18785	7.48024
ENSSSCG00000003153	7411.38	7799.84	581.905	719.553	1837.72	1810.97
ENSSSCG00000003154	2.59308	2.17578	26.1468	33.6603	12.7299	6.12666
ENSSSCG00000003155	2.71697	3.19042	24.7418	8.82773	27.2657	15.6041
ENSSSCG00000003156	0.203834	0.484008	263.856	172.281	2.20814	0.846107
ENSSSCG00000003157	0.367028	1.37607	2.0299	6.01187	1.12	1.09869
ENSSSCG00000003158	255.944	173.948	27.5755	30.0126	19.7124	54.897
ENSSSCG00000003159	0.0254132	0.0317601	12.6684	11.6092	0.0387749	0.121718
ENSSSCG00000003160	0.154362	0.520865	2.8685	3.34315	0	0.394307
ENSSSCG00000003161	0.872959	0.848537	2.52726	2.41258	3.10786	6.91687
ENSSSCG00000003177	1.00873	1.28317	5.02104	4.09794	2.77587	2.21438
ENSSSCG00000003183	5.64235	6.59656	32.548	34.368	44.1556	40.5366
ENSSSCG00000003189	34.5613	31.1379	202.629	199.975	67.4501	93.4783
ENSSSCG00000003198	1.64282	1.67754	3.45705	2.44297	2.04805	1.0875
ENSSSCG00000003201	144.236	115.634	8.20531	10.8826	9.87704	7.80314
ENSSSCG00000003205	1.04254	0.932612	0.0161851	1.37812	0.100464	0.473052
ENSSSCG00000003208	24.2567	14.2779	5.97212	5.70976	15.152	8.63655
ENSSSCG00000003217	42.7242	41.7465	10.9479	16.8625	19.7157	18.3474
ENSSSCG00000003218	0.609809	0.46324	1075.31	2418.5	2.02506	1.24083
ENSSSCG00000003226	11.4904	22.4918	2.60323	2.45658	2.05946	5.8018
ENSSSCG00000003238	0.0981157	0.0735718	0.535408	0.46428	1.76649	1.98938
ENSSSCG00000003239	0.0423393	0	0.0936654	0.0385285	0.936704	1.14912
ENSSSCG00000003240	0.384098	0.340663	2.04665	0.969654	1.13429	1.36491
ENSSSCG00000003248	8.58864	10.6024	3.39245	2.53092	8.02007	3.9935
ENSSSCG00000003255	0.0563094	0	0.290665	0.717376	0	0.0449495
ENSSSCG00000003257	0.0400687	0	29.2815	20.4189	0.0917038	0.127941
ENSSSCG00000003261	46.3504	45.951	320.763	208.054	82.9603	80.9368
ENSSSCG00000003267	15.4468	15.5276	4.5398	5.53432	27.838	21.3849
ENSSSCG00000003271	0	0.449705	0.675439	0.238145	1.04815	0.887844
ENSSSCG00000003275	0.0758639	0.9007	0.307689	0.483249	1.18645	1.90761
ENSSSCG00000003278	1.14037	0.65603	0.160177	0.0988312	0.883782	0.722469
ENSSSCG00000003288	2.71429	1.76878	6.31925	6.63368	4.31889	5.16916
ENSSSCG00000003301	10.1846	13.5536	48.2198	38.7002	22.9514	25.2402
ENSSSCG00000003302	65.2686	41.1826	0.156606	0.515349	0.378035	0.960653
ENSSSCG00000003318	0.971074	5.97917	0	0	0	0
ENSSSCG00000003325	0	0	0.738538	1.51896	0	0
ENSSSCG00000003329	1.34261	1.2474	2.61846	3.07049	6.2399	6.67024
ENSSSCG00000003334	10.4759	9.23911	30.1182	26.3062	18.8165	18.6304
ENSSSCG00000003340	1.22591	2.70241	1.9838	1.67335	3.48114	2.99015
ENSSSCG00000003341	0.225125	0.577505	0.838795	0.991964	1.4282	0.96475
ENSSSCG00000003342	18.5774	21.3957	124.966	98.2973	44.449	38.1199
ENSSSCG00000003344	1.15085	2.38938	19.1359	18.2765	26.3957	43.7113
ENSSSCG00000003350	13.7683	13.7916	47.9181	38.7724	26.1705	26.9569
ENSSSCG00000003351	0.471434	1.14889	1.59917	5.83443	11.8325	33.0415
ENSSSCG00000003353	14.8151	13.586	2.04159	2.23944	12.5385	10.1644
ENSSSCG00000003366	0	0.0315139	0	0.122382	1.42355	4.57602
ENSSSCG00000003368	0	0	0	0.0424723	0.0712129	0.894177
ENSSSCG00000003371	1.10593	2.3811	2.90686	2.94942	4.16003	10.8386
ENSSSCG00000003376	0.302173	0.405271	1.2174	1.54254	3.85706	4.36536
ENSSSCG00000003377	2.57444	2.51114	0.648249	0.971374	2.82626	1.80446
ENSSSCG00000003379	6.45587	9.00838	25.9838	14.9974	6.19308	8.631
ENSSSCG00000003385	106.47	107.443	192.807	182.362	107.948	88.374
ENSSSCG00000003392	3.90743	1.98096	3.37071	2.34813	25.0286	33.2513
ENSSSCG00000003393	0.343043	0.334935	5.39135	3.96062	2.58432	2.61857
ENSSSCG00000003399	0.186455	0.133155	0.746405	0.581736	11.1357	12.8428
ENSSSCG00000003401	10.4271	8.9854	115.739	70.5563	33.0105	24.948
ENSSSCG00000003402	25.9045	21.0926	15.0818	9.388	260.655	123.674
ENSSSCG00000003407	0.303456	0.189621	6.57896	3.81077	0.926011	3.00373
ENSSSCG00000003410	0.994361	1.70871	0.12221	0	0.316078	0.19844
ENSSSCG00000003414	0.446909	4.52403	0.16478	0.122005	0.136377	0.303237
ENSSSCG00000003417	0.433763	1.43821	0.0261114	0	0	0
ENSSSCG00000003420	3.63799	4.70569	5.31179	2.28428	6.2446	7.72481
ENSSSCG00000003434	10.3822	9.93586	43.2875	26.4365	31.5961	13.4395
ENSSSCG00000003439	58.2747	71.81	16.7193	9.70917	101.124	56.7803
ENSSSCG00000003451	0.107729	0.22439	1.53587	0.784263	6.24608	2.0639
ENSSSCG00000003453	2.18964	0.635749	1.27217	0.44279	1.75481	1.05933
ENSSSCG00000003455	0.359045	1.0402	0.216627	0.11881	0.149406	0.286611
ENSSSCG00000003459	0.0967492	0.362735	2.63975	0.79237	4.72376	0.926773
ENSSSCG00000003462	61.4486	44.9071	18.5364	15.2906	17.7592	19.821
ENSSSCG00000003463	247.305	365.351	0.95533	0.682521	0.208068	0.163287
ENSSSCG00000003465	0.445057	0.412006	6.2843	3.83999	3.26954	6.40804
ENSSSCG00000003466	6.34873	5.4347	31.3639	15.112	88.614	122.393
ENSSSCG00000003468	6.56005	9.87211	74.9395	59.4894	43.6386	40.3347
ENSSSCG00000003470	1.13264	2.76025	3.50798	1.54605	0.21602	1.40142
ENSSSCG00000003472	0.0717229	0.298784	0.12341	0.435116	0.729554	1.56493
ENSSSCG00000003478	0.547761	0.730198	1.4326	1.98054	3.1536	2.72848
ENSSSCG00000003479	0.0952634	0.55559	0.983487	4.79679	12.5971	21.8503
ENSSSCG00000003486	12.9672	15.9298	51.3784	37.5258	9.03655	13.8016
ENSSSCG00000003491	148.69	116.493	16.9471	11.5422	21.0772	20.7513
ENSSSCG00000003497	0.231888	0.455401	0.0488568	0	0.151633	1.7453
ENSSSCG00000003506	33.2652	35.304	74.3915	49.3841	138.48	67.0179
ENSSSCG00000003512	11.6072	10.1291	45.0431	40.4183	36.4846	18.7668
ENSSSCG00000003513	48.6743	35.2309	10.9255	9.43601	45.2381	43.3372
ENSSSCG00000003514	5.62169	9.10956	29.3199	35.9585	102.742	85.4812
ENSSSCG00000003517	11.1141	20.2317	59.8736	73.5602	188.496	156.043
ENSSSCG00000003521	0.467277	0.421761	1.87604	3.54349	0.297067	0.725295
ENSSSCG00000003524	222.443	318.768	37.2356	57.5293	73.2715	121.829
ENSSSCG00000003525	194.044	323.624	34.5371	56.1139	66.3219	130.705
ENSSSCG00000003526	4.62116	9.75975	6.3928	7.1065	12.1887	15.0415
ENSSSCG00000003527	0.0671207	0.130486	0.75894	3.31186	1.42238	4.39354
ENSSSCG00000003546	0.110588	0.691032	0.815495	3.62283	1.68732	51.3777
ENSSSCG00000003547	1.03181	3.31585	2.23915	2.06567	3.4185	5.50671
ENSSSCG00000003551	8.70027	1.98898	0.339043	0.321837	0.323772	0.959889
ENSSSCG00000003554	2.11153	3.85133	5.05	6.43955	14.2801	12.4822
ENSSSCG00000003565	89.6847	9.00708	2.27772	1.80692	0.280522	0
ENSSSCG00000003567	3.64561	0.961841	0	0.147444	1.76142	3.1365
ENSSSCG00000003568	0.859807	0.105692	2.34906	1.15439	10.409	2.7229
ENSSSCG00000003569	0.406098	0.34473	0.847541	0.878545	2.59537	2.63008
ENSSSCG00000003572	2.25908	1.37279	0.152834	0.150881	0.664073	5.92288
ENSSSCG00000003573	1.3298	1.28586	1.54609	1.30728	8.02708	7.05104
ENSSSCG00000003575	0	0	0.0735042	0	3.49797	4.93326
ENSSSCG00000003577	1.39851	2.03565	1.52874	2.35064	11.2088	7.76211
ENSSSCG00000003578	6.56338	9.44178	2.75077	3.09374	14.6251	12.0617
ENSSSCG00000003579	0.579257	0.846031	3.27314	3.48026	3.16257	4.08916
ENSSSCG00000003582	237.983	211.913	32.8969	21.9055	7.91859	14.7733
ENSSSCG00000003587	1.08606	0.512759	0.338151	0.658874	0.828546	0.192658
ENSSSCG00000003590	1.50779	0.716447	0.996053	0.600284	10.9516	9.22767
ENSSSCG00000003592	5.30197	11.1411	1.45537	2.38955	5.627	5.36721
ENSSSCG00000003593	0	0.0520865	3.95444	2.19973	0.0847878	0.465776
ENSSSCG00000003594	1.41335	0.4282	76.2723	16.6808	155.395	154.942
ENSSSCG00000003600	14.2308	21.9853	35.2614	17.0496	323.84	92.0206
ENSSSCG00000003602	19.1375	19.5317	16.5606	11.0532	84.3863	36.8451
ENSSSCG00000003603	2.55648	3.70324	5.03128	11.1334	28.5328	50.7005
ENSSSCG00000003604	0.0710164	0.0554702	0.261844	0.339278	0.55532	0.581068
ENSSSCG00000003605	32.6277	27.0276	143.982	115.851	39.4229	49.9469
ENSSSCG00000003606	0	0	0	0	0.328804	0.0404764
ENSSSCG00000003610	0.956326	1.74429	4.30752	4.28069	5.40276	6.18971
ENSSSCG00000003612	30.7342	30.6878	150.955	100.188	39.9758	64.3774
ENSSSCG00000003616	11.2484	9.71498	7.87212	2.73828	15.3588	13.7833
ENSSSCG00000003619	0.143697	0.314273	0.821228	1.01342	4.68646	6.28024
ENSSSCG00000003629	5.16509	8.96716	22.7763	14.4439	6.36219	6.39754
ENSSSCG00000003635	0.239853	0.078197	1.73796	1.6702	2.02075	2.56397
ENSSSCG00000003637	7.1389	5.05964	24.5331	14.5009	11.0768	7.15266
ENSSSCG00000003638	15.1901	7.76222	10.604	3.13318	21.065	8.89213
ENSSSCG00000003640	0.0504039	0	0.247792	0.122313	1.0254	0.643767
ENSSSCG00000003644	0.171315	0.285467	33.3514	12.1079	0.871295	1.41312
ENSSSCG00000003645	12.9422	14.1073	31.071	10.7739	12.7957	20.1992
ENSSSCG00000003647	0	0	2.20698	1.07804	0	0.0497723
ENSSSCG00000003659	0.0433297	0.676888	0.0639043	0.0788594	0.0661114	0.103765
ENSSSCG00000003660	30.5654	28.5563	79.9544	89.468	22.3283	25.1542
ENSSSCG00000003662	0.0333756	0.104277	28.5989	8.3218	0.152771	0.0532848
ENSSSCG00000003668	4.98195	28.1331	0.634976	0.402982	0.675675	9.70166
ENSSSCG00000003669	17.4962	10.3862	0.146614	0.108555	0.212349	5.4279
ENSSSCG00000003676	0.0133262	0.0666175	0.157232	0.533578	0.691316	3.95726
ENSSSCG00000003683	111.273	100.63	384.465	266.509	103.164	120.751
ENSSSCG00000003684	0.287165	0.21339	2.10616	1.37015	2.85389	1.6356
ENSSSCG00000003687	1.66689	1.48482	1.69995	2.8078	11.7695	8.29508
ENSSSCG00000003690	0.152561	0.0381324	0.0600007	0.0740423	0.0155183	0.340993
ENSSSCG00000003693	3.00056	1.77997	273.12	252.239	1.4406	1.98005
ENSSSCG00000003694	1.60701	2.44716	6.27376	8.77424	15.1238	29.7527
ENSSSCG00000003697	0.0919943	0.862271	0.339192	1.38128	0.421088	3.23116
ENSSSCG00000003698	0.0120707	3.54503	0.0534068	0	0.0552514	0.0578132
ENSSSCG00000003699	1.03106	2.30684	1.49097	1.18998	0.337655	6.74503
ENSSSCG00000003700	9.50248	7.16924	29.5933	16.1394	10.2051	12.6913
ENSSSCG00000003702	11.5717	6.56903	0.925635	0.785301	1.27681	1.85788
ENSSSCG00000003705	3.38526	3.48871	0.798833	0.872036	2.24088	2.49445
ENSSSCG00000003707	7.55776	5.26081	5.0523	2.23673	15.828	7.15315
ENSSSCG00000003708	1.69638	1.29046	1.33253	2.14775	6.30194	9.50852
ENSSSCG00000003709	1.20233	2.24924	0.793001	1.08731	4.15892	12.9837
ENSSSCG00000003710	19.2219	11.0268	1.06978	1.16543	1.93677	2.31608
ENSSSCG00000003712	57.6484	44.5897	6.88526	7.74688	22.6262	21.1965
ENSSSCG00000003714	1.14097	0.881477	0.520121	0.264288	0.411476	1.02671
ENSSSCG00000003715	0.583948	1.39611	1.2544	2.74936	3.27336	5.85719
ENSSSCG00000003719	0.276212	0.379713	0.855472	0.402161	1.98075	2.71201
ENSSSCG00000003720	0	0	21.3089	10.7205	0	0
ENSSSCG00000003721	0.0626144	0.332571	0.0461731	1.0826	0.334375	0.5748
ENSSSCG00000003722	16.2971	21.1389	0.192388	0.316548	0.371527	0.263797
ENSSSCG00000003729	24.3683	24.8255	4.97437	3.99372	27.1362	27.1402
ENSSSCG00000003731	9.28752	12.5356	2.00898	1.68495	7.57569	4.86726
ENSSSCG00000003738	0.895751	1.14246	2.71456	2.19973	6.12214	3.33034
ENSSSCG00000003742	8.74368	6.5472	46.6306	28.3352	14.6919	9.65971
ENSSSCG00000003744	8.64087	17.5333	0.501728	0.346721	3.94483	0.608298
ENSSSCG00000003747	2.48782	2.43324	5.22452	5.41367	15.0184	21.8884
ENSSSCG00000003753	1.33666	2.16544	0.292053	1.0812	1.66177	8.53601
ENSSSCG00000003754	0	0	0	0.0282506	0	29.2674
ENSSSCG00000003755	0.388453	15.8046	0.190968	0.157106	0.28537	0.643142
ENSSSCG00000003757	6.86489	5.04575	2.45132	2.32959	20.6279	12.6578
ENSSSCG00000003760	0.861385	0.565625	10.314	10.6817	8.33121	4.70838
ENSSSCG00000003763	12.3319	25.8637	5.30053	6.75798	11.2271	24.0935
ENSSSCG00000003764	0.0429363	0.0107319	2.78626	2.07862	12.1982	21.3461
ENSSSCG00000003766	10.3815	9.58406	61.0248	45.7669	28.5711	20.2108
ENSSSCG00000003768	0.498043	0.47423	43.0926	50.458	15.7046	7.23195
ENSSSCG00000003773	0.0649629	0.0541247	0.383239	1.22173	2.37885	4.59801
ENSSSCG00000003776	215.245	207.079	279.372	95.3048	67.3587	73.5299
ENSSSCG00000003777	2.43194	0.786026	1.2368	0.133546	0.0639757	0.0167355
ENSSSCG00000003779	6.92568	3.21484	7.92821	5.40199	5.28352	4.73871
ENSSSCG00000003780	325.325	337.824	22.8375	20.1468	22.7904	15.1006
ENSSSCG00000003788	0.617448	0.791438	1.05073	1.32544	15.2666	17.5669
ENSSSCG00000003789	205.447	58.8516	3.92658	2.17038	7.15116	3.80778
ENSSSCG00000003797	0.205816	0.868109	0.948579	0.421405	1.64865	2.79301
ENSSSCG00000003798	18.7723	19.259	46.9948	44.8273	20.7901	29.909
ENSSSCG00000003802	11.7726	11.7567	2.45773	5.96795	2.5016	2.18848
ENSSSCG00000003805	3.85469	2.03375	10.1231	10.9038	3.82846	3.38185
ENSSSCG00000003807	0.156757	0.127339	0.913205	0.670444	2.70269	1.13871
ENSSSCG00000003808	4.3953	6.21745	3.10026	1.50713	59.5106	38.3606
ENSSSCG00000003811	0.583816	0.530633	0.440302	0.434674	0.597222	1.49344
ENSSSCG00000003812	136.531	130.902	974.372	2519.09	61.902	65.0607
ENSSSCG00000003819	318.719	367.88	1.04985	0.0925388	0.206878	0.162353
ENSSSCG00000003821	0.0184046	0.21851	0.366441	0.803906	0.126366	0.954957
ENSSSCG00000003824	6.99343	2.29639	0.647164	0	0.418447	0.262709
ENSSSCG00000003825	1.14711	2.9257	0.345265	0.724311	1.35732	1.6445
ENSSSCG00000003826	17.5887	7.51001	0.167431	0.137742	0.127023	3.45573
ENSSSCG00000003827	18.3518	15.2144	6.6995	3.19671	6.93089	4.73814
ENSSSCG00000003828	40.7904	43.3678	11.1796	8.82035	13.5092	14.3835
ENSSSCG00000003832	0.239012	0.149352	0.176252	0.217499	0.0729358	5.6475
ENSSSCG00000003833	6.33342	4.69451	0.0901868	0.015899	0.0133288	1.36679
ENSSSCG00000003834	524.081	511.942	1.09107	0.156559	0.157501	0.0549345
ENSSSCG00000003835	513.977	453.391	1.07797	0.0391246	0.360799	0
ENSSSCG00000003836	2.04316	1.27671	0.103908	0	0.107496	0
ENSSSCG00000003837	5.07197	5.21678	57.8026	63.3465	3.2561	2.2475
ENSSSCG00000003842	0.82272	1.3036	0.0650024	0.0534764	0.0448316	0.516014
ENSSSCG00000003843	0.0148039	0.0185012	1.55017	0.026943	0.0225875	0.0236348
ENSSSCG00000003844	3.86161	3.70052	17.7297	13.187	6.579	6.86226
ENSSSCG00000003846	0	0	0.0640291	0.105351	0.154561	1.31693
ENSSSCG00000003848	0.0584854	0.219276	0.204859	0.106443	0.72504	0.793673
ENSSSCG00000003850	25.298	32.3265	94.1565	76.7712	48.6609	47.2866
ENSSSCG00000003851	60.1987	20.2083	20.4784	7.88709	19.9488	16.0495
ENSSSCG00000003853	635.782	285.079	12.9209	7.31351	32.9761	66.2937
ENSSSCG00000003854	207.136	136.679	20.5921	17.1664	97.5415	94.4539
ENSSSCG00000003857	37.9337	38.2584	62.6839	44.6623	15.1589	14.6901
ENSSSCG00000003868	4.50461	3.68606	9.09537	7.31994	3.19105	6.33555
ENSSSCG00000003871	0.75748	0	2.42694	0.0950761	0.916625	0.291908
ENSSSCG00000003875	0.168714	0.21085	1.13749	0.943107	2.94195	11.8517
ENSSSCG00000003876	2.45921	7.68346	11.6726	19.4158	9.77686	9.81544
ENSSSCG00000003881	0.170461	0.170426	1.60898	0.930711	3.9533	2.8303
ENSSSCG00000003882	3.46311	1.21573	0.028694	0.177045	0.11874	0.155307
ENSSSCG00000003886	0.265887	1.05004	0.282341	0.425841	0.714003	1.1716
ENSSSCG00000003889	269.839	202.809	0.65348	0.369604	0.253518	0.0589496
ENSSSCG00000003890	5.98737	5.79908	0	0	0	0
ENSSSCG00000003892	2.7903	0.659733	0	0	0.115064	0
ENSSSCG00000003894	0.228684	0.0571594	5.37388	1.60932	206.864	104.394
ENSSSCG00000003898	19.4662	35.3966	5.79268	4.35734	12.2481	11.6918
ENSSSCG00000003901	8.11075	14.6539	5.80862	3.73128	2.96346	7.52247
ENSSSCG00000003903	78.434	103.989	628.224	406.129	260.063	304.392
ENSSSCG00000003908	0.772635	0.297107	0.525929	0.216336	0.181364	0.616764
ENSSSCG00000003909	0.593629	0.577022	3.47771	2.55094	3.44686	2.75108
ENSSSCG00000003913	0.484409	0.585859	5.7154	2.75861	5.38828	5.52585
ENSSSCG00000003920	0.178181	0.111341	2.03661	3.52663	1.59721	0.960087
ENSSSCG00000003928	0.429114	0.607788	0.611779	0.624786	2.98994	1.43869
ENSSSCG00000003931	0.240665	0.93573	1.63668	1.89803	0.816003	1.62229
ENSSSCG00000003935	7.94777	8.55493	23.4055	17.6378	13.8477	10.9697
ENSSSCG00000003940	77.3832	77.2772	5.39578	6.04523	7.78561	15.9474
ENSSSCG00000003943	52.012	29.4255	26.3763	19.1761	15.6884	25.0479
ENSSSCG00000003949	0.149266	0.766902	0.464745	1.31303	0.835068	2.11827
ENSSSCG00000003951	23.4195	36.2426	0.369906	0.456473	0.287011	0.750797
ENSSSCG00000003965	4.71251	6.78525	0.269911	0.249807	0.628274	0.949584
ENSSSCG00000003967	2.0554	0.455741	0.293359	0.181006	0.303491	0.476345
ENSSSCG00000003968	2.79163	3.44849	1.9515	0.70484	0.787865	1.03049
ENSSSCG00000003971	0.74729	0.15043	8.60995	2.98483	5.67038	3.48311
ENSSSCG00000003973	0.736927	0.394702	2.70603	3.47616	2.68476	3.88972
ENSSSCG00000003975	0.370884	0.42892	3.69833	1.68247	2.72808	2.0415
ENSSSCG00000003976	5.57984	6.82136	16.0551	14.8316	6.93613	8.98115
ENSSSCG00000003981	1.64784	1.58528	4.09131	5.09192	2.36954	3.67179
ENSSSCG00000003983	15.0407	12.7646	4.48561	3.93809	9.55811	10.3637
ENSSSCG00000003986	0.683942	1.62612	3.76419	3.33962	3.74148	5.61944
ENSSSCG00000003987	0.75801	1.11374	2.28121	2.38628	5.00131	4.18656
ENSSSCG00000004001	1492.43	1973.43	4.04431	0.592126	2.65932	0.0742032
ENSSSCG00000004012	1.35923	6.25783	4.1245	22.3351	62.9435	81.838
ENSSSCG00000004014	0.117024	0	0.134238	0.141988	1.52762	0.996436
ENSSSCG00000004017	11.8292	20.9975	0.0394262	1.11902	0.10197	0.0640186
ENSSSCG00000004019	1.5096	0.770048	0.363497	0.392494	9.02523	4.47592
ENSSSCG00000004021	1.18465	3.2211	0.165272	0	0.952604	0.15335
ENSSSCG00000004022	5.00111	4.31226	8.35593	6.37292	1.96289	1.90428
ENSSSCG00000004032	1.13768	1.62272	3.00928	2.70074	6.4151	5.0739
ENSSSCG00000004033	0.364064	0.328602	1.19319	2.0614	2.59224	3.5197
ENSSSCG00000004038	2972.96	2735.8	5.86854	0.471696	1.79113	0.02434
ENSSSCG00000004039	0.838577	0.174668	0.652738	0.423944	4.05169	6.84279
ENSSSCG00000004041	102.292	112.925	0.210243	0.259445	0.279648	0.0975382
ENSSSCG00000004047	24.2075	19.5622	40.8696	34.5336	16.6625	16.7813
ENSSSCG00000004049	154.141	81.799	5.40876	6.06314	52.7521	77.4561
ENSSSCG00000004052	0.470893	2.43687	1.82915	3.97125	4.2805	7.5179
ENSSSCG00000004053	0.736031	1.68201	0.945959	0.650646	2.27812	1.98086
ENSSSCG00000004056	24.1334	28.7175	64.544	65.3583	27.6607	27.6527
ENSSSCG00000004057	2.07243	2.81111	1.26733	0.965949	0.732675	1.41224
ENSSSCG00000004058	12.7596	14.5826	7.52735	10.8584	15.4404	37.5107
ENSSSCG00000004059	0.119506	0.24892	1.64502	0.507499	0.972477	0.95397
ENSSSCG00000004063	8.68041	7.09204	17.4996	18.0843	10.1301	12.7125
ENSSSCG00000004071	4.03203	3.62341	2.52883	4.8039	1.75997	2.30612
ENSSSCG00000004075	0.0759287	0.142337	0.0559913	0.103642	1.24539	0.121222
ENSSSCG00000004081	2.25912	2.79618	10.952	11.5271	6.90803	6.37619
ENSSSCG00000004087	0.271342	0.437558	1.21346	1.03547	4.34039	3.77305
ENSSSCG00000004089	11.403	19.6109	7.00732	4.90787	11.1679	9.59459
ENSSSCG00000004091	0.00925015	0.0462413	0.027285	2.52527	2.44166	0.147681
ENSSSCG00000004092	0.614461	2.91809	0.679673	1.50972	2.48445	4.1202
ENSSSCG00000004093	29.128	21.5974	0.626225	0.154555	0.291534	0.0677892
ENSSSCG00000004094	0.0397819	0.0745758	44.1799	80.1133	0.0606982	0.0635126
ENSSSCG00000004098	0.105534	0.164863	0.389114	1.6326	0.281788	0.716072
ENSSSCG00000004101	11.1636	11.7358	9.41078	5.43503	10.8927	7.78475
ENSSSCG00000004103	21.3602	17.8318	120.11	100.559	57.8495	54.5834
ENSSSCG00000004109	0.692981	1.35556	0.311054	0.575773	0.66658	2.04436
ENSSSCG00000004113	4.03318	1.97054	3.94105	2.25043	2.59571	4.33245
ENSSSCG00000004114	2.04468	0.758789	1.15882	0.406255	2.02987	2.55163
ENSSSCG00000004117	11.6677	9.21428	3.57226	2.05106	6.9892	8.86185
ENSSSCG00000004122	2.32499	2.07983	46.959	33.6289	9.09258	5.02083
ENSSSCG00000004123	7.06438	8.19975	9.18649	7.63821	72.7705	39.611
ENSSSCG00000004124	7.48816	8.41301	9.59363	7.57131	73.3698	38.4613
ENSSSCG00000004125	1.97785	4.71684	0.856369	0.924683	7.86277	6.98166
ENSSSCG00000004127	0.066932	0.150566	0.612026	1.04761	2.26714	4.03925
ENSSSCG00000004133	7.99641	11.3418	5.66271	7.35368	18.8337	42.2846
ENSSSCG00000004134	41.7198	37.4391	9.87854	7.65614	68.0795	77.1046
ENSSSCG00000004136	52.2584	54.9495	12.5258	7.02599	91.7011	51.3176
ENSSSCG00000004138	1.81103	2.30405	6.92804	8.89677	8.55248	7.23207
ENSSSCG00000004139	22.0443	30.7016	3.52375	2.37861	8.21005	6.39006
ENSSSCG00000004143	0.096309	0.300904	163.091	140.47	1.60171	1.89124
ENSSSCG00000004148	13.5846	28.4735	16.843	14.3056	25.7677	22.4157
ENSSSCG00000004149	4.38278	5.46382	0.599249	1.03528	4.538	4.74841
ENSSSCG00000004150	0.82128	5.26583	1.26392	3.76929	4.52202	17.3305
ENSSSCG00000004153	30.0798	22.9423	1.79409	2.21395	0.674928	12.0058
ENSSSCG00000004165	5.21002	5.09715	17.7546	10.5357	5.8817	5.54528
ENSSSCG00000004166	0.635331	0.963389	4.37272	5.87398	3.12784	5.11217
ENSSSCG00000004167	0.190255	0.221919	0.0935318	0.0923364	0.0774097	3.6652
ENSSSCG00000004169	27.7566	19.4257	70.4782	57.7966	32.1863	39.7248
ENSSSCG00000004172	0.417647	0.492955	17.9998	14.8644	11.1162	8.66818
ENSSSCG00000004180	31.7103	38.1576	0.170893	0.105443	0.176795	0
ENSSSCG00000004181	58.794	82.2134	0.078101	0.192757	0.121198	0.0211362
ENSSSCG00000004191	32.7611	5.82485	0.25392	0.0223817	0.0375271	1.13875
ENSSSCG00000004192	4.85383	8.72396	16.0626	14.6399	46.8165	53.8613
ENSSSCG00000004193	17.1017	18.668	3.13132	5.16048	5.55934	12.4543
ENSSSCG00000004194	1.94699	0.85614	0.212703	0.0656203	0	2.01471
ENSSSCG00000004195	276.283	57.2746	0.809839	0	0.0322234	0.53948
ENSSSCG00000004199	2.80207	5.7955	3.00882	5.23393	18.6014	14.5195
ENSSSCG00000004200	74.0442	103.499	0.438567	0	0	0
ENSSSCG00000004203	7.45446	6.84939	2.73375	1.42235	5.85508	6.54246
ENSSSCG00000004205	4.60388	3.56009	12.0098	14.8727	35.1225	46.49
ENSSSCG00000004206	5.0861	4.44681	10.0324	14.0564	36.5658	55.7043
ENSSSCG00000004207	2.36259	2.91399	23.6248	22.0172	21.7702	27.9833
ENSSSCG00000004209	26.8073	36.7763	3.53195	3.42077	6.63244	14.6678
ENSSSCG00000004215	0.0784918	0.191518	12.6788	9.01341	5.60025	4.07568
ENSSSCG00000004216	38.5593	31.1163	7.92394	4.88917	152.706	41.581
ENSSSCG00000004217	12.561	13.1844	15.1958	18.0049	14.8437	10.1581
ENSSSCG00000004218	1.06029	1.13579	0.446786	0.275672	2.25331	5.19922
ENSSSCG00000004221	5.84367	5.39874	25.5063	23.8287	10.7445	13.8644
ENSSSCG00000004223	0.12928	0.121175	0.881837	0.735276	0.295879	0.567596
ENSSSCG00000004225	3.3757	0.143009	0.337533	0.312393	0.130946	4.15621
ENSSSCG00000004231	0.0372455	0.0372379	87.725	77.7645	0.0568283	0.0594632
ENSSSCG00000004233	14.1783	6.03981	4.6802	1.69556	67.2084	32.0714
ENSSSCG00000004234	0	0	0.081651	0	1.94283	0.441939
ENSSSCG00000004236	0.55135	0.58025	6.24844	3.16879	13.5041	6.53233
ENSSSCG00000004238	4.33866	3.755	10.2275	6.23392	4.65772	5.04637
ENSSSCG00000004241	3.23108	4.72305	19.1677	23.5484	39.0211	66.1162
ENSSSCG00000004242	2.61715	2.10704	1.40454	2.67046	3.89631	6.27313
ENSSSCG00000004244	69.2012	83.0849	5.06801	5.71978	32.2882	43.0208
ENSSSCG00000004248	6.21798	4.76718	317.492	45.2948	8.91943	10.3727
ENSSSCG00000004249	1.06935	1.06914	6.01013	9.81521	5.60034	3.87591
ENSSSCG00000004250	0.0157814	0	3.30506	0.545717	0.698288	0.403126
ENSSSCG00000004255	0.0682629	0	40.5728	23.0771	0.130192	0.272458
ENSSSCG00000004256	0.425928	0.199613	3.53349	0	0	0
ENSSSCG00000004260	0.281765	0.156504	3.92471	2.16519	4.68124	9.59666
ENSSSCG00000004262	4.53121	5.93552	6.83132	5.54365	2.1509	4.26013
ENSSSCG00000004270	0	0	0.0886224	0.018227	0.85571	0.847419
ENSSSCG00000004273	0.896129	0.205965	0.364592	1.01231	0.298604	0.180892
ENSSSCG00000004280	3.34814	0.728776	1.17893	0.858586	0.639814	4.04826
ENSSSCG00000004281	0.681032	0.321533	2.0423	2.32745	0.219366	0.736935
ENSSSCG00000004290	0.273637	0.195415	2.46466	2.24107	6.54594	5.02397
ENSSSCG00000004291	1.9978	2.57558	5.55169	3.4446	2.37438	3.2231
ENSSSCG00000004300	2.2904	3.02665	10.8538	21.1158	2.57801	4.40599
ENSSSCG00000004302	0.0221506	0	0.22868	0.886903	0	0.176819
ENSSSCG00000004308	3.53525	0.847005	0.270152	0	0.586912	0.321685
ENSSSCG00000004313	0.0550883	0.0688463	0.731217	0.20052	1.84915	0.967446
ENSSSCG00000004315	0.441253	0.103398	0.0610103	0.0501922	1.09404	2.11341
ENSSSCG00000004318	3.16378	0.267846	25.844	21.5091	2.70947	8.16314
ENSSSCG00000004332	2.32696	1.70826	1.63194	1.45116	0.89381	1.45484
ENSSSCG00000004336	0.310573	1.31966	0.353349	0.48449	0.13539	1.20417
ENSSSCG00000004337	28.5501	30.3154	4.2243	4.3333	19.2809	17.0091
ENSSSCG00000004340	0.312605	0.165742	9.98925	6.05142	8.2674	6.89639
ENSSSCG00000004341	0.17702	0.181007	0.0118671	0.278242	0.343755	0.796465
ENSSSCG00000004342	2.16227	1.90961	7.22839	4.72236	2.37538	2.07126
ENSSSCG00000004347	10.2093	10.311	11.8009	19.5174	14.716	12.748
ENSSSCG00000004349	0.500043	0.426537	3.60547	1.71903	1.39269	1.00108
ENSSSCG00000004357	0	0	0.66974	1.39865	0.248723	0.148717
ENSSSCG00000004361	0.134818	0.042122	0.248544	0.306709	0.231415	0.887864
ENSSSCG00000004366	0.0878235	0.0548785	12.4215	9.68616	0.0937993	0.630954
ENSSSCG00000004367	0.143685	0.215484	61.5394	40.6379	0.175385	1.00935
ENSSSCG00000004368	21.9663	6.30541	6.7391	7.23337	13.7258	8.92891
ENSSSCG00000004371	5.92999	4.90285	1.07846	1.28228	1.69392	3.71536
ENSSSCG00000004373	0.599494	0.515085	1.1052	1.26155	0.371594	0.897286
ENSSSCG00000004379	0.0630406	0.141812	0.762393	1.10144	1.71211	2.17395
ENSSSCG00000004380	1.83495	2.01415	0.200463	0.300386	2.81453	4.78956
ENSSSCG00000004381	0.312522	2.14815	0.11523	0.426589	1.37091	1.49684
ENSSSCG00000004382	19.1428	13.068	4.6191	3.83483	16.1511	15.9617
ENSSSCG00000004388	0.308189	0.962894	0.295444	0.28045	0.376182	0.344421
ENSSSCG00000004391	0.813963	1.12546	3.95898	2.9628	1.82325	1.38246
ENSSSCG00000004392	16.8813	7.73301	25.522	15.5605	15.4543	15.9659
ENSSSCG00000004395	5.74935	5.97082	1.85113	1.62114	1.42085	3.55523
ENSSSCG00000004399	0	0.0509482	34.3612	7.23402	1.80383	0.943734
ENSSSCG00000004402	8.90642	2.3426	1.50212	1.02542	5.63737	2.68125
ENSSSCG00000004404	0.170051	0.0910803	0.107485	0.132639	1.07491	0.27149
ENSSSCG00000004408	5.136	7.55315	1.37403	2.43468	6.26911	13.0814
ENSSSCG00000004412	0.405715	0.899997	2.42338	3.21202	4.34869	7.56228
ENSSSCG00000004414	71.364	61.1852	36.3866	29.9436	227.871	129.633
ENSSSCG00000004415	0.155735	0.464114	4.92936	3.94629	3.56424	2.04645
ENSSSCG00000004417	4.27755	1.40318	6.61347	3.66062	7.04157	16.6606
ENSSSCG00000004419	1.28985	1.13513	10.0927	7.39729	1.72123	1.5428
ENSSSCG00000004420	0.751281	1.1022	2.04743	1.51594	8.62207	12.5941
ENSSSCG00000004422	0.0129459	0.0808954	0.0763725	0.0471228	0.0592577	4.65039
ENSSSCG00000004425	2.48095	3.95186	28.2567	38.6801	120.257	160.897
ENSSSCG00000004433	0.014619	0	4.93738	1.72941	0.111526	0.280074
ENSSSCG00000004434	1.9592	1.23801	0.097399	0.160257	0.151144	0.386595
ENSSSCG00000004439	1.17738	1.23042	3.23338	1.60711	8.22326	8.29666
ENSSSCG00000004441	4.00658	5.65184	4.86524	5.26154	38.7471	32.6149
ENSSSCG00000004444	3.15596	5.50233	0.632098	0.283645	0.594481	1.86613
ENSSSCG00000004446	46.4826	42.845	110.09	89.5652	43.79	53.4791
ENSSSCG00000004454	1.43158	2.27265	17.1333	6.19674	658.821	76.1796
ENSSSCG00000004458	0.129799	0.027036	0.478582	0.669327	1.51834	5.8369
ENSSSCG00000004460	31.4533	27.3676	21.9122	15.7284	14.6669	19.175
ENSSSCG00000004464	16.5482	15.5906	3.08357	4.39712	8.17602	21.6227
ENSSSCG00000004465	41.8124	27.3206	13.3948	11.5394	21.1036	21.8867
ENSSSCG00000004466	0.241748	0.954075	0.112592	0.903114	0.504747	1.99072
ENSSSCG00000004468	44.0161	45.7949	3.37566	2.60353	12.4244	11.7355
ENSSSCG00000004469	0.132736	0.0765627	0.286116	0.222994	1.93178	1.4508
ENSSSCG00000004470	28.3654	23.1086	99.3351	77.6161	42.1388	54.1422
ENSSSCG00000004478	9.88085	3.21971	2.3133	2.23409	10.2896	9.20611
ENSSSCG00000004479	0.518979	0.758522	21.3666	19.371	4.56318	5.22414
ENSSSCG00000004484	2.66164	7.25693	4.81087	14.9482	57.4709	121.942
ENSSSCG00000004485	0.231712	0.671827	1.38062	3.3737	4.91421	9.80322
ENSSSCG00000004486	8.52629	8.53241	1.74007	2.20455	9.98492	11.6534
ENSSSCG00000004490	1.12124	0.539879	1.9543	3.09187	5.45812	4.93627
ENSSSCG00000004497	4.33339	3.09743	48.0708	83.0091	2.16429	2.41396
ENSSSCG00000004502	0	0	2.3335	0.913044	1.41313	1.41704
ENSSSCG00000004506	2.87958	3.66333	6.00012	3.77606	19.7486	13.4736
ENSSSCG00000004509	10.5517	33.3602	3.8702	0.963212	7.7554	9.10076
ENSSSCG00000004510	54.0718	511.944	80.5145	36.2503	117.433	129.158
ENSSSCG00000004511	6.68438	7.58541	0.245437	0.403834	0.260967	3.1292
ENSSSCG00000004520	0.597893	0.0964147	2.31827	0.351019	0.191278	0.908361
ENSSSCG00000004522	4.46416	5.11575	18.157	6.24113	12.1849	11.7635
ENSSSCG00000004530	0.0953997	0.286141	0.112559	0.208351	1.10624	1.94954
ENSSSCG00000004533	0.690387	0.80464	0.537706	0.310594	0.295892	6.52661
ENSSSCG00000004534	0.530548	0.708777	3.12989	2.33073	4.0754	3.41733
ENSSSCG00000004535	3.03207	4.5551	12.0443	11.9884	31.8196	25.2242
ENSSSCG00000004540	2.20938	0.223878	0	0.271692	0	0
ENSSSCG00000004545	0.0717963	0.089727	0.127065	0.156802	0.197181	1.10039
ENSSSCG00000004547	1.76326	2.49285	5.23356	5.95692	14.4942	11.4539
ENSSSCG00000004550	11.0658	13.749	58.4178	48.7098	43.7805	40.2981
ENSSSCG00000004554	1.66342	5.26419	0.949655	4.1993	2.16959	8.69523
ENSSSCG00000004557	259.657	234.005	42.7416	51.8141	136.774	251.386
ENSSSCG00000004560	2.50458	2.20529	11.5852	4.76549	3.21347	5.63441
ENSSSCG00000004565	0.0745285	0.0931416	0.109917	0.474743	1.19399	3.98604
ENSSSCG00000004569	61.8685	35.9467	21.3568	21.3807	15.6712	23.1541
ENSSSCG00000004570	48.2844	48.4906	7689.23	19945.4	119.645	202.989
ENSSSCG00000004571	1.49622	1.54721	29.4289	40.7983	57.4461	36.3174
ENSSSCG00000004576	49.2445	18.2035	16.9059	13.7931	6.77792	7.32384
ENSSSCG00000004578	45.3957	30.9045	93.1124	101.929	1021.67	951.837
ENSSSCG00000004586	3.82239	16.2923	0.760471	0.856836	2.44572	2.6307
ENSSSCG00000004588	1.53576	1.48999	0.68546	1.6182	5.8889	2.45188
ENSSSCG00000004596	118.269	145.417	0.907981	3.06655	0.939341	2.74176
ENSSSCG00000004597	130.536	225.807	0.556344	0.438219	0.355132	3.01123
ENSSSCG00000004601	0.30038	0.375398	0.27073	0.728917	0.0509236	1.17227
ENSSSCG00000004602	4.43403	3.18722	181.439	26.1612	4.46601	9.94765
ENSSSCG00000004603	1.5067	1.23146	2.02781	3.12795	2.92824	2.10365
ENSSSCG00000004607	10.7137	3.96635	20.3045	10.6246	5.06251	6.29527
ENSSSCG00000004614	0.0323083	0.19381	0.162008	0.0470406	0.167604	0.742765
ENSSSCG00000004616	24.6946	14.9933	0.0444288	0.0274131	0.126399	0
ENSSSCG00000004618	15.0815	14.5703	90.4704	56.2555	46.4652	39.7435
ENSSSCG00000004621	0.494103	0.341251	0	0.118324	0	3.44601
ENSSSCG00000004624	56.9517	24.6144	36.2248	40.3216	34.5379	21.7872
ENSSSCG00000004628	0.487277	0.427576	1.24618	1.14157	5.30715	3.85664
ENSSSCG00000004629	1.27932	2.7616	5.70324	17.8859	1.81886	3.66714
ENSSSCG00000004630	0.0418117	0.117571	0.123331	0.532677	0.653901	0.68422
ENSSSCG00000004631	0.918624	1.08337	0.85869	0.447406	5.92232	5.78379
ENSSSCG00000004632	0.284368	0.0658126	1.42906	0.766736	0.690998	1.98415
ENSSSCG00000004633	0.299828	0.0340644	0.0401997	1.09136	0.0415882	3.61187
ENSSSCG00000004634	5.99818	4.89075	13.2958	8.9612	8.43536	6.41822
ENSSSCG00000004642	41.3953	24.5006	0.107485	0	0	0.116353
ENSSSCG00000004643	72.729	46.3216	0.127127	0.117658	0.164397	0.309635
ENSSSCG00000004644	0.28563	0.484452	0.120359	0.259921	0.34242	1.49833
ENSSSCG00000004651	2.51428	8.90293	2.27983	4.18616	8.92279	19.3569
ENSSSCG00000004655	0.0197583	0.0246929	0.0291403	0.215759	0.331615	1.13561
ENSSSCG00000004656	1.8391	1.8444	8.07015	5.20666	29.4809	20.5531
ENSSSCG00000004657	0.911844	2.1536	0.661014	0.675068	1.04935	1.1967
ENSSSCG00000004658	6.71107	11.6713	53.7332	66.1216	78.0886	138.312
ENSSSCG00000004659	0.0565601	0.12959	0.0139028	0.24019	0.158213	0.240798
ENSSSCG00000004661	0.377475	0.321646	0.51243	0.983658	1.74746	2.17775
ENSSSCG00000004665	44.6036	38.9419	9.39758	7.84295	31.6391	41.809
ENSSSCG00000004666	26.7845	20.638	5.12349	5.49783	32.0715	22.3054
ENSSSCG00000004668	0.750426	1.61697	3.8164	3.24958	6.00128	5.08147
ENSSSCG00000004672	284.187	673.887	3.33437	2.88028	4.76662	9.82761
ENSSSCG00000004674	1.82134	1.76222	1.99297	0.748504	1.04584	2.84527
ENSSSCG00000004675	0.0827521	0.11491	0.0949246	0.117139	0.294609	1.36519
ENSSSCG00000004676	0.0617448	0.15433	0.0455318	0.112375	0.282626	1.52794
ENSSSCG00000004678	0.159217	0.0432567	0.0714669	0.11339	0.718228	1.30412
ENSSSCG00000004679	468.578	364.718	6.63243	2.8322	10.6243	12.7591
ENSSSCG00000004687	187.407	295.015	113.001	59.3473	165.921	180.492
ENSSSCG00000004691	31.2723	22.4239	58.8337	58.3293	33.1557	30.0414
ENSSSCG00000004697	11.4144	14.5154	39.4773	60.5001	18.5362	23.6584
ENSSSCG00000004699	0.190074	0.184757	1.3705	0.845613	0.0644468	0.370892
ENSSSCG00000004700	235.592	168.652	32.8712	40.651	102.129	152.576
ENSSSCG00000004701	3.53715	2.9922	0.689001	1.03244	3.4367	3.83578
ENSSSCG00000004702	0.0251449	0.272348	0.0370847	0.030509	0.025577	0.0936703
ENSSSCG00000004703	0.668716	0.133716	0	0.340775	0.16325	7.00358
ENSSSCG00000004705	0.241939	0.269966	1.68853	1.66695	2.61038	2.60726
ENSSSCG00000004706	0.0668515	0.0835473	0.755896	0.567788	0.544002	1.17403
ENSSSCG00000004713	0.0348813	0.0653891	0.59161	0.0634835	0.0532211	0.0556888
ENSSSCG00000004720	0.400657	0.514628	1.68654	2.0154	4.26646	4.74857
ENSSSCG00000004725	16.5462	6.71574	281.75	289.881	43.3693	30.1019
ENSSSCG00000004728	0.540463	0.486946	204.557	215.096	2.72318	2.96985
ENSSSCG00000004729	2.96421	4.46976	15.1061	10.3084	4.83061	3.9548
ENSSSCG00000004731	3.80626	4.78489	2.84541	4.43677	15.5856	12.9296
ENSSSCG00000004736	0.0120663	0.0100532	0.154231	0.131763	0.263883	0.340332
ENSSSCG00000004744	2.00974	1.53856	1.44322	1.83842	1.36463	3.12459
ENSSSCG00000004746	2.81602	6.98093	0.13617	0.336074	0.211309	0.184256
ENSSSCG00000004750	0.812516	2.61113	0.256785	0.950637	0.974064	1.20454
ENSSSCG00000004752	1.46455	2.73563	0.325158	0.63054	0.31236	1.03081
ENSSSCG00000004754	0.0295587	0.184704	0.217971	0.59176	2.3001	1.27416
ENSSSCG00000004755	1.81978	1.74407	4.54449	2.76337	10.97	4.47383
ENSSSCG00000004758	0.283439	0.190737	0	0.0396811	0.365931	2.81952
ENSSSCG00000004759	0.40224	0.458984	0	0.222804	0.0266838	4.35569
ENSSSCG00000004761	2.37398	2.94151	3.80048	4.61603	1.88847	3.17462
ENSSSCG00000004763	1.70649	1.38533	1.09707	0.822901	3.67191	1.53687
ENSSSCG00000004764	48.8927	36.925	19.8316	15.6492	36.9159	23.2933
ENSSSCG00000004769	0.333422	1.47231	0.360612	0.970917	1.01745	2.66157
ENSSSCG00000004774	173.225	89.7174	33.2921	28.9806	88.8682	108.235
ENSSSCG00000004776	0.0105773	0.0528755	0.0935986	0.0770019	0.322771	0.202642
ENSSSCG00000004779	0.633987	1.37106	0.577278	0.391305	0.975733	1.89232
ENSSSCG00000004781	0	0.139712	0	0	0	1.01138
ENSSSCG00000004782	0.470935	1.05939	0.347276	1.24279	1.18559	2.51872
ENSSSCG00000004787	0.153638	0.150864	0.647403	0.619156	8.08739	2.71567
ENSSSCG00000004789	3.89693	6.16533	5.12969	7.7383	50.6317	69.0941
ENSSSCG00000004791	0.890712	1.77445	0.624312	0.401259	1.5205	1.14045
ENSSSCG00000004803	0	0	3.78534	24.4517	0.29008	0
ENSSSCG00000004815	1.39334	0.0362775	0.834824	1.18868	1.43943	0.139031
ENSSSCG00000004820	5.37941	5.05576	11.3553	6.80845	5.06625	5.71784
ENSSSCG00000004822	0.304495	0.19027	1.34724	0.76969	2.89079	1.78249
ENSSSCG00000004823	1.33634	1.52385	1.62575	1.77085	10.0726	8.21933
ENSSSCG00000004829	0.413881	0.393557	2.07008	1.57202	3.51438	4.00771
ENSSSCG00000004830	0.235946	0.282587	1.15994	1.68189	4.33502	8.06752
ENSSSCG00000004832	21.3253	19.0724	54.0829	35.7138	24.9636	23.9615
ENSSSCG00000004835	0.0388434	0.145633	0.200507	0.176736	0.888994	2.07748
ENSSSCG00000004836	0.460375	1.22575	0.295208	0.510012	0.73297	0.671086
ENSSSCG00000004840	0.214049	0.390971	0.728509	1.3485	1.53246	2.44471
ENSSSCG00000004861	3.47828	3.75223	2.96054	0.110231	7.59097	3.77117
ENSSSCG00000004869	0.0743415	0.0619386	0.0730945	1.0373	0	9.29721
ENSSSCG00000004870	71.1785	64.844	16.7043	16.2009	54.1691	65.252
ENSSSCG00000004873	0.37332	0.272157	0.137647	0.226479	0.047467	0.993357
ENSSSCG00000004875	877.12	716.384	28.9444	28.3751	108.072	192.409
ENSSSCG00000004878	1.77472	0.00920308	1.05348	0.0134023	0.0112358	2.30432
ENSSSCG00000004885	1.27331	0.273774	0.646167	0.348856	2.46504	2.05472
ENSSSCG00000004886	5.552	1.08101	0.0741694	0	0.0306924	0.240867
ENSSSCG00000004887	2.62774	0.484526	0	0	0	0.0687745
ENSSSCG00000004888	0.866031	0.909774	1.66599	1.94165	4.69182	6.41223
ENSSSCG00000004889	0.858839	0.536665	1.06665	0.452469	1.03452	2.88664
ENSSSCG00000004891	2.31236	0.963287	0.234044	0.123778	1.86784	0.325741
ENSSSCG00000004894	0.0322147	0	0.0712672	0.0879454	0	10.4406
ENSSSCG00000004895	0.25614	0.280096	1.06246	1.10716	3.81042	4.08932
ENSSSCG00000004898	1.83669	1.25949	3.32446	2.11635	9.39888	7.34031
ENSSSCG00000004907	1.078	2.06828	0.380676	0.718461	0.810813	0.969608
ENSSSCG00000004908	75.4763	64.1141	17.4963	14.4419	23.638	44.5016
ENSSSCG00000004911	0	0	0.0913354	0.22542	4.657	5.42379
ENSSSCG00000004912	67.7538	88.4457	19.9401	17.03	33.5655	50.6096
ENSSSCG00000004915	0.438301	0.684706	11.1739	5.21355	5.37388	6.6227
ENSSSCG00000004917	1.03287	1.79493	2.41568	2.63619	6.86322	5.16166
ENSSSCG00000004918	0.0542443	0.165713	32.3829	11.0351	1.68288	0.221317
ENSSSCG00000004919	7.13453	3.62473	2.76827	3.575	1.76865	2.47786
ENSSSCG00000004921	11.7929	10.0507	3.41064	3.74815	10.6731	21.4175
ENSSSCG00000004923	1.97969	1.64941	0	0.126422	0	0
ENSSSCG00000004924	5.9941	6.58939	4.37924	2.42426	2.92153	9.17097
ENSSSCG00000004927	78.3173	94.4775	28.1272	23.6765	24.8322	30.413
ENSSSCG00000004928	0.0147597	0.0368917	44.6574	39.0983	10.742	35.4994
ENSSSCG00000004931	0.0206869	0.120649	5.27821	4.50545	4.7135	9.77603
ENSSSCG00000004935	124.192	63.8978	10.214	9.16234	20.5238	82.1171
ENSSSCG00000004954	0.784522	1.14386	6.55658	8.40827	5.12052	4.03585
ENSSSCG00000004961	0.0868286	0.271284	1.3873	1.86998	3.46659	4.1125
ENSSSCG00000004962	0.114825	0.215252	1.48179	1.48027	4.00032	7.1342
ENSSSCG00000004966	0	0	0.79063	0.557518	0.204484	0.366798
ENSSSCG00000004968	0.137423	0.715597	0.0337794	0.166738	0.139784	0.329097
ENSSSCG00000004969	0.230784	0.789362	0.286626	1.21586	1.55676	2.44341
ENSSSCG00000004970	1158.47	1168.21	3939.54	7208.63	2303.92	3946.26
ENSSSCG00000004972	0.452316	0.296099	0.34943	0.784009	1.24881	2.09762
ENSSSCG00000004974	0.660915	0.898855	4.78771	4.74067	5.30897	11.824
ENSSSCG00000004980	0.37119	0.432967	1.31387	2.70225	0.73626	0.770397
ENSSSCG00000004983	40.7955	36.0877	0.302346	0.284268	0.327682	0.311705
ENSSSCG00000004988	2.18814	2.86942	1.74994	2.32773	1.43419	1.54989
ENSSSCG00000004990	0.0578405	0.0289144	0.221794	0.694776	0.370657	1.27434
ENSSSCG00000004998	17.1433	15.3423	215.231	164.728	45.4419	53.8114
ENSSSCG00000005000	0.180499	0.467865	0.345083	0.717846	1.1118	1.59027
ENSSSCG00000005002	0.603089	0.933161	0.254131	0.130668	0.460089	0.0458497
ENSSSCG00000005006	52.1043	42.4336	9.75419	7.24025	17.7087	26.7706
ENSSSCG00000005024	46.411	43.5851	4.30274	5.37824	32.9157	27.6657
ENSSSCG00000005027	6.65727	6.98908	4.99706	8.86348	19.7469	47.2931
ENSSSCG00000005030	2.28428	4.72821	9.73251	12.1401	118.984	34.0758
ENSSSCG00000005031	0.493259	0.603332	3.31234	1.45164	8.21457	2.61382
ENSSSCG00000005040	32.0799	33.1661	7.29518	6.20084	33.007	48.1361
ENSSSCG00000005043	2.3728	3.32647	3.87121	2.24874	23.1103	23.6028
ENSSSCG00000005045	1.27163	3.17843	6.26401	6.15618	5.85948	6.21237
ENSSSCG00000005047	3.83435	4.51417	2.54067	4.3489	0.593515	3.81492
ENSSSCG00000005055	3.53728	3.60205	11.2711	13.9883	73.0275	128.983
ENSSSCG00000005056	0.93942	2.25776	0.80998	2.10429	1.76412	3.7149
ENSSSCG00000005060	55.6965	42.9755	62.3188	77.7484	45.7492	48.4832
ENSSSCG00000005065	3.66736	3.38513	7.58214	3.32203	6.62398	5.44062
ENSSSCG00000005067	0.995289	1.28155	0	0.219565	0	0
ENSSSCG00000005071	0.123034	0.179388	0.967761	1.00764	1.47049	2.81544
ENSSSCG00000005083	53.5078	10.9296	25.9469	9.81528	100.678	44.9821
ENSSSCG00000005085	0	0	4.81915	3.02564	1.5744	2.42533
ENSSSCG00000005087	0.0641042	0.0200285	102.083	39.3465	18.657	9.10859
ENSSSCG00000005089	0	0.00885261	12.9021	6.32994	1.0916	1.84337
ENSSSCG00000005090	5.8296	4.5604	26.5151	19.5998	13.7154	16.909
ENSSSCG00000005094	18.3711	16.4526	1.67675	2.64929	10.2134	15.4029
ENSSSCG00000005098	0.982148	0.692624	0.041386	0.0638392	0.128446	0.302404
ENSSSCG00000005104	28.8365	26.184	56.3179	42.2316	28.7018	29.9727
ENSSSCG00000005105	28.6758	22.5077	45.1933	37.2328	24.8778	25.9615
ENSSSCG00000005106	0.179912	0.0899376	0.636819	0.360181	1.04312	1.66595
ENSSSCG00000005109	0	0	0	0.0511763	0	0.718283
ENSSSCG00000005122	17.1987	19.7441	13.0889	9.38763	21.7016	11.0375
ENSSSCG00000005126	12.4763	5.31215	13.7236	9.17212	9.81336	11.7658
ENSSSCG00000005128	1.40928	0.920646	3.25939	4.37193	3.22536	8.18159
ENSSSCG00000005164	0.497088	1.78087	0.806437	0.51266	4.29786	3.91515
ENSSSCG00000005166	0.197709	0.370628	3.79065	4.45929	4.16936	3.3932
ENSSSCG00000005171	2.88677	5.62204	11.4598	10.2013	25.0326	48.5075
ENSSSCG00000005177	0.132092	0.0366847	0.21646	0.267117	1.50037	1.24189
ENSSSCG00000005184	2.59789	1.84428	7.64027	5.9871	3.9638	4.09851
ENSSSCG00000005186	6.64888	6.22149	1.1038	0.509696	0.832499	1.64198
ENSSSCG00000005188	1.41131	1.37183	9.36654	5.56522	3.34964	2.25319
ENSSSCG00000005191	25.2816	94.8942	10.7318	12.7993	24.6904	25.0333
ENSSSCG00000005194	8.55076	12.4893	1.65971	2.06563	1.17404	1.59702
ENSSSCG00000005195	6.3688	11.4586	0.986137	1.5972	0.943681	1.41444
ENSSSCG00000005196	8.32811	8.62378	4.67909	8.8777	4.11459	8.73737
ENSSSCG00000005199	52.8376	24.4893	0.122874	0.090978	0.0508473	0.0532049
ENSSSCG00000005203	5.3975	16.4151	3.05869	5.46818	6.83577	21.5218
ENSSSCG00000005204	7.31758	4.53431	11.1017	4.24836	5.62918	5.40166
ENSSSCG00000005207	6.51675	4.47904	1.71229	1.3413	4.83677	4.36796
ENSSSCG00000005211	0.28924	1.12058	0.810507	0.36849	2.78029	1.06209
ENSSSCG00000005216	0	0	0.983934	1.54534	1.38807	0.0968286
ENSSSCG00000005217	88.5001	62.0529	10.7533	6.42475	11.4015	16.5916
ENSSSCG00000005219	11.5257	8.13297	40.7734	32.3354	15.7194	11.7666
ENSSSCG00000005222	14.2484	3.80509	0.176362	0.30134	0.561393	0.425881
ENSSSCG00000005225	1.04228	1.70133	0.580367	1.49044	1.29819	1.52818
ENSSSCG00000005229	3.44989	6.99982	68.3592	68.4507	33.8739	37.9284
ENSSSCG00000005233	0	0	0.722164	0.839356	11.528	5.98127
ENSSSCG00000005234	17.9492	18.7859	25.1609	8.19211	22.9351	17.4333
ENSSSCG00000005235	21.2813	19.6125	26.7162	8.81419	25.7442	15.9843
ENSSSCG00000005240	2.12685	4.21486	1.26964	1.5299	8.76949	10.1543
ENSSSCG00000005247	16.0108	14.8218	2.04515	3.5864	7.98986	9.9916
ENSSSCG00000005249	0.564166	0.765497	32.5214	19.6554	0.565662	1.18378
ENSSSCG00000005257	0.699131	4.76583	0.506179	0.200501	0.122834	0.338235
ENSSSCG00000005264	6.11334	10.2683	75.9164	42.1906	10.1111	9.64296
ENSSSCG00000005266	0.446049	0.557448	0.0243648	0.0902004	0.176444	0.316501
ENSSSCG00000005267	17.3006	28.3968	66.774	68.1045	630.325	337.912
ENSSSCG00000005271	8.23385	6.11408	34.5142	20.5902	15.1623	19.0906
ENSSSCG00000005272	46.3373	55.2847	1.71081	1.82589	24.4438	15.6666
ENSSSCG00000005276	10.0697	11.1315	4.12692	2.61809	4.32959	12.8045
ENSSSCG00000005278	0.197499	0.0901854	8.36867	4.07832	6.09053	2.91663
ENSSSCG00000005284	4.94611	6.16303	0.649381	1.20203	1.45559	3.44449
ENSSSCG00000005287	144.018	121.956	4.30125	8.66017	109.928	106.601
ENSSSCG00000005288	0.835295	0.99751	4.50337	4.07083	2.78968	2.45969
ENSSSCG00000005291	12.0149	12.7639	8.80596	5.91	2.42936	3.12733
ENSSSCG00000005292	0.0740937	0.330708	0.0156109	0.0577927	0.0807503	0.0168989
ENSSSCG00000005296	0	0	0.616403	0.320276	0	0
ENSSSCG00000005297	0.948799	0.483664	25.6666	19.063	1.12384	2.05292
ENSSSCG00000005298	0.174828	0.343342	0.97612	0.931826	0.209588	0.299053
ENSSSCG00000005301	2.22408	2.0648	3.1677	2.24364	12.0613	6.85811
ENSSSCG00000005305	2.68784	2.74736	2.36273	1.13387	8.32432	4.56118
ENSSSCG00000005309	0.379607	1.00154	0.55986	0.0767645	0.193065	0.269356
ENSSSCG00000005310	2.66334	3.1772	14.1249	10.7227	9.56397	5.94861
ENSSSCG00000005311	0.972659	2.89593	0.843833	0.780982	0.785679	2.64902
ENSSSCG00000005312	1.60409	2.78204	1.44843	0.953282	0.649333	0.993027
ENSSSCG00000005314	0.308386	1.11564	0.502695	1.3293	1.41158	2.17668
ENSSSCG00000005315	1.98622	2.19024	4.43711	5.58182	1.337	3.45084
ENSSSCG00000005316	16.3909	15.6697	4213.29	4428.58	21.767	61.3579
ENSSSCG00000005317	31.4228	34.1847	28.2476	26.8456	193.239	88.2323
ENSSSCG00000005322	5.03912	1.71753	2.4773	3.00146	7.00514	6.97239
ENSSSCG00000005325	0.144612	0.256032	0.959759	1.40369	1.39743	2.23181
ENSSSCG00000005339	1.01808	1.13981	4.81733	4.97966	12.9123	14.9333
ENSSSCG00000005344	0.203229	0.656125	0.174842	0.678101	0.775203	2.24417
ENSSSCG00000005349	149.229	151.779	48.4856	50.3136	56.6893	83.6631
ENSSSCG00000005358	5.69025	4.4	1.43144	1.45471	1.45185	2.0053
ENSSSCG00000005362	12.4362	6.96991	0.0945433	0.072918	0.0855825	0.166308
ENSSSCG00000005364	6.57526	11.1469	7.2774	10.623	31.9212	14.2774
ENSSSCG00000005375	0.255916	0.239872	0.242637	0.399226	1.56188	1.9991
ENSSSCG00000005377	0.440252	0.0573127	0.0811625	0.0834638	0.0839657	0.0439294
ENSSSCG00000005378	0.148412	0.219201	1.17402	0.883991	1.25574	1.61552
ENSSSCG00000005380	0.264227	0.231152	15.237	26.4009	54.8891	52.5407
ENSSSCG00000005381	0.568494	0.369446	36.0193	43.6209	136.459	102.705
ENSSSCG00000005384	142.275	140.059	39.7507	46.3751	130.934	234.565
ENSSSCG00000005385	0.144105	0.0684357	1.43246	1.10153	14.1377	5.63661
ENSSSCG00000005390	0.276269	0.575442	2.13912	2.80733	1.36995	2.31561
ENSSSCG00000005391	7.56401	2.12252	0.231927	0.372065	0.143962	0.301275
ENSSSCG00000005392	0.0662866	0.110455	0.912446	0.924913	0	0.035276
ENSSSCG00000005394	1008.31	1136.39	11.3529	8.64772	5.48993	4.84378
ENSSSCG00000005395	2284.98	2582.98	4.84391	8.53929	2.5056	0
ENSSSCG00000005398	964.122	445.026	1.23503	0.448254	0.338212	0
ENSSSCG00000005400	0.0927552	0.0828002	0.312683	0.844066	0.323483	1.12122
ENSSSCG00000005422	3.4106	6.42317	3.8075	5.0865	22.586	32.1412
ENSSSCG00000005423	47.1424	27.2049	9.50803	3.89224	27.9329	24.4117
ENSSSCG00000005424	5.48615	4.44319	39.4163	13.2479	6.75731	7.02169
ENSSSCG00000005426	5.74612	1.86422	7.56052	4.12005	1.25819	1.64357
ENSSSCG00000005429	15.2682	5.33209	18.2987	14.4523	1.78529	2.41482
ENSSSCG00000005431	0.30962	0.225718	5.08011	2.30097	2.00774	2.53336
ENSSSCG00000005436	38.229	34.2671	74.6398	45.5093	32.8232	29.8601
ENSSSCG00000005437	0.760436	0.511727	5.40055	4.38616	24.4546	16.287
ENSSSCG00000005443	15.705	19.7257	21.0313	12.4123	103.681	27.4892
ENSSSCG00000005445	0.0264975	0.190412	0.166088	0.373745	8.77316	1.76619
ENSSSCG00000005446	6.93644	5.66166	0.318162	0.271813	2.35469	2.7288
ENSSSCG00000005449	2.61306	3.1376	1.05792	0.466249	0.338761	0.436268
ENSSSCG00000005450	12.3332	3.90436	2.88978	2.11982	6.70995	3.71908
ENSSSCG00000005452	0	0.0450235	0.239097	0	2.33613	2.67452
ENSSSCG00000005455	2.74245	2.71074	6.43471	8.78327	48.1366	20.4647
ENSSSCG00000005456	0	0	1.17018	0.590742	0.0917121	0.172736
ENSSSCG00000005457	0.389114	0.243146	4.44757	8.08508	14.3478	27.1787
ENSSSCG00000005459	15.7773	16.0124	53.066	43.0146	18.0066	23.441
ENSSSCG00000005465	0.584951	0.835473	1.56366	3.29837	0.278907	0.458605
ENSSSCG00000005467	59.6122	43.6448	37.2161	32.3285	29.121	35.3479
ENSSSCG00000005472	0.690546	1.70269	0.467934	0.407606	0.455619	3.54579
ENSSSCG00000005474	0.141882	0.236421	2.37153	1.29111	419.682	1561.08
ENSSSCG00000005480	1.42782	2.07757	19.6291	9.76337	8.54297	5.32437
ENSSSCG00000005481	1.55306	2.14888	92.9701	41.2877	57.2093	64.3338
ENSSSCG00000005484	1.23665	2.129	0.372216	1.07941	3.08057	1.89375
ENSSSCG00000005485	4979	6866.82	12.5632	2.04761	4.21793	0.10264
ENSSSCG00000005486	2.10813	1.43324	0	0.73666	0.540378	1.07702
ENSSSCG00000005487	0.158433	0.0990003	0.420593	0.591108	1.88552	2.51677
ENSSSCG00000005488	96.0697	422.292	2.05966	0.105903	0.532699	0
ENSSSCG00000005490	0.0892696	0.0446257	0.0789949	0.0324939	1.11688	0.256537
ENSSSCG00000005494	0.459632	0.800426	2.05588	2.35873	11.6231	14.1349
ENSSSCG00000005498	0.109095	0.0681705	1.03243	0.794206	1.58132	1.04504
ENSSSCG00000005503	1.75387	2.25407	0.45863	0.72443	2.29644	4.84555
ENSSSCG00000005505	11.2864	11.1799	3.83038	4.96021	3.449	7.60176
ENSSSCG00000005506	11.058	2.21451	0.771881	0.789231	3.46795	2.74543
ENSSSCG00000005510	0.351112	0.641325	1.27467	1.03226	2.2665	4.18263
ENSSSCG00000005512	314.338	319.555	0.640831	0.201577	0.246986	1.3738
ENSSSCG00000005516	38.5547	51.2161	13.9173	11.6131	26.3277	29.5571
ENSSSCG00000005518	6.96927	13.0346	32.9874	30.6566	86.5402	57.8275
ENSSSCG00000005521	0	0.143141	0.14479	0.446686	10.735	17.7895
ENSSSCG00000005524	2.70957	2.8262	9.39559	6.22383	4.47082	4.92028
ENSSSCG00000005528	27.4663	31.341	190.293	142.852	51.2661	50.35
ENSSSCG00000005530	0.232627	0.673257	1.33623	1.42612	3.7175	2.81477
ENSSSCG00000005581	0.182223	0.00759106	0.0089583	0.0110548	1.05652	1.03762
ENSSSCG00000005582	4.68395	4.82905	6.34406	6.22511	2.88947	4.13221
ENSSSCG00000005584	0.641306	0	0	0.0416846	0.0524191	0.0182832
ENSSSCG00000005586	1.07206	1.02623	0	0.083027	0	0.0364163
ENSSSCG00000005587	48.8683	49.1869	5.68826	5.50389	17.3867	16.84
ENSSSCG00000005593	0.411833	1.23705	3.32464	5.65435	12.4019	7.56701
ENSSSCG00000005601	324.816	191.16	93.2144	78.9815	145.426	224.111
ENSSSCG00000005604	4.26688	3.80121	3.10396	6.45389	3.34313	2.92278
ENSSSCG00000005605	0.803799	0.772726	4.83308	5.17642	2.35849	1.77685
ENSSSCG00000005606	0	0	0.0404977	0	0.209482	1.53436
ENSSSCG00000005608	1.25331	1.06931	17.1157	12.0191	85.4452	68.6666
ENSSSCG00000005609	2.84171	0.651757	0.0941812	0.0774812	0.146151	0.118944
ENSSSCG00000005610	3.11408	6.79054	2.72399	2.03252	4.03049	4.6974
ENSSSCG00000005613	0.756089	1.23739	1.69921	1.13035	5.54838	4.3686
ENSSSCG00000005614	1.58353	2.53607	8.77094	8.9876	16.5012	34.7573
ENSSSCG00000005617	0.987039	3.28946	0.407603	0.886223	4.016	3.67693
ENSSSCG00000005627	1.01498	1.88861	632.805	1270.46	13.8689	14.548
ENSSSCG00000005628	4.19498	6.7594	42.1411	41.0551	43.7978	33.6132
ENSSSCG00000005636	8.02992	16.1155	30.9891	46.1922	7.30946	6.89543
ENSSSCG00000005638	0.397325	0.717246	1.9533	1.12486	30.783	12.3343
ENSSSCG00000005641	0.444024	0.689442	2.52023	4.57934	13.7139	17.0564
ENSSSCG00000005646	27.052	12.487	21.7519	6.98877	26.4967	21.6251
ENSSSCG00000005648	6.7813	3.34038	2.5073	2.52682	7.73844	5.76005
ENSSSCG00000005650	1.68537	1.4978	2.67897	5.58939	7.97163	14.5299
ENSSSCG00000005654	13.4325	12.447	12.0382	17.2709	70.9691	44.2503
ENSSSCG00000005663	13.3002	5.45066	21.1759	7.2304	6.22629	5.34297
ENSSSCG00000005664	7.10334	18.5227	5.23275	4.61999	17.7361	18.5117
ENSSSCG00000005669	8.24073	6.52114	14.8489	5.6687	12.1877	9.13798
ENSSSCG00000005670	7.62831	6.30947	3.01103	2.62114	3.47724	4.97762
ENSSSCG00000005671	30.3376	23.0767	160.602	129.859	79.6694	64.2457
ENSSSCG00000005678	6.65368	4.22476	41.1913	20.9965	15.7602	11.7792
ENSSSCG00000005680	0.21739	0.271682	2.29774	5.01153	10.4482	20.8819
ENSSSCG00000005683	10.9164	5.50139	7.21585	4.43987	6.86205	7.24549
ENSSSCG00000005688	1.62553	1.22834	0.446026	0.82561	4.96038	4.7679
ENSSSCG00000005698	0.185153	0.18268	0.804841	0.673952	4.37135	2.42704
ENSSSCG00000005699	0.221273	0.40255	17.0193	13.9828	2.9445	1.34599
ENSSSCG00000005701	1674.65	701.162	10.3806	10.2276	13.7528	5.15215
ENSSSCG00000005704	4.75162	4.60141	4.10933	6.11238	3.60597	9.41307
ENSSSCG00000005710	0.0218351	0.0181922	0.0322032	0.278177	3.97564	6.55371
ENSSSCG00000005713	0.0128598	0.0160714	3.73632	4.02559	1.70704	1.47823
ENSSSCG00000005721	0.161253	0.0465058	0.164646	0.0677258	1.87366	0.415871
ENSSSCG00000005738	0.928219	1.897	10.9196	5.32641	5.86496	7.93264
ENSSSCG00000005740	45.5073	39.9401	0.423865	0.866784	0.47609	0.288411
ENSSSCG00000005750	0.678554	3.03646	5.9077	20.3171	66.8951	111.163
ENSSSCG00000005751	2.14367	5.44138	14.6366	48.2426	146.337	256.203
ENSSSCG00000005753	2.33337	2.29072	11.68	9.18178	7.28909	7.23688
ENSSSCG00000005761	0.730524	1.04511	0.978171	0.577302	3.44651	1.70341
ENSSSCG00000005762	0.0789807	0.111044	4.76127	3.61156	0.512154	0.567424
ENSSSCG00000005776	13.0527	14.205	9.32178	15.66	4.31537	7.10177
ENSSSCG00000005777	12.7764	17.3325	44.7613	47.5431	19.2041	21.9902
ENSSSCG00000005778	0.0515435	0.0966243	1.82444	4.36209	0.511185	1.15206
ENSSSCG00000005779	21.2299	23.2559	16.8578	17.6964	8.34798	11.2169
ENSSSCG00000005781	31.7576	22.6952	0.0982259	0.101011	0.101618	0.0354434
ENSSSCG00000005782	14.1359	16.0569	28.1428	19.3885	9.55608	9.81226
ENSSSCG00000005784	19.0716	13.5914	1.21273	1.64137	1.05226	1.18575
ENSSSCG00000005785	51.9577	45.7893	3.90134	5.31734	2.95176	3.08862
ENSSSCG00000005826	3.07779	4.25971	18.2601	20.3576	9.55698	18.254
ENSSSCG00000005829	51.8656	35.1873	49.5717	24.6407	24.6656	28.1751
ENSSSCG00000005830	1.10751	0.605547	1.55684	1.7637	2.85156	4.75195
ENSSSCG00000005831	0.130116	1.19249	0.639666	0.394682	5.62495	3.87768
ENSSSCG00000005833	16.7937	6.76711	23.1477	13.9967	28.0182	13.3431
ENSSSCG00000005838	11.4705	19.3934	26.584	31.9404	14.6011	21.0336
ENSSSCG00000005839	28.1007	21.245	43.3053	24.0479	47.041	25.4541
ENSSSCG00000005840	364.588	491.37	2.14875	0.71665	3.42456	2.3889
ENSSSCG00000005842	11.08	19.2385	20.0247	17.7687	30.2084	68.5104
ENSSSCG00000005844	0.173657	0.455757	2.84289	1.67509	4.8488	2.88337
ENSSSCG00000005849	15.319	16.008	134.261	132.055	47.6549	48.9143
ENSSSCG00000005852	1.50416	17.5818	0.0434979	0.178925	1.99501	1.71082
ENSSSCG00000005853	3.49121	1.98324	0.702132	0.165038	0.553434	0.868643
ENSSSCG00000005855	3.7988	10.9386	2.61203	2.45252	3.34843	3.58565
ENSSSCG00000005857	0.0976345	0.0813455	0.911969	1.12539	1.19175	1.03917
ENSSSCG00000005860	10.9144	12.0433	34.5496	29.7477	16.328	19.4651
ENSSSCG00000005900	27.4952	4.58965	48.6042	26.6914	71.7748	70.6667
ENSSSCG00000005904	8.99115	10.1665	13.8919	12.4676	31.7376	17.2597
ENSSSCG00000005905	0.666999	1.62839	0.274525	0.225847	1.11236	0.668644
ENSSSCG00000005911	8.49521	4.90361	15.107	5.51708	9.62343	9.77692
ENSSSCG00000005915	8.63172	11.3417	42.3337	34.8571	20.1749	19.4451
ENSSSCG00000005918	9.48217	18.2048	5.06691	4.3352	42.4944	36.1641
ENSSSCG00000005934	18.9273	9.6471	11.5387	9.06813	12.3038	9.63904
ENSSSCG00000005939	0.864116	0.86394	0	0	0	0
ENSSSCG00000005943	35.8109	13.6768	10.2576	2.68726	6.25906	3.77596
ENSSSCG00000005944	1.65755	1.54035	4.88923	5.72402	13.7476	15.6743
ENSSSCG00000005946	0.0838797	0.733798	0.123709	0.61064	0.0639908	2.27657
ENSSSCG00000005950	9.03618	5.97915	10.3278	9.77054	34.5582	16.2091
ENSSSCG00000005951	0.509041	0.37699	0.472697	0.24019	3.25056	1.11369
ENSSSCG00000005952	0.196089	0	0.2892	0.152949	3.29107	1.1628
ENSSSCG00000005953	0.537777	1.26949	0	0	0	0.222593
ENSSSCG00000005965	1.84506	7.40301	2.00507	1.97944	8.50471	9.42617
ENSSSCG00000005967	8.12228	5.76612	2.90616	2.04097	14.2016	14.438
ENSSSCG00000005970	87.1951	99.0309	2.33291	1.72732	15.952	8.77872
ENSSSCG00000005975	12.438	4.37721	2.59836	3.37924	3.99191	7.61292
ENSSSCG00000005976	110.217	117.469	696.542	411.743	198.478	199.157
ENSSSCG00000005977	0.919784	1.11569	8.85737	4.80863	2.93748	3.14566
ENSSSCG00000005979	4.33112	3.7537	0.146844	0.271813	0	0.450385
ENSSSCG00000005981	2.27539	4.11017	58.9105	14.4768	5.63064	11.0406
ENSSSCG00000005983	1.45023	2.64723	1.12776	3.05531	2.40048	5.14985
ENSSSCG00000005992	0.0267755	0.0669251	0.881933	1.08833	2.79165	8.37854
ENSSSCG00000005994	33.6603	20.8888	13.7756	27.6658	58.6823	38.2577
ENSSSCG00000005995	0.0583798	0.32832	0.0861008	1.00938	0.200418	1.23496
ENSSSCG00000005997	25.5877	18.7688	18.2779	48.028	64.6049	207.854
ENSSSCG00000005998	8.98859	10.3699	40.612	65.2833	12.5045	11.4535
ENSSSCG00000006001	24.6217	29.3531	2.68441	4.44709	29.1217	29.5167
ENSSSCG00000006003	43.6163	17.5736	3.14294	1.89677	52.3561	77.7053
ENSSSCG00000006009	25.118	23.896	4.01137	5.9154	14.1719	17.4562
ENSSSCG00000006013	0	0.148059	0.131044	0	3.29887	0.70928
ENSSSCG00000006024	14.2681	13.2584	14.0153	10.7598	9.89539	9.19889
ENSSSCG00000006025	0.123431	0.0220367	0.228851	0.609744	0.123758	0.422271
ENSSSCG00000006029	5.33361	2.80099	7.19676	2.68494	6.44972	4.16703
ENSSSCG00000006032	25.7903	25.2865	46.5125	38.0777	27.5742	24.6821
ENSSSCG00000006034	0.559057	1.08994	0.0329808	0	0.0341199	0.142808
ENSSSCG00000006035	0.949413	0.949219	4.62076	3.04546	2.06424	1.68628
ENSSSCG00000006036	0.0235405	0.0147098	12.6202	48.8629	0.0538763	0.169123
ENSSSCG00000006037	2.46979	2.22315	3.9822	3.64224	9.46328	12.1082
ENSSSCG00000006040	465.323	406.562	0.858089	1.1311	0.282458	0.105555
ENSSSCG00000006045	1.72934	0.192722	0.146207	0.160376	0.100838	0.281369
ENSSSCG00000006051	0.118867	0.198071	1.57779	4.03828	9.12867	22.5198
ENSSSCG00000006053	0	0.0400569	1.5836	0.787514	0.978086	4.14492
ENSSSCG00000006058	10.0869	8.02416	13.3957	10.7634	8.22228	5.79451
ENSSSCG00000006060	0.280128	0.256731	0.0964	0.0339886	0.0569883	8.78061
ENSSSCG00000006062	25.0849	22.6707	34.8081	28.9935	252.361	204.527
ENSSSCG00000006063	95.5249	109.17	19.9286	21.7834	175.509	143.279
ENSSSCG00000006065	25.5055	25.9227	16.1766	13.1757	15.8686	17.8369
ENSSSCG00000006067	0.970334	2.83578	2.06957	1.82033	4.66931	4.57598
ENSSSCG00000006069	0.343405	0.0245239	0.89717	0.64285	4.10185	2.67861
ENSSSCG00000006070	218.613	237.015	794.81	429.869	295.25	313.483
ENSSSCG00000006073	0.0407295	0	2.37274	1.26016	0.403937	1.5281
ENSSSCG00000006079	284.482	381.487	14.3915	8.23484	66.4995	33.1595
ENSSSCG00000006080	0.552709	3.93725	0	0.167654	0	0
ENSSSCG00000006082	1.21776	2.19152	9.24339	10.9633	33.6922	32.377
ENSSSCG00000006083	97.4032	107.173	29.3152	22.1095	52.2845	59.9571
ENSSSCG00000006087	4.71798	10.6401	3.28936	5.34715	9.45632	18.2146
ENSSSCG00000006088	179.183	202.753	12.2902	12.3157	42.0275	48.704
ENSSSCG00000006089	27.7315	24.3852	104.41	68.4546	12.2411	25.3606
ENSSSCG00000006090	11.7065	8.98562	30.0796	22.8169	13.3497	16.1028
ENSSSCG00000006099	0.152285	0.203911	0	0.0197969	0.132773	5.69609
ENSSSCG00000006101	0.636388	0.965749	3.28499	4.43983	1.82638	1.11277
ENSSSCG00000006105	0.543195	0.714585	2.10822	6.60806	34.1987	42.5624
ENSSSCG00000006106	0.231677	0.0965124	0	0.304524	0.117829	0.267134
ENSSSCG00000006114	0.349361	0.272883	4.76608	2.86125	6.32994	2.85854
ENSSSCG00000006115	1.91474	2.1475	4.39881	4.80276	12.3038	8.62207
ENSSSCG00000006116	0.0430986	0.107725	0.603854	1.52956	0.427433	3.78443
ENSSSCG00000006121	0.657716	0.117425	0.494911	0.390868	2.10946	1.45722
ENSSSCG00000006125	0.656122	0.55999	0.0472036	0.233001	0.195336	0.56208
ENSSSCG00000006126	243.57	280.517	48.2094	28.9626	65.6327	65.9838
ENSSSCG00000006132	0.610375	1.50691	1.01066	2.76015	1.49693	7.01862
ENSSSCG00000006137	15.9828	21.0544	26.8214	28.9066	5.5027	5.03953
ENSSSCG00000006140	28.8474	7.4777	2.02495	2.15689	1.67591	1.89206
ENSSSCG00000006141	145.095	4.57789	2453.4	3070.46	86.8837	237.42
ENSSSCG00000006152	0	0	3.18499	3.65245	1.13161	6.1642
ENSSSCG00000006153	1.17368	2.27504	131.026	88.713	305.492	286.043
ENSSSCG00000006155	17.1279	4.86857	9.97439	6.85477	11.6547	10.9756
ENSSSCG00000006156	13.3286	24.6239	10.2765	8.58819	11.305	12.468
ENSSSCG00000006158	9.07774	4.9698	11.8916	10.0326	10.7122	5.77961
ENSSSCG00000006159	0.610089	0.300969	3.57545	3.03886	4.75228	2.17873
ENSSSCG00000006160	0	0	0.467659	0.076947	0.483811	0.877489
ENSSSCG00000006161	7.28964	11.3811	0.218137	0.461463	0.419103	0.910805
ENSSSCG00000006163	1.24826	1.78899	198.454	164.008	23.7633	15.2665
ENSSSCG00000006165	0.557385	1.28509	5.58429	3.91781	6.23171	2.68497
ENSSSCG00000006166	71.1934	74.9848	274.962	170.645	161.935	117.352
ENSSSCG00000006171	0.112228	0.298044	3.37243	4.57016	1.13443	7.45812
ENSSSCG00000006172	0.0779251	0.0608665	4.41032	6.80748	0.861997	26.4369
ENSSSCG00000006174	0.0719689	0.0256979	114.679	135.586	0.266678	0.311871
ENSSSCG00000006179	3.79666	3.95865	17.8727	14.1411	10.3396	5.83238
ENSSSCG00000006183	4.29223	6.0831	2.24064	1.2617	1.28279	5.01584
ENSSSCG00000006185	0.379747	1.27275	0.0763725	0.0314152	0.0263367	0.110232
ENSSSCG00000006187	0.172144	0.26892	2.50711	3.17216	0.853624	2.09559
ENSSSCG00000006189	0	0	4.01223	3.98511	0	0.3178
ENSSSCG00000006191	6.23082	5.20651	0.134743	0.232786	0.250913	0.14586
ENSSSCG00000006192	142.956	117.858	30.1827	26.173	41.317	52.0633
ENSSSCG00000006193	72.6619	54.6511	12.8337	17.4179	29.9513	68.807
ENSSSCG00000006194	5.36487	5.49904	0.936985	1.49886	3.5782	3.74411
ENSSSCG00000006196	0.0949244	0.0734384	9.45987	6.91044	0.462087	0.202065
ENSSSCG00000006197	0.725848	1.32655	4.54678	4.51708	12.1466	16.0866
ENSSSCG00000006199	3.18426	2.61222	6.21566	4.6409	21.1551	13.6133
ENSSSCG00000006203	31.7586	28.3242	84.207	82.6549	33.3388	39.6163
ENSSSCG00000006206	4.80164	6.9135	2.20796	1.49525	3.57954	5.3778
ENSSSCG00000006209	1.19811	1.123	4.0223	1.03289	2.83829	0.604045
ENSSSCG00000006213	27.9662	25.7756	7.03434	6.13267	45.9239	50.2363
ENSSSCG00000006216	0.0303352	0.0568669	17.5603	23.3813	0.0231424	0.0484308
ENSSSCG00000006218	1.18403	0.76946	10.2679	4.48222	2.19196	2.344
ENSSSCG00000006219	21.5284	17.4899	4.03155	2.52322	8.92031	9.25039
ENSSSCG00000006222	0.51345	1.20315	0.0946571	0.0389364	0.0652842	0.170778
ENSSSCG00000006225	61.7496	103.789	0.864928	0.807015	15.3426	10.459
ENSSSCG00000006227	57.544	93.7092	3.57067	4.21472	18.3897	26.2726
ENSSSCG00000006229	5.91549	7.56599	6.4156	5.47131	71.6562	57.174
ENSSSCG00000006233	1.10982	1.03034	0.187064	0.173131	0.193524	2.02497
ENSSSCG00000006238	89.4197	70.9402	0.286025	0.271509	0.910474	3.71549
ENSSSCG00000006239	1.10249	1.55395	3.47206	2.67034	1.4545	1.9322
ENSSSCG00000006240	0.0190963	0.0238655	0.535116	0.0347551	0.0291367	1.79877
ENSSSCG00000006242	12.8967	11.1954	21.4978	15.9173	74.1538	53.6219
ENSSSCG00000006245	0	0	3.20453	0.941541	427.399	106.656
ENSSSCG00000006246	1.54588	2.6844	5.9518	8.91429	3.97249	5.24781
ENSSSCG00000006250	7.86776	13.1103	1.98382	2.03779	6.01942	7.71419
ENSSSCG00000006256	0.570494	1.10907	3.49019	2.42268	8.12416	4.99256
ENSSSCG00000006267	54.4558	61.3085	103.697	45.1517	59.6216	56.3463
ENSSSCG00000006273	2.26967	2.87311	0.734268	2.79826	2.70338	5.96137
ENSSSCG00000006276	138.607	200.533	32.9536	24.5995	69.42	122.728
ENSSSCG00000006277	9.56429	4.20566	1.55425	0.483525	3.41854	2.96909
ENSSSCG00000006281	0.281088	0.0369777	4.58197	6.97359	1.03833	0.377905
ENSSSCG00000006286	0.0363205	0.0453913	0.232123	0.088137	0.88667	3.07328
ENSSSCG00000006287	7.27276	6.08119	1.28611	0.761802	1.30392	4.12097
ENSSSCG00000006288	0.324973	0.609199	1.60559	0.621018	4.98315	4.28031
ENSSSCG00000006289	126.793	93.6893	0.76345	0.471058	10.7378	12.5737
ENSSSCG00000006290	17.8938	3.3099	8.58346	4.0303	10.9004	6.20035
ENSSSCG00000006294	1.5119	2.77393	1.28095	1.932	1.27611	4.21127
ENSSSCG00000006296	37.57	20.5577	138.075	57.1879	4.42249	64.1077
ENSSSCG00000006297	6.19765	8.81794	14.8358	19.4357	33.8606	71.394
ENSSSCG00000006302	0.195315	0.330708	0.455318	0.917344	1.57655	1.75024
ENSSSCG00000006303	12.3154	12.1598	58.5413	45.6946	12.951	11.5147
ENSSSCG00000006305	0.101183	0.149445	0.257759	0.133929	0.814019	0.455252
ENSSSCG00000006306	12.329	12.7855	3.543	6.6336	15.1881	31.2776
ENSSSCG00000006307	2.10354	3.41069	18.0466	21.5568	3.41931	3.45713
ENSSSCG00000006308	131.349	129.125	30.5884	22.825	241.066	120.45
ENSSSCG00000006309	22.7518	11.9756	11.2365	5.09855	63.4361	42.51
ENSSSCG00000006311	0	0	4.04237	6.31707	0	0
ENSSSCG00000006312	0.0809473	0	2.50707	1.8268	0.17291	2.79146
ENSSSCG00000006317	3.71877	3.96095	0	0	0	0.067467
ENSSSCG00000006321	0	0	0.99774	0.293151	2.0644	3.03445
ENSSSCG00000006324	334.195	303.302	36.1573	30.1412	351.589	179.591
ENSSSCG00000006325	203.97	219.39	140.066	76.0187	342.348	636.16
ENSSSCG00000006328	0.236595	0.0591367	21.9483	23.8983	5.23437	11.1052
ENSSSCG00000006329	0	0	0.129833	0.427246	0.402952	1.82709
ENSSSCG00000006331	1.97479	2.72733	8.0464	5.81147	10.1526	13.9899
ENSSSCG00000006333	1.14053	2.48681	1.0021	2.91487	2.73987	5.46262
ENSSSCG00000006334	3.53532	3.11418	59.0999	39.3565	41.2518	44.4948
ENSSSCG00000006337	71.012	46.744	3.68859	4.19381	8.14649	18.4392
ENSSSCG00000006338	1.40107	1.61274	8.58486	11.5166	24.9002	28.3945
ENSSSCG00000006344	3.0448	3.01133	0.0646127	0.199334	0.518044	0.751894
ENSSSCG00000006345	0.133985	0.502341	2.56888	6.73029	4.98812	7.95745
ENSSSCG00000006350	61.2936	63.0918	13.0631	8.85836	20.4225	24.5771
ENSSSCG00000006352	0.182572	0.028521	5.14967	9.05458	1.28836	20.0757
ENSSSCG00000006353	48.2113	49.9514	0.0938666	0	0.0971085	0
ENSSSCG00000006354	1.33193	1.61746	12.3793	5.7858	8.72323	5.11552
ENSSSCG00000006355	4187.05	2695.78	7.74617	0.341391	3.14824	0
ENSSSCG00000006357	2.18837	3.54524	0.956292	1.25384	1.48398	4.72306
ENSSSCG00000006358	46.0728	39.2478	251.219	149.056	92.5684	122.897
ENSSSCG00000006359	0.182248	0.318868	0.430057	0.729714	19.8356	21.7834
ENSSSCG00000006362	4.32914	4.71502	6.30785	5.56907	3.10369	5.35715
ENSSSCG00000006365	43.7288	52.7793	26.903	24.0845	25.6551	25.862
ENSSSCG00000006366	23.799	28.074	88.2705	70.6174	27.3239	38.748
ENSSSCG00000006368	0	0.0168106	0.0396767	0.048962	0	0.536878
ENSSSCG00000006369	31.6754	45.9171	13.8689	11.339	39.1346	41.5301
ENSSSCG00000006374	1.67141	3.21517	0.435011	0.835044	1.92515	2.53764
ENSSSCG00000006375	5.41925	7.57622	0.967618	0.859726	2.04212	2.89097
ENSSSCG00000006376	0.151072	0.583567	0.0607653	0.0749859	0.230501	0.570083
ENSSSCG00000006378	2.31182	2.52803	1.24449	0.673196	1.09347	1.19953
ENSSSCG00000006379	2.93295	5.32241	2.22207	1.38932	6.62058	7.11998
ENSSSCG00000006388	43.5313	33.1042	78.1109	64.3525	39.1898	40.4259
ENSSSCG00000006389	6.2843	7.31436	19.0714	23.7545	81.6071	44.9832
ENSSSCG00000006390	0.361825	0.542627	1073.6	1328.84	0.993715	0.693194
ENSSSCG00000006391	0.271828	0.123533	158.685	122.242	1.08086	1.78852
ENSSSCG00000006403	125.664	481.349	0.645262	0.176949	0	0.310444
ENSSSCG00000006415	0.0775851	0.0323205	0.381418	0.706019	1.26269	0.743197
ENSSSCG00000006416	0.160637	0.351321	5.38978	4.53153	31.4948	24.0431
ENSSSCG00000006418	2.37217	5.59982	3.64974	5.17012	14.8127	16.7853
ENSSSCG00000006423	0	0	0.343636	0	2.13303	0.520783
ENSSSCG00000006451	0.235396	0.210132	0.148788	0	0.256544	1.50326
ENSSSCG00000006452	6.59199	7.41944	1.22991	1.37319	2.24182	9.66837
ENSSSCG00000006455	477.321	346.451	2.16891	0.646048	1.18639	3.37335
ENSSSCG00000006456	0.184849	0.664166	0.0681557	0	0.141019	0.553342
ENSSSCG00000006457	0.402039	2.51223	0.091222	0.0844276	0.0707794	0.394993
ENSSSCG00000006463	1.5572	2.19955	1.68775	2.00363	8.47602	4.24372
ENSSSCG00000006466	0.0204115	0.204073	0.0602073	0.0371487	0.996588	0.13035
ENSSSCG00000006472	0	0	1.11462	3.15548	7.73265	41.0237
ENSSSCG00000006474	0.081026	0.292534	3.82401	6.11165	4.40938	4.11076
ENSSSCG00000006475	0.107279	0.294956	0.179314	0.650819	0.752942	1.37018
ENSSSCG00000006482	1.71722	0.940978	7.07187	6.80358	4.06115	4.11237
ENSSSCG00000006489	0.255251	0.0531665	0.156856	0.232277	0.097364	1.32442
ENSSSCG00000006490	6.23257	5.63706	47.5596	23.4021	41.1836	49.6761
ENSSSCG00000006496	20.8321	13.7981	68.029	68.2408	131.459	155.079
ENSSSCG00000006498	0.58701	0.39126	0.0577164	0.0712234	0	3.49878
ENSSSCG00000006502	2.87696	5.0216	9.6476	9.36049	28.5814	21.9392
ENSSSCG00000006512	248.836	107.501	18.5358	26.7462	51.2515	59.4254
ENSSSCG00000006521	0.347419	0.267191	0.650337	0.607978	2.5077	1.83465
ENSSSCG00000006524	1.38532	0.82193	3.87988	5.88296	8.83907	11.3936
ENSSSCG00000006530	66.9994	78.8027	21.4917	12.5627	27.2909	23.1337
ENSSSCG00000006532	1.20057	1.54453	0.0520777	0.12853	0	0.0563744
ENSSSCG00000006533	1.04637	1.28953	9.2165	8.54327	19.9788	16.7287
ENSSSCG00000006535	58.3836	66.6274	10.8081	16.0555	18.4943	27.392
ENSSSCG00000006542	0.116888	0.178542	1.37912	1.32368	0.455769	0.248818
ENSSSCG00000006546	0.515435	1.25612	2.77467	2.39211	3.69626	2.38642
ENSSSCG00000006547	3.13375	2.64167	3.59251	2.3815	7.69938	4.23174
ENSSSCG00000006549	4.18348	3.90424	1.84297	1.06298	2.23821	1.38785
ENSSSCG00000006550	0.705146	0.931324	1.32361	2.23129	5.03714	6.88261
ENSSSCG00000006556	54.184	58.4627	2367.04	442.438	66.4595	87.2972
ENSSSCG00000006559	28.7981	30.8407	143.961	113.49	38.0716	39.983
ENSSSCG00000006560	3.40602	3.58957	1.04965	1.20278	1.9779	16.638
ENSSSCG00000006564	22.828	28.5687	5.77426	6.20615	35.6013	35.4877
ENSSSCG00000006568	1.66357	2.10983	12.7158	10.5258	6.14816	6.43978
ENSSSCG00000006569	1.67728	1.14148	2.2043	2.44815	3.90208	12.4081
ENSSSCG00000006572	4.97066	3.49527	21.6928	14.7613	100.65	80.616
ENSSSCG00000006578	1.01037	1.89406	3.47697	2.55397	5.82381	18.3711
ENSSSCG00000006581	5.72398	11.0641	37.7074	34.7252	43.9587	47.3372
ENSSSCG00000006582	1.77502	1.96624	4.34329	4.33183	15.6958	60.4128
ENSSSCG00000006588	1.16092	1.28016	0.805724	3.97713	8.85649	4.361
ENSSSCG00000006589	0.567225	0.886108	1.04571	1.41947	21.2037	13.9234
ENSSSCG00000006590	0.757777	1.47315	0.620888	1.53238	9.24958	6.85557
ENSSSCG00000006610	0.284247	0.426284	0.46114	0.310396	1.69142	3.22203
ENSSSCG00000006620	6.64676	8.02585	0.781391	0.876596	1.9842	4.61378
ENSSSCG00000006621	11.5056	8.64972	0.0359002	0.221509	0.0990404	2.73331
ENSSSCG00000006624	123.7	169.492	15.5139	8.35397	25.1283	83.7997
ENSSSCG00000006628	53.0367	52.3926	140.149	140.117	87.8804	87.4248
ENSSSCG00000006631	0.374031	0.367277	586.191	581.004	2.4458	2.13267
ENSSSCG00000006632	6.23442	4.9146	46.1153	21.2094	11.4148	13.016
ENSSSCG00000006635	0.183917	0.395054	20.6233	16.4853	3.08678	3.56024
ENSSSCG00000006643	0.230343	1.18746	0.16986	0.314416	0.351452	0.505653
ENSSSCG00000006644	63.6252	69.8888	6.4592	4.44603	21.4236	24.6305
ENSSSCG00000006651	6.5523	5.7545	2.03128	2.40282	1.38023	4.5929
ENSSSCG00000006655	3.31538	0.753342	20.4921	2.52329	6.94398	8.18021
ENSSSCG00000006664	0.171225	0.116721	2.70895	3.08794	3.65751	2.93245
ENSSSCG00000006669	2.79542	70.3221	5.45273	79.9251	3.43967	144.686
ENSSSCG00000006678	0.0334257	0.417737	0.19719	0.365006	0.765003	2.77498
ENSSSCG00000006680	84.9613	23.1765	136.666	284.901	0.151474	0.190197
ENSSSCG00000006681	78.3795	236.466	541.753	586.556	526.481	902.951
ENSSSCG00000006688	0.134976	0.214691	0.235262	0.357316	1.70371	1.64558
ENSSSCG00000006693	45.6854	37.4505	0.357082	0.982984	0.625164	0.594682
ENSSSCG00000006696	1.57029	1.61614	5.60491	2.68979	10.3688	5.85668
ENSSSCG00000006697	28.8084	20.9688	13.6734	7.61358	13.2486	11.5885
ENSSSCG00000006702	154.895	398.302	1.28355	0.82429	4.76953	48.4181
ENSSSCG00000006703	6.055	6.37686	81.6311	85.9039	10.1843	17.6201
ENSSSCG00000006704	0.705655	1.50656	0.173454	0.77592	0.69535	0.563296
ENSSSCG00000006705	0.496322	0.0443054	3.34626	2.7099	1.08182	0.452793
ENSSSCG00000006707	4.17595	3.49427	119.998	166.432	4.44495	2.76471
ENSSSCG00000006709	16.1889	10.0501	7.57784	9.12105	48.0183	42.0333
ENSSSCG00000006716	148.469	80.7891	0.207487	0.0853479	0.178877	0.0374342
ENSSSCG00000006717	56.0373	40.4728	2.16946	19.3775	10.4025	40.5201
ENSSSCG00000006718	2.7004	4.31975	2.15063	1.65695	3.0254	2.66065
ENSSSCG00000006719	59.0092	92.619	0.294017	0.181412	3.49797	24.5072
ENSSSCG00000006720	133.777	139.331	0.421451	1.52309	1.18345	1.17315
ENSSSCG00000006723	0	0	11.2573	8.4281	9.40463	8.15808
ENSSSCG00000006725	0.0285709	0.0238042	24.7627	17.1595	16.0857	15.1895
ENSSSCG00000006726	0	0	0	0.0311251	1.8135	0.928317
ENSSSCG00000006729	9.91549	7.74246	6.45098	3.47039	5.78315	13.2085
ENSSSCG00000006732	0.967001	1.04737	12.2841	7.48556	3.71807	2.49072
ENSSSCG00000006734	0.170059	0.168253	0.0731528	0.167649	0.108113	0.486442
ENSSSCG00000006735	2.14142	5.61092	6.46409	14.351	17.7617	32.7292
ENSSSCG00000006737	0.675255	1.36042	3.30533	6.02824	0.452972	2.19329
ENSSSCG00000006738	13.7256	21.7075	3.94111	3.68442	23.8456	16.4187
ENSSSCG00000006740	31.3068	21.021	7.25071	9.42476	20.083	32.0655
ENSSSCG00000006742	5.04503	6.39622	0.155511	0.118095	1.84395	2.12369
ENSSSCG00000006743	0.16505	0.185643	0.267764	0.841089	1.39765	2.33203
ENSSSCG00000006745	0	0.131812	3.11107	5.80669	1.16671	1.81017
ENSSSCG00000006750	0.177293	0.369285	0	0.107557	0.0676274	0.0943507
ENSSSCG00000006752	150.477	159.575	579.436	417.735	281.788	239.528
ENSSSCG00000006754	0.171059	0.0712599	252.845	477.952	0.202998	0.364132
ENSSSCG00000006756	20.579	20.2613	43.8475	49.1208	23.3898	30.1107
ENSSSCG00000006759	98.763	102.672	6.79941	10.0583	38.7539	49.557
ENSSSCG00000006762	2.56447	2.14003	5.3893	5.54708	3.53778	3.32247
ENSSSCG00000006767	8.17592	10.9727	1.69754	1.83512	6.71989	7.0011
ENSSSCG00000006769	32.5554	46.6834	73.6393	28.3085	66.0458	38.8853
ENSSSCG00000006774	0.777694	0.565744	18.6255	10.1613	7.40289	2.03846
ENSSSCG00000006780	0.517575	3.04445	0.549605	0.690785	0.579116	1.25601
ENSSSCG00000006784	0.0170986	0.940229	2.1435	3.11191	1.01745	0.900841
ENSSSCG00000006788	3.64654	6.80773	0.531166	0.614505	0.686889	1.58122
ENSSSCG00000006789	200	246.028	457.401	287.259	181.759	236.284
ENSSSCG00000006791	0.0219863	2.30809	0.551245	0.320118	0.301915	0.91264
ENSSSCG00000006793	0.0231966	0.188434	0.376323	0.274414	12.6175	1.66652
ENSSSCG00000006796	0	0.155715	0	0.045353	0.190107	4.37628
ENSSSCG00000006797	0.332294	1.57214	0.105017	0.345584	1.19509	7.65457
ENSSSCG00000006800	17.367	27.2968	7.73904	6.73844	17.11	33.978
ENSSSCG00000006802	0.150955	1.2577	2.11503	1.00737	0.537422	1.52635
ENSSSCG00000006808	0.982805	0.783993	0.33924	0.342515	0.382861	0.333844
ENSSSCG00000006810	0.0160087	0.0400137	1.77077	1.36938	0.146554	0.127791
ENSSSCG00000006811	0.0193794	0	0.114326	0.0705403	0.591371	0.0928187
ENSSSCG00000006815	1.05985	1.03815	1.47861	0.781989	8.39137	3.97864
ENSSSCG00000006816	32.8826	24.1946	37.8465	35.4761	61.8313	33.8963
ENSSSCG00000006822	71.2279	54.9038	20.0512	5.91557	24.1565	6.58419
ENSSSCG00000006826	1.18214	0.00953147	0.0112482	0.374775	0.0116367	0.0121762
ENSSSCG00000006827	0.86644	0.157502	0.789949	1.06083	2.11519	1.7857
ENSSSCG00000006828	0.515045	0.517739	36.7337	56.1712	1.13606	2.07358
ENSSSCG00000006830	66.4841	39.542	126.472	78.804	56.1518	61.8814
ENSSSCG00000006831	1.41493	2.25316	5.75552	7.85008	19.8477	24.4479
ENSSSCG00000006834	0	0	0.0991168	0	1.94826	1.55577
ENSSSCG00000006835	41.2618	29.0991	59.2579	76.9047	50.6358	44.0019
ENSSSCG00000006836	0	0.0292981	0	0.0426664	0.0238461	21.6207
ENSSSCG00000006839	3.9198	5.13771	14.5232	14.964	6.56422	11.4476
ENSSSCG00000006848	2.35563	1.72252	8.77783	11.2881	25.6371	19.6242
ENSSSCG00000006857	0.0148138	0.157365	0.862995	5.16302	2.70101	4.67099
ENSSSCG00000006858	0.024161	0.0603902	0.391969	0.4837	4.25782	2.87373
ENSSSCG00000006864	3.57356	3.5779	3.99773	2.88238	3.12896	2.10705
ENSSSCG00000006865	6.32256	5.0818	21.8309	16.3354	18.083	10.3712
ENSSSCG00000006866	40.4923	22.2396	10.781	9.19253	30.3383	27.2537
ENSSSCG00000006867	0.322815	0.0576338	150.04	121.7	0.21109	0.147252
ENSSSCG00000006871	32.6734	23.9569	4.49515	4.7379	11.9816	15.3767
ENSSSCG00000006872	35.538	23.8977	451.257	676.37	19.0391	16.7786
ENSSSCG00000006873	14.1849	7.01434	4.02577	6.61456	6.99595	12.6086
ENSSSCG00000006874	8.27671	8.52363	28.9191	45.6107	46.1235	24.6982
ENSSSCG00000006876	0.0853696	0.133363	1.0702	0.582644	0.683839	0.954061
ENSSSCG00000006877	6.19097	3.77318	1.82614	6.17396	9.78247	20.0659
ENSSSCG00000006878	108.689	116.34	12.0705	12.6519	18.1849	28.2599
ENSSSCG00000006885	1.27681	3.91669	0.713292	1.90127	2.71557	2.84148
ENSSSCG00000006888	11.6176	6.20574	0	0	0.929182	4.93611
ENSSSCG00000006890	0.515624	1.31842	0.104891	0.0970788	2.58625	1.23954
ENSSSCG00000006891	21.4302	9.80899	20.3758	16.3051	20.8943	7.94769
ENSSSCG00000006893	11.3271	5.13272	4.72009	3.33976	6.39971	6.74876
ENSSSCG00000006900	4.31646	4.59756	2.29082	1.13077	5.31366	4.67252
ENSSSCG00000006901	11.5335	10.0927	3.00647	2.95491	7.67942	9.04352
ENSSSCG00000006911	4.27025	4.18741	3.98484	4.12593	14.532	27.8393
ENSSSCG00000006924	12.2311	29.0117	11.1178	11.2892	36.7335	36.2648
ENSSSCG00000006930	4.07808	4.18346	20.0337	19.4981	15.6409	15.3901
ENSSSCG00000006933	0.201159	0.035914	0.105956	0.130753	0.328847	2.06457
ENSSSCG00000006935	0.318911	0.169387	3.65692	1.43653	0.0851528	1.57836
ENSSSCG00000006940	8.39038	9.15018	16.9149	13.2092	53.1544	31.1711
ENSSSCG00000006941	14.7845	13.0173	0.656921	0.654761	8.14225	1.57267
ENSSSCG00000006947	10.6232	5.94308	3.36912	2.83965	5.09154	4.46948
ENSSSCG00000006954	57.2857	60.2797	243.869	264.818	121.781	177.171
ENSSSCG00000006957	0.115321	0.624528	0.0566933	0.174902	2.43403	0.613708
ENSSSCG00000006959	0.145422	0.427623	1.07237	1.46344	0.208829	0.409709
ENSSSCG00000006966	1.68411	1.16029	0.0955305	0.235774	0	0.89624
ENSSSCG00000006968	11.9626	11.8149	5.89004	6.02627	6.12161	13.0907
ENSSSCG00000006969	1.59174	2.77327	0.0138091	0.119286	0.0285721	0.597939
ENSSSCG00000006970	0.931543	1.1434	4.73497	4.57152	16.6371	15.5362
ENSSSCG00000006979	6.57689	11.1518	1.38944	1.81165	6.07516	8.4285
ENSSSCG00000006981	1.84058	1.20241	7.29537	4.22535	9.76526	9.39993
ENSSSCG00000006982	0.384717	1.01502	2.37991	2.54788	8.2179	5.28903
ENSSSCG00000006985	11.3917	0.764072	0.717672	0.999166	4.01689	0.657363
ENSSSCG00000006987	87.7362	12.4128	12.1841	19.5472	11.2967	8.66131
ENSSSCG00000006988	1.52132	5.43971	6.66876	9.69071	25.4686	51.4774
ENSSSCG00000006989	22.0246	18.5346	23.5147	26.3817	10.4284	7.8543
ENSSSCG00000006990	190.984	392.23	0.73059	0.16182	0.406982	0.141951
ENSSSCG00000006992	0.104357	0.26084	0.359124	0.569787	1.37996	1.61055
ENSSSCG00000007000	4.11658	3.1428	2.89522	4.79088	37.0022	34.4795
ENSSSCG00000007005	0.681944	1.44748	2.45852	2.20645	6.19341	7.06815
ENSSSCG00000007006	0.366011	0.281489	0.0415236	0.153723	0.988028	3.37122
ENSSSCG00000007019	30.0848	32.811	40.8878	19.0449	182.859	86.7868
ENSSSCG00000007022	0.10905	0.467264	66.0176	77.876	0.0950781	0.223845
ENSSSCG00000007026	4.5329	3.76492	57.9254	31.3083	9.06408	6.96718
ENSSSCG00000007027	3.49848	4.83431	11.5778	6.62601	4.42654	4.99507
ENSSSCG00000007032	1.05417	0.926326	7.62788	5.39598	27.0165	13.4903
ENSSSCG00000007033	0.146053	0.238692	0.927896	0.531629	2.31415	1.75779
ENSSSCG00000007048	106.775	83.652	37.1194	29.1494	35.7066	21.6291
ENSSSCG00000007052	0.230343	0.191914	0.283099	0.125766	2.02671	2.46391
ENSSSCG00000007058	0.959142	0.609331	7.24972	5.30961	9.96356	6.57179
ENSSSCG00000007063	0	0	0.0349871	0.0431749	2.08124	3.80631
ENSSSCG00000007064	5.16613	9.12955	11.4196	7.67209	4.50421	4.77296
ENSSSCG00000007066	5.14005	8.80734	1.33586	1.1794	3.15725	4.97309
ENSSSCG00000007067	7.65586	7.4396	12.5139	11.2828	45.9723	56.6419
ENSSSCG00000007073	0.0983545	0.122918	1.24104	1.03424	0.633616	1.84941
ENSSSCG00000007076	4.83933	4.56158	8.8913	7.31472	5.25622	4.84518
ENSSSCG00000007079	2.07703	3.03448	0.373922	0.692143	4.65692	5.91591
ENSSSCG00000007082	0.038557	0	0.227462	6.10507	2.52966	12.373
ENSSSCG00000007084	0	0	0	0.213201	0.178736	0.935116
ENSSSCG00000007085	54.3744	67.5159	37.7142	69.4229	70.1231	191.134
ENSSSCG00000007097	17.9668	12.9249	4.20158	4.29166	14.6838	30.0221
ENSSSCG00000007100	0.874071	0.637214	1.18169	0.3977	8.6316	3.79879
ENSSSCG00000007114	7.91317	12.031	0.0567915	0	0	0
ENSSSCG00000007115	1.72228	2.13895	7.23922	4.19242	14.2394	12.1328
ENSSSCG00000007116	22.8082	28.9996	35.0157	28.4034	85.986	47.4148
ENSSSCG00000007132	61.6548	43.2422	14.3206	11.6519	47.3909	33.3583
ENSSSCG00000007140	0.191976	0.299902	1.15276	1.3851	1.08796	1.69667
ENSSSCG00000007145	0.283562	0.118127	4.78616	8.46752	11.938	16.5324
ENSSSCG00000007147	0.665797	0.962832	5.16222	5.76443	8.43162	6.98516
ENSSSCG00000007148	12.3917	18.1429	19.0761	17.4495	93.3615	82.0224
ENSSSCG00000007149	0.0674192	0.421284	0.218751	0.515349	0.514333	0.882617
ENSSSCG00000007151	0.825653	0.951242	2.03585	2.23054	4.66505	2.94529
ENSSSCG00000007153	11.05	17.8055	4.22864	4.0168	8.8922	8.97416
ENSSSCG00000007155	0.719199	0.80741	0.737098	1.07599	7.98824	3.73657
ENSSSCG00000007157	0.169357	0.141102	0.45792	0.205485	0.689069	3.37978
ENSSSCG00000007165	35.7546	35.5019	86.5388	72.1594	49.0258	50.0557
ENSSSCG00000007170	0.258467	1.9381	11.3597	23.5516	33.9414	56.4777
ENSSSCG00000007171	0.0214972	0.214928	0.697508	1.09549	0.983998	1.61308
ENSSSCG00000007200	0.368549	0.633315	1.0871	1.17382	0.80834	2.42714
ENSSSCG00000007202	0.0255643	0.127795	10.67	8.23521	7.87908	2.81616
ENSSSCG00000007205	6.25233	6.53846	11.2774	8.8679	107.151	100.531
ENSSSCG00000007208	3.7761	1.87428	0.92819	0.536149	16.9167	3.59152
ENSSSCG00000007211	0.297964	0.856472	1.03271	1.65399	1.8867	4.18621
ENSSSCG00000007216	7.93498	1.39851	0	0	0	0
ENSSSCG00000007227	65.9301	13.3075	43.6451	28.1004	112.847	73.3837
ENSSSCG00000007231	0.248768	0.201168	477.801	369.261	0.513527	0.607425
ENSSSCG00000007235	0.880174	2.6288	2.81625	4.23554	4.2337	6.16866
ENSSSCG00000007239	0.898419	1.2583	5.27725	2.70639	9.09918	2.96761
ENSSSCG00000007240	2.15705	4.47102	0.853519	0.574507	2.00681	4.24172
ENSSSCG00000007247	7.062	4.66348	1.94363	1.61637	4.38214	4.9055
ENSSSCG00000007249	0.383306	0.171729	0.213326	0.579149	2.47177	1.25855
ENSSSCG00000007252	0.252592	0.507827	0.583095	0.799504	1.49133	1.10461
ENSSSCG00000007265	0.744569	1.0213	103.545	105.203	8.17399	13.5108
ENSSSCG00000007268	0.216292	1.37234	0.466224	1.84712	1.42159	4.03752
ENSSSCG00000007269	15.3351	18.4874	5.14017	3.94682	19.0256	8.53188
ENSSSCG00000007277	0.2269	0.344332	0.0478059	0.147484	2.49758	0.802127
ENSSSCG00000007278	80.8065	36.8019	6.38223	9.41258	13.5274	7.75134
ENSSSCG00000007281	13.231	20.9319	60.0101	43.0612	28.5951	29.9707
ENSSSCG00000007286	67.9128	31.508	19.469	8.58488	192.454	43.3533
ENSSSCG00000007287	24.4361	12.9171	8.74493	4.7594	51.1394	17.7247
ENSSSCG00000007288	0.919064	1.7577	26.4214	4.73927	3.32512	4.51308
ENSSSCG00000007308	97.8866	119.4	243.53	214.084	105.642	116.492
ENSSSCG00000007312	4.39635	6.44162	8.88743	3.17293	6.47655	5.26416
ENSSSCG00000007314	1.44738	1.29333	2.02792	1.77809	4.42779	6.82833
ENSSSCG00000007317	0.611608	0.573265	1.12753	2.86976	2.9016	2.54791
ENSSSCG00000007324	0.859269	1.10117	1.73983	2.92892	7.16634	6.53368
ENSSSCG00000007327	3.45456	7.2899	2.92332	1.64912	2.85146	4.06865
ENSSSCG00000007331	1.91527	3.66949	8.03862	5.65094	2.84504	10.2375
ENSSSCG00000007334	4.16878	2.85401	1.57282	1.9605	9.31906	5.26253
ENSSSCG00000007336	0.874868	1.45782	2.15048	2.94861	9.8878	41.9541
ENSSSCG00000007344	0.241268	0.786583	1.98028	0.840026	1.92063	1.03834
ENSSSCG00000007346	0.0408793	0.0510887	0.301452	1.5252	6.20608	59.0645
ENSSSCG00000007350	1.81626	2.87693	4.51641	3.20308	13.0827	10.4412
ENSSSCG00000007351	0.172683	0.239788	0.0848931	0.419041	0.673326	1.74605
ENSSSCG00000007358	0.0483089	0.0754672	2.56492	7.56125	1.54788	5.72662
ENSSSCG00000007359	8.74807	3.07766	2.32278	3.15301	7.25271	8.52618
ENSSSCG00000007366	0.329199	0.858606	0.506626	1.43272	1.94362	3.42766
ENSSSCG00000007369	0.255562	0.0725881	101.784	100.381	0.903931	2.35534
ENSSSCG00000007371	136.853	59.2324	0.415499	0.871652	0.644774	0.6147
ENSSSCG00000007372	3.1128	1.08061	6.99563	3.50706	37.3736	22.3437
ENSSSCG00000007379	0.195106	0.0348332	1.02768	0.71018	2.76424	0.97897
ENSSSCG00000007383	3.92136	6.55202	3.39459	3.83992	3.73944	4.35515
ENSSSCG00000007385	0	0.0161087	0.0760403	0.21113	0.275333	1.13182
ENSSSCG00000007387	0	0	2.52432	0.655804	0.137447	0.14382
ENSSSCG00000007391	0	0	1.93575	6.66542	2.45481	9.83515
ENSSSCG00000007401	48.3933	39.7728	21.3714	5.57312	31.6208	49.9359
ENSSSCG00000007405	3.47218	0.542417	0.0914446	0.451379	0	0.0989893
ENSSSCG00000007424	7.88144	7.69515	17747.4	22628.6	10.804	10.6168
ENSSSCG00000007425	3.61125	5.39928	20.161	11.4342	21.4108	21.6401
ENSSSCG00000007430	0.787998	1.39513	10.4595	12.1902	1.50289	1.64246
ENSSSCG00000007435	24.3813	31.1827	3.36235	3.80345	8.11644	9.70603
ENSSSCG00000007436	1.11733	0.190415	0.249679	0.30811	2.58303	0.459475
ENSSSCG00000007445	0.587926	0.226079	0.0333498	0.205773	0.138007	0
ENSSSCG00000007449	1.42651	1.44087	0.0720503	0.195606	0.0894465	0
ENSSSCG00000007451	0.591031	1.58471	0.380367	0.704073	2.73813	2.64206
ENSSSCG00000007453	0	0.0345301	0.448243	1.00571	0.632352	0.0441115
ENSSSCG00000007462	0.0348403	0.087083	3.6768	1.69795	11.6653	2.26819
ENSSSCG00000007463	1.79312	2.23062	11.3948	14.3171	25.7579	52.8093
ENSSSCG00000007472	0.77766	0.971877	0.892052	1.57259	4.9439	4.9662
ENSSSCG00000007477	0.392313	1.00287	1.1309	1.90401	2.14039	3.67261
ENSSSCG00000007478	1.04998	1.86008	9.41101	8.97356	16.9287	16.9878
ENSSSCG00000007479	0.00887527	0	0.130896	0.0323058	0.311459	0.0141696
ENSSSCG00000007482	0.652206	1.86372	1.06457	1.50043	2.94064	4.0422
ENSSSCG00000007485	0.306796	0.401675	0.474021	0.558365	0.267487	1.37612
ENSSSCG00000007487	3.33812	3.27505	19.9688	21.6327	8.09203	11.7047
ENSSSCG00000007488	0.0456195	0	4.60878	4.77405	0.0348026	0.254914
ENSSSCG00000007493	0.593315	1.58891	1.71884	1.34978	1.90752	2.94321
ENSSSCG00000007499	0	0	0	0.0530208	0.0888994	1.65113
ENSSSCG00000007502	0.173319	0.649812	0.798803	1.10403	1.55362	1.27977
ENSSSCG00000007504	1.7114	1.6104	117.086	71.5656	5.06884	3.95379
[truncated: 6,844 more rows]
