# Supplementary material for: Comparative analyses of long non-coding RNA in lean and obese pigs
Source: Oncotarget. 2017 May 26;8(25):41440–50. doi: 10.18632/oncotarget.18269 (PMC5522191; doi:10.18632/oncotarget.18269)
Supplement: Supplementary file 6 [file oncotarget-08-41440-s006.xlsx]

## Sheet: liver
#ID	L-liver FPKM	D-liver FPKM	FDR	log2FC	regulated	Target_mRNA_ID	GeneNames	L-liver FPKM	D-liver FPKM	FDR	log2FC	regulated
TCONS_00210072	0	122.722	0	10.9813	up	ENSSSCG00000023138	--	134.101	240.941	0.132444	0.806985	nochange
TCONS_00006826	0	8.97712	0	9.94673	up	ENSSSCG00000030377	IL27	--	--	--	--	--
TCONS_00020928	0	2.27009	0	9.00822	up	ENSSSCG00000021072	--	10.98	12.6497	0.987152	0.166082	nochange
TCONS_00020928	0	2.27009	0	9.00822	up	ENSSSCG00000004494	--	--	--	--	--	--
TCONS_00020928	0	2.27009	0	9.00822	up	ENSSSCG00000030377	IL27	--	--	--	--	--
TCONS_00020928	0	2.27009	0	9.00822	up	ENSSSCG00000004493	SIGLEC15	--	--	--	--	--
TCONS_00020928	0	2.27009	0	9.00822	up	ENSSSCG00000021219	--	--	--	--	--	--
TCONS_00219727	0	1.77289	0	8.19093	up	ENSSSCG00000012676	MBNL3	89.0101	92.1155	0.997243	0.0114083	nochange
TCONS_00095178	0	3.25212	0	8.14365	up	ENSSSCG00000007308	ROMO1	97.9832	119.537	0.969598	0.248528	nochange
TCONS_00095178	0	3.25212	0	8.14365	up	ENSSSCG00000024284	--	--	--	--	--	--
TCONS_00095178	0	3.25212	0	8.14365	up	ENSSSCG00000020908	--	--	--	--	--	--
TCONS_00095178	0	3.25212	0	8.14365	up	ENSSSCG00000007307	NFS1	23.4377	19.0545	0.94744	-0.33639	nochange
TCONS_00109066	0	2.74935	0	7.79989	up	ENSSSCG00000014368	--	0.593487	16.1489	0	4.6869	up
TCONS_00109066	0	2.74935	0	7.79989	up	ENSSSCG00000014372	WDR55	18.1885	19.0767	0.981851	0.0306826	nochange
TCONS_00109066	0	2.74935	0	7.79989	up	ENSSSCG00000014365	SRA1	5.73178	7.00208	0.951384	0.250154	nochange
TCONS_00109066	0	2.74935	0	7.79989	up	ENSSSCG00000014366	APBB3	--	--	--	--	--
TCONS_00109066	0	2.74935	0	7.79989	up	ENSSSCG00000029158	ZMAT2	--	--	--	--	--
TCONS_00109066	0	2.74935	0	7.79989	up	ENSSSCG00000014369	CD14	220.038	268.099	0.990834	0.246903	nochange
TCONS_00109066	0	2.74935	0	7.79989	up	ENSSSCG00000014374	DND1	--	--	--	--	--
TCONS_00109066	0	2.74935	0	7.79989	up	ENSSSCG00000014376	HARS2	16.2629	18.1474	0.978299	0.119963	nochange
TCONS_00109066	0	2.74935	0	7.79989	up	ENSSSCG00000014371	--	95.5105	105.168	0.978141	0.100764	nochange
TCONS_00109066	0	2.74935	0	7.79989	up	ENSSSCG00000014375	HARS	13.4961	10.1158	0.832381	-0.45257	nochange
TCONS_00109066	0	2.74935	0	7.79989	up	ENSSSCG00000014370	TMCO6	3.06833	2.04546	0.666194	-0.615799	nochange
TCONS_00109066	0	2.74935	0	7.79989	up	ENSSSCG00000020835	EIF4EBP3	--	--	--	--	--
TCONS_00006828	0	1.71684	0	7.52591	up	ENSSSCG00000030377	IL27	--	--	--	--	--
TCONS_00008286	0	1.56769	0	7.51919	up	ENSSSCG00000004289	KIAA1009	2.99109	3.12829	0.963242	0.0265303	nochange
TCONS_00008286	0	1.56769	0	7.51919	up	ENSSSCG00000026943	MRAP2	--	--	--	--	--
TCONS_00156770	0	3.24357	0	7.45725	up	ENSSSCG00000003965	CCDC30	4.71717	6.793	0.781938	0.485977	nochange
TCONS_00156770	0	3.24357	0	7.45725	up	ENSSSCG00000003967	ZMYND12	2.05743	0.456262	0.000647606	-2.08757	down
TCONS_00156770	0	3.24357	0	7.45725	up	ENSSSCG00000028485	YBX1	285.069	297.376	0.995723	0.0229051	nochange
TCONS_00156770	0	3.24357	0	7.45725	up	ENSSSCG00000003964	PPIH	11.2322	15.54	0.845996	0.42807	nochange
TCONS_00156770	0	3.24357	0	7.45725	up	ENSSSCG00000003968	RIMKLA	2.79438	3.45243	0.926675	0.264832	nochange
TCONS_00156770	0	3.24357	0	7.45725	up	ENSSSCG00000027374	C1orf50	11.4014	12.4087	0.966529	0.0838356	nochange
TCONS_00156770	0	3.24357	0	7.45725	up	ENSSSCG00000030344	CLDN19	--	--	--	--	--
TCONS_00156770	0	3.24357	0	7.45725	up	ENSSSCG00000003966	PPCS	7.7298	9.83154	0.939001	0.308285	nochange
TCONS_00006827	0	1.29126	0	7.13562	up	ENSSSCG00000030377	IL27	--	--	--	--	--
TCONS_00186284	0	0.671328	0	7.00702	up	ENSSSCG00000009090	KIAA1109	17.6931	26.582	0.893639	0.549085	nochange
TCONS_00027769	0	2.23221	3.33067e-16	6.92804	up	ENSSSCG00000010837	FAM177B	--	--	--	--	--
TCONS_00027769	0	2.23221	3.33067e-16	6.92804	up	ENSSSCG00000024503	--	--	--	--	--	--
TCONS_00134069	0	3.59417	2.55351e-15	6.75579	up	ENSSSCG00000006024	EBAG9	14.2821	13.2735	0.972827	-0.143498	nochange
TCONS_00134069	0	3.59417	2.55351e-15	6.75579	up	ENSSSCG00000006023	SYBU	10.5297	7.09561	0.559236	-0.606088	nochange
TCONS_00087321	0	2.61022	9.12603e-14	6.47935	up	ENSSSCG00000023083	--	1.43052	1.54048	0.952961	0.0672012	nochange
TCONS_00172645	0	0.479585	1.08691e-13	6.46544	up	ENSSSCG00000002445	TRIP11	9.48818	10.3625	0.985661	0.0890442	nochange
TCONS_00172645	0	0.479585	1.08691e-13	6.46544	up	ENSSSCG00000002446	ATXN3	8.9382	11.6805	0.939293	0.347533	nochange
TCONS_00172645	0	0.479585	1.08691e-13	6.46544	up	ENSSSCG00000002447	--	18.6815	16.4031	0.965229	-0.225373	nochange
TCONS_00172645	0	0.479585	1.08691e-13	6.46544	up	ENSSSCG00000002449	NDUFB1	93.7883	85.1939	0.961538	-0.176282	nochange
TCONS_00172645	0	0.479585	1.08691e-13	6.46544	up	ENSSSCG00000002448	--	--	--	--	--	--
TCONS_00176571	0	0.760913	6.75793e-13	6.31835	up	ENSSSCG00000002628	ICK	3.02683	3.0759	0.962196	-0.0148023	nochange
TCONS_00176571	0	0.760913	6.75793e-13	6.31835	up	ENSSSCG00000002630	GCM1	2.07051	0.875945	0.0111348	-1.25488	down
TCONS_00176571	0	0.760913	6.75793e-13	6.31835	up	ENSSSCG00000002629	FBXO9	26.2338	26.5569	0.980873	-0.0203811	nochange
TCONS_00176571	0	0.760913	6.75793e-13	6.31835	up	ENSSSCG00000023467	--	--	--	--	--	--
TCONS_00176571	0	0.760913	6.75793e-13	6.31835	up	ENSSSCG00000002625	GCSH	--	--	--	--	--
TCONS_00176571	0	0.760913	6.75793e-13	6.31835	up	ENSSSCG00000002626	--	149.833	74.3641	0.00193505	-1.04788	down
TCONS_00176571	0	0.760913	6.75793e-13	6.31835	up	ENSSSCG00000002627	GSTA4	22.1482	57.4907	2.02701e-06	1.33599	up
TCONS_00144523	0	0.502002	8.17679e-13	6.30278	up	ENSSSCG00000000327	--	--	--	--	--	--
TCONS_00144523	0	0.502002	8.17679e-13	6.30278	up	ENSSSCG00000026871	--	0.236955	2.90256	1.42308e-07	3.2213	up
TCONS_00144523	0	0.502002	8.17679e-13	6.30278	up	ENSSSCG00000021151	--	0.0278648	0.870734	9.54286e-05	3.64164	up
TCONS_00144523	0	0.502002	8.17679e-13	6.30278	up	ENSSSCG00000000326	--	--	--	--	--	--
TCONS_00144523	0	0.502002	8.17679e-13	6.30278	up	ENSSSCG00000027027	--	--	--	--	--	--
TCONS_00170275	0	1.3726	9.91096e-13	6.28704	up	ENSSSCG00000001554	SRPK1	7.85522	7.682	0.973264	-0.0700986	nochange
TCONS_00124184	0	5.77628	9.91096e-13	6.28704	up	ENSSSCG00000007826	--	13.777	10.4657	0.844939	-0.432749	nochange
TCONS_00124184	0	5.77628	9.91096e-13	6.28704	up	ENSSSCG00000026077	--	1.5704	2.04427	0.901661	0.339936	nochange
TCONS_00124184	0	5.77628	9.91096e-13	6.28704	up	ENSSSCG00000007827	--	--	--	--	--	--
TCONS_00170275	0	1.3726	9.91096e-13	6.28704	up	ENSSSCG00000001552	CLPS	--	--	--	--	--
TCONS_00170275	0	1.3726	9.91096e-13	6.28704	up	ENSSSCG00000022412	--	--	--	--	--	--
TCONS_00170275	0	1.3726	9.91096e-13	6.28704	up	ENSSSCG00000001553	LHFPL5	--	--	--	--	--
TCONS_00170275	0	1.3726	9.91096e-13	6.28704	up	ENSSSCG00000001551	CLPSL2	--	--	--	--	--
TCONS_00170275	0	1.3726	9.91096e-13	6.28704	up	ENSSSCG00000001550	ARMC12	--	--	--	--	--
TCONS_00008714	0	0.924985	1.78046e-12	6.23877	up	ENSSSCG00000027232	FAM169B	0.487609	3.9181	0	2.9224	up
TCONS_00008714	0	0.924985	1.78046e-12	6.23877	up	ENSSSCG00000027431	--	--	--	--	--	--
TCONS_00008714	0	0.924985	1.78046e-12	6.23877	up	ENSSSCG00000004811	PGPEP1L	--	--	--	--	--
TCONS_00011589	0	3.12641	7.4063e-12	6.11942	up	ENSSSCG00000022079	--	--	--	--	--	--
TCONS_00011589	0	3.12641	7.4063e-12	6.11942	up	ENSSSCG00000004843	TRPM1	--	--	--	--	--
TCONS_00048605	0	0.634745	7.4063e-12	6.11942	up	ENSSSCG00000022616	DCP1A	3.20022	3.74765	0.95328	0.189077	nochange
TCONS_00048605	0	0.634745	7.4063e-12	6.11942	up	ENSSSCG00000021408	TKT	100.152	109.133	0.991996	0.0858082	nochange
TCONS_00170206	0	1.41204	1.13095e-11	6.08343	up	ENSSSCG00000001219	TRIM27	10.1422	9.59684	0.968412	-0.11753	nochange
TCONS_00170206	0	1.41204	1.13095e-11	6.08343	up	ENSSSCG00000028315	ZNF311	--	--	--	--	--
TCONS_00170206	0	1.41204	1.13095e-11	6.08343	up	ENSSSCG00000022399	--	--	--	--	--	--
TCONS_00170206	0	1.41204	1.13095e-11	6.08343	up	ENSSSCG00000001220	--	--	--	--	--	--
TCONS_00218432	0	0.90318	1.74012e-11	6.04651	up	ENSSSCG00000012685	FAM122B	1.60655	1.40403	0.9353	-0.229294	nochange
TCONS_00218432	0	0.90318	1.74012e-11	6.04651	up	ENSSSCG00000005245	FAM122A	2.18234	2.60539	0.936592	0.215554	nochange
TCONS_00218432	0	0.90318	1.74012e-11	6.04651	up	ENSSSCG00000012686	MOSPD1	20.7355	10.4123	0.0028494	-1.02983	down
TCONS_00218432	0	0.90318	1.74012e-11	6.04651	up	ENSSSCG00000030908	FAM122C	0.636519	0.748809	0.957661	0.188236	nochange
TCONS_00098616	0.415985	30.4887	0	5.95651	up	ENSSSCG00000027395	--	--	--	--	--	--
TCONS_00098616	0.415985	30.4887	0	5.95651	up	ENSSSCG00000016742	MYO1G	0.657467	1.83822	0.00455257	1.40871	up
TCONS_00098616	0.415985	30.4887	0	5.95651	up	ENSSSCG00000016738	H2AFV	38.0519	37.6232	0.982002	-0.0543542	nochange
TCONS_00098616	0.415985	30.4887	0	5.95651	up	ENSSSCG00000016741	--	--	--	--	--	--
TCONS_00008946	0	0.990412	5.29254e-11	5.94987	up	ENSSSCG00000005178	CNTLN	2.29756	2.41837	0.958319	0.0356721	nochange
TCONS_00219656	0	1.74559	5.29254e-11	5.94987	up	ENSSSCG00000028241	--	8.28366	14.3043	0.174853	0.747885	nochange
TCONS_00219656	0	1.74559	5.29254e-11	5.94987	up	ENSSSCG00000012364	--	4.71781	8.35276	0.118628	0.783562	nochange
TCONS_00124344	0	5.03723	6.65314e-11	5.92974	up	ENSSSCG00000028331	--	--	--	--	--	--
TCONS_00109068	0.0279224	2.5005	0	5.92695	up	ENSSSCG00000014368	--	0.593487	16.1489	0	4.6869	up
TCONS_00109068	0.0279224	2.5005	0	5.92695	up	ENSSSCG00000014375	HARS	13.4961	10.1158	0.832381	-0.45257	nochange
TCONS_00109068	0.0279224	2.5005	0	5.92695	up	ENSSSCG00000014370	TMCO6	3.06833	2.04546	0.666194	-0.615799	nochange
TCONS_00109068	0.0279224	2.5005	0	5.92695	up	ENSSSCG00000020835	EIF4EBP3	--	--	--	--	--
TCONS_00109068	0.0279224	2.5005	0	5.92695	up	ENSSSCG00000014376	HARS2	16.2629	18.1474	0.978299	0.119963	nochange
TCONS_00109068	0.0279224	2.5005	0	5.92695	up	ENSSSCG00000014369	CD14	220.038	268.099	0.990834	0.246903	nochange
TCONS_00109068	0.0279224	2.5005	0	5.92695	up	ENSSSCG00000014374	DND1	--	--	--	--	--
TCONS_00109068	0.0279224	2.5005	0	5.92695	up	ENSSSCG00000014371	--	95.5105	105.168	0.978141	0.100764	nochange
TCONS_00109068	0.0279224	2.5005	0	5.92695	up	ENSSSCG00000029158	ZMAT2	--	--	--	--	--
TCONS_00109068	0.0279224	2.5005	0	5.92695	up	ENSSSCG00000014372	WDR55	18.1885	19.0767	0.981851	0.0306826	nochange
TCONS_00109068	0.0279224	2.5005	0	5.92695	up	ENSSSCG00000014365	SRA1	5.73178	7.00208	0.951384	0.250154	nochange
TCONS_00109068	0.0279224	2.5005	0	5.92695	up	ENSSSCG00000014366	APBB3	--	--	--	--	--
TCONS_00133785	0	3.54391	8.38195e-11	5.90932	up	ENSSSCG00000026907	--	3.43235	6.17191	0.509621	0.791832	nochange
TCONS_00155201	0	7.7328	1.05837e-10	5.88862	up	ENSSSCG00000021867	HPN	132.47	107.797	0.971191	-0.335266	nochange
TCONS_00155201	0	7.7328	1.05837e-10	5.88862	up	ENSSSCG00000025499	FXYD5	2.02983	1.78438	0.939924	-0.219913	nochange
TCONS_00155201	0	7.7328	1.05837e-10	5.88862	up	ENSSSCG00000002879	GRAMD1A	1.03579	1.69926	0.634009	0.665724	nochange
TCONS_00155201	0	7.7328	1.05837e-10	5.88862	up	ENSSSCG00000023267	SCN1B	2.51401	2.95436	0.940005	0.192383	nochange
TCONS_00155201	0	7.7328	1.05837e-10	5.88862	up	ENSSSCG00000024666	FXYD3	--	--	--	--	--
TCONS_00155201	0	7.7328	1.05837e-10	5.88862	up	ENSSSCG00000025126	LGI4	0.429199	0.438932	0.970343	-0.00533376	nochange
TCONS_00008689	0	11.0851	1.33945e-10	5.8676	up	ENSSSCG00000004775	KNSTRN	2.66923	3.43379	0.910299	0.322022	nochange
TCONS_00008689	0	11.0851	1.33945e-10	5.8676	up	ENSSSCG00000004776	--	--	--	--	--	--
TCONS_00008689	0	11.0851	1.33945e-10	5.8676	up	ENSSSCG00000023975	C15orf52	1.28963	1.87415	0.782806	0.497254	nochange
TCONS_00008689	0	11.0851	1.33945e-10	5.8676	up	ENSSSCG00000004774	IVD	173.396	89.82	0.0155604	-0.986894	nochange
TCONS_00144894	0	0.354025	2.16056e-10	5.82464	up	ENSSSCG00000030377	IL27	--	--	--	--	--
TCONS_00066375	0	0.730319	2.16056e-10	5.82464	up	ENSSSCG00000010077	--	--	--	--	--	--
TCONS_00066375	0	0.730319	2.16056e-10	5.82464	up	ENSSSCG00000010073	CHCHD10	71.3308	59.2355	0.971489	-0.305954	nochange
TCONS_00066375	0	0.730319	2.16056e-10	5.82464	up	ENSSSCG00000010076	ZNF70	0.218867	0.448657	0.62178	0.954461	nochange
TCONS_00066375	0	0.730319	2.16056e-10	5.82464	up	ENSSSCG00000010068	SLC2A11	2.31051	2.05586	0.93833	-0.204589	nochange
TCONS_00066375	0	0.730319	2.16056e-10	5.82464	up	ENSSSCG00000010074	C22orf15	--	--	--	--	--
TCONS_00066375	0	0.730319	2.16056e-10	5.82464	up	ENSSSCG00000022467	VPREB1	--	--	--	--	--
TCONS_00066375	0	0.730319	2.16056e-10	5.82464	up	ENSSSCG00000010069	DERL3	--	--	--	--	--
TCONS_00066375	0	0.730319	2.16056e-10	5.82464	up	ENSSSCG00000010070	SMARCB1	10.7601	13.4156	0.934148	0.279167	nochange
TCONS_00066375	0	0.730319	2.16056e-10	5.82464	up	ENSSSCG00000010075	VPREB3	--	--	--	--	--
TCONS_00066375	0	0.730319	2.16056e-10	5.82464	up	ENSSSCG00000010067	MIF	154.906	160.346	0.985966	0.0117179	nochange
TCONS_00087585	0	0.451216	2.75396e-10	5.80267	up	ENSSSCG00000024721	LSM11	1.69755	2.70913	0.501008	0.632738	nochange
TCONS_00087585	0	0.451216	2.75396e-10	5.80267	up	ENSSSCG00000017051	SOX30	--	--	--	--	--
TCONS_00087585	0	0.451216	2.75396e-10	5.80267	up	ENSSSCG00000017049	THG1L	1.76146	2.38713	0.889841	0.394764	nochange
TCONS_00087585	0	0.451216	2.75396e-10	5.80267	up	ENSSSCG00000017047	CLINT1	29.4841	23.2513	0.944512	-0.380408	nochange
TCONS_00121630	0	0.667006	3.51906e-10	5.78036	up	ENSSSCG00000007826	--	13.777	10.4657	0.844939	-0.432749	nochange
TCONS_00121630	0	0.667006	3.51906e-10	5.78036	up	ENSSSCG00000026077	--	1.5704	2.04427	0.901661	0.339936	nochange
TCONS_00121630	0	0.667006	3.51906e-10	5.78036	up	ENSSSCG00000007827	--	--	--	--	--	--
TCONS_00156772	0	5.46021	5.79011e-10	5.73468	up	ENSSSCG00000003965	CCDC30	4.71717	6.793	0.781938	0.485977	nochange
TCONS_00156772	0	5.46021	5.79011e-10	5.73468	up	ENSSSCG00000003966	PPCS	7.7298	9.83154	0.939001	0.308285	nochange
TCONS_00156772	0	5.46021	5.79011e-10	5.73468	up	ENSSSCG00000003968	RIMKLA	2.79438	3.45243	0.926675	0.264832	nochange
TCONS_00156772	0	5.46021	5.79011e-10	5.73468	up	ENSSSCG00000003964	PPIH	11.2322	15.54	0.845996	0.42807	nochange
TCONS_00156772	0	5.46021	5.79011e-10	5.73468	up	ENSSSCG00000003967	ZMYND12	2.05743	0.456262	0.000647606	-2.08757	down
TCONS_00066879	0	0.506204	7.45631e-10	5.71129	up	ENSSSCG00000010665	KIAA1598	6.96733	5.37348	0.879904	-0.411823	nochange
TCONS_00040438	0	1.65903	7.45631e-10	5.71129	up	ENSSSCG00000023139	METTL23	7.3728	10.5321	0.81004	0.472691	nochange
TCONS_00040438	0	1.65903	7.45631e-10	5.71129	up	ENSSSCG00000017177	ST6GALNAC2	8.29551	7.10676	0.944965	-0.260486	nochange
TCONS_00040438	0	1.65903	7.45631e-10	5.71129	up	ENSSSCG00000022373	JMJD6	2.647	1.42524	0.0612705	-0.923419	nochange
TCONS_00040438	0	1.65903	7.45631e-10	5.71129	up	ENSSSCG00000017172	ST6GALNAC1	0.0764607	0.420514	0.0794276	2.11056	up
TCONS_00040438	0	1.65903	7.45631e-10	5.71129	up	ENSSSCG00000023148	--	34.433	21.0859	0.254439	-0.745073	nochange
TCONS_00040438	0	1.65903	7.45631e-10	5.71129	up	ENSSSCG00000029343	MFSD11	10.4474	9.81639	0.975621	-0.127764	nochange
TCONS_00066879	0	0.506204	7.45631e-10	5.71129	up	ENSSSCG00000010664	ENO4	1.43173	1.10288	0.904342	-0.406	nochange
TCONS_00066879	0	0.506204	7.45631e-10	5.71129	up	ENSSSCG00000010666	--	--	--	--	--	--
TCONS_00009168	0.00995278	1.20609	8.04357e-13	5.69253	up	ENSSSCG00000005436	RAD23B	38.2667	34.3063	0.985545	-0.195589	nochange
TCONS_00037077	0	1.28816	9.62792e-10	5.68751	up	ENSSSCG00000017272	HELZ	5.66657	5.62233	0.981767	-0.049318	nochange
TCONS_00196144	0	0.479818	9.62792e-10	5.68751	up	ENSSSCG00000014967	FAM76B	2.39811	3.36809	0.825176	0.449772	nochange
TCONS_00196144	0	0.479818	9.62792e-10	5.68751	up	ENSSSCG00000027894	FAM76A	13.4824	16.7157	0.958013	0.271672	nochange
TCONS_00037077	0	1.28816	9.62792e-10	5.68751	up	ENSSSCG00000017273	PSMD12	16.0362	9.65468	0.154519	-0.768954	nochange
TCONS_00180948	0	0.635055	1.24663e-09	5.66333	up	ENSSSCG00000022283	CEP135	1.76891	1.85249	0.953355	0.028299	nochange
TCONS_00134300	0	2.07208	1.24663e-09	5.66333	up	ENSSSCG00000026570	SNAI2	--	--	--	--	--
TCONS_00134300	0	2.07208	1.24663e-09	5.66333	up	ENSSSCG00000024309	--	--	--	--	--	--
TCONS_00180948	0	0.635055	1.24663e-09	5.66333	up	ENSSSCG00000023269	EXOC1	11.7412	14.0788	0.970129	0.223608	nochange
TCONS_00008936	0	0.515821	1.61869e-09	5.63873	up	ENSSSCG00000005124	IFT74	1.15157	0.879633	0.879392	-0.420626	nochange
TCONS_00008936	0	0.515821	1.61869e-09	5.63873	up	ENSSSCG00000005126	PLAA	12.4887	5.31822	2.15929e-05	-1.26777	down
TCONS_00092558	0	1.78054	2.75294e-09	5.58826	up	ENSSSCG00000007361	--	2.20721	4.4498	0.160621	0.95593	nochange
TCONS_00092558	0	1.78054	2.75294e-09	5.58826	up	ENSSSCG00000023698	--	1.66288	3.44911	0.0161642	1.00629	up
TCONS_00092558	0	1.78054	2.75294e-09	5.58826	up	ENSSSCG00000030224	--	--	--	--	--	--
TCONS_00052426	0	1.1767	6.24627e-09	5.50907	up	ENSSSCG00000026362	HES1	7.51339	3.95231	0.0426178	-0.956613	nochange
TCONS_00158420	0	1.3404	8.26011e-09	5.48167	up	ENSSSCG00000003859	ZCCHC11	2.9008	4.1697	0.785669	0.483421	nochange
TCONS_00158420	0	1.3404	8.26011e-09	5.48167	up	ENSSSCG00000003861	--	0.0571614	0.339379	0.137519	2.15003	up
TCONS_00158420	0	1.3404	8.26011e-09	5.48167	up	ENSSSCG00000003858	--	2.51565	2.99177	0.938333	0.209051	nochange
TCONS_00158420	0	1.3404	8.26011e-09	5.48167	up	ENSSSCG00000003862	--	5.52307	5.25383	0.958574	-0.109702	nochange
TCONS_00158420	0	1.3404	8.26011e-09	5.48167	up	ENSSSCG00000028288	PRPF38A	6.86397	4.91637	0.860223	-0.508757	nochange
TCONS_00006721	0	0.736137	1.09593e-08	5.45375	up	ENSSSCG00000028115	--	64.2068	57.4749	0.974875	-0.197652	nochange
TCONS_00006947	0	2.28336	1.09593e-08	5.45375	up	ENSSSCG00000004540	ONECUT2	2.21156	0.224134	7.69903e-08	-3.09099	down
TCONS_00164387	0	0.695311	1.09593e-08	5.45375	up	ENSSSCG00000002699	--	--	--	--	--	--
TCONS_00164387	0	0.695311	1.09593e-08	5.45375	up	ENSSSCG00000002700	SYCE1L	--	--	--	--	--
TCONS_00164387	0	0.695311	1.09593e-08	5.45375	up	ENSSSCG00000002701	MON1B	6.73322	5.63928	0.944876	-0.293278	nochange
TCONS_00108464	0	1.17511	1.94903e-08	5.39623	up	ENSSSCG00000013395	BTBD10	3.04745	3.30431	0.950989	0.0779637	nochange
TCONS_00108464	0	1.17511	1.94903e-08	5.39623	up	ENSSSCG00000001562	KCTD20	6.71369	6.91986	0.973831	0.0055608	nochange
TCONS_00009452	0	0.712764	2.61292e-08	5.36658	up	ENSSSCG00000004138	HIVEP2	1.81281	2.30668	0.924165	0.308407	nochange
TCONS_00009452	0	0.712764	2.61292e-08	5.36658	up	ENSSSCG00000004137	--	0.773256	0.881242	0.945214	0.148366	nochange
TCONS_00121780	0	1.13927	3.51572e-08	5.33631	up	ENSSSCG00000028654	--	0	1.36246	1.04012e-09	5.00624	up
TCONS_00121780	0	1.13927	3.51572e-08	5.33631	up	ENSSSCG00000029916	FGD3	0.651739	2.50074	8.90149e-07	1.86436	up
TCONS_00121780	0	1.13927	3.51572e-08	5.33631	up	ENSSSCG00000030377	IL27	--	--	--	--	--
TCONS_00127931	0	0.376523	3.51572e-08	5.33631	up	ENSSSCG00000014031	HNRNPAB	38.3176	27.4518	0.769948	-0.518255	nochange
TCONS_00127931	0	0.376523	3.51572e-08	5.33631	up	ENSSSCG00000030377	IL27	--	--	--	--	--
TCONS_00049294	0	1.48918	3.51572e-08	5.33631	up	ENSSSCG00000026362	HES1	7.51339	3.95231	0.0426178	-0.956613	nochange
TCONS_00121780	0	1.13927	3.51572e-08	5.33631	up	ENSSSCG00000028185	--	0.239087	1.12067	0.0244565	1.99358	up
TCONS_00121780	0	1.13927	3.51572e-08	5.33631	up	ENSSSCG00000008077	C9orf89	1.61109	2.62399	0.444081	0.661479	nochange
TCONS_00127931	0	0.376523	3.51572e-08	5.33631	up	ENSSSCG00000008009	LMF1	9.85511	14.7176	0.69729	0.538862	nochange
TCONS_00127931	0	0.376523	3.51572e-08	5.33631	up	ENSSSCG00000008003	HAGHL	6.83924	11.9938	0.130496	0.770564	nochange
TCONS_00127931	0	0.376523	3.51572e-08	5.33631	up	ENSSSCG00000008001	MSLN	0.975103	0.110802	0.0034082	-2.72825	down
TCONS_00127931	0	0.376523	3.51572e-08	5.33631	up	ENSSSCG00000008000	RPUSD1	5.14323	5.8443	0.950522	0.145435	nochange
TCONS_00127931	0	0.376523	3.51572e-08	5.33631	up	ENSSSCG00000008010	CHTF18	1.13868	1.47236	0.916719	0.327446	nochange
TCONS_00127931	0	0.376523	3.51572e-08	5.33631	up	ENSSSCG00000008011	GNG13	--	--	--	--	--
TCONS_00127931	0	0.376523	3.51572e-08	5.33631	up	ENSSSCG00000008002	NARFL	6.42814	4.58022	0.730558	-0.525454	nochange
TCONS_00127931	0	0.376523	3.51572e-08	5.33631	up	ENSSSCG00000008004	FAM173A	--	--	--	--	--
TCONS_00127931	0	0.376523	3.51572e-08	5.33631	up	ENSSSCG00000023487	MSLNL	--	--	--	--	--
TCONS_00192165	0	0.643231	3.51572e-08	5.33631	up	ENSSSCG00000028293	RCOR3	3.4643	2.60405	0.831741	-0.447052	nochange
TCONS_00192165	0	0.643231	3.51572e-08	5.33631	up	ENSSSCG00000021747	--	--	--	--	--	--
TCONS_00011543	0	0.386848	4.74811e-08	5.3054	up	ENSSSCG00000005178	CNTLN	2.29756	2.41837	0.958319	0.0356721	nochange
TCONS_00219671	0	0.713527	4.74811e-08	5.3054	up	ENSSSCG00000030377	IL27	--	--	--	--	--
TCONS_00032269	0	0.303014	6.43705e-08	5.27381	up	ENSSSCG00000009276	XPO4	6.30412	5.52152	0.958176	-0.228829	nochange
TCONS_00032269	0	0.303014	6.43705e-08	5.27381	up	ENSSSCG00000030377	IL27	--	--	--	--	--
TCONS_00108717	0	0.417847	6.43705e-08	5.27381	up	ENSSSCG00000014038	FAM193B	1.81798	1.95596	0.958974	0.0671504	nochange
TCONS_00170134	0	2.25701	6.43705e-08	5.27381	up	ENSSSCG00000001053	TBC1D7	9.20789	6.89159	0.82412	-0.453563	nochange
TCONS_00030682	0	0.668776	6.43705e-08	5.27381	up	ENSSSCG00000009562	GRK1	--	--	--	--	--
TCONS_00030682	0	0.668776	6.43705e-08	5.27381	up	ENSSSCG00000009560	--	6.41969	6.4513	0.961153	-0.0308419	nochange
TCONS_00030682	0	0.668776	6.43705e-08	5.27381	up	ENSSSCG00000009563	TMCO3	5.74692	5.05076	0.94621	-0.22351	nochange
TCONS_00030682	0	0.668776	6.43705e-08	5.27381	up	ENSSSCG00000024103	ADPRHL1	5.03466	3.39823	0.564697	-0.60371	nochange
TCONS_00030682	0	0.668776	6.43705e-08	5.27381	up	ENSSSCG00000009561	ATP4B	--	--	--	--	--
TCONS_00032269	0	0.303014	6.43705e-08	5.27381	up	ENSSSCG00000029465	--	2.36047	1.50875	0.545682	-0.676102	nochange
TCONS_00032269	0	0.303014	6.43705e-08	5.27381	up	ENSSSCG00000025308	IL17D	3.36659	3.91729	0.947702	0.179545	nochange
TCONS_00108717	0	0.417847	6.43705e-08	5.27381	up	ENSSSCG00000014036	TMED9	107.882	115.382	0.990607	0.058871	nochange
TCONS_00108717	0	0.417847	6.43705e-08	5.27381	up	ENSSSCG00000014037	--	--	--	--	--	--
TCONS_00108717	0	0.417847	6.43705e-08	5.27381	up	ENSSSCG00000014035	B4GALT7	3.03851	2.65736	0.938668	-0.230191	nochange
TCONS_00108717	0	0.417847	6.43705e-08	5.27381	up	ENSSSCG00000014031	HNRNPAB	38.3176	27.4518	0.769948	-0.518255	nochange
TCONS_00108717	0	0.417847	6.43705e-08	5.27381	up	ENSSSCG00000014032	NHP2	22.9579	13.0786	0.0932031	-0.845023	nochange
TCONS_00175821	0	1.02675	6.43705e-08	5.27381	up	ENSSSCG00000021294	--	--	--	--	--	--
TCONS_00175821	0	1.02675	6.43705e-08	5.27381	up	ENSSSCG00000002542	DIO3	0.476544	0.964388	0.735142	0.928819	nochange
TCONS_00175821	0	1.02675	6.43705e-08	5.27381	up	ENSSSCG00000002543	--	--	--	--	--	--
TCONS_00019085	0	0.252201	8.76106e-08	5.24151	up	ENSSSCG00000004381	SCML4	0.31283	2.15061	5.24731e-05	2.52715	up
TCONS_00019085	0	0.252201	8.76106e-08	5.24151	up	ENSSSCG00000004380	--	1.83676	2.01645	0.951117	0.0958231	nochange
TCONS_00109067	0.127121	5.30444	0	5.21031	up	ENSSSCG00000014368	--	0.593487	16.1489	0	4.6869	up
TCONS_00109067	0.127121	5.30444	0	5.21031	up	ENSSSCG00000014371	--	95.5105	105.168	0.978141	0.100764	nochange
TCONS_00109067	0.127121	5.30444	0	5.21031	up	ENSSSCG00000014369	CD14	220.038	268.099	0.990834	0.246903	nochange
TCONS_00109067	0.127121	5.30444	0	5.21031	up	ENSSSCG00000014374	DND1	--	--	--	--	--
TCONS_00109067	0.127121	5.30444	0	5.21031	up	ENSSSCG00000014376	HARS2	16.2629	18.1474	0.978299	0.119963	nochange
TCONS_00109067	0.127121	5.30444	0	5.21031	up	ENSSSCG00000020835	EIF4EBP3	--	--	--	--	--
TCONS_00109067	0.127121	5.30444	0	5.21031	up	ENSSSCG00000014375	HARS	13.4961	10.1158	0.832381	-0.45257	nochange
TCONS_00109067	0.127121	5.30444	0	5.21031	up	ENSSSCG00000014370	TMCO6	3.06833	2.04546	0.666194	-0.615799	nochange
TCONS_00109067	0.127121	5.30444	0	5.21031	up	ENSSSCG00000014366	APBB3	--	--	--	--	--
TCONS_00109067	0.127121	5.30444	0	5.21031	up	ENSSSCG00000014365	SRA1	5.73178	7.00208	0.951384	0.250154	nochange
TCONS_00109067	0.127121	5.30444	0	5.21031	up	ENSSSCG00000014372	WDR55	18.1885	19.0767	0.981851	0.0306826	nochange
TCONS_00109067	0.127121	5.30444	0	5.21031	up	ENSSSCG00000029158	ZMAT2	--	--	--	--	--
TCONS_00049426	0	0.648634	1.19722e-07	5.20847	up	ENSSSCG00000011950	NXPE3	1.89597	2.28718	0.934241	0.230631	nochange
TCONS_00121583	0	0.378467	1.19722e-07	5.20847	up	ENSSSCG00000029180	--	0.409565	0.556447	0.92345	0.392453	nochange
TCONS_00049426	0	0.648634	1.19722e-07	5.20847	up	ENSSSCG00000026971	--	--	--	--	--	--
TCONS_00049426	0	0.648634	1.19722e-07	5.20847	up	ENSSSCG00000011951	NFKBIZ	4.68508	5.66766	0.96723	0.236316	nochange
TCONS_00049426	0	0.648634	1.19722e-07	5.20847	up	ENSSSCG00000011949	CEP97	1.4219	1.48107	0.95603	0.0201784	nochange
TCONS_00121583	0	0.378467	1.19722e-07	5.20847	up	ENSSSCG00000007737	TPST1	56.4028	61.2657	0.987737	0.0811998	nochange
TCONS_00121583	0	0.378467	1.19722e-07	5.20847	up	ENSSSCG00000007735	--	3.93183	4.44582	0.955929	0.138586	nochange
TCONS_00018541	0	0.734321	1.64281e-07	5.17465	up	ENSSSCG00000030089	RBM18	10.3722	9.16586	0.958015	-0.215957	nochange
TCONS_00109009	0	0.400668	1.64281e-07	5.17465	up	ENSSSCG00000014283	KIF3A	0.92402	0.960771	0.951161	0.0179559	nochange
TCONS_00111652	0	0.927261	1.64281e-07	5.17465	up	ENSSSCG00000014368	--	0.593487	16.1489	0	4.6869	up
TCONS_00018541	0	0.734321	1.64281e-07	5.17465	up	ENSSSCG00000005529	MORN5	--	--	--	--	--
TCONS_00018541	0	0.734321	1.64281e-07	5.17465	up	ENSSSCG00000005532	MRRF	4.5467	5.60144	0.93607	0.261839	nochange
TCONS_00018541	0	0.734321	1.64281e-07	5.17465	up	ENSSSCG00000005530	LHX6	0.232857	0.674026	0.0834013	1.4227	up
TCONS_00018541	0	0.734321	1.64281e-07	5.17465	up	ENSSSCG00000005528	NDUFA8	27.4934	31.3768	0.961339	0.152102	nochange
TCONS_00052434	0	2.67825	1.64281e-07	5.17465	up	ENSSSCG00000011848	TFRC	75.1774	44.6795	0.260832	-0.788577	nochange
TCONS_00052434	0	2.67825	1.64281e-07	5.17465	up	ENSSSCG00000011847	ZDHHC19	--	--	--	--	--
TCONS_00109009	0	0.400668	1.64281e-07	5.17465	up	ENSSSCG00000014281	IL13	--	--	--	--	--
TCONS_00109009	0	0.400668	1.64281e-07	5.17465	up	ENSSSCG00000014285	42621	3.63172	4.80645	0.898455	0.364966	nochange
TCONS_00109009	0	0.400668	1.64281e-07	5.17465	up	ENSSSCG00000014282	IL4	--	--	--	--	--
TCONS_00109009	0	0.400668	1.64281e-07	5.17465	up	ENSSSCG00000014284	CCNI2	--	--	--	--	--
TCONS_00111652	0	0.927261	1.64281e-07	5.17465	up	ENSSSCG00000014370	TMCO6	3.06833	2.04546	0.666194	-0.615799	nochange
TCONS_00111652	0	0.927261	1.64281e-07	5.17465	up	ENSSSCG00000014375	HARS	13.4961	10.1158	0.832381	-0.45257	nochange
TCONS_00111652	0	0.927261	1.64281e-07	5.17465	up	ENSSSCG00000020835	EIF4EBP3	--	--	--	--	--
TCONS_00111652	0	0.927261	1.64281e-07	5.17465	up	ENSSSCG00000014371	--	95.5105	105.168	0.978141	0.100764	nochange
TCONS_00111652	0	0.927261	1.64281e-07	5.17465	up	ENSSSCG00000014369	CD14	220.038	268.099	0.990834	0.246903	nochange
TCONS_00111652	0	0.927261	1.64281e-07	5.17465	up	ENSSSCG00000014374	DND1	--	--	--	--	--
TCONS_00111652	0	0.927261	1.64281e-07	5.17465	up	ENSSSCG00000014376	HARS2	16.2629	18.1474	0.978299	0.119963	nochange
TCONS_00111652	0	0.927261	1.64281e-07	5.17465	up	ENSSSCG00000029158	ZMAT2	--	--	--	--	--
TCONS_00111652	0	0.927261	1.64281e-07	5.17465	up	ENSSSCG00000014367	SLC35A4	--	--	--	--	--
TCONS_00111652	0	0.927261	1.64281e-07	5.17465	up	ENSSSCG00000014372	WDR55	18.1885	19.0767	0.981851	0.0306826	nochange
TCONS_00111652	0	0.927261	1.64281e-07	5.17465	up	ENSSSCG00000014366	APBB3	--	--	--	--	--
TCONS_00111652	0	0.927261	1.64281e-07	5.17465	up	ENSSSCG00000014365	SRA1	5.73178	7.00208	0.951384	0.250154	nochange
TCONS_00007231	0.069204	2.7532	0	5.14957	up	ENSSSCG00000004799	ZNF770	3.01478	2.71811	0.946224	-0.186492	nochange
TCONS_00148599	0	0.493549	3.13323e-07	5.10455	up	ENSSSCG00000024563	CCDC41	1.87994	4.99335	2.11251e-05	1.36221	up
TCONS_00024372	0	1.71133	3.13323e-07	5.10455	up	ENSSSCG00000028828	KLF6	9.49481	14.0415	0.769462	0.5257	nochange
TCONS_00148599	0	0.493549	3.13323e-07	5.10455	up	ENSSSCG00000030478	MRPL42	19.0525	14.655	0.859322	-0.414022	nochange
TCONS_00008945	0	0.432493	4.35601e-07	5.06818	up	ENSSSCG00000005178	CNTLN	2.29756	2.41837	0.958319	0.0356721	nochange
TCONS_00060434	0	0.724977	4.35601e-07	5.06818	up	ENSSSCG00000028428	--	6.99588	8.10887	0.954611	0.174286	nochange
TCONS_00170665	0	0.439179	4.35601e-07	5.06818	up	ENSSSCG00000002443	TC2N	1.74381	0.860081	0.0327042	-1.04474	down
TCONS_00191506	0	0.301208	4.35601e-07	5.06818	up	ENSSSCG00000014967	FAM76B	2.39811	3.36809	0.825176	0.449772	nochange
TCONS_00191506	0	0.301208	4.35601e-07	5.06818	up	ENSSSCG00000027894	FAM76A	13.4824	16.7157	0.958013	0.271672	nochange
TCONS_00060434	0	0.724977	4.35601e-07	5.06818	up	ENSSSCG00000020662	--	5.92907	4.54825	0.856718	-0.41782	nochange
TCONS_00060434	0	0.724977	4.35601e-07	5.06818	up	ENSSSCG00000021042	BRWD1	5.5807	4.27718	0.902069	-0.421326	nochange
TCONS_00060434	0	0.724977	4.35601e-07	5.06818	up	ENSSSCG00000026915	--	--	--	--	--	--
TCONS_00060434	0	0.724977	4.35601e-07	5.06818	up	ENSSSCG00000030314	PSMG1	11.8667	9.99145	0.923566	-0.28451	nochange
TCONS_00144753	0	0.438673	6.08397e-07	5.03087	up	ENSSSCG00000000588	--	3.2534	2.19197	0.568259	-0.604915	nochange
TCONS_00144753	0	0.438673	6.08397e-07	5.03087	up	ENSSSCG00000021792	--	--	--	--	--	--
TCONS_00144753	0	0.438673	6.08397e-07	5.03087	up	ENSSSCG00000021831	--	--	--	--	--	--
TCONS_00049331	0	0.622108	6.08397e-07	5.03087	up	ENSSSCG00000027952	ADCY5	0.695845	1.30465	0.230505	0.85649	nochange
TCONS_00049331	0	0.622108	6.08397e-07	5.03087	up	ENSSSCG00000024904	SEC22A	5.16687	3.92501	0.844939	-0.432749	nochange
TCONS_00107952	0.0555228	4.18932	2.13264e-09	5.01849	up	ENSSSCG00000025831	NREP	8.36378	8.87859	0.963921	0.0479327	nochange
TCONS_00179960	0	0.441468	8.53776e-07	4.99256	up	ENSSSCG00000022283	CEP135	1.76891	1.85249	0.953355	0.028299	nochange
TCONS_00179960	0	0.441468	8.53776e-07	4.99256	up	ENSSSCG00000023269	EXOC1	11.7412	14.0788	0.970129	0.223608	nochange
TCONS_00180406	0	0.469719	8.53776e-07	4.99256	up	ENSSSCG00000009242	LIN54	7.25388	5.36761	0.819787	-0.471375	nochange
TCONS_00180406	0	0.469719	8.53776e-07	4.99256	up	ENSSSCG00000026839	--	--	--	--	--	--
TCONS_00180406	0	0.469719	8.53776e-07	4.99256	up	ENSSSCG00000009243	THAP9	2.50743	1.64372	0.484315	-0.643859	nochange
TCONS_00194003	0	0.583659	8.53776e-07	4.99256	up	ENSSSCG00000015496	CENPL	0.232985	0.479652	0.797262	0.94144	nochange
TCONS_00194003	0	0.583659	8.53776e-07	4.99256	up	ENSSSCG00000015493	SERPINC1	2063.87	2329.74	0.999209	0.136748	nochange
TCONS_00194003	0	0.583659	8.53776e-07	4.99256	up	ENSSSCG00000015492	DARS2	6.03067	4.54672	0.83763	-0.443946	nochange
TCONS_00194003	0	0.583659	8.53776e-07	4.99256	up	ENSSSCG00000015494	ZBTB37	1.02162	1.59975	0.538214	0.606773	nochange
TCONS_00183618	0	0.566536	1.20398e-06	4.95321	up	ENSSSCG00000028492	C4orf46	1.29063	3.00543	0.00910625	1.16441	up
TCONS_00183618	0	0.566536	1.20398e-06	4.95321	up	ENSSSCG00000030377	IL27	--	--	--	--	--
TCONS_00023642	0	0.706471	1.20398e-06	4.95321	up	ENSSSCG00000010849	WDR26	11.9804	10.2335	0.97314	-0.265247	nochange
TCONS_00023642	0	0.706471	1.20398e-06	4.95321	up	ENSSSCG00000027103	CNIH4	7.36462	5.91372	0.900927	-0.35084	nochange
TCONS_00183618	0	0.566536	1.20398e-06	4.95321	up	ENSSSCG00000008877	ETFDH	90.9328	96.6232	0.992934	0.049489	nochange
TCONS_00183618	0	0.566536	1.20398e-06	4.95321	up	ENSSSCG00000008875	RXFP1	0.18336	0.581788	0.152474	1.51896	up
TCONS_00183618	0	0.566536	1.20398e-06	4.95321	up	ENSSSCG00000008878	PPID	21.17	16.9928	0.915699	-0.35431	nochange
TCONS_00108977	0.119299	8.59221	4.33394e-09	4.95257	up	ENSSSCG00000014229	PRR16	--	--	--	--	--
TCONS_00024371	0	1.81798	1.70638e-06	4.91276	up	ENSSSCG00000028828	KLF6	9.49481	14.0415	0.769462	0.5257	nochange
TCONS_00060138	0	1.10648	2.43096e-06	4.87115	up	ENSSSCG00000024429	SIDT1	0.996983	7.46618	0	2.84986	up
TCONS_00066253	0	0.56022	2.43096e-06	4.87115	up	ENSSSCG00000030377	IL27	--	--	--	--	--
TCONS_00146333	0	1.76685	2.43096e-06	4.87115	up	ENSSSCG00000023758	--	0.405073	3.11023	2.88847e-05	2.65427	up
TCONS_00146333	0	1.76685	2.43096e-06	4.87115	up	ENSSSCG00000023711	ATXN7L3B	3.58127	4.44749	0.930861	0.2732	nochange
TCONS_00146333	0	1.76685	2.43096e-06	4.87115	up	ENSSSCG00000017362	--	4.81083	4.47266	0.959472	-0.142732	nochange
TCONS_00060138	0	1.10648	2.43096e-06	4.87115	up	ENSSSCG00000024663	SPICE1	1.65335	2.84644	0.399572	0.737206	nochange
TCONS_00066253	0	0.56022	2.43096e-06	4.87115	up	ENSSSCG00000009921	OASL	--	--	--	--	--
TCONS_00066253	0	0.56022	2.43096e-06	4.87115	up	ENSSSCG00000024329	C12orf43	6.27275	6.21175	0.973074	-0.0520577	nochange
TCONS_00066253	0	0.56022	2.43096e-06	4.87115	up	ENSSSCG00000009919	HNF1A	4.43472	5.16085	0.958937	0.180192	nochange
TCONS_00066253	0	0.56022	2.43096e-06	4.87115	up	ENSSSCG00000009924	--	33.1331	40.0184	0.970367	0.234071	nochange
TCONS_00066253	0	0.56022	2.43096e-06	4.87115	up	ENSSSCG00000009922	--	24.4815	30.0586	0.969689	0.257779	nochange
TCONS_00170061	0	0.854524	2.43096e-06	4.87115	up	ENSSSCG00000021294	--	--	--	--	--	--
TCONS_00170061	0	0.854524	2.43096e-06	4.87115	up	ENSSSCG00000002542	DIO3	0.476544	0.964388	0.735142	0.928819	nochange
TCONS_00170061	0	0.854524	2.43096e-06	4.87115	up	ENSSSCG00000002543	--	--	--	--	--	--
TCONS_00179691	0	0.607202	2.43096e-06	4.87115	up	ENSSSCG00000024493	HSD17B11	179.317	214.162	0.993757	0.218099	nochange
TCONS_00179691	0	0.607202	2.43096e-06	4.87115	up	ENSSSCG00000009225	HSD17B13	775.113	1025.96	0.994588	0.366411	nochange
TCONS_00056139	0	0.621073	3.48174e-06	4.82829	up	ENSSSCG00000026746	CEP70	1.88253	2.53405	0.883547	0.386634	nochange
TCONS_00069350	0	0.392058	3.48174e-06	4.82829	up	ENSSSCG00000010209	FAM13C	1.60549	1.37869	0.930454	-0.254451	nochange
TCONS_00126347	0	0.466702	3.48174e-06	4.82829	up	ENSSSCG00000007816	IL21R	0.286379	0.755686	0.261827	1.28957	up
TCONS_00056139	0	0.621073	3.48174e-06	4.82829	up	ENSSSCG00000011658	--	4.3737	3.71576	0.931569	-0.272044	nochange
TCONS_00056139	0	0.621073	3.48174e-06	4.82829	up	ENSSSCG00000027164	--	3.36977	3.55482	0.964288	0.0389174	nochange
TCONS_00056139	0	0.621073	3.48174e-06	4.82829	up	ENSSSCG00000026979	ESYT3	--	--	--	--	--
TCONS_00126347	0	0.466702	3.48174e-06	4.82829	up	ENSSSCG00000007815	GTF3C1	5.70135	6.20084	0.975515	0.0829592	nochange
TCONS_00156440	0	0.98991	3.48174e-06	4.82829	up	ENSSSCG00000003599	--	--	--	--	--	--
TCONS_00156440	0	0.98991	3.48174e-06	4.82829	up	ENSSSCG00000003600	TINAGL1	14.2448	22.0104	0.59598	0.588418	nochange
TCONS_00156440	0	0.98991	3.48174e-06	4.82829	up	ENSSSCG00000003595	--	10.2648	9.84146	0.949816	-0.0979225	nochange
TCONS_00156440	0	0.98991	3.48174e-06	4.82829	up	ENSSSCG00000003594	H-FABP	1.41474	0.42869	0.00757965	-1.68297	down
TCONS_00156440	0	0.98991	3.48174e-06	4.82829	up	ENSSSCG00000023585	SERINC2	10.9151	12.069	0.954147	0.106299	nochange
TCONS_00156440	0	0.98991	3.48174e-06	4.82829	up	ENSSSCG00000023946	--	0.984789	2.23105	0.689838	1.06977	up
TCONS_00173025	0	0.518808	3.48174e-06	4.82829	up	ENSSSCG00000001535	TCP11	--	--	--	--	--
TCONS_00134187	0	1.58614	5.01419e-06	4.78412	up	ENSSSCG00000022013	--	2.25032	4.00819	0.686965	0.771579	nochange
TCONS_00203577	0	0.578043	5.01419e-06	4.78412	up	ENSSSCG00000028572	PER3	3.03945	4.16375	0.860187	0.414266	nochange
TCONS_00077810	0	0.841037	5.01419e-06	4.78412	up	ENSSSCG00000026088	POLR2D	2.84801	1.77992	0.940949	-0.660559	nochange
TCONS_00077810	0	0.841037	5.01419e-06	4.78412	up	ENSSSCG00000028633	AMMECR1L	4.7245	6.31349	0.894809	0.379084	nochange
TCONS_00126983	0	0.244474	5.01419e-06	4.78412	up	ENSSSCG00000023409	TIA1	6.05046	5.36708	0.962038	-0.210563	nochange
TCONS_00126983	0	0.244474	5.01419e-06	4.78412	up	ENSSSCG00000008332	C2orf42	4.37266	4.1633	0.953763	-0.108215	nochange
TCONS_00203577	0	0.578043	5.01419e-06	4.78412	up	ENSSSCG00000023079	UTS2	--	--	--	--	--
TCONS_00037212	0	0.798874	7.26217e-06	4.73856	up	ENSSSCG00000025952	--	2.01068	2.6237	0.911672	0.340649	nochange
TCONS_00048625	0	0.916107	7.26217e-06	4.73856	up	ENSSSCG00000011482	C3orf67	1.26429	1.52516	0.937221	0.228727	nochange
TCONS_00158025	0	0.991886	7.26217e-06	4.73856	up	ENSSSCG00000003398	UBE4B	4.58829	4.21995	0.958753	-0.158286	nochange
TCONS_00218395	0	0.135363	7.26217e-06	4.73856	up	ENSSSCG00000012585	DCX	0.659035	1.05288	0.557331	0.632551	nochange
TCONS_00037212	0	0.798874	7.26217e-06	4.73856	up	ENSSSCG00000029123	HEATR6	2.54435	2.07692	0.943345	-0.319459	nochange
TCONS_00093168	0	0.541392	7.26217e-06	4.73856	up	ENSSSCG00000020715	--	--	--	--	--	--
TCONS_00093168	0	0.541392	7.26217e-06	4.73856	up	ENSSSCG00000029554	--	--	--	--	--	--
TCONS_00093168	0	0.541392	7.26217e-06	4.73856	up	ENSSSCG00000023452	GINS4	1.6674	3.9247	0.00602624	1.18063	up
TCONS_00093168	0	0.541392	7.26217e-06	4.73856	up	ENSSSCG00000007019	AGPAT6	30.1145	32.8485	0.990065	0.087265	nochange
TCONS_00093816	0	0.222996	7.26217e-06	4.73856	up	ENSSSCG00000030835	BLCAP	7.78371	7.57621	0.959564	-0.0767011	nochange
TCONS_00093816	0	0.222996	7.26217e-06	4.73856	up	ENSSSCG00000007336	NNAT	0.875731	1.45948	0.873223	0.668182	nochange
TCONS_00121487	0	0.465626	7.26217e-06	4.73856	up	ENSSSCG00000008661	--	--	--	--	--	--
TCONS_00158025	0	0.991886	7.26217e-06	4.73856	up	ENSSSCG00000027687	--	4.9041	4.4271	0.947385	-0.184741	nochange
TCONS_00158025	0	0.991886	7.26217e-06	4.73856	up	ENSSSCG00000003399	RBP7	--	--	--	--	--
TCONS_00158025	0	0.991886	7.26217e-06	4.73856	up	ENSSSCG00000003400	--	--	--	--	--	--
TCONS_00191483	0	0.893136	7.26217e-06	4.73856	up	ENSSSCG00000014922	--	12.9525	17.7928	0.877585	0.414431	nochange
TCONS_00218395	0	0.135363	7.26217e-06	4.73856	up	ENSSSCG00000012584	CAPN6	--	--	--	--	--
TCONS_00008734	0	1.49327	1.05797e-05	4.69152	up	ENSSSCG00000002907	--	91.4317	98.0991	0.983264	0.0634208	nochange
TCONS_00008734	0	1.49327	1.05797e-05	4.69152	up	ENSSSCG00000002834	--	--	--	--	--	--
TCONS_00083454	0	0.155702	1.05797e-05	4.69152	up	ENSSSCG00000016395	RIF1	8.34358	8.14377	0.987393	-0.0729903	nochange
TCONS_00146486	0	0.326653	1.05797e-05	4.69152	up	ENSSSCG00000024563	CCDC41	1.87994	4.99335	2.11251e-05	1.36221	up
TCONS_00008734	0	1.49327	1.05797e-05	4.69152	up	ENSSSCG00000004832	UBE3A	21.3463	19.0942	0.984466	-0.198821	nochange
TCONS_00083454	0	0.155702	1.05797e-05	4.69152	up	ENSSSCG00000016396	TNFAIP6	--	--	--	--	--
TCONS_00146486	0	0.326653	1.05797e-05	4.69152	up	ENSSSCG00000030478	MRPL42	19.0525	14.655	0.859322	-0.414022	nochange
TCONS_00190980	0	1.35657	1.05797e-05	4.69152	up	ENSSSCG00000015324	GNG11	53.5562	62.1513	0.978499	0.176502	nochange
TCONS_00190980	0	1.35657	1.05797e-05	4.69152	up	ENSSSCG00000015323	--	--	--	--	--	--
TCONS_00190980	0	1.35657	1.05797e-05	4.69152	up	ENSSSCG00000015325	BET1	27.2064	17.4988	0.374212	-0.673252	nochange
TCONS_00067834	0	0.239127	1.5506e-05	4.64288	up	ENSSSCG00000009890	MAPKAPK5	5.97379	6.5837	0.973294	0.102002	nochange
TCONS_00120899	0	0.543178	1.5506e-05	4.64288	up	ENSSSCG00000030377	IL27	--	--	--	--	--
TCONS_00196619	0	0.189848	1.5506e-05	4.64288	up	ENSSSCG00000022398	NUCKS1	51.6313	44.3065	0.988447	-0.258734	nochange
TCONS_00048884	0	0.642246	1.5506e-05	4.64288	up	ENSSSCG00000011549	OGG1	1.40689	1.25265	0.94517	-0.200965	nochange
TCONS_00048884	0	0.642246	1.5506e-05	4.64288	up	ENSSSCG00000011551	TADA3	5.41856	5.73452	0.958266	0.0434653	nochange
TCONS_00048884	0	0.642246	1.5506e-05	4.64288	up	ENSSSCG00000011547	CPNE9	--	--	--	--	--
TCONS_00048884	0	0.642246	1.5506e-05	4.64288	up	ENSSSCG00000011550	CAMK1	2.11613	4.90674	0.0121174	1.15734	up
TCONS_00048884	0	0.642246	1.5506e-05	4.64288	up	ENSSSCG00000011557	CIDE-C	8.05501	5.73702	0.74648	-0.523918	nochange
TCONS_00048884	0	0.642246	1.5506e-05	4.64288	up	ENSSSCG00000011556	IL17RE	0.517443	0.2295	0.73867	-1.12263	down
TCONS_00048884	0	0.642246	1.5506e-05	4.64288	up	ENSSSCG00000011548	BRPF1	2.59019	2.64292	0.95889	-0.00894108	nochange
TCONS_00048884	0	0.642246	1.5506e-05	4.64288	up	ENSSSCG00000011553	--	0.898704	0.882614	0.950204	-0.0633266	nochange
TCONS_00048884	0	0.642246	1.5506e-05	4.64288	up	ENSSSCG00000011552	ARPC4	15.0162	16.8054	0.979978	0.12421	nochange
TCONS_00048884	0	0.642246	1.5506e-05	4.64288	up	ENSSSCG00000011558	JAGN1	28.371	25.2326	0.961748	-0.206775	nochange
TCONS_00048884	0	0.642246	1.5506e-05	4.64288	up	ENSSSCG00000011555	RPUSD3	3.11804	3.14059	0.951159	-0.0272504	nochange
TCONS_00067834	0	0.239127	1.5506e-05	4.64288	up	ENSSSCG00000009892	--	--	--	--	--	--
TCONS_00067834	0	0.239127	1.5506e-05	4.64288	up	ENSSSCG00000009889	ALDH2	816.809	838.418	0.998435	-0.000393579	nochange
TCONS_00120899	0	0.543178	1.5506e-05	4.64288	up	ENSSSCG00000023487	MSLNL	--	--	--	--	--
TCONS_00120899	0	0.543178	1.5506e-05	4.64288	up	ENSSSCG00000008004	FAM173A	--	--	--	--	--
TCONS_00120899	0	0.543178	1.5506e-05	4.64288	up	ENSSSCG00000008006	FBXL16	0.085226	0.289146	0.578068	1.52785	up
TCONS_00120899	0	0.543178	1.5506e-05	4.64288	up	ENSSSCG00000008002	NARFL	6.42814	4.58022	0.730558	-0.525454	nochange
TCONS_00120899	0	0.543178	1.5506e-05	4.64288	up	ENSSSCG00000008011	GNG13	--	--	--	--	--
TCONS_00120899	0	0.543178	1.5506e-05	4.64288	up	ENSSSCG00000008010	CHTF18	1.13868	1.47236	0.916719	0.327446	nochange
TCONS_00120899	0	0.543178	1.5506e-05	4.64288	up	ENSSSCG00000008009	LMF1	9.85511	14.7176	0.69729	0.538862	nochange
TCONS_00120899	0	0.543178	1.5506e-05	4.64288	up	ENSSSCG00000008003	HAGHL	6.83924	11.9938	0.130496	0.770564	nochange
TCONS_00120899	0	0.543178	1.5506e-05	4.64288	up	ENSSSCG00000008001	MSLN	0.975103	0.110802	0.0034082	-2.72825	down
TCONS_00120899	0	0.543178	1.5506e-05	4.64288	up	ENSSSCG00000008005	METRN	--	--	--	--	--
TCONS_00120899	0	0.543178	1.5506e-05	4.64288	up	ENSSSCG00000008000	RPUSD1	5.14323	5.8443	0.950522	0.145435	nochange
TCONS_00193210	0	0.415418	1.5506e-05	4.64288	up	ENSSSCG00000028293	RCOR3	3.4643	2.60405	0.831741	-0.447052	nochange
TCONS_00193210	0	0.415418	1.5506e-05	4.64288	up	ENSSSCG00000021747	--	--	--	--	--	--
TCONS_00196619	0	0.189848	1.5506e-05	4.64288	up	ENSSSCG00000026547	SLC45A3	1.37866	2.37744	0.388217	0.739718	nochange
TCONS_00196619	0	0.189848	1.5506e-05	4.64288	up	ENSSSCG00000025182	ELK4	12.9229	13.389	0.98959	0.0130496	nochange
TCONS_00196619	0	0.189848	1.5506e-05	4.64288	up	ENSSSCG00000026269	RAB7L1	7.89566	8.07304	0.968146	-0.0059968	nochange
TCONS_00196619	0	0.189848	1.5506e-05	4.64288	up	ENSSSCG00000020783	SLC41A1	0.536348	0.534227	0.954088	-0.0427218	nochange
TCONS_00049389	0	0.452463	2.28683e-05	4.59255	up	ENSSSCG00000023993	CD96	0.858129	0.72237	0.94734	-0.276753	nochange
TCONS_00049468	0	0.229857	2.28683e-05	4.59255	up	ENSSSCG00000011999	CADM2	0.25509	1.06716	1.6539e-08	1.99257	up
TCONS_00049468	0	0.229857	2.28683e-05	4.59255	up	ENSSSCG00000015063	CADM1	3.31579	6.15963	0.055481	0.851963	nochange
TCONS_00078369	0	2.51728	2.28683e-05	4.59255	up	ENSSSCG00000003005	AXL	4.95053	6.89309	0.837603	0.437337	nochange
TCONS_00078772	0	0.5258	2.28683e-05	4.59255	up	ENSSSCG00000016175	MREG	--	--	--	--	--
TCONS_00091051	0	0.415866	2.28683e-05	4.59255	up	ENSSSCG00000017102	PAPD7	2.74206	3.45815	0.919669	0.294806	nochange
TCONS_00094148	0	0.638538	2.28683e-05	4.59255	up	ENSSSCG00000007077	ESF1	4.70997	5.38057	0.954058	0.1533	nochange
TCONS_00189625	0	0.408693	2.28683e-05	4.59255	up	ENSSSCG00000015317	FAM133B	6.42795	5.40225	0.930643	-0.287798	nochange
TCONS_00189625	0	0.408693	2.28683e-05	4.59255	up	ENSSSCG00000031033	FAM133A	--	--	--	--	--
TCONS_00207558	0	0.49862	2.28683e-05	4.59255	up	ENSSSCG00000023665	FBXO25	4.15605	3.57302	0.929304	-0.254015	nochange
TCONS_00030235	0	0.640413	2.28683e-05	4.59255	up	ENSSSCG00000023265	--	--	--	--	--	--
TCONS_00049389	0	0.452463	2.28683e-05	4.59255	up	ENSSSCG00000011935	--	--	--	--	--	--
TCONS_00060039	0	2.37469	2.28683e-05	4.59255	up	ENSSSCG00000026362	HES1	7.51339	3.95231	0.0426178	-0.956613	nochange
TCONS_00087336	0	0.934806	2.28683e-05	4.59255	up	ENSSSCG00000016845	NUP155	8.09093	7.32453	0.966068	-0.181289	nochange
TCONS_00094148	0	0.638538	2.28683e-05	4.59255	up	ENSSSCG00000007076	NDUFAF5	4.84411	4.56679	0.94719	-0.121437	nochange
TCONS_00189625	0	0.408693	2.28683e-05	4.59255	up	ENSSSCG00000015315	RBM48	1.96669	2.16546	0.962915	0.1005	nochange
TCONS_00189625	0	0.408693	2.28683e-05	4.59255	up	ENSSSCG00000015316	--	--	--	--	--	--
TCONS_00189625	0	0.408693	2.28683e-05	4.59255	up	ENSSSCG00000029967	PEX1	18.7435	12.7719	0.676162	-0.590936	nochange
TCONS_00194244	0	2.26138	2.28683e-05	4.59255	up	ENSSSCG00000022902	--	1.76853	1.85209	0.951037	0.0281433	nochange
TCONS_00194244	0	2.26138	2.28683e-05	4.59255	up	ENSSSCG00000014861	MOGAT2	--	--	--	--	--
TCONS_00213825	0	0.733008	2.28683e-05	4.59255	up	ENSSSCG00000009388	KCNRG	--	--	--	--	--
TCONS_00213825	0	0.733008	2.28683e-05	4.59255	up	ENSSSCG00000009389	TRIM13	3.69693	3.08063	0.920795	-0.297339	nochange
TCONS_00156542	0	0.35872	3.39444e-05	4.5404	up	ENSSSCG00000029518	RIOK3	17.324	16.2818	0.969359	-0.127313	nochange
TCONS_00156542	0	0.35872	3.39444e-05	4.5404	up	ENSSSCG00000021424	--	3.87468	5.21002	0.91017	0.38123	nochange
TCONS_00049340	0.159785	7.85475	9.06503e-07	4.41372	up	ENSSSCG00000024904	SEC22A	5.16687	3.92501	0.844939	-0.432749	nochange
TCONS_00037404	0.0295255	0.945112	1.66661e-07	4.26326	up	ENSSSCG00000018046	SLC47A1	--	--	--	--	--
TCONS_00037404	0.0295255	0.945112	1.66661e-07	4.26326	up	ENSSSCG00000018050	--	--	--	--	--	--
TCONS_00037404	0.0295255	0.945112	1.66661e-07	4.26326	up	ENSSSCG00000018044	ALDH3A1	--	--	--	--	--
TCONS_00037404	0.0295255	0.945112	1.66661e-07	4.26326	up	ENSSSCG00000018045	--	1.58309	2.44636	0.593042	0.587242	nochange
TCONS_00037318	0.119568	3.32618	1.78245e-08	4.256	up	ENSSSCG00000017887	XAF1	5.40125	24.7904	1.11022e-16	2.15479	up
TCONS_00037318	0.119568	3.32618	1.78245e-08	4.256	up	ENSSSCG00000017885	SMTNL2	--	--	--	--	--
TCONS_00037318	0.119568	3.32618	1.78245e-08	4.256	up	ENSSSCG00000017886	FBXO39	--	--	--	--	--
TCONS_00037318	0.119568	3.32618	1.78245e-08	4.256	up	ENSSSCG00000017891	TXNDC17	90.8612	153.215	0.270489	0.714968	nochange
TCONS_00037318	0.119568	3.32618	1.78245e-08	4.256	up	ENSSSCG00000027100	MED31	9.31803	8.59917	0.951486	-0.153106	nochange
TCONS_00037318	0.119568	3.32618	1.78245e-08	4.256	up	ENSSSCG00000017888	SLC13A5	2.82164	12.4775	1.11022e-16	2.10302	up
TCONS_00170062	0.110093	2.83186	3.0025e-09	4.25147	up	ENSSSCG00000021294	--	--	--	--	--	--
TCONS_00170062	0.110093	2.83186	3.0025e-09	4.25147	up	ENSSSCG00000002542	DIO3	0.476544	0.964388	0.735142	0.928819	nochange
TCONS_00170062	0.110093	2.83186	3.0025e-09	4.25147	up	ENSSSCG00000002543	--	--	--	--	--	--
TCONS_00191505	0.0227969	0.599422	4.15824e-08	4.17602	up	ENSSSCG00000014967	FAM76B	2.39811	3.36809	0.825176	0.449772	nochange
TCONS_00011281	0.0765286	1.64979	2.30216e-10	4.15005	up	ENSSSCG00000004730	TMEM87A	13.1929	16.1255	0.960935	0.25113	nochange
TCONS_00190916	0.0409183	1.49691	3.07915e-05	4.0005	up	ENSSSCG00000015654	IL20	--	--	--	--	--
TCONS_00190916	0.0409183	1.49691	3.07915e-05	4.0005	up	ENSSSCG00000026151	--	--	--	--	--	--
TCONS_00190916	0.0409183	1.49691	3.07915e-05	4.0005	up	ENSSSCG00000015652	IL10	1.00527	1.25653	0.955127	0.270972	nochange
TCONS_00190916	0.0409183	1.49691	3.07915e-05	4.0005	up	ENSSSCG00000015653	IL19	--	--	--	--	--
TCONS_00205854	0.0631708	2.09432	8.84327e-05	3.86373	up	ENSSSCG00000028442	--	4.76566	9.82483	0.0706868	0.991204	nochange
TCONS_00193137	0.0585613	1.27202	2.38158e-05	3.71772	up	ENSSSCG00000022742	PRDX6	145.617	102.761	0.920895	-0.540872	nochange
TCONS_00193137	0.0585613	1.27202	2.38158e-05	3.71772	up	ENSSSCG00000015489	SLC9C2	0.558673	0.130351	0.000201327	-2.04079	down
TCONS_00030278	0.0599024	1.16418	8.29499e-05	3.56231	up	ENSSSCG00000009328	--	3.94393	3.44641	0.936088	-0.229164	nochange
TCONS_00218158	0.165269	2.70811	2.34923e-05	3.5082	up	ENSSSCG00000012732	--	1.42871	3.83422	0.0167004	1.34645	up
TCONS_00218158	0.165269	2.70811	2.34923e-05	3.5082	up	ENSSSCG00000012736	--	--	--	--	--	--
TCONS_00218158	0.165269	2.70811	2.34923e-05	3.5082	up	ENSSSCG00000012735	--	--	--	--	--	--
TCONS_00218158	0.165269	2.70811	2.34923e-05	3.5082	up	ENSSSCG00000012734	--	--	--	--	--	--
TCONS_00218158	0.165269	2.70811	2.34923e-05	3.5082	up	ENSSSCG00000012731	--	23.5005	24.5103	0.988763	0.0226183	nochange
TCONS_00218158	0.165269	2.70811	2.34923e-05	3.5082	up	ENSSSCG00000012733	--	--	--	--	--	--
TCONS_00218158	0.165269	2.70811	2.34923e-05	3.5082	up	ENSSSCG00000012739	TMEM185A	1.74899	2.65942	0.757688	0.55907	nochange
TCONS_00190743	0.23996	2.87493	9.9957e-10	3.46776	up	ENSSSCG00000026203	--	0.736007	1.6984	0.301852	1.12215	up
TCONS_00190743	0.23996	2.87493	9.9957e-10	3.46776	up	ENSSSCG00000025102	--	2.80548	3.22215	0.958537	0.161186	nochange
TCONS_00190743	0.23996	2.87493	9.9957e-10	3.46776	up	ENSSSCG00000015059	--	--	--	--	--	--
TCONS_00068339	0.168959	1.93157	7.67122e-08	3.34268	up	ENSSSCG00000010569	MGEA5	21.0862	23.0008	0.987181	0.0872697	nochange
TCONS_00068339	0.168959	1.93157	7.67122e-08	3.34268	up	ENSSSCG00000029192	--	--	--	--	--	--
TCONS_00068339	0.168959	1.93157	7.67122e-08	3.34268	up	ENSSSCG00000010570	KCNIP2	--	--	--	--	--
TCONS_00068339	0.168959	1.93157	7.67122e-08	3.34268	up	ENSSSCG00000028383	--	--	--	--	--	--
TCONS_00068339	0.168959	1.93157	7.67122e-08	3.34268	up	ENSSSCG00000010568	NPM3	3.26334	1.60687	0.390667	-1.02437	down
TCONS_00134416	0.0496659	0.823293	0.000430992	3.34106	up	ENSSSCG00000006374	CD244	1.67306	3.21885	0.114399	0.895793	nochange
TCONS_00134416	0.0496659	0.823293	0.000430992	3.34106	up	ENSSSCG00000006378	SLAMF7	2.3141	2.53092	0.951975	0.0904624	nochange
TCONS_00134416	0.0496659	0.823293	0.000430992	3.34106	up	ENSSSCG00000006376	--	0.151221	0.584234	0.0380132	1.77355	up
TCONS_00134416	0.0496659	0.823293	0.000430992	3.34106	up	ENSSSCG00000028374	--	--	--	--	--	--
TCONS_00134416	0.0496659	0.823293	0.000430992	3.34106	up	ENSSSCG00000006375	LY9	5.4246	7.58488	0.838113	0.444097	nochange
TCONS_00179243	0.0733639	1.06236	9.71943e-05	3.33487	up	ENSSSCG00000008727	MSX1	2.1594	1.33248	0.719696	-0.716112	nochange
TCONS_00156371	0.0268536	0.414442	0.000857672	3.24209	up	ENSSSCG00000003455	--	0.359399	1.04139	0.0419059	1.4336	up
TCONS_00156371	0.0268536	0.414442	0.000857672	3.24209	up	ENSSSCG00000003456	FHAD1	--	--	--	--	--
TCONS_00156371	0.0268536	0.414442	0.000857672	3.24209	up	ENSSSCG00000027215	CTRC	--	--	--	--	--
TCONS_00156371	0.0268536	0.414442	0.000857672	3.24209	up	ENSSSCG00000003458	EFHD2	16.7191	16.9119	0.976428	-0.0214825	nochange
TCONS_00164907	0.0305669	0.384391	6.23746e-05	3.23823	up	ENSSSCG00000003580	EYA3	3.84486	4.39445	0.961423	0.15424	nochange
TCONS_00164907	0.0305669	0.384391	6.23746e-05	3.23823	up	ENSSSCG00000030623	XKR8	0.553309	0.515023	0.95619	-0.136733	nochange
TCONS_00164907	0.0305669	0.384391	6.23746e-05	3.23823	up	ENSSSCG00000003582	SMPDL3B	238.218	212.156	0.993304	-0.205194	nochange
TCONS_00164907	0.0305669	0.384391	6.23746e-05	3.23823	up	ENSSSCG00000003583	RPA2	6.75679	7.71937	0.952902	0.153355	nochange
TCONS_00164907	0.0305669	0.384391	6.23746e-05	3.23823	up	ENSSSCG00000003584	THEMIS2	1.50484	2.56168	0.439776	0.720992	nochange
TCONS_00008713	0.219214	2.1792	3.63333e-08	3.19433	up	ENSSSCG00000027232	FAM169B	0.487609	3.9181	0	2.9224	up
TCONS_00008713	0.219214	2.1792	3.63333e-08	3.19433	up	ENSSSCG00000027431	--	--	--	--	--	--
TCONS_00033618	0.0731107	1.08656	0.00121764	3.18994	up	ENSSSCG00000009328	--	3.94393	3.44641	0.936088	-0.229164	nochange
TCONS_00107954	0.0832841	1.23775	0.00121764	3.18994	up	ENSSSCG00000025831	NREP	8.36378	8.87859	0.963921	0.0479327	nochange
TCONS_00066043	0.320295	3.7532	0.00013908	3.13908	up	ENSSSCG00000009677	--	--	--	--	--	--
TCONS_00066043	0.320295	3.7532	0.00013908	3.13908	up	ENSSSCG00000009676	ZNF395	7.7023	8.1606	0.974769	0.0452359	nochange
TCONS_00179953	0.297229	2.6995	2.9607e-08	3.08941	up	ENSSSCG00000030377	IL27	--	--	--	--	--
TCONS_00179953	0.297229	2.6995	2.9607e-08	3.08941	up	ENSSSCG00000026320	SPINK2	1.26864	2.80552	0.817381	1.02144	up
TCONS_00179953	0.297229	2.6995	2.9607e-08	3.08941	up	ENSSSCG00000008898	HOPX	61.695	63.3206	0.984387	-0.000542537	nochange
TCONS_00107065	0.853708	7.76342	1.88397e-07	3.06353	up	ENSSSCG00000014368	--	0.593487	16.1489	0	4.6869	up
TCONS_00107065	0.853708	7.76342	1.88397e-07	3.06353	up	ENSSSCG00000014369	CD14	220.038	268.099	0.990834	0.246903	nochange
TCONS_00107065	0.853708	7.76342	1.88397e-07	3.06353	up	ENSSSCG00000014374	DND1	--	--	--	--	--
TCONS_00107065	0.853708	7.76342	1.88397e-07	3.06353	up	ENSSSCG00000014376	HARS2	16.2629	18.1474	0.978299	0.119963	nochange
TCONS_00107065	0.853708	7.76342	1.88397e-07	3.06353	up	ENSSSCG00000014371	--	95.5105	105.168	0.978141	0.100764	nochange
TCONS_00107065	0.853708	7.76342	1.88397e-07	3.06353	up	ENSSSCG00000014375	HARS	13.4961	10.1158	0.832381	-0.45257	nochange
TCONS_00107065	0.853708	7.76342	1.88397e-07	3.06353	up	ENSSSCG00000014370	TMCO6	3.06833	2.04546	0.666194	-0.615799	nochange
TCONS_00107065	0.853708	7.76342	1.88397e-07	3.06353	up	ENSSSCG00000020835	EIF4EBP3	--	--	--	--	--
TCONS_00107065	0.853708	7.76342	1.88397e-07	3.06353	up	ENSSSCG00000014372	WDR55	18.1885	19.0767	0.981851	0.0306826	nochange
TCONS_00107065	0.853708	7.76342	1.88397e-07	3.06353	up	ENSSSCG00000014365	SRA1	5.73178	7.00208	0.951384	0.250154	nochange
TCONS_00107065	0.853708	7.76342	1.88397e-07	3.06353	up	ENSSSCG00000014366	APBB3	--	--	--	--	--
TCONS_00107065	0.853708	7.76342	1.88397e-07	3.06353	up	ENSSSCG00000029158	ZMAT2	--	--	--	--	--
TCONS_00107065	0.853708	7.76342	1.88397e-07	3.06353	up	ENSSSCG00000014367	SLC35A4	--	--	--	--	--
TCONS_00035497	0.671838	5.95712	2.99036e-08	3.0603	up	ENSSSCG00000030082	--	4.89121	12.1035	3.03913e-05	1.26465	up
TCONS_00035497	0.671838	5.95712	2.99036e-08	3.0603	up	ENSSSCG00000026473	--	14.8884	33.6037	0.000201055	1.13565	up
TCONS_00035497	0.671838	5.95712	2.99036e-08	3.0603	up	ENSSSCG00000029335	--	--	--	--	--	--
TCONS_00035497	0.671838	5.95712	2.99036e-08	3.0603	up	ENSSSCG00000027531	--	--	--	--	--	--
TCONS_00035497	0.671838	5.95712	2.99036e-08	3.0603	up	ENSSSCG00000017257	--	0.505198	0.40912	0.929021	-0.334088	nochange
TCONS_00035497	0.671838	5.95712	2.99036e-08	3.0603	up	ENSSSCG00000029730	--	22.8777	18.6671	0.937501	-0.330964	nochange
TCONS_00035497	0.671838	5.95712	2.99036e-08	3.0603	up	ENSSSCG00000027336	--	10.9181	8.99015	0.911627	-0.315747	nochange
TCONS_00035497	0.671838	5.95712	2.99036e-08	3.0603	up	ENSSSCG00000029730	--	22.8777	18.6671	0.937501	-0.330964	nochange
TCONS_00035497	0.671838	5.95712	2.99036e-08	3.0603	up	ENSSSCG00000017257	--	0.505198	0.40912	0.929021	-0.334088	nochange
TCONS_00035497	0.671838	5.95712	2.99036e-08	3.0603	up	ENSSSCG00000029009	--	13.2043	38.4749	1.03031e-06	1.49542	up
TCONS_00035497	0.671838	5.95712	2.99036e-08	3.0603	up	ENSSSCG00000026094	--	2.98995	4.2305	0.818437	0.459521	nochange
TCONS_00035497	0.671838	5.95712	2.99036e-08	3.0603	up	ENSSSCG00000027891	--	--	--	--	--	--
TCONS_00048447	0.0901595	1.06507	0.000810392	3.05082	up	ENSSSCG00000011234	CMTM7	3.17588	7.41948	0.00517534	1.17124	up
TCONS_00172345	0.183919	2.17268	0.000810392	3.05082	up	ENSSSCG00000001408	AIF1	26.7474	46.5247	0.153415	0.758491	nochange
TCONS_00048447	0.0901595	1.06507	0.000810392	3.05082	up	ENSSSCG00000011233	DYNC1LI1	9.07714	8.87838	0.965085	-0.0697796	nochange
TCONS_00172345	0.183919	2.17268	0.000810392	3.05082	up	ENSSSCG00000001414	CSNK2B-LY6G5B	10.346	11.5296	0.952767	0.117498	nochange
TCONS_00172345	0.183919	2.17268	0.000810392	3.05082	up	ENSSSCG00000001411	APOM	136.416	201.446	0.845501	0.524017	nochange
TCONS_00172345	0.183919	2.17268	0.000810392	3.05082	up	ENSSSCG00000001409	PRRC2A	7.07113	6.4389	0.971167	-0.172933	nochange
TCONS_00172345	0.183919	2.17268	0.000810392	3.05082	up	ENSSSCG00000023018	MCCD1	--	--	--	--	--
TCONS_00172345	0.183919	2.17268	0.000810392	3.05082	up	ENSSSCG00000001416	LY6G5C	--	--	--	--	--
TCONS_00172345	0.183919	2.17268	0.000810392	3.05082	up	ENSSSCG00000001405	LTB	0.851095	4.40725	3.69883e-07	2.25194	up
TCONS_00172345	0.183919	2.17268	0.000810392	3.05082	up	ENSSSCG00000001401	ATP6V1G2	--	--	--	--	--
TCONS_00172345	0.183919	2.17268	0.000810392	3.05082	up	ENSSSCG00000001402	NFKBIL1	9.28998	15.5184	0.295317	0.699493	nochange
TCONS_00172345	0.183919	2.17268	0.000810392	3.05082	up	ENSSSCG00000024161	SLA-7	--	--	--	--	--
TCONS_00172345	0.183919	2.17268	0.000810392	3.05082	up	ENSSSCG00000001403	LTA	--	--	--	--	--
TCONS_00172345	0.183919	2.17268	0.000810392	3.05082	up	ENSSSCG00000030882	LST1	9.15553	20.9582	0.000961727	1.14955	up
TCONS_00172345	0.183919	2.17268	0.000810392	3.05082	up	ENSSSCG00000001410	BAG6	15.7514	12.8456	0.945901	-0.331849	nochange
TCONS_00172345	0.183919	2.17268	0.000810392	3.05082	up	ENSSSCG00000001404	TNF	0.107879	0.876475	0.00418485	2.57773	up
TCONS_00172345	0.183919	2.17268	0.000810392	3.05082	up	ENSSSCG00000001412	C7H6ORF47	8.85691	8.17383	0.958666	-0.153343	nochange
TCONS_00172345	0.183919	2.17268	0.000810392	3.05082	up	ENSSSCG00000001417	ABHD16A	18.5593	17.1349	0.952981	-0.152556	nochange
TCONS_00172345	0.183919	2.17268	0.000810392	3.05082	up	ENSSSCG00000001400	DDX39B	20.0446	19.7718	0.976339	-0.0577404	nochange
TCONS_00172345	0.183919	2.17268	0.000810392	3.05082	up	ENSSSCG00000001413	BAT4	8.80345	12.327	0.84028	0.446352	nochange
TCONS_00172345	0.183919	2.17268	0.000810392	3.05082	up	ENSSSCG00000001398	SLA-6	9.29727	15.3715	0.319488	0.685371	nochange
TCONS_00172345	0.183919	2.17268	0.000810392	3.05082	up	ENSSSCG00000030725	LY6G5B	--	--	--	--	--
TCONS_00197601	1.93839	16.6819	5.92916e-09	3.04652	up	ENSSSCG00000014945	TAF1D	6.53766	9.5626	0.762773	0.509374	nochange
TCONS_00197601	1.93839	16.6819	5.92916e-09	3.04652	up	ENSSSCG00000014947	--	--	--	--	--	--
TCONS_00126646	0.717525	6.38651	2.26829e-06	2.99339	up	ENSSSCG00000025836	SULT1C4	13.5514	33.3611	1.14438e-05	1.26006	up
TCONS_00126646	0.717525	6.38651	2.26829e-06	2.99339	up	ENSSSCG00000028691	SULT1C3	0.426282	1.08882	0.165618	1.25882	up
TCONS_00126646	0.717525	6.38651	2.26829e-06	2.99339	up	ENSSSCG00000022153	SULT1C2	6.06752	4.05483	0.54191	-0.61655	nochange
TCONS_00126646	0.717525	6.38651	2.26829e-06	2.99339	up	ENSSSCG00000008138	GCC2	19.6207	16.5599	0.974835	-0.282585	nochange
TCONS_00024220	0.394553	3.51826	1.34809e-05	2.9542	up	ENSSSCG00000011055	MRPL51	--	--	--	--	--
TCONS_00030683	0.0869337	0.834825	0.000307248	2.92312	up	ENSSSCG00000024103	ADPRHL1	5.03466	3.39823	0.564697	-0.60371	nochange
TCONS_00030683	0.0869337	0.834825	0.000307248	2.92312	up	ENSSSCG00000009561	ATP4B	--	--	--	--	--
TCONS_00030683	0.0869337	0.834825	0.000307248	2.92312	up	ENSSSCG00000009560	--	6.41969	6.4513	0.961153	-0.0308419	nochange
TCONS_00030683	0.0869337	0.834825	0.000307248	2.92312	up	ENSSSCG00000009562	GRK1	--	--	--	--	--
TCONS_00030683	0.0869337	0.834825	0.000307248	2.92312	up	ENSSSCG00000009563	TMCO3	5.74692	5.05076	0.94621	-0.22351	nochange
TCONS_00219165	0.426307	3.89889	0.000182395	2.89803	up	ENSSSCG00000012138	ACE2	1.7191	1.67809	0.950022	-0.0718037	nochange
TCONS_00219165	0.426307	3.89889	0.000182395	2.89803	up	ENSSSCG00000012137	BMX	16.4046	22.0749	0.928263	0.389834	nochange
TCONS_00007232	0.403917	3.08228	3.85978e-07	2.84365	up	ENSSSCG00000004799	ZNF770	3.01478	2.71811	0.946224	-0.186492	nochange
TCONS_00190787	0.147238	1.29049	0.000293651	2.83812	up	ENSSSCG00000015097	DDX6	35.3248	37.6468	0.992906	0.0537618	nochange
TCONS_00190787	0.147238	1.29049	0.000293651	2.83812	up	ENSSSCG00000015100	UPK2	--	--	--	--	--
TCONS_00190787	0.147238	1.29049	0.000293651	2.83812	up	ENSSSCG00000015098	CXCR5	--	--	--	--	--
TCONS_00190787	0.147238	1.29049	0.000293651	2.83812	up	ENSSSCG00000015099	BCL9L	1.83502	1.28591	0.68324	-0.548992	nochange
TCONS_00179949	0.104863	0.959044	0.00177972	2.79272	up	ENSSSCG00000008893	REST	2.92355	2.57353	0.94759	-0.221241	nochange
TCONS_00179949	0.104863	0.959044	0.00177972	2.79272	up	ENSSSCG00000008896	--	0.199602	1.10885	3.70307e-07	2.33859	up
TCONS_00179720	0.146592	1.17311	9.41999e-05	2.78494	up	ENSSSCG00000009243	THAP9	2.50743	1.64372	0.484315	-0.643859	nochange
TCONS_00179720	0.146592	1.17311	9.41999e-05	2.78494	up	ENSSSCG00000026839	--	--	--	--	--	--
TCONS_00179720	0.146592	1.17311	9.41999e-05	2.78494	up	ENSSSCG00000009242	LIN54	7.25388	5.36761	0.819787	-0.471375	nochange
TCONS_00108097	0.0834317	0.739198	0.00239419	2.74855	up	ENSSSCG00000014356	DNAJC18	1.73185	3.26026	0.0779795	0.8684	nochange
TCONS_00108097	0.0834317	0.739198	0.00239419	2.74855	up	ENSSSCG00000014357	CXXC5	10.7693	9.79377	0.960174	-0.174577	nochange
TCONS_00108097	0.0834317	0.739198	0.00239419	2.74855	up	ENSSSCG00000024934	--	1.19553	3.48678	0.640018	1.36071	up
TCONS_00108097	0.0834317	0.739198	0.00239419	2.74855	up	ENSSSCG00000014351	ECSCR	0.976625	1.80455	0.819372	0.806295	nochange
TCONS_00108097	0.0834317	0.739198	0.00239419	2.74855	up	ENSSSCG00000014359	--	--	--	--	--	--
TCONS_00108097	0.0834317	0.739198	0.00239419	2.74855	up	ENSSSCG00000014349	TMEM173	2.05656	4.65153	0.0050438	1.1278	up
TCONS_00108097	0.0834317	0.739198	0.00239419	2.74855	up	ENSSSCG00000014350	--	--	--	--	--	--
TCONS_00049071	0.106068	0.783517	4.2234e-05	2.71965	up	ENSSSCG00000011703	TM4SF4	97.2981	105.784	0.987844	0.08252	nochange
TCONS_00209591	0.261574	2.09325	0.000778887	2.71027	up	ENSSSCG00000028419	--	3.5659	3.53626	0.950604	-0.0494573	nochange
TCONS_00209591	0.261574	2.09325	0.000778887	2.71027	up	ENSSSCG00000000078	--	4.28718	4.34103	0.960725	-0.0199614	nochange
TCONS_00209591	0.261574	2.09325	0.000778887	2.71027	up	ENSSSCG00000010107	MED15	2.79576	2.27652	0.905404	-0.332051	nochange
TCONS_00209591	0.261574	2.09325	0.000778887	2.71027	up	ENSSSCG00000012741	MAMLD1	0.568585	0.229931	0.579084	-1.24977	down
TCONS_00209591	0.261574	2.09325	0.000778887	2.71027	up	ENSSSCG00000007951	CREBBP	6.73678	5.70802	0.959993	-0.276784	nochange
TCONS_00209591	0.261574	2.09325	0.000778887	2.71027	up	ENSSSCG00000017917	MINK	6.93408	6.59436	0.970984	-0.110315	nochange
TCONS_00179245	0.128409	1.10099	0.003229	2.70299	up	ENSSSCG00000008725	CYTL1	--	--	--	--	--
TCONS_00179245	0.128409	1.10099	0.003229	2.70299	up	ENSSSCG00000008727	MSX1	2.1594	1.33248	0.719696	-0.716112	nochange
TCONS_00012461	0.310667	2.42692	0.000998762	2.67645	up	ENSSSCG00000004820	LINS	5.38472	5.06154	0.956514	-0.126802	nochange
TCONS_00012461	0.310667	2.42692	0.000998762	2.67645	up	ENSSSCG00000004821	ASB7	4.95886	4.34095	0.950079	-0.229385	nochange
TCONS_00037381	0.0807696	0.646359	0.00197592	2.66786	up	ENSSSCG00000029448	TMEM220	11.1323	11.5324	0.973978	0.0128521	nochange
TCONS_00037381	0.0807696	0.646359	0.00197592	2.66786	up	ENSSSCG00000018007	MYH3	--	--	--	--	--
TCONS_00037381	0.0807696	0.646359	0.00197592	2.66786	up	ENSSSCG00000018009	ADPRM	4.5165	3.72536	0.912725	-0.313112	nochange
TCONS_00037381	0.0807696	0.646359	0.00197592	2.66786	up	ENSSSCG00000018003	--	0.189912	0.189903	0.968322	-0.035862	nochange
TCONS_00009300	0.158352	1.16377	0.000875395	2.62176	up	ENSSSCG00000005703	PRDM12	--	--	--	--	--
TCONS_00009300	0.158352	1.16377	0.000875395	2.62176	up	ENSSSCG00000005702	FUBP3	20.3626	21.9046	0.982161	0.0671759	nochange
TCONS_00194441	5.22047	33.3827	1.17027e-06	2.61553	up	ENSSSCG00000014945	TAF1D	6.53766	9.5626	0.762773	0.509374	nochange
TCONS_00194441	5.22047	33.3827	1.17027e-06	2.61553	up	ENSSSCG00000014947	--	--	--	--	--	--
TCONS_00134501	0.200639	1.60562	0.00591547	2.60731	up	ENSSSCG00000006698	BCL9	0.663868	0.655101	0.950841	-0.0562986	nochange
TCONS_00134501	0.200639	1.60562	0.00591547	2.60731	up	ENSSSCG00000006696	GJA5	1.57184	1.61799	0.951271	0.00363731	nochange
TCONS_00134501	0.200639	1.60562	0.00591547	2.60731	up	ENSSSCG00000006697	ACP6	28.8368	20.9928	0.817606	-0.495356	nochange
TCONS_00065202	0.384428	2.69969	0.001399	2.55786	up	ENSSSCG00000009747	STX2	2.49586	1.84345	0.829882	-0.470251	nochange
TCONS_00065202	0.384428	2.69969	0.001399	2.55786	up	ENSSSCG00000009746	RAN	49.7592	49.0684	0.98933	-0.0582077	nochange
TCONS_00049142	0.046849	0.36152	0.00803244	2.55698	up	ENSSSCG00000030467	PHC3	4.76751	3.47719	0.779334	-0.491442	nochange
TCONS_00049142	0.046849	0.36152	0.00803244	2.55698	up	ENSSSCG00000026357	GPR160	--	--	--	--	--
TCONS_00049144	0.0641607	0.440097	0.000963134	2.54828	up	ENSSSCG00000030467	PHC3	4.76751	3.47719	0.779334	-0.491442	nochange
TCONS_00049144	0.0641607	0.440097	0.000963134	2.54828	up	ENSSSCG00000027035	--	--	--	--	--	--
TCONS_00049144	0.0641607	0.440097	0.000963134	2.54828	up	ENSSSCG00000026357	GPR160	--	--	--	--	--
TCONS_00156526	0.0416224	0.304534	0.00453165	2.54294	up	ENSSSCG00000003686	--	1.00135	1.18488	0.938548	0.202751	nochange
TCONS_00156526	0.0416224	0.304534	0.00453165	2.54294	up	ENSSSCG00000021612	--	--	--	--	--	--
TCONS_00008007	0.188333	1.24877	0.000510684	2.5341	up	ENSSSCG00000005786	SNRPA1	9.02175	11.6346	0.908969	0.327066	nochange
TCONS_00008007	0.188333	1.24877	0.000510684	2.5341	up	ENSSSCG00000024959	--	6.80057	6.4951	0.950218	-0.103508	nochange
TCONS_00008007	0.188333	1.24877	0.000510684	2.5341	up	ENSSSCG00000005787	--	7.41669	5.21588	0.69407	-0.543659	nochange
TCONS_00167439	0.84691	5.30406	3.93255e-05	2.53266	up	ENSSSCG00000002543	--	--	--	--	--	--
TCONS_00167439	0.84691	5.30406	3.93255e-05	2.53266	up	ENSSSCG00000021294	--	--	--	--	--	--
TCONS_00167439	0.84691	5.30406	3.93255e-05	2.53266	up	ENSSSCG00000002542	DIO3	0.476544	0.964388	0.735142	0.928819	nochange
TCONS_00170267	0.317721	2.17934	0.00177281	2.52482	up	ENSSSCG00000001539	PPARD	3.34366	3.22672	0.954892	-0.0888971	nochange
TCONS_00170267	0.317721	2.17934	0.00177281	2.52482	up	ENSSSCG00000001543	RPL10A	440.88	454.174	0.995069	0.00479337	nochange
TCONS_00170267	0.317721	2.17934	0.00177281	2.52482	up	ENSSSCG00000001537	ZNF76	1.74731	1.95507	0.947047	0.122532	nochange
TCONS_00170267	0.317721	2.17934	0.00177281	2.52482	up	ENSSSCG00000025377	--	--	--	--	--	--
TCONS_00170267	0.317721	2.17934	0.00177281	2.52482	up	ENSSSCG00000001538	DEF6	1.04598	2.01847	0.302877	0.892194	nochange
TCONS_00170267	0.317721	2.17934	0.00177281	2.52482	up	ENSSSCG00000001544	TEAD3	1.27515	1.28485	0.951292	-0.0267059	nochange
TCONS_00170267	0.317721	2.17934	0.00177281	2.52482	up	ENSSSCG00000001546	FANCE	1.72267	2.0053	0.94158	0.179098	nochange
TCONS_00156757	0.577512	3.45241	4.16119e-06	2.51506	up	ENSSSCG00000003895	EFCAB14	21.3475	26.1681	0.980228	0.255551	nochange
TCONS_00156757	0.577512	3.45241	4.16119e-06	2.51506	up	ENSSSCG00000016706	HOXA2	--	--	--	--	--
TCONS_00156757	0.577512	3.45241	4.16119e-06	2.51506	up	ENSSSCG00000001066	RBM24	--	--	--	--	--
TCONS_00156757	0.577512	3.45241	4.16119e-06	2.51506	up	ENSSSCG00000015884	CD302	56.3336	63.4851	0.982535	0.134247	nochange
TCONS_00156757	0.577512	3.45241	4.16119e-06	2.51506	up	ENSSSCG00000021013	--	0.826628	0.258309	0.00596489	-1.64776	down
TCONS_00156757	0.577512	3.45241	4.16119e-06	2.51506	up	ENSSSCG00000015983	HOXD8	--	--	--	--	--
TCONS_00156757	0.577512	3.45241	4.16119e-06	2.51506	up	ENSSSCG00000003898	MKNK1	19.4855	35.4371	0.0696285	0.824007	nochange
TCONS_00156757	0.577512	3.45241	4.16119e-06	2.51506	up	ENSSSCG00000003897	MOB3C	2.89516	4.9596	0.234408	0.734931	nochange
TCONS_00156757	0.577512	3.45241	4.16119e-06	2.51506	up	ENSSSCG00000021808	TEX38	--	--	--	--	--
TCONS_00006535	0.07254	0.514159	0.00599894	2.49877	up	ENSSSCG00000030377	IL27	--	--	--	--	--
TCONS_00065651	0.239244	1.69575	0.00599894	2.49877	up	ENSSSCG00000009494	--	--	--	--	--	--
TCONS_00065651	0.239244	1.69575	0.00599894	2.49877	up	ENSSSCG00000027786	ZBTB21	1.58084	4.87268	1.21706e-08	1.58086	up
TCONS_00155905	0.192964	1.36772	0.00599894	2.49877	up	ENSSSCG00000026458	--	--	--	--	--	--
TCONS_00155905	0.192964	1.36772	0.00599894	2.49877	up	ENSSSCG00000024477	--	25.9584	41.1715	0.51667	0.624055	nochange
TCONS_00155905	0.192964	1.36772	0.00599894	2.49877	up	ENSSSCG00000024974	RPL13	303.711	391.708	0.983933	0.328944	nochange
TCONS_00155905	0.192964	1.36772	0.00599894	2.49877	up	ENSSSCG00000021971	DPEP1	--	--	--	--	--
TCONS_00155905	0.192964	1.36772	0.00599894	2.49877	up	ENSSSCG00000024687	FANCA	0.361953	0.628361	0.767173	0.732974	nochange
TCONS_00155905	0.192964	1.36772	0.00599894	2.49877	up	ENSSSCG00000025401	CDK10	5.98327	5.79578	0.972139	-0.083827	nochange
TCONS_00155905	0.192964	1.36772	0.00599894	2.49877	up	ENSSSCG00000029339	SPATA2L	--	--	--	--	--
TCONS_00155905	0.192964	1.36772	0.00599894	2.49877	up	ENSSSCG00000023677	CHMP1A	14.7691	16.9332	0.966341	0.158872	nochange
TCONS_00155905	0.192964	1.36772	0.00599894	2.49877	up	ENSSSCG00000022310	VPS9D1	1.13944	1.46307	0.914374	0.318554	nochange
TCONS_00155905	0.192964	1.36772	0.00599894	2.49877	up	ENSSSCG00000029228	ZNF276	3.88829	5.45563	0.839549	0.449354	nochange
TCONS_00031797	0.0446334	0.306154	0.00355938	2.49437	up	ENSSSCG00000029855	LHFP	4.64251	31.7034	7.77156e-16	2.68784	up
TCONS_00017487	0.293293	2.01178	0.00795439	2.45321	up	ENSSSCG00000004750	--	0.813318	2.61411	0.0967718	1.54417	up
TCONS_00017487	0.293293	2.01178	0.00795439	2.45321	up	ENSSSCG00000004748	NDUFAF1	15.0221	11.0396	0.793296	-0.480226	nochange
TCONS_00017487	0.293293	2.01178	0.00795439	2.45321	up	ENSSSCG00000004747	RTF1	5.7468	4.34276	0.846255	-0.440895	nochange
TCONS_00017487	0.293293	2.01178	0.00795439	2.45321	up	ENSSSCG00000024401	--	--	--	--	--	--
TCONS_00017487	0.293293	2.01178	0.00795439	2.45321	up	ENSSSCG00000004746	ITPKA	2.8188	6.98891	0.000330413	1.26118	up
TCONS_00179721	0.0803286	0.532631	0.0105622	2.40617	up	ENSSSCG00000009243	THAP9	2.50743	1.64372	0.484315	-0.643859	nochange
TCONS_00179721	0.0803286	0.532631	0.0105622	2.40617	up	ENSSSCG00000026839	--	--	--	--	--	--
TCONS_00179721	0.0803286	0.532631	0.0105622	2.40617	up	ENSSSCG00000009242	LIN54	7.25388	5.36761	0.819787	-0.471375	nochange
TCONS_00102009	2.01167	11.0743	2.25095e-05	2.38905	up	ENSSSCG00000016692	TAX1BP1	53.7696	63.6079	0.985321	0.204256	nochange
TCONS_00102009	2.01167	11.0743	2.25095e-05	2.38905	up	ENSSSCG00000016691	JAZF1	--	--	--	--	--
TCONS_00191557	0.167244	1.03792	0.00463998	2.38454	up	ENSSSCG00000025606	ATM	8.75205	9.54838	0.980898	0.0874736	nochange
TCONS_00191557	0.167244	1.03792	0.00463998	2.38454	up	ENSSSCG00000027597	--	6.26562	6.7192	0.952084	0.062225	nochange
TCONS_00081593	1.15263	6.70833	0.00142731	2.36206	up	ENSSSCG00000015985	HOXD3	--	--	--	--	--
TCONS_00081593	1.15263	6.70833	0.00142731	2.36206	up	ENSSSCG00000015986	HOXD1	--	--	--	--	--
TCONS_00052190	0.133938	0.747588	0.000468014	2.34657	up	ENSSSCG00000025053	RYBP	9.05087	7.56684	0.944921	-0.295868	nochange
TCONS_00155363	0.227009	1.32644	0.00299519	2.34089	up	ENSSSCG00000003250	--	--	--	--	--	--
TCONS_00155363	0.227009	1.32644	0.00299519	2.34089	up	ENSSSCG00000003248	--	8.59711	10.6146	0.959054	0.265668	nochange
TCONS_00155363	0.227009	1.32644	0.00299519	2.34089	up	ENSSSCG00000025665	--	--	--	--	--	--
TCONS_00155363	0.227009	1.32644	0.00299519	2.34089	up	ENSSSCG00000022388	DPRX	--	--	--	--	--
TCONS_00209581	0.808682	4.51977	0.00460336	2.27838	up	ENSSSCG00000021766	--	2.22651	5.00189	0.0175546	1.11332	up
TCONS_00170053	0.166533	0.874029	0.000435302	2.27752	up	ENSSSCG00000030377	IL27	--	--	--	--	--
TCONS_00170053	0.166533	0.874029	0.000435302	2.27752	up	ENSSSCG00000002543	--	--	--	--	--	--
TCONS_00170053	0.166533	0.874029	0.000435302	2.27752	up	ENSSSCG00000002542	DIO3	0.476544	0.964388	0.735142	0.928819	nochange
TCONS_00217143	0.740601	3.74695	0.000121471	2.25924	up	ENSSSCG00000028241	--	8.28366	14.3043	0.174853	0.747885	nochange
TCONS_00217143	0.740601	3.74695	0.000121471	2.25924	up	ENSSSCG00000012364	--	4.71781	8.35276	0.118628	0.783562	nochange
TCONS_00179722	0.226362	1.21627	0.0045614	2.23736	up	ENSSSCG00000030377	IL27	--	--	--	--	--
TCONS_00179722	0.226362	1.21627	0.0045614	2.23736	up	ENSSSCG00000009242	LIN54	7.25388	5.36761	0.819787	-0.471375	nochange
TCONS_00179722	0.226362	1.21627	0.0045614	2.23736	up	ENSSSCG00000026839	--	--	--	--	--	--
TCONS_00179722	0.226362	1.21627	0.0045614	2.23736	up	ENSSSCG00000009243	THAP9	2.50743	1.64372	0.484315	-0.643859	nochange
TCONS_00132129	0.411567	2.09377	0.00082995	2.2268	up	ENSSSCG00000026570	SNAI2	--	--	--	--	--
TCONS_00132129	0.411567	2.09377	0.00082995	2.2268	up	ENSSSCG00000024309	--	--	--	--	--	--
TCONS_00144522	0.116961	0.584988	0.000610784	2.21407	up	ENSSSCG00000027027	--	--	--	--	--	--
TCONS_00144522	0.116961	0.584988	0.000610784	2.21407	up	ENSSSCG00000000326	--	--	--	--	--	--
TCONS_00144522	0.116961	0.584988	0.000610784	2.21407	up	ENSSSCG00000021151	--	0.0278648	0.870734	9.54286e-05	3.64164	up
TCONS_00144522	0.116961	0.584988	0.000610784	2.21407	up	ENSSSCG00000026871	--	0.236955	2.90256	1.42308e-07	3.2213	up
TCONS_00144522	0.116961	0.584988	0.000610784	2.21407	up	ENSSSCG00000000327	--	--	--	--	--	--
TCONS_00214228	0.420387	2.24276	0.00710139	2.21304	up	ENSSSCG00000026183	ZNF76	1.43877	1.4169	0.950606	-0.0592064	nochange
TCONS_00214228	0.420387	2.24276	0.00710139	2.21304	up	ENSSSCG00000001537	ZNF76	1.74731	1.95507	0.947047	0.122532	nochange
TCONS_00214228	0.420387	2.24276	0.00710139	2.21304	up	ENSSSCG00000026595	--	--	--	--	--	--
TCONS_00214228	0.420387	2.24276	0.00710139	2.21304	up	ENSSSCG00000028647	--	--	--	--	--	--
TCONS_00054852	0.218879	1.20942	0.0224026	2.19332	up	ENSSSCG00000011201	SATB1	0.372318	2.65062	0	2.76603	up
TCONS_00008494	0.144329	0.751662	0.00883041	2.17922	up	ENSSSCG00000004540	ONECUT2	2.21156	0.224134	7.69903e-08	-3.09099	down
TCONS_00020742	0.355793	1.79647	0.00445941	2.17143	up	ENSSSCG00000004289	KIAA1009	2.99109	3.12829	0.963242	0.0265303	nochange
TCONS_00109752	10.6927	49.4247	0.000149106	2.15101	up	ENSSSCG00000029239	MZB1	1.54747	5.22768	9.15066e-05	1.67689	up
TCONS_00109752	10.6927	49.4247	0.000149106	2.15101	up	ENSSSCG00000026606	PAIP2	57.2875	67.8827	0.978911	0.2066	nochange
TCONS_00109752	10.6927	49.4247	0.000149106	2.15101	up	ENSSSCG00000026423	SLC23A1	11.6924	10.0171	0.949216	-0.260573	nochange
TCONS_00109752	10.6927	49.4247	0.000149106	2.15101	up	ENSSSCG00000014343	MATR3	62.7022	62.0092	0.991633	-0.0540798	nochange
TCONS_00170547	0.117285	0.581021	0.00536816	2.14455	up	ENSSSCG00000002284	--	--	--	--	--	--
TCONS_00041425	0.410133	1.85985	0.00114882	2.08565	up	ENSSSCG00000017887	XAF1	5.40125	24.7904	1.11022e-16	2.15479	up
TCONS_00041425	0.410133	1.85985	0.00114882	2.08565	up	ENSSSCG00000017886	FBXO39	--	--	--	--	--
TCONS_00041425	0.410133	1.85985	0.00114882	2.08565	up	ENSSSCG00000017885	SMTNL2	--	--	--	--	--
TCONS_00041425	0.410133	1.85985	0.00114882	2.08565	up	ENSSSCG00000027100	MED31	9.31803	8.59917	0.951486	-0.153106	nochange
TCONS_00041425	0.410133	1.85985	0.00114882	2.08565	up	ENSSSCG00000017888	SLC13A5	2.82164	12.4775	1.11022e-16	2.10302	up
TCONS_00041425	0.410133	1.85985	0.00114882	2.08565	up	ENSSSCG00000017891	TXNDC17	90.8612	153.215	0.270489	0.714968	nochange
TCONS_00008658	0.676086	3.03219	0.0107334	2.0125	up	ENSSSCG00000023179	--	13.0345	10.4614	0.896433	-0.353128	nochange
TCONS_00008658	0.676086	3.03219	0.0107334	2.0125	up	ENSSSCG00000004714	EPB42	--	--	--	--	--
TCONS_00008658	0.676086	3.03219	0.0107334	2.0125	up	ENSSSCG00000023164	CCNDBP1	--	--	--	--	--
TCONS_00008658	0.676086	3.03219	0.0107334	2.0125	up	ENSSSCG00000028721	--	--	--	--	--	--
TCONS_00008658	0.676086	3.03219	0.0107334	2.0125	up	ENSSSCG00000004713	TGM5	--	--	--	--	--
TCONS_00008658	0.676086	3.03219	0.0107334	2.0125	up	ENSSSCG00000004716	--	11.6963	13.5447	0.958022	0.173074	nochange
TCONS_00179670	0.348249	1.5925	0.0193672	2.0108	up	ENSSSCG00000024167	--	--	--	--	--	--
TCONS_00078635	0.301301	1.37781	0.0193672	2.0108	up	ENSSSCG00000016062	NABP1	3.36299	4.40168	0.901394	0.348615	nochange
TCONS_00179670	0.348249	1.5925	0.0193672	2.0108	up	ENSSSCG00000009181	C4orf17	2.04403	1.171	0.790466	-0.80612	nochange
TCONS_00179670	0.348249	1.5925	0.0193672	2.0108	up	ENSSSCG00000030522	--	2518.23	1486.12	0.62471	-0.798906	nochange
TCONS_00104995	49.22	204.549	0.00136106	2.00536	up	ENSSSCG00000022866	NXF1	6.63641	5.58369	0.95193	-0.286791	nochange
TCONS_00104995	49.22	204.549	0.00136106	2.00536	up	ENSSSCG00000021431	TMEM223	7.50012	11.0291	0.777316	0.517489	nochange
TCONS_00104995	49.22	204.549	0.00136106	2.00536	up	ENSSSCG00000022404	--	27.4625	18.0016	0.464194	-0.646315	nochange
TCONS_00104995	49.22	204.549	0.00136106	2.00536	up	ENSSSCG00000023571	SLC22A6	--	--	--	--	--
TCONS_00104995	49.22	204.549	0.00136106	2.00536	up	ENSSSCG00000028025	WDR74	7.73047	6.09708	0.883067	-0.378008	nochange
TCONS_00104995	49.22	204.549	0.00136106	2.00536	up	ENSSSCG00000026293	STX5	--	--	--	--	--
TCONS_00104995	49.22	204.549	0.00136106	2.00536	up	ENSSSCG00000024545	CHRM1	--	--	--	--	--
TCONS_00133609	0.155684	0.667426	0.00251865	2.00223	up	ENSSSCG00000026036	--	--	--	--	--	--
TCONS_00133609	0.155684	0.667426	0.00251865	2.00223	up	ENSSSCG00000021186	CRP	53.2663	59.3678	0.989043	0.11834	nochange
TCONS_00133609	0.155684	0.667426	0.00251865	2.00223	up	ENSSSCG00000006403	CRP	125.788	481.899	4.34097e-14	1.89936	up
TCONS_00133609	0.155684	0.667426	0.00251865	2.00223	up	ENSSSCG00000006398	SLAMF8	0.268163	0.819347	0.0542212	1.49462	up
TCONS_00133609	0.155684	0.667426	0.00251865	2.00223	up	ENSSSCG00000023450	--	--	--	--	--	--
TCONS_00108491	0.256603	1.12828	0.0128396	1.98457	up	ENSSSCG00000030672	ZNF692	2.37594	2.28819	0.948972	-0.0911489	nochange
TCONS_00108491	0.256603	1.12828	0.0128396	1.98457	up	ENSSSCG00000025900	SH3BP5L	6.70469	8.8996	0.906867	0.369602	nochange
TCONS_00108491	0.256603	1.12828	0.0128396	1.98457	up	ENSSSCG00000013976	--	--	--	--	--	--
TCONS_00060439	0.410014	1.87494	0.037158	1.98035	up	ENSSSCG00000012074	BACE2	9.8197	7.10114	0.806269	-0.50498	nochange
TCONS_00111213	0.0938226	0.429038	0.037158	1.98035	up	ENSSSCG00000025985	--	--	--	--	--	--
TCONS_00111213	0.0938226	0.429038	0.037158	1.98035	up	ENSSSCG00000013148	GLYATL2	1.15717	0	3.95238e-10	-5.22686	down
TCONS_00111213	0.0938226	0.429038	0.037158	1.98035	up	ENSSSCG00000027783	GLYATL1	--	--	--	--	--
TCONS_00111213	0.0938226	0.429038	0.037158	1.98035	up	ENSSSCG00000013145	DTX4	0.67763	1.43269	0.0274864	1.02989	up
TCONS_00111213	0.0938226	0.429038	0.037158	1.98035	up	ENSSSCG00000013144	MPEG1	6.43849	10.9718	0.209648	0.729504	nochange
TCONS_00111213	0.0938226	0.429038	0.037158	1.98035	up	ENSSSCG00000013147	FAM111B	1.77642	2.81751	0.625769	0.620766	nochange
TCONS_00049377	4.3129	17.4854	0.00106152	1.96742	up	ENSSSCG00000011915	GRAMD1C	--	--	--	--	--
TCONS_00049377	4.3129	17.4854	0.00106152	1.96742	up	ENSSSCG00000011913	--	0.814767	1.53845	0.465973	0.857599	nochange
TCONS_00049377	4.3129	17.4854	0.00106152	1.96742	up	ENSSSCG00000011914	ZDHHC23	7.23204	17.5695	1.72163e-05	1.24115	up
TCONS_00049377	4.3129	17.4854	0.00106152	1.96742	up	ENSSSCG00000028589	--	0.753659	1.28458	0.890563	0.69267	nochange
TCONS_00146221	0.314666	1.39895	0.0328276	1.95779	up	ENSSSCG00000000079	--	1.06095	0.485623	0.214428	-1.12737	down
TCONS_00170636	0.281433	1.18535	0.00721724	1.95481	up	ENSSSCG00000002410	--	8.79766	8.2647	0.965669	-0.127894	nochange
TCONS_00170636	0.281433	1.18535	0.00721724	1.95481	up	ENSSSCG00000027438	--	--	--	--	--	--
TCONS_00108746	0.139457	0.592166	0.014381	1.94231	up	ENSSSCG00000014084	POC5	2.51298	3.84743	0.645	0.5729	nochange
TCONS_00108746	0.139457	0.592166	0.014381	1.94231	up	ENSSSCG00000014083	ANKDD1B	1.74544	4.42692	0.000344951	1.29175	up
TCONS_00193950	0.244659	1.04887	0.0199022	1.94088	up	ENSSSCG00000015362	TSPAN13	40.9863	39.4006	0.981577	-0.0948935	nochange
TCONS_00193950	0.244659	1.04887	0.0199022	1.94088	up	ENSSSCG00000029650	AGR3	--	--	--	--	--
TCONS_00193950	0.244659	1.04887	0.0199022	1.94088	up	ENSSSCG00000023118	BZW2	2.5092	1.81363	0.782516	-0.502323	nochange
TCONS_00193950	0.244659	1.04887	0.0199022	1.94088	up	ENSSSCG00000015363	AGR2	5.14101	0.55277	3.15555e-09	-3.06459	down
TCONS_00191739	0.167305	0.701307	0.0135281	1.9301	up	ENSSSCG00000029492	TMEM218	1.56141	1.60098	0.951396	-0.00193783	nochange
TCONS_00191739	0.167305	0.701307	0.0135281	1.9301	up	ENSSSCG00000022536	SLC37A2	2.30413	2.51588	0.959531	0.0883917	nochange
TCONS_00191541	0.420804	1.76392	0.0240079	1.90929	up	ENSSSCG00000014989	DCUN1D5	2.83365	2.93829	0.959788	0.0141785	nochange
TCONS_00174959	0.125791	0.511313	0.0115431	1.90066	up	ENSSSCG00000002628	ICK	3.02683	3.0759	0.962196	-0.0148023	nochange
TCONS_00174959	0.125791	0.511313	0.0115431	1.90066	up	ENSSSCG00000002629	FBXO9	26.2338	26.5569	0.980873	-0.0203811	nochange
TCONS_00174959	0.125791	0.511313	0.0115431	1.90066	up	ENSSSCG00000023467	--	--	--	--	--	--
TCONS_00174959	0.125791	0.511313	0.0115431	1.90066	up	ENSSSCG00000002625	GCSH	--	--	--	--	--
TCONS_00174959	0.125791	0.511313	0.0115431	1.90066	up	ENSSSCG00000002626	--	149.833	74.3641	0.00193505	-1.04788	down
TCONS_00174959	0.125791	0.511313	0.0115431	1.90066	up	ENSSSCG00000002627	GSTA4	22.1482	57.4907	2.02701e-06	1.33599	up
TCONS_00010939	0.337157	1.31633	0.00268253	1.89089	up	ENSSSCG00000020885	NUS1	14.182	12.5365	0.975349	-0.215796	nochange
TCONS_00010939	0.337157	1.31633	0.00268253	1.89089	up	ENSSSCG00000004253	GOPC	8.68901	6.55954	0.876969	-0.443019	nochange
TCONS_00010939	0.337157	1.31633	0.00268253	1.89089	up	ENSSSCG00000004252	--	--	--	--	--	--
TCONS_00138932	0.177747	0.717986	0.0188024	1.8778	up	ENSSSCG00000006903	RPAP2	8.20496	6.22201	0.852049	-0.435913	nochange
TCONS_00138932	0.177747	0.717986	0.0188024	1.8778	up	ENSSSCG00000006904	GLMN	1.27681	1.73033	0.889841	0.394764	nochange
TCONS_00169497	0.481534	1.94509	0.0188024	1.8778	up	ENSSSCG00000001521	MLN	--	--	--	--	--
TCONS_00169497	0.481534	1.94509	0.0188024	1.8778	up	ENSSSCG00000001520	LEMD2	13.6475	18.4359	0.908106	0.395187	nochange
TCONS_00030284	0.133004	0.544852	0.0289484	1.87699	up	ENSSSCG00000009331	MEDAG	--	--	--	--	--
TCONS_00030284	0.133004	0.544852	0.0289484	1.87699	up	ENSSSCG00000009330	ALOX5AP	5.12084	10.4332	0.0465037	0.977603	nochange
TCONS_00011911	0.114978	0.460054	0.0175374	1.86962	up	ENSSSCG00000004138	HIVEP2	1.81281	2.30668	0.924165	0.308407	nochange
TCONS_00190520	0.169853	0.699044	0.0442148	1.86334	up	ENSSSCG00000030377	IL27	--	--	--	--	--
TCONS_00190520	0.169853	0.699044	0.0442148	1.86334	up	ENSSSCG00000025925	--	--	--	--	--	--
TCONS_00190520	0.169853	0.699044	0.0442148	1.86334	up	ENSSSCG00000014851	SLCO2B1	99.2451	83.1072	0.987428	-0.294029	nochange
TCONS_00093833	0.199464	0.768546	0.00837187	1.84834	up	ENSSSCG00000007360	--	2.78281	3.49079	0.939686	0.288215	nochange
TCONS_00093833	0.199464	0.768546	0.00837187	1.84834	up	ENSSSCG00000030224	--	--	--	--	--	--
TCONS_00093833	0.199464	0.768546	0.00837187	1.84834	up	ENSSSCG00000007359	LPIN3	8.75671	3.08118	3.2676e-07	-1.53792	down
TCONS_00093833	0.199464	0.768546	0.00837187	1.84834	up	ENSSSCG00000023698	--	1.66288	3.44911	0.0161642	1.00629	up
TCONS_00093833	0.199464	0.768546	0.00837187	1.84834	up	ENSSSCG00000007358	EMILIN3	--	--	--	--	--
TCONS_00066162	0.290454	1.11109	0.00964111	1.83624	up	ENSSSCG00000009749	PIWIL1	--	--	--	--	--
TCONS_00031268	0.309623	1.18578	0.015927	1.82327	up	ENSSSCG00000009276	XPO4	6.30412	5.52152	0.958176	-0.228829	nochange
TCONS_00031268	0.309623	1.18578	0.015927	1.82327	up	ENSSSCG00000025308	IL17D	3.36659	3.91729	0.947702	0.179545	nochange
TCONS_00031268	0.309623	1.18578	0.015927	1.82327	up	ENSSSCG00000029465	--	2.36047	1.50875	0.545682	-0.676102	nochange
TCONS_00202505	0.448887	1.71058	0.0151	1.81919	up	ENSSSCG00000028815	--	2.43288	2.1941	0.940882	-0.185141	nochange
TCONS_00108611	0.462735	1.71927	0.0329456	1.76496	up	ENSSSCG00000013572	PNPLA6	5.94582	6.00629	0.970711	-0.0234074	nochange
TCONS_00108611	0.462735	1.71927	0.0329456	1.76496	up	ENSSSCG00000013571	C19orf45	--	--	--	--	--
TCONS_00108611	0.462735	1.71927	0.0329456	1.76496	up	ENSSSCG00000013577	FCER2	--	--	--	--	--
TCONS_00108611	0.462735	1.71927	0.0329456	1.76496	up	ENSSSCG00000013578	CLEC4G	153.787	170.539	0.991315	0.111065	nochange
TCONS_00114196	0.539122	1.96106	0.021105	1.75587	up	ENSSSCG00000014038	FAM193B	1.81798	1.95596	0.958974	0.0671504	nochange
TCONS_00114196	0.539122	1.96106	0.021105	1.75587	up	ENSSSCG00000025911	TMEM151B	--	--	--	--	--
TCONS_00114196	0.539122	1.96106	0.021105	1.75587	up	ENSSSCG00000017622	--	0.538365	0.708341	0.939992	0.345214	nochange
TCONS_00114196	0.539122	1.96106	0.021105	1.75587	up	ENSSSCG00000017624	--	--	--	--	--	--
TCONS_00114196	0.539122	1.96106	0.021105	1.75587	up	ENSSSCG00000024594	NKX3-2	--	--	--	--	--
TCONS_00114196	0.539122	1.96106	0.021105	1.75587	up	ENSSSCG00000001710	RUNX2	--	--	--	--	--
TCONS_00114196	0.539122	1.96106	0.021105	1.75587	up	ENSSSCG00000025261	RUNX3	--	--	--	--	--
TCONS_00114196	0.539122	1.96106	0.021105	1.75587	up	ENSSSCG00000003190	ADM5	--	--	--	--	--
TCONS_00114196	0.539122	1.96106	0.021105	1.75587	up	ENSSSCG00000000363	BMP11	0.452237	0.125615	0.0382922	-1.76106	down
TCONS_00114196	0.539122	1.96106	0.021105	1.75587	up	ENSSSCG00000014032	NHP2	22.9579	13.0786	0.0932031	-0.845023	nochange
TCONS_00114196	0.539122	1.96106	0.021105	1.75587	up	ENSSSCG00000014031	HNRNPAB	38.3176	27.4518	0.769948	-0.518255	nochange
TCONS_00114196	0.539122	1.96106	0.021105	1.75587	up	ENSSSCG00000014035	B4GALT7	3.03851	2.65736	0.938668	-0.230191	nochange
TCONS_00114196	0.539122	1.96106	0.021105	1.75587	up	ENSSSCG00000014037	--	--	--	--	--	--
TCONS_00114196	0.539122	1.96106	0.021105	1.75587	up	ENSSSCG00000014036	TMED9	107.882	115.382	0.990607	0.058871	nochange
TCONS_00108232	0.186815	0.666134	0.0095182	1.75464	up	ENSSSCG00000022726	RHOD	10.3449	36.8145	6.19876e-11	1.78668	up
TCONS_00108232	0.186815	0.666134	0.0095182	1.75464	up	ENSSSCG00000025443	--	--	--	--	--	--
TCONS_00108232	0.186815	0.666134	0.0095182	1.75464	up	ENSSSCG00000024837	SYT12	0.343759	0.540562	0.890397	0.59075	nochange
TCONS_00164908	0.154644	0.537176	0.0239977	1.69901	up	ENSSSCG00000003580	EYA3	3.84486	4.39445	0.961423	0.15424	nochange
TCONS_00164908	0.154644	0.537176	0.0239977	1.69901	up	ENSSSCG00000023999	--	--	--	--	--	--
TCONS_00164908	0.154644	0.537176	0.0239977	1.69901	up	ENSSSCG00000023510	--	--	--	--	--	--
TCONS_00164908	0.154644	0.537176	0.0239977	1.69901	up	ENSSSCG00000003583	RPA2	6.75679	7.71937	0.952902	0.153355	nochange
TCONS_00164908	0.154644	0.537176	0.0239977	1.69901	up	ENSSSCG00000003584	THEMIS2	1.50484	2.56168	0.439776	0.720992	nochange
TCONS_00164908	0.154644	0.537176	0.0239977	1.69901	up	ENSSSCG00000030623	XKR8	0.553309	0.515023	0.95619	-0.136733	nochange
TCONS_00164908	0.154644	0.537176	0.0239977	1.69901	up	ENSSSCG00000003582	SMPDL3B	238.218	212.156	0.993304	-0.205194	nochange
TCONS_00066892	0.802556	2.75248	0.0141429	1.699	up	ENSSSCG00000010674	FAM204A	14.638	14.7838	0.975108	-0.023719	nochange
TCONS_00193066	4.25393	14.3408	0.00878673	1.69725	up	ENSSSCG00000015362	TSPAN13	40.9863	39.4006	0.981577	-0.0948935	nochange
TCONS_00193066	4.25393	14.3408	0.00878673	1.69725	up	ENSSSCG00000023118	BZW2	2.5092	1.81363	0.782516	-0.502323	nochange
TCONS_00193066	4.25393	14.3408	0.00878673	1.69725	up	ENSSSCG00000029650	AGR3	--	--	--	--	--
TCONS_00193066	4.25393	14.3408	0.00878673	1.69725	up	ENSSSCG00000015363	AGR2	5.14101	0.55277	3.15555e-09	-3.06459	down
TCONS_00156425	1.06446	3.70365	0.0288783	1.69522	up	ENSSSCG00000027894	FAM76A	13.4824	16.7157	0.958013	0.271672	nochange
TCONS_00156425	1.06446	3.70365	0.0288783	1.69522	up	ENSSSCG00000014967	FAM76B	2.39811	3.36809	0.825176	0.449772	nochange
TCONS_00156425	1.06446	3.70365	0.0288783	1.69522	up	ENSSSCG00000021634	PPP1R8	12.5381	10.0001	0.906099	-0.363337	nochange
TCONS_00156425	1.06446	3.70365	0.0288783	1.69522	up	ENSSSCG00000024927	STX12	14.9899	15.4407	0.975058	0.00466917	nochange
TCONS_00156425	1.06446	3.70365	0.0288783	1.69522	up	ENSSSCG00000003579	AHDC1	0.579829	0.846999	0.834301	0.500717	nochange
TCONS_00144385	17.4036	58.3404	0.0106038	1.69226	up	ENSSSCG00000000038	CYB5R3	66.6136	62.8528	0.987033	-0.121836	nochange
TCONS_00144385	17.4036	58.3404	0.0106038	1.69226	up	ENSSSCG00000026962	A4GALT	--	--	--	--	--
TCONS_00144385	17.4036	58.3404	0.0106038	1.69226	up	ENSSSCG00000000040	42616	--	--	--	--	--
TCONS_00035197	2.05809	6.89341	0.0134641	1.67296	up	ENSSSCG00000017963	--	--	--	--	--	--
TCONS_00035197	2.05809	6.89341	0.0134641	1.67296	up	ENSSSCG00000029679	TRAPPC1	8.51039	8.33056	0.951054	-0.0682204	nochange
TCONS_00035197	2.05809	6.89341	0.0134641	1.67296	up	ENSSSCG00000025345	--	--	--	--	--	--
TCONS_00035197	2.05809	6.89341	0.0134641	1.67296	up	ENSSSCG00000017962	KDM6B	0.453675	0.375264	0.935099	-0.304013	nochange
TCONS_00035197	2.05809	6.89341	0.0134641	1.67296	up	ENSSSCG00000030690	--	--	--	--	--	--
TCONS_00035197	2.05809	6.89341	0.0134641	1.67296	up	ENSSSCG00000017968	CNTROB	1.37038	2.2112	0.594638	0.644807	nochange
TCONS_00035197	2.05809	6.89341	0.0134641	1.67296	up	ENSSSCG00000017959	--	0.244003	0.762474	0.612076	1.43794	up
TCONS_00035197	2.05809	6.89341	0.0134641	1.67296	up	ENSSSCG00000021363	CHD3	2.22379	3.40995	0.613159	0.576635	nochange
TCONS_00135325	1.24632	4.18539	0.0152118	1.6726	up	ENSSSCG00000006024	EBAG9	14.2821	13.2735	0.972827	-0.143498	nochange
TCONS_00135325	1.24632	4.18539	0.0152118	1.6726	up	ENSSSCG00000006023	SYBU	10.5297	7.09561	0.559236	-0.606088	nochange
TCONS_00144543	0.197628	0.677793	0.0351542	1.67242	up	ENSSSCG00000029157	--	--	--	--	--	--
TCONS_00144543	0.197628	0.677793	0.0351542	1.67242	up	ENSSSCG00000024909	--	--	--	--	--	--
TCONS_00119786	3.07975	10.1181	0.0122466	1.65506	up	ENSSSCG00000025106	--	4.82871	11.5433	6.95053e-05	1.21554	up
TCONS_00119786	3.07975	10.1181	0.0122466	1.65506	up	ENSSSCG00000008212	KRCC1	--	--	--	--	--
TCONS_00012881	1.14651	3.86658	0.0472289	1.64317	up	ENSSSCG00000005843	LCN15	--	--	--	--	--
TCONS_00012881	1.14651	3.86658	0.0472289	1.64317	up	ENSSSCG00000005831	LCN12	0.130244	1.19385	0.0111878	2.63485	up
TCONS_00012881	1.14651	3.86658	0.0472289	1.64317	up	ENSSSCG00000021963	LCN8	--	--	--	--	--
TCONS_00012881	1.14651	3.86658	0.0472289	1.64317	up	ENSSSCG00000005826	PHPT1	3.08083	4.26458	0.857442	0.429818	nochange
TCONS_00012881	1.14651	3.86658	0.0472289	1.64317	up	ENSSSCG00000005841	RABL6	3.5224	3.47312	0.955483	-0.058025	nochange
TCONS_00012881	1.14651	3.86658	0.0472289	1.64317	up	ENSSSCG00000005832	MAMDC4	--	--	--	--	--
TCONS_00012881	1.14651	3.86658	0.0472289	1.64317	up	ENSSSCG00000005834	--	--	--	--	--	--
TCONS_00012881	1.14651	3.86658	0.0472289	1.64317	up	ENSSSCG00000005830	--	1.10861	0.60624	0.609583	-0.878966	nochange
TCONS_00012881	1.14651	3.86658	0.0472289	1.64317	up	ENSSSCG00000005835	LCN6	--	--	--	--	--
TCONS_00012881	1.14651	3.86658	0.0472289	1.64317	up	ENSSSCG00000005833	MBF1	16.8103	6.77485	4.57276e-05	-1.34104	down
TCONS_00012881	1.14651	3.86658	0.0472289	1.64317	up	ENSSSCG00000005839	FBXW5	28.1284	21.2693	0.87176	-0.440581	nochange
TCONS_00012881	1.14651	3.86658	0.0472289	1.64317	up	ENSSSCG00000005842	TMEM141	11.0909	19.2605	0.197114	0.754437	nochange
TCONS_00012881	1.14651	3.86658	0.0472289	1.64317	up	ENSSSCG00000005836	LCN10	--	--	--	--	--
TCONS_00012881	1.14651	3.86658	0.0472289	1.64317	up	ENSSSCG00000005838	TRAF2	11.4818	19.4156	0.237723	0.718539	nochange
TCONS_00012881	1.14651	3.86658	0.0472289	1.64317	up	ENSSSCG00000005837	FAM69B	8.63885	16.8562	0.017041	0.92321	nochange
TCONS_00012881	1.14651	3.86658	0.0472289	1.64317	up	ENSSSCG00000005840	C8G	364.948	491.931	0.979926	0.392641	nochange
TCONS_00078276	2.4983	8.01903	0.0221613	1.6099	up	ENSSSCG00000015735	PTPN18	10.1644	17.4149	0.19853	0.736541	nochange
TCONS_00078276	2.4983	8.01903	0.0221613	1.6099	up	ENSSSCG00000015734	--	--	--	--	--	--
TCONS_00170253	1.92344	6.08929	0.0327338	1.58243	up	ENSSSCG00000001507	TAPBP	--	--	--	--	--
TCONS_00170253	1.92344	6.08929	0.0327338	1.58243	up	ENSSSCG00000001506	RGL2	11.1655	16.9348	0.748956	0.562434	nochange
TCONS_00170253	1.92344	6.08929	0.0327338	1.58243	up	ENSSSCG00000001508	ZBTB22	3.52791	4.01224	0.949338	0.146592	nochange
TCONS_00170253	1.92344	6.08929	0.0327338	1.58243	up	ENSSSCG00000001501	VPS52	9.06952	8.54873	0.965336	-0.123053	nochange
TCONS_00170253	1.92344	6.08929	0.0327338	1.58243	up	ENSSSCG00000001503	B3GALT4	5.72717	6.19221	0.952792	0.0740011	nochange
TCONS_00170253	1.92344	6.08929	0.0327338	1.58243	up	ENSSSCG00000001509	DAXX	5.36813	5.45758	0.961781	-0.0141605	nochange
TCONS_00170253	1.92344	6.08929	0.0327338	1.58243	up	ENSSSCG00000001505	KE2	38.8807	29.9944	0.868002	-0.410973	nochange
TCONS_00170253	1.92344	6.08929	0.0327338	1.58243	up	ENSSSCG00000001504	WDR46	8.57499	6.44162	0.829115	-0.448722	nochange
TCONS_00170253	1.92344	6.08929	0.0327338	1.58243	up	ENSSSCG00000001510	--	0.181096	0.781966	0.00823201	1.92848	up
TCONS_00170253	1.92344	6.08929	0.0327338	1.58243	up	ENSSSCG00000001502	RPS18	582.575	643.807	0.994248	0.106098	nochange
TCONS_00099495	1.13226	3.42482	0.0409499	1.52304	up	ENSSSCG00000016618	CPED1	29.6454	47.5508	0.667027	0.6434	nochange
TCONS_00099495	1.13226	3.42482	0.0409499	1.52304	up	ENSSSCG00000016619	ING3	1.12859	2.19179	0.0728748	0.910817	nochange
TCONS_00101388	11.0592	32.8479	0.0407434	1.51802	up	ENSSSCG00000016642	GPR85	--	--	--	--	--
TCONS_00159669	2.39388	6.91116	0.0482096	1.47539	up	ENSSSCG00000003857	--	37.9711	38.3022	0.991466	-0.0255329	nochange
TCONS_00159669	2.39388	6.91116	0.0482096	1.47539	up	ENSSSCG00000024670	--	5.54614	4.42141	0.90369	-0.359998	nochange
TCONS_00056724	5.21004	1.7648	0.0419954	-1.57593	down	ENSSSCG00000011783	EIF2B5	16.1933	12.1339	0.842292	-0.453339	nochange
TCONS_00056724	5.21004	1.7648	0.0419954	-1.57593	down	ENSSSCG00000011784	HTR3D	--	--	--	--	--
TCONS_00056724	5.21004	1.7648	0.0419954	-1.57593	down	ENSSSCG00000024689	HTR3C	--	--	--	--	--
TCONS_00056724	5.21004	1.7648	0.0419954	-1.57593	down	ENSSSCG00000011781	--	1.26063	2.36356	0.841999	0.820631	nochange
TCONS_00056724	5.21004	1.7648	0.0419954	-1.57593	down	ENSSSCG00000011782	ABCC5	3.11194	3.60655	0.957534	0.174188	nochange
TCONS_00092007	2.98141	1.00029	0.020672	-1.61037	down	ENSSSCG00000006988	PDGFRL	1.52282	5.44593	2.79889e-05	1.7569	up
TCONS_00049698	39.8931	13.4149	0.0342557	-1.61925	down	ENSSSCG00000030310	--	51.0927	76.2234	0.723823	0.538065	nochange
TCONS_00049698	39.8931	13.4149	0.0342557	-1.61925	down	ENSSSCG00000008882	--	12.2539	8.7524	0.736501	-0.521965	nochange
TCONS_00049698	39.8931	13.4149	0.0342557	-1.61925	down	ENSSSCG00000011210	--	--	--	--	--	--
TCONS_00049698	39.8931	13.4149	0.0342557	-1.61925	down	ENSSSCG00000024296	NKIRAS1	7.9417	8.5957	0.951692	0.0754594	nochange
TCONS_00168995	5.1519	1.70353	0.0166895	-1.63645	down	ENSSSCG00000002410	--	8.79766	8.2647	0.965669	-0.127894	nochange
TCONS_00168995	5.1519	1.70353	0.0166895	-1.63645	down	ENSSSCG00000027438	--	--	--	--	--	--
TCONS_00093160	3.52779	1.1071	0.0255521	-1.67988	down	ENSSSCG00000006994	--	6.26062	4.68983	0.861644	-0.454114	nochange
TCONS_00093160	3.52779	1.1071	0.0255521	-1.67988	down	ENSSSCG00000028673	--	--	--	--	--	--
TCONS_00093160	3.52779	1.1071	0.0255521	-1.67988	down	ENSSSCG00000006993	--	17.3467	15.3378	0.943619	-0.214608	nochange
TCONS_00046744	11.9644	3.71827	0.0234377	-1.69378	down	ENSSSCG00000012021	--	15.6931	20.5236	0.910034	0.347966	nochange
TCONS_00096152	1.34924	0.414644	0.0249198	-1.70495	down	ENSSSCG00000007438	NCOA5	5.44371	5.67025	0.967304	0.0206948	nochange
TCONS_00096152	1.34924	0.414644	0.0249198	-1.70495	down	ENSSSCG00000007436	MMP9	1.11843	0.190633	3.24215e-05	-2.43198	down
TCONS_00096152	1.34924	0.414644	0.0249198	-1.70495	down	ENSSSCG00000007440	CD40	4.24442	4.17238	0.952419	-0.0622466	nochange
TCONS_00096152	1.34924	0.414644	0.0249198	-1.70495	down	ENSSSCG00000007437	SLC12A5	--	--	--	--	--
TCONS_00181799	1.07645	0.326881	0.0147393	-1.73391	down	ENSSSCG00000009048	GAB1	2.10717	2.70018	0.920809	0.318557	nochange
TCONS_00181799	1.07645	0.326881	0.0147393	-1.73391	down	ENSSSCG00000009047	SMARCA5	17.4095	14.4959	0.962339	-0.302025	nochange
TCONS_00154328	5.89062	1.80414	0.00753375	-1.74417	down	ENSSSCG00000003700	ESCO1	9.51186	7.17743	0.871077	-0.443612	nochange
TCONS_00154328	5.89062	1.80414	0.00753375	-1.74417	down	ENSSSCG00000003701	SNRPD1	8.74569	7.28772	0.923788	-0.299891	nochange
TCONS_00142850	1.40386	0.401229	0.0445877	-1.7669	down	ENSSSCG00000000543	--	2.91249	1.05827	0.0110582	-1.45233	down
TCONS_00211173	3.59916	1.00924	0.0386088	-1.79372	down	ENSSSCG00000022432	CYP20A1	16.2958	11.7512	0.810069	-0.5037	nochange
TCONS_00149787	2.61731	0.760168	0.00659596	-1.80703	down	ENSSSCG00000000588	--	3.2534	2.19197	0.568259	-0.604915	nochange
TCONS_00149787	2.61731	0.760168	0.00659596	-1.80703	down	ENSSSCG00000021792	--	--	--	--	--	--
TCONS_00105756	7.27814	2.08012	0.0113962	-1.81167	down	ENSSSCG00000013853	--	0.678873	1.06069	0.934062	0.569396	nochange
TCONS_00105756	7.27814	2.08012	0.0113962	-1.81167	down	ENSSSCG00000013848	RAB8A	8.43889	9.36648	0.958954	0.111929	nochange
TCONS_00105756	7.27814	2.08012	0.0113962	-1.81167	down	ENSSSCG00000013850	--	--	--	--	--	--
TCONS_00105756	7.27814	2.08012	0.0113962	-1.81167	down	ENSSSCG00000013843	--	--	--	--	--	--
TCONS_00105756	7.27814	2.08012	0.0113962	-1.81167	down	ENSSSCG00000013855	FAM32A	23.2659	27.6564	0.966599	0.211001	nochange
TCONS_00105756	7.27814	2.08012	0.0113962	-1.81167	down	ENSSSCG00000013849	TPM4	47.6973	42.7043	0.98162	-0.197462	nochange
TCONS_00105756	7.27814	2.08012	0.0113962	-1.81167	down	ENSSSCG00000013852	--	--	--	--	--	--
TCONS_00105756	7.27814	2.08012	0.0113962	-1.81167	down	ENSSSCG00000013854	CIB3	--	--	--	--	--
TCONS_00109246	2.51566	0.692357	0.0334127	-1.82005	down	ENSSSCG00000011450	ITIH1	1581.9	1797.01	0.99913	0.145872	nochange
TCONS_00109246	2.51566	0.692357	0.0334127	-1.82005	down	ENSSSCG00000013283	ACCSL	--	--	--	--	--
TCONS_00196861	0.358473	0.0975744	0.0223409	-1.84712	down	ENSSSCG00000015386	FAM126A	10.9034	11.7327	0.986451	0.0676392	nochange
TCONS_00196861	0.358473	0.0975744	0.0223409	-1.84712	down	ENSSSCG00000030377	IL27	--	--	--	--	--
TCONS_00021778	0.478077	0.124215	0.0396517	-1.87551	down	ENSSSCG00000026194	INIP	6.29928	6.10949	0.964124	-0.0819284	nochange
TCONS_00191570	2.21332	0.575068	0.0396517	-1.87551	down	ENSSSCG00000015013	RDX	40.8726	30.4406	0.923262	-0.462993	nochange
TCONS_00181127	0.459185	0.115232	0.0399917	-1.91198	down	ENSSSCG00000009111	SYNPO2	3.32985	2.11536	0.325853	-0.690716	nochange
TCONS_00181127	0.459185	0.115232	0.0399917	-1.91198	down	ENSSSCG00000009110	MYOZ2	--	--	--	--	--
TCONS_00080857	2.25913	0.593876	0.00246799	-1.94751	down	ENSSSCG00000016399	STAM2	5.01139	3.91769	0.885391	-0.392046	nochange
TCONS_00080857	2.25913	0.593876	0.00246799	-1.94751	down	ENSSSCG00000028999	--	--	--	--	--	--
TCONS_00005544	1.09287	0.286623	0.00272865	-1.94795	down	ENSSSCG00000005178	CNTLN	2.29756	2.41837	0.958319	0.0356721	nochange
TCONS_00172552	2.95861	0.78359	0.00156761	-1.94974	down	ENSSSCG00000022453	--	--	--	--	--	--
TCONS_00172552	2.95861	0.78359	0.00156761	-1.94974	down	ENSSSCG00000002260	--	2.28039	2.19884	0.962343	-0.0866088	nochange
TCONS_00153630	3.16687	0.828769	0.00276088	-1.95024	down	ENSSSCG00000025596	C1orf170	2.89704	1.25346	0.0025592	-1.23202	down
TCONS_00153630	3.16687	0.828769	0.00276088	-1.95024	down	ENSSSCG00000003333	FAM132A	--	--	--	--	--
TCONS_00153630	3.16687	0.828769	0.00276088	-1.95024	down	ENSSSCG00000003334	UBE2J2	10.4862	9.24967	0.941299	-0.217923	nochange
TCONS_00153630	3.16687	0.828769	0.00276088	-1.95024	down	ENSSSCG00000022151	B3GALT6	3.62314	3.80633	0.95228	0.0327859	nochange
TCONS_00153630	3.16687	0.828769	0.00276088	-1.95024	down	ENSSSCG00000029979	--	0.906557	0.640471	0.95701	-0.498285	nochange
TCONS_00153630	3.16687	0.828769	0.00276088	-1.95024	down	ENSSSCG00000022204	--	3.96304	6.37959	0.433554	0.647554	nochange
TCONS_00153630	3.16687	0.828769	0.00276088	-1.95024	down	ENSSSCG00000030870	TNFRSF18	--	--	--	--	--
TCONS_00153630	3.16687	0.828769	0.00276088	-1.95024	down	ENSSSCG00000003332	SDF4	55.356	70.4648	0.965405	0.30987	nochange
TCONS_00153630	3.16687	0.828769	0.00276088	-1.95024	down	ENSSSCG00000023973	--	5.14176	4.57409	0.944348	-0.205803	nochange
TCONS_00153630	3.16687	0.828769	0.00276088	-1.95024	down	ENSSSCG00000003331	TNFRSF4	--	--	--	--	--
TCONS_00153630	3.16687	0.828769	0.00276088	-1.95024	down	ENSSSCG00000003336	TTLL10	--	--	--	--	--
TCONS_00153630	3.16687	0.828769	0.00276088	-1.95024	down	ENSSSCG00000003330	TNFRSF18	--	--	--	--	--
TCONS_00153630	3.16687	0.828769	0.00276088	-1.95024	down	ENSSSCG00000024430	HES4	0.95877	0.950458	0.965801	-0.0479922	nochange
TCONS_00143405	5.69714	1.45982	0.00408738	-1.96574	down	ENSSSCG00000028899	--	--	--	--	--	--
TCONS_00051229	1.00451	0.242925	0.0176498	-1.98645	down	ENSSSCG00000027089	DONSON	4.64791	4.51121	0.968163	-0.0809202	nochange
TCONS_00051229	1.00451	0.242925	0.0176498	-1.98645	down	ENSSSCG00000028377	CRYZL1	--	--	--	--	--
TCONS_00051229	1.00451	0.242925	0.0176498	-1.98645	down	ENSSSCG00000028192	DNAJC28	1.58515	1.06316	0.909799	-0.586461	nochange
TCONS_00051229	1.00451	0.242925	0.0176498	-1.98645	down	ENSSSCG00000023674	SON	48.8692	39.639	0.983551	-0.340003	nochange
TCONS_00051229	1.00451	0.242925	0.0176498	-1.98645	down	ENSSSCG00000030677	GART	19.5153	16.0235	0.962856	-0.322243	nochange
TCONS_00064762	2.76551	0.702572	0.00139987	-2.00049	down	ENSSSCG00000010569	MGEA5	21.0862	23.0008	0.987181	0.0872697	nochange
TCONS_00064762	2.76551	0.702572	0.00139987	-2.00049	down	ENSSSCG00000010568	NPM3	3.26334	1.60687	0.390667	-1.02437	down
TCONS_00064762	2.76551	0.702572	0.00139987	-2.00049	down	ENSSSCG00000028383	--	--	--	--	--	--
TCONS_00064762	2.76551	0.702572	0.00139987	-2.00049	down	ENSSSCG00000029192	--	--	--	--	--	--
TCONS_00064762	2.76551	0.702572	0.00139987	-2.00049	down	ENSSSCG00000010570	KCNIP2	--	--	--	--	--
TCONS_00003906	1.98067	0.452866	0.0405005	-2.00723	down	ENSSSCG00000004220	TRMT11	5.09827	3.7982	0.818672	-0.459951	nochange
TCONS_00003906	1.98067	0.452866	0.0405005	-2.00723	down	ENSSSCG00000004221	HINT3	5.84944	5.40491	0.955002	-0.151459	nochange
TCONS_00107907	2.87427	0.704124	0.00565362	-2.00933	down	ENSSSCG00000014178	--	--	--	--	--	--
TCONS_00217142	4.29657	1.07448	0.00144427	-2.01836	down	ENSSSCG00000028241	--	8.28366	14.3043	0.174853	0.747885	nochange
TCONS_00217142	4.29657	1.07448	0.00144427	-2.01836	down	ENSSSCG00000012364	--	4.71781	8.35276	0.118628	0.783562	nochange
TCONS_00127259	1.88042	0.449942	0.00447994	-2.04277	down	ENSSSCG00000008456	--	3.70462	1.23034	3.05156e-07	-1.61702	down
TCONS_00127259	1.88042	0.449942	0.00447994	-2.04277	down	ENSSSCG00000026845	--	--	--	--	--	--
TCONS_00127259	1.88042	0.449942	0.00447994	-2.04277	down	ENSSSCG00000008454	ABCG5	35.4698	18.0366	0.0117163	-1.00773	down
TCONS_00127259	1.88042	0.449942	0.00447994	-2.04277	down	ENSSSCG00000008453	ABCG8	18.0881	7.69078	2.03501e-05	-1.27004	down
TCONS_00084359	0.341734	0.0759646	0.0330886	-2.04645	down	ENSSSCG00000016335	ESPNL	--	--	--	--	--
TCONS_00084359	0.341734	0.0759646	0.0330886	-2.04645	down	ENSSSCG00000016337	--	--	--	--	--	--
TCONS_00084359	0.341734	0.0759646	0.0330886	-2.04645	down	ENSSSCG00000016338	PER2	4.19874	3.79546	0.955637	-0.183151	nochange
TCONS_00084359	0.341734	0.0759646	0.0330886	-2.04645	down	ENSSSCG00000026600	KLHL30	--	--	--	--	--
TCONS_00084359	0.341734	0.0759646	0.0330886	-2.04645	down	ENSSSCG00000016342	HES6	1.51061	2.67491	0.626118	0.76704	nochange
TCONS_00084359	0.341734	0.0759646	0.0330886	-2.04645	down	ENSSSCG00000016339	--	2.23498	2.41945	0.949709	0.0753265	nochange
TCONS_00084359	0.341734	0.0759646	0.0330886	-2.04645	down	ENSSSCG00000020996	--	--	--	--	--	--
TCONS_00084359	0.341734	0.0759646	0.0330886	-2.04645	down	ENSSSCG00000016336	--	0.518395	1.15951	0.60705	1.06272	up
TCONS_00178304	3.12548	0.773127	0.00071323	-2.04686	down	ENSSSCG00000008898	HOPX	61.695	63.3206	0.984387	-0.000542537	nochange
TCONS_00178304	3.12548	0.773127	0.00071323	-2.04686	down	ENSSSCG00000026320	SPINK2	1.26864	2.80552	0.817381	1.02144	up
TCONS_00106922	0.477633	0.111058	0.0098953	-2.05056	down	ENSSSCG00000014283	KIF3A	0.92402	0.960771	0.951161	0.0179559	nochange
TCONS_00106922	0.477633	0.111058	0.0098953	-2.05056	down	ENSSSCG00000014282	IL4	--	--	--	--	--
TCONS_00106922	0.477633	0.111058	0.0098953	-2.05056	down	ENSSSCG00000014284	CCNI2	--	--	--	--	--
TCONS_00106922	0.477633	0.111058	0.0098953	-2.05056	down	ENSSSCG00000014285	42621	3.63172	4.80645	0.898455	0.364966	nochange
TCONS_00106922	0.477633	0.111058	0.0098953	-2.05056	down	ENSSSCG00000014281	IL13	--	--	--	--	--
TCONS_00019038	0.252232	0.0562645	0.0228019	-2.06134	down	ENSSSCG00000030377	IL27	--	--	--	--	--
TCONS_00019038	0.252232	0.0562645	0.0228019	-2.06134	down	ENSSSCG00000004307	AKIRIN2	6.62892	5.70375	0.94441	-0.254164	nochange
TCONS_00142327	1.10879	0.248005	0.0163631	-2.07319	down	ENSSSCG00000026458	--	--	--	--	--	--
TCONS_00142327	1.10879	0.248005	0.0163631	-2.07319	down	ENSSSCG00000024477	--	25.9584	41.1715	0.51667	0.624055	nochange
TCONS_00142327	1.10879	0.248005	0.0163631	-2.07319	down	ENSSSCG00000000151	APOL6	--	--	--	--	--
TCONS_00142327	1.10879	0.248005	0.0163631	-2.07319	down	ENSSSCG00000000152	RBFOX2	4.22623	3.97652	0.963069	-0.125552	nochange
TCONS_00045340	0.757469	0.178688	0.00168713	-2.08378	down	ENSSSCG00000011540	SETD5	3.7096	3.36135	0.963047	-0.179883	nochange
TCONS_00045340	0.757469	0.178688	0.00168713	-2.08378	down	ENSSSCG00000011542	THUMPD3	5.66131	4.6869	0.916112	-0.308819	nochange
TCONS_00045340	0.757469	0.178688	0.00168713	-2.08378	down	ENSSSCG00000030273	--	4.02819	4.19187	0.964541	0.0193261	nochange
TCONS_00059538	0.744055	0.160927	0.0270165	-2.08463	down	ENSSSCG00000011553	--	0.898704	0.882614	0.950204	-0.0633266	nochange
TCONS_00059538	0.744055	0.160927	0.0270165	-2.08463	down	ENSSSCG00000011558	JAGN1	28.371	25.2326	0.961748	-0.206775	nochange
TCONS_00059538	0.744055	0.160927	0.0270165	-2.08463	down	ENSSSCG00000011555	RPUSD3	3.11804	3.14059	0.951159	-0.0272504	nochange
TCONS_00059538	0.744055	0.160927	0.0270165	-2.08463	down	ENSSSCG00000011552	ARPC4	15.0162	16.8054	0.979978	0.12421	nochange
TCONS_00059538	0.744055	0.160927	0.0270165	-2.08463	down	ENSSSCG00000011547	CPNE9	--	--	--	--	--
TCONS_00059538	0.744055	0.160927	0.0270165	-2.08463	down	ENSSSCG00000011551	TADA3	5.41856	5.73452	0.958266	0.0434653	nochange
TCONS_00059538	0.744055	0.160927	0.0270165	-2.08463	down	ENSSSCG00000011549	OGG1	1.40689	1.25265	0.94517	-0.200965	nochange
TCONS_00059538	0.744055	0.160927	0.0270165	-2.08463	down	ENSSSCG00000011548	BRPF1	2.59019	2.64292	0.95889	-0.00894108	nochange
TCONS_00059538	0.744055	0.160927	0.0270165	-2.08463	down	ENSSSCG00000011557	CIDE-C	8.05501	5.73702	0.74648	-0.523918	nochange
TCONS_00059538	0.744055	0.160927	0.0270165	-2.08463	down	ENSSSCG00000011556	IL17RE	0.517443	0.2295	0.73867	-1.12263	down
TCONS_00059538	0.744055	0.160927	0.0270165	-2.08463	down	ENSSSCG00000011550	CAMK1	2.11613	4.90674	0.0121174	1.15734	up
TCONS_00193212	0.444837	0.0973808	0.0136841	-2.10338	down	ENSSSCG00000028293	RCOR3	3.4643	2.60405	0.831741	-0.447052	nochange
TCONS_00193212	0.444837	0.0973808	0.0136841	-2.10338	down	ENSSSCG00000021747	--	--	--	--	--	--
TCONS_00035395	1.5	0.347047	0.000811018	-2.1228	down	ENSSSCG00000017181	CYGB	1.50882	2.51458	0.612894	0.687473	nochange
TCONS_00035395	1.5	0.347047	0.000811018	-2.1228	down	ENSSSCG00000017172	ST6GALNAC1	0.0764607	0.420514	0.0794276	2.11056	up
TCONS_00035395	1.5	0.347047	0.000811018	-2.1228	down	ENSSSCG00000017176	AANAT	--	--	--	--	--
TCONS_00035395	1.5	0.347047	0.000811018	-2.1228	down	ENSSSCG00000023362	RHBDF2	0.703773	1.52928	0.0475238	1.06361	up
TCONS_00035395	1.5	0.347047	0.000811018	-2.1228	down	ENSSSCG00000028604	PRCD	--	--	--	--	--
TCONS_00038094	1.4125	0.327876	0.00064572	-2.12365	down	ENSSSCG00000017732	ZNF207	10.3552	9.50536	0.985368	-0.161516	nochange
TCONS_00038094	1.4125	0.327876	0.00064572	-2.12365	down	ENSSSCG00000017730	CDK5R1	--	--	--	--	--
TCONS_00038094	1.4125	0.327876	0.00064572	-2.12365	down	ENSSSCG00000017733	C17orf75	6.43156	5.74451	0.952289	-0.200369	nochange
TCONS_00038094	1.4125	0.327876	0.00064572	-2.12365	down	ENSSSCG00000017731	PSMD11	17.5537	12.3178	0.718148	-0.548182	nochange
TCONS_00038094	1.4125	0.327876	0.00064572	-2.12365	down	ENSSSCG00000017737	RNF135	3.58754	5.17972	0.778973	0.489168	nochange
TCONS_00038094	1.4125	0.327876	0.00064572	-2.12365	down	ENSSSCG00000022850	RHBDL3	--	--	--	--	--
TCONS_00041039	1.34819	0.308253	0.0011006	-2.13019	down	ENSSSCG00000017176	AANAT	--	--	--	--	--
TCONS_00041039	1.34819	0.308253	0.0011006	-2.13019	down	ENSSSCG00000028604	PRCD	--	--	--	--	--
TCONS_00041039	1.34819	0.308253	0.0011006	-2.13019	down	ENSSSCG00000023362	RHBDF2	0.703773	1.52928	0.0475238	1.06361	up
TCONS_00041039	1.34819	0.308253	0.0011006	-2.13019	down	ENSSSCG00000017172	ST6GALNAC1	0.0764607	0.420514	0.0794276	2.11056	up
TCONS_00041039	1.34819	0.308253	0.0011006	-2.13019	down	ENSSSCG00000017181	CYGB	1.50882	2.51458	0.612894	0.687473	nochange
TCONS_00013180	0.757442	0.149296	0.0403128	-2.15172	down	ENSSSCG00000004498	HAUS1	4.69398	4.47759	0.948563	-0.105032	nochange
TCONS_00013180	0.757442	0.149296	0.0403128	-2.15172	down	ENSSSCG00000004499	ATP5A1	333.163	256.144	0.976782	-0.41728	nochange
TCONS_00183286	1.28935	0.270736	0.00958057	-2.16193	down	ENSSSCG00000009243	THAP9	2.50743	1.64372	0.484315	-0.643859	nochange
TCONS_00183286	1.28935	0.270736	0.00958057	-2.16193	down	ENSSSCG00000009242	LIN54	7.25388	5.36761	0.819787	-0.471375	nochange
TCONS_00183286	1.28935	0.270736	0.00958057	-2.16193	down	ENSSSCG00000026839	--	--	--	--	--	--
TCONS_00169065	2.23213	0.511987	0.000210017	-2.16261	down	ENSSSCG00000002445	TRIP11	9.48818	10.3625	0.985661	0.0890442	nochange
TCONS_00169065	2.23213	0.511987	0.000210017	-2.16261	down	ENSSSCG00000002447	--	18.6815	16.4031	0.965229	-0.225373	nochange
TCONS_00169065	2.23213	0.511987	0.000210017	-2.16261	down	ENSSSCG00000002446	ATXN3	8.9382	11.6805	0.939293	0.347533	nochange
TCONS_00169065	2.23213	0.511987	0.000210017	-2.16261	down	ENSSSCG00000002449	NDUFB1	93.7883	85.1939	0.961538	-0.176282	nochange
TCONS_00169065	2.23213	0.511987	0.000210017	-2.16261	down	ENSSSCG00000002448	--	--	--	--	--	--
TCONS_00073718	1.84381	0.400229	0.00271637	-2.16774	down	ENSSSCG00000009640	ENTPD4	11.5975	6.09584	0.00838434	-0.964761	nochange
TCONS_00165493	0.791759	0.155169	0.0211097	-2.19566	down	ENSSSCG00000030377	IL27	--	--	--	--	--
TCONS_00092515	0.63577	0.124598	0.0211097	-2.19566	down	ENSSSCG00000007356	PLCG1	3.42738	3.56669	0.964765	0.019346	nochange
TCONS_00046037	0.575545	0.106125	0.0251889	-2.24396	down	ENSSSCG00000011783	EIF2B5	16.1933	12.1339	0.842292	-0.453339	nochange
TCONS_00046037	0.575545	0.106125	0.0251889	-2.24396	down	ENSSSCG00000011781	--	1.26063	2.36356	0.841999	0.820631	nochange
TCONS_00046037	0.575545	0.106125	0.0251889	-2.24396	down	ENSSSCG00000011780	--	--	--	--	--	--
TCONS_00046037	0.575545	0.106125	0.0251889	-2.24396	down	ENSSSCG00000024689	HTR3C	--	--	--	--	--
TCONS_00098083	0.697697	0.128648	0.0251889	-2.24396	down	ENSSSCG00000016695	--	278.531	164.924	0.232572	-0.793905	nochange
TCONS_00074283	1.16318	0.22581	0.00472825	-2.27234	down	ENSSSCG00000010391	ERCC6	3.76069	2.45879	0.45516	-0.648296	nochange
TCONS_00074283	1.16318	0.22581	0.00472825	-2.27234	down	ENSSSCG00000010390	DRGX	--	--	--	--	--
TCONS_00074283	1.16318	0.22581	0.00472825	-2.27234	down	ENSSSCG00000010392	CHAT	--	--	--	--	--
TCONS_00075147	1.10029	0.196542	0.0199037	-2.28796	down	ENSSSCG00000024477	--	25.9584	41.1715	0.51667	0.624055	nochange
TCONS_00022688	5.74611	1.07493	0.00333622	-2.32454	down	ENSSSCG00000023092	--	--	--	--	--	--
TCONS_00022688	5.74611	1.07493	0.00333622	-2.32454	down	ENSSSCG00000024981	--	--	--	--	--	--
TCONS_00022688	5.74611	1.07493	0.00333622	-2.32454	down	ENSSSCG00000026214	AKR1E2	--	--	--	--	--
TCONS_00022688	5.74611	1.07493	0.00333622	-2.32454	down	ENSSSCG00000011153	--	7.14258	1.29218	2.1353e-09	-2.4376	down
TCONS_00022688	5.74611	1.07493	0.00333622	-2.32454	down	ENSSSCG00000023446	AKR1C3	2.5009	12.752	4.865e-13	2.28396	up
TCONS_00022688	5.74611	1.07493	0.00333622	-2.32454	down	ENSSSCG00000028982	AKR	--	--	--	--	--
TCONS_00005031	1.84762	0.367861	0.00015662	-2.33423	down	ENSSSCG00000026458	--	--	--	--	--	--
TCONS_00005031	1.84762	0.367861	0.00015662	-2.33423	down	ENSSSCG00000024477	--	25.9584	41.1715	0.51667	0.624055	nochange
TCONS_00045812	1.00228	0.18415	0.00280588	-2.34994	down	ENSSSCG00000029352	CCNL1	18.7021	14.6771	0.934087	-0.387334	nochange
TCONS_00051092	0.63644	0.113686	0.00142664	-2.40318	down	ENSSSCG00000024904	SEC22A	5.16687	3.92501	0.844939	-0.432749	nochange
TCONS_00020610	1.23679	0.195023	0.0183376	-2.40693	down	ENSSSCG00000004121	FBXO30	3.35842	3.1691	0.969202	-0.121511	nochange
TCONS_00104930	1.08191	0.171786	0.00780548	-2.45166	down	ENSSSCG00000013007	ZFPL1	10.2429	9.18265	0.948781	-0.194873	nochange
TCONS_00104930	1.08191	0.171786	0.00780548	-2.45166	down	ENSSSCG00000013012	SNX15	1.74471	2.33118	0.90165	0.374097	nochange
TCONS_00104930	1.08191	0.171786	0.00780548	-2.45166	down	ENSSSCG00000013002	FAU	444.43	534.384	0.989063	0.227795	nochange
TCONS_00104930	1.08191	0.171786	0.00780548	-2.45166	down	ENSSSCG00000013001	MRPL49	34.1792	31.8914	0.977919	-0.137856	nochange
TCONS_00104930	1.08191	0.171786	0.00780548	-2.45166	down	ENSSSCG00000013003	ZNHIT2	4.75619	6.39083	0.880324	0.384832	nochange
TCONS_00104930	1.08191	0.171786	0.00780548	-2.45166	down	ENSSSCG00000013004	TM7SF2	77.08	73.3784	0.9937	-0.109043	nochange
TCONS_00104930	1.08191	0.171786	0.00780548	-2.45166	down	ENSSSCG00000027057	SYVN1	4.96657	3.65842	0.803232	-0.477616	nochange
TCONS_00104930	1.08191	0.171786	0.00780548	-2.45166	down	ENSSSCG00000013005	VPS51	--	--	--	--	--
TCONS_00104930	1.08191	0.171786	0.00780548	-2.45166	down	ENSSSCG00000013011	SAC3D1	1.26413	2.36125	0.212918	0.85208	nochange
TCONS_00104930	1.08191	0.171786	0.00780548	-2.45166	down	ENSSSCG00000013013	--	14.645	17.8934	0.936948	0.249797	nochange
TCONS_00104930	1.08191	0.171786	0.00780548	-2.45166	down	ENSSSCG00000013008	CDCA5	0.162689	0.466511	0.146283	1.40153	up
TCONS_00104930	1.08191	0.171786	0.00780548	-2.45166	down	ENSSSCG00000013010	NAALADL1	0.3975	1.88803	6.07754e-06	2.12536	up
TCONS_00104930	1.08191	0.171786	0.00780548	-2.45166	down	ENSSSCG00000023178	BATF2	0.214224	1.41186	2.74064e-06	2.52217	up
TCONS_00104930	1.08191	0.171786	0.00780548	-2.45166	down	ENSSSCG00000013006	TMEM262	--	--	--	--	--
TCONS_00062812	1.07815	0.188508	0.000425256	-2.46223	down	ENSSSCG00000010742	UROS	35.4893	23.5102	0.511827	-0.631147	nochange
TCONS_00062812	1.07815	0.188508	0.000425256	-2.46223	down	ENSSSCG00000010743	BCCIP	27.9217	20.6736	0.856156	-0.471053	nochange
TCONS_00062812	1.07815	0.188508	0.000425256	-2.46223	down	ENSSSCG00000010741	EDRF1	5.63197	4.79119	0.941395	-0.270545	nochange
TCONS_00052947	2.39486	0.375782	0.00166393	-2.53419	down	ENSSSCG00000011346	--	6.20672	4.5932	0.809638	-0.470825	nochange
TCONS_00052947	2.39486	0.375782	0.00166393	-2.53419	down	ENSSSCG00000011349	CAMP	--	--	--	--	--
TCONS_00052947	2.39486	0.375782	0.00166393	-2.53419	down	ENSSSCG00000011347	NME6	10.861	9.61609	0.941037	-0.212463	nochange
TCONS_00052947	2.39486	0.375782	0.00166393	-2.53419	down	ENSSSCG00000021877	--	--	--	--	--	--
TCONS_00086760	1.12792	0.165314	0.00391481	-2.56329	down	ENSSSCG00000029326	CCNB1	0.478944	2.81106	2.67683e-09	2.43728	up
TCONS_00086760	1.12792	0.165314	0.00391481	-2.56329	down	ENSSSCG00000024880	--	--	--	--	--	--
TCONS_00086760	1.12792	0.165314	0.00391481	-2.56329	down	ENSSSCG00000022430	--	18.5382	10.7429	0.0786443	-0.824208	nochange
TCONS_00013911	0.515957	0.0799797	0.000821197	-2.57294	down	ENSSSCG00000004138	HIVEP2	1.81281	2.30668	0.924165	0.308407	nochange
TCONS_00142977	0.853137	0.137817	0.000170824	-2.57475	down	ENSSSCG00000000588	--	3.2534	2.19197	0.568259	-0.604915	nochange
TCONS_00142977	0.853137	0.137817	0.000170824	-2.57475	down	ENSSSCG00000021792	--	--	--	--	--	--
TCONS_00036252	1.42459	0.197407	0.00663462	-2.58588	down	ENSSSCG00000029709	SPATA22	--	--	--	--	--
TCONS_00036252	1.42459	0.197407	0.00663462	-2.58588	down	ENSSSCG00000017861	ASPA	10.5212	3.73521	8.96814e-08	-1.52823	down
TCONS_00036252	1.42459	0.197407	0.00663462	-2.58588	down	ENSSSCG00000020911	--	--	--	--	--	--
TCONS_00036252	1.42459	0.197407	0.00663462	-2.58588	down	ENSSSCG00000017863	--	--	--	--	--	--
TCONS_00036252	1.42459	0.197407	0.00663462	-2.58588	down	ENSSSCG00000017862	TRPV3	--	--	--	--	--
TCONS_00036252	1.42459	0.197407	0.00663462	-2.58588	down	ENSSSCG00000022720	--	--	--	--	--	--
TCONS_00036252	1.42459	0.197407	0.00663462	-2.58588	down	ENSSSCG00000017849	--	--	--	--	--	--
TCONS_00143160	4.61601	0.703612	0.000688962	-2.59667	down	ENSSSCG00000000674	--	7.5403	6.72105	0.939328	-0.20123	nochange
TCONS_00143160	4.61601	0.703612	0.000688962	-2.59667	down	ENSSSCG00000026841	--	3.86268	6.48157	0.603687	0.696887	nochange
TCONS_00143160	4.61601	0.703612	0.000688962	-2.59667	down	ENSSSCG00000026009	--	--	--	--	--	--
TCONS_00143160	4.61601	0.703612	0.000688962	-2.59667	down	ENSSSCG00000025680	--	--	--	--	--	--
TCONS_00143376	0.569332	0.0793743	0.00248971	-2.63318	down	ENSSSCG00000000816	SENP1	3.16261	3.42067	0.957753	0.0747151	nochange
TCONS_00143376	0.569332	0.0793743	0.00248971	-2.63318	down	ENSSSCG00000000819	OR10AD1	--	--	--	--	--
TCONS_00143376	0.569332	0.0793743	0.00248971	-2.63318	down	ENSSSCG00000021129	PFKM	1.86833	2.45324	0.90637	0.349976	nochange
TCONS_00143376	0.569332	0.0793743	0.00248971	-2.63318	down	ENSSSCG00000021024	ASB8	5.5181	6.55765	0.942459	0.209786	nochange
TCONS_00123278	0.348446	0.0455255	0.00402689	-2.66766	down	ENSSSCG00000008202	CNNM4	4.45127	3.2756	0.796573	-0.478024	nochange
TCONS_00123278	0.348446	0.0455255	0.00402689	-2.66766	down	ENSSSCG00000024746	--	--	--	--	--	--
TCONS_00123278	0.348446	0.0455255	0.00402689	-2.66766	down	ENSSSCG00000008201	CNNM3	6.33115	5.83431	0.966411	-0.155636	nochange
TCONS_00123278	0.348446	0.0455255	0.00402689	-2.66766	down	ENSSSCG00000008199	--	1.40995	0.64929	0.36942	-1.11017	down
TCONS_00117714	5.6376	0.84989	2.51578e-06	-2.7392	down	ENSSSCG00000008056	ATP6V0C	22.6143	26.5757	0.974173	0.19459	nochange
TCONS_00117714	5.6376	0.84989	2.51578e-06	-2.7392	down	ENSSSCG00000027098	--	1.21285	1.34847	0.949537	0.113918	nochange
TCONS_00117714	5.6376	0.84989	2.51578e-06	-2.7392	down	ENSSSCG00000008060	--	1.40774	1.65263	0.948741	0.192456	nochange
TCONS_00117714	5.6376	0.84989	2.51578e-06	-2.7392	down	ENSSSCG00000008062	PRSS22	--	--	--	--	--
TCONS_00117714	5.6376	0.84989	2.51578e-06	-2.7392	down	ENSSSCG00000008057	--	--	--	--	--	--
TCONS_00147360	0.760071	0.0939378	0.00246229	-2.74506	down	ENSSSCG00000023972	DRAM1	1.74676	4.63772	2.54628e-05	1.3612	up
TCONS_00147360	0.760071	0.0939378	0.00246229	-2.74506	down	ENSSSCG00000026250	--	4.01078	2.28479	0.0786045	-0.8459	nochange
TCONS_00063889	0.446052	0.0509934	0.00534368	-2.76408	down	ENSSSCG00000010209	FAM13C	1.60549	1.37869	0.930454	-0.254451	nochange
TCONS_00063889	0.446052	0.0509934	0.00534368	-2.76408	down	ENSSSCG00000010205	PHYHIPL	3.49844	0.454775	2.14145e-10	-2.86354	down
TCONS_00000969	4.38978	0.643962	2.99679e-06	-2.76908	down	ENSSSCG00000004539	--	--	--	--	--	--
TCONS_00000969	4.38978	0.643962	2.99679e-06	-2.76908	down	ENSSSCG00000004540	ONECUT2	2.21156	0.224134	7.69903e-08	-3.09099	down
TCONS_00028109	1.23686	0.1414	0.00119493	-2.85388	down	ENSSSCG00000022730	--	1.68707	1.01737	0.540728	-0.754085	nochange
TCONS_00045095	1.10093	0.125861	0.00119493	-2.85388	down	ENSSSCG00000011504	EOGT	2.55362	2.11096	0.913755	-0.310551	nochange
TCONS_00045095	1.10093	0.125861	0.00119493	-2.85388	down	ENSSSCG00000011510	TMF1	9.14402	9.07021	0.982832	-0.0497081	nochange
TCONS_00045095	1.10093	0.125861	0.00119493	-2.85388	down	ENSSSCG00000011506	UBA3	11.0056	10.9546	0.96925	-0.0446554	nochange
TCONS_00028932	2.28129	0.271667	0.000537984	-2.85416	down	ENSSSCG00000009270	--	2.70103	2.33989	0.9357	-0.241067	nochange
TCONS_00028932	2.28129	0.271667	0.000537984	-2.85416	down	ENSSSCG00000009276	XPO4	6.30412	5.52152	0.958176	-0.228829	nochange
TCONS_00178462	0.889763	0.120085	5.89253e-06	-2.85512	down	ENSSSCG00000008956	PPBP	--	--	--	--	--
TCONS_00178462	0.889763	0.120085	5.89253e-06	-2.85512	down	ENSSSCG00000008957	--	--	--	--	--	--
TCONS_00178462	0.889763	0.120085	5.89253e-06	-2.85512	down	ENSSSCG00000008955	PF4	--	--	--	--	--
TCONS_00178462	0.889763	0.120085	5.89253e-06	-2.85512	down	ENSSSCG00000008954	--	--	--	--	--	--
TCONS_00178464	0.889763	0.120085	5.89253e-06	-2.85512	down	ENSSSCG00000008955	PF4	--	--	--	--	--
TCONS_00178464	0.889763	0.120085	5.89253e-06	-2.85512	down	ENSSSCG00000008954	--	--	--	--	--	--
TCONS_00178464	0.889763	0.120085	5.89253e-06	-2.85512	down	ENSSSCG00000008957	--	--	--	--	--	--
TCONS_00178464	0.889763	0.120085	5.89253e-06	-2.85512	down	ENSSSCG00000008956	PPBP	--	--	--	--	--
TCONS_00124343	31.221	4.1737	1.51465e-07	-2.92682	down	ENSSSCG00000028331	--	--	--	--	--	--
TCONS_00178463	0.994804	0.120085	1.23357e-06	-3.01476	down	ENSSSCG00000008954	--	--	--	--	--	--
TCONS_00178463	0.994804	0.120085	1.23357e-06	-3.01476	down	ENSSSCG00000008955	PF4	--	--	--	--	--
TCONS_00178463	0.994804	0.120085	1.23357e-06	-3.01476	down	ENSSSCG00000008957	--	--	--	--	--	--
TCONS_00178463	0.994804	0.120085	1.23357e-06	-3.01476	down	ENSSSCG00000008956	PPBP	--	--	--	--	--
TCONS_00074499	0.870378	0.0947647	7.3218e-05	-3.02067	down	ENSSSCG00000010665	KIAA1598	6.96733	5.37348	0.879904	-0.411823	nochange
TCONS_00074499	0.870378	0.0947647	7.3218e-05	-3.02067	down	ENSSSCG00000010664	ENO4	1.43173	1.10288	0.904342	-0.406	nochange
TCONS_00074499	0.870378	0.0947647	7.3218e-05	-3.02067	down	ENSSSCG00000010666	--	--	--	--	--	--
TCONS_00178234	0.524622	0.0413625	0.00216751	-3.11306	down	ENSSSCG00000008852	MAP9	0.690087	0.0784152	0.0034082	-2.72825	down
TCONS_00178234	0.524622	0.0413625	0.00216751	-3.11306	down	ENSSSCG00000008849	--	--	--	--	--	--
TCONS_00178234	0.524622	0.0413625	0.00216751	-3.11306	down	ENSSSCG00000008851	--	--	--	--	--	--
TCONS_00004481	1.35817	0.103512	0.00161422	-3.15992	down	ENSSSCG00000004540	ONECUT2	2.21156	0.224134	7.69903e-08	-3.09099	down
TCONS_00101120	2.69677	0.261764	1.54523e-06	-3.2551	down	ENSSSCG00000016766	--	--	--	--	--	--
TCONS_00076106	2.28375	0.195811	3.91365e-06	-3.35916	down	ENSSSCG00000015677	LYPD6B	2.71429	0.312486	1.52316e-07	-2.94309	down
TCONS_00052345	1.39822	0.10203	7.1641e-05	-3.3901	down	ENSSSCG00000030467	PHC3	4.76751	3.47719	0.779334	-0.491442	nochange
TCONS_00052345	1.39822	0.10203	7.1641e-05	-3.3901	down	ENSSSCG00000026357	GPR160	--	--	--	--	--
TCONS_00093142	0.818216	0.0492314	0.00017152	-3.48838	down	ENSSSCG00000006971	--	--	--	--	--	--
TCONS_00093142	0.818216	0.0492314	0.00017152	-3.48838	down	ENSSSCG00000006972	C8orf48	0.799404	0.428231	0.773887	-0.891891	nochange
TCONS_00003834	0.971987	0.0733805	2.37373e-07	-3.57109	down	ENSSSCG00000004177	RPS12	668.853	893.338	0.978663	0.37938	nochange
TCONS_00028977	2.76027	0.108813	0.000486613	-3.66037	down	ENSSSCG00000025544	--	14.2637	13.6386	0.95133	-0.101957	nochange
TCONS_00028977	2.76027	0.108813	0.000486613	-3.66037	down	ENSSSCG00000009293	--	5.82536	7.06048	0.963787	0.239005	nochange
TCONS_00028977	2.76027	0.108813	0.000486613	-3.66037	down	ENSSSCG00000009285	--	--	--	--	--	--
TCONS_00215766	0.608468	0.036611	7.75595e-06	-3.66162	down	ENSSSCG00000024234	--	5.15265	0.29275	8.42372e-06	-3.51032	down
TCONS_00092245	0.884286	0.0336976	0.00035551	-3.70723	down	ENSSSCG00000007114	FOXA2	7.92099	12.0447	0.641277	0.564805	nochange
TCONS_00112143	1.65786	0.0631765	0.00035551	-3.70723	down	ENSSSCG00000024211	--	0.812788	1.5239	0.928142	0.791476	nochange
TCONS_00112143	1.65786	0.0631765	0.00035551	-3.70723	down	ENSSSCG00000013839	RASAL3	0.828873	1.55406	0.47492	0.848015	nochange
TCONS_00190052	2.90601	0.100673	0.000142099	-3.83932	down	ENSSSCG00000027272	PIK3CG	0.774192	1.12677	0.850828	0.49442	nochange
TCONS_00190052	2.90601	0.100673	0.000142099	-3.83932	down	ENSSSCG00000015437	PIK3CG	2.67001	2.39605	0.957969	-0.18626	nochange
TCONS_00217661	1.17708	0.0621073	1.50899e-06	-3.84716	down	ENSSSCG00000012685	FAM122B	1.60655	1.40403	0.9353	-0.229294	nochange
TCONS_00217661	1.17708	0.0621073	1.50899e-06	-3.84716	down	ENSSSCG00000030908	FAM122C	0.636519	0.748809	0.957661	0.188236	nochange
TCONS_00099341	7.74596	0.434083	4.38893e-08	-3.92149	down	ENSSSCG00000016741	--	--	--	--	--	--
TCONS_00099341	7.74596	0.434083	4.38893e-08	-3.92149	down	ENSSSCG00000016738	H2AFV	38.0519	37.6232	0.982002	-0.0543542	nochange
TCONS_00099341	7.74596	0.434083	4.38893e-08	-3.92149	down	ENSSSCG00000027395	--	--	--	--	--	--
TCONS_00099341	7.74596	0.434083	4.38893e-08	-3.92149	down	ENSSSCG00000016742	MYO1G	0.657467	1.83822	0.00455257	1.40871	up
TCONS_00144479	1.77677	0.109206	5.22249e-11	-3.97136	down	ENSSSCG00000028516	LARP4	--	--	--	--	--
TCONS_00142192	3.21022	0.146799	2.27132e-07	-4.04986	down	ENSSSCG00000023022	--	--	--	--	--	--
TCONS_00142192	3.21022	0.146799	2.27132e-07	-4.04986	down	ENSSSCG00000000045	--	1.06302	3.89449	9.0611e-05	1.78107	up
TCONS_00142192	3.21022	0.146799	2.27132e-07	-4.04986	down	ENSSSCG00000000041	WBP2NL	--	--	--	--	--
TCONS_00142192	3.21022	0.146799	2.27132e-07	-4.04986	down	ENSSSCG00000020945	--	1.71815	1.67512	0.9568	-0.0723389	nochange
TCONS_00142192	3.21022	0.146799	2.27132e-07	-4.04986	down	ENSSSCG00000000042	--	8.38902	11.8697	0.817892	0.461075	nochange
TCONS_00004373	2.55868	0.147829	1.02585e-13	-4.12871	down	ENSSSCG00000021072	--	10.98	12.6497	0.987152	0.166082	nochange
TCONS_00004373	2.55868	0.147829	1.02585e-13	-4.12871	down	ENSSSCG00000004494	--	--	--	--	--	--
TCONS_00004373	2.55868	0.147829	1.02585e-13	-4.12871	down	ENSSSCG00000021219	--	--	--	--	--	--
TCONS_00004373	2.55868	0.147829	1.02585e-13	-4.12871	down	ENSSSCG00000030377	IL27	--	--	--	--	--
TCONS_00004373	2.55868	0.147829	1.02585e-13	-4.12871	down	ENSSSCG00000004493	SIGLEC15	--	--	--	--	--
TCONS_00004373	2.55868	0.147829	1.02585e-13	-4.12871	down	ENSSSCG00000004497	PSTPIP2	4.33767	3.10097	0.750947	-0.518749	nochange
TCONS_00086448	6.59421	0.327765	1.47863e-09	-4.13609	down	ENSSSCG00000016866	GHR	110.227	40.023	7.90721e-08	-1.49928	down
TCONS_00151518	0.681165	0.0247212	4.79575e-07	-4.1988	down	ENSSSCG00000028578	--	0.955524	1.21331	0.931416	0.299809	nochange
TCONS_00072148	0.458054	0.0161125	3.18072e-07	-4.243	down	ENSSSCG00000010380	MAPK8	3.73239	2.95241	0.887636	-0.373051	nochange
TCONS_00072148	0.458054	0.0161125	3.18072e-07	-4.243	down	ENSSSCG00000024187	--	5.79907	3.20801	0.033398	-0.88951	nochange
TCONS_00042130	1.20444	0.0453933	1.47685e-08	-4.32454	down	ENSSSCG00000009041	--	--	--	--	--	--
TCONS_00042130	1.20444	0.0453933	1.47685e-08	-4.32454	down	ENSSSCG00000010195	ZNF487	--	--	--	--	--
TCONS_00042130	1.20444	0.0453933	1.47685e-08	-4.32454	down	ENSSSCG00000029827	IQCF1	--	--	--	--	--
TCONS_00042130	1.20444	0.0453933	1.47685e-08	-4.32454	down	ENSSSCG00000027192	IQCF3	--	--	--	--	--
TCONS_00042130	1.20444	0.0453933	1.47685e-08	-4.32454	down	ENSSSCG00000011425	--	2.55475	2.35783	0.952558	-0.153053	nochange
TCONS_00042130	1.20444	0.0453933	1.47685e-08	-4.32454	down	ENSSSCG00000011423	GRM2	--	--	--	--	--
TCONS_00042130	1.20444	0.0453933	1.47685e-08	-4.32454	down	ENSSSCG00000028446	--	--	--	--	--	--
TCONS_00042130	1.20444	0.0453933	1.47685e-08	-4.32454	down	ENSSSCG00000023177	RRP9	13.4126	7.06825	0.0176513	-0.957715	nochange
TCONS_00042130	1.20444	0.0453933	1.47685e-08	-4.32454	down	ENSSSCG00000023033	PARP3	6.20044	7.52979	0.9536	0.241624	nochange
TCONS_00042130	1.20444	0.0453933	1.47685e-08	-4.32454	down	ENSSSCG00000026847	ABHD14B	25.5311	14.6976	0.0763537	-0.834061	nochange
TCONS_00042130	1.20444	0.0453933	1.47685e-08	-4.32454	down	ENSSSCG00000030229	ABHD14A	4.92993	6.7015	0.872159	0.403393	nochange
TCONS_00042130	1.20444	0.0453933	1.47685e-08	-4.32454	down	ENSSSCG00000026415	GPR62	--	--	--	--	--
TCONS_00042130	1.20444	0.0453933	1.47685e-08	-4.32454	down	ENSSSCG00000011424	TEX264	16.5141	22.3762	0.897271	0.399438	nochange
TCONS_00042130	1.20444	0.0453933	1.47685e-08	-4.32454	down	ENSSSCG00000029447	--	--	--	--	--	--
TCONS_00042130	1.20444	0.0453933	1.47685e-08	-4.32454	down	ENSSSCG00000023824	IQCF2	--	--	--	--	--
TCONS_00042130	1.20444	0.0453933	1.47685e-08	-4.32454	down	ENSSSCG00000025367	IQCF5	--	--	--	--	--
TCONS_00063341	0.876675	0.0200446	1.43726e-06	-4.4202	down	ENSSSCG00000009863	C12orf49	3.84724	4.59227	0.971722	0.217074	nochange
TCONS_00189148	1.47022	0.0311255	5.52424e-07	-4.52854	down	ENSSSCG00000030095	ZBTB16	--	--	--	--	--
TCONS_00189148	1.47022	0.0311255	5.52424e-07	-4.52854	down	ENSSSCG00000024497	HTR3A	--	--	--	--	--
TCONS_00189148	1.47022	0.0311255	5.52424e-07	-4.52854	down	ENSSSCG00000015053	HTR3B	--	--	--	--	--
TCONS_00069036	0.618395	0	6.3861e-05	-4.55299	down	ENSSSCG00000009583	--	4.943	4.37572	0.945081	-0.21298	nochange
TCONS_00109960	0.595385	0	6.3861e-05	-4.55299	down	ENSSSCG00000013235	--	3.21315	3.09686	0.957609	-0.0908049	nochange
TCONS_00069036	0.618395	0	6.3861e-05	-4.55299	down	ENSSSCG00000009580	S1PR3	1.4108	0.612714	0.0232997	-1.21578	down
TCONS_00069036	0.618395	0	6.3861e-05	-4.55299	down	ENSSSCG00000021161	CKS2	2.6873	2.32543	0.931805	-0.243814	nochange
TCONS_00109960	0.595385	0	6.3861e-05	-4.55299	down	ENSSSCG00000013236	MYBPC3	--	--	--	--	--
TCONS_00109960	0.595385	0	6.3861e-05	-4.55299	down	ENSSSCG00000013241	LXR	104.254	97.1383	0.988859	-0.139992	nochange
TCONS_00109960	0.595385	0	6.3861e-05	-4.55299	down	ENSSSCG00000029890	RAPSN	--	--	--	--	--
TCONS_00109960	0.595385	0	6.3861e-05	-4.55299	down	ENSSSCG00000013242	ACP2	25.6821	21.6999	0.956295	-0.280741	nochange
TCONS_00109960	0.595385	0	6.3861e-05	-4.55299	down	ENSSSCG00000013244	--	7.0939	4.72904	0.558311	-0.619253	nochange
TCONS_00109960	0.595385	0	6.3861e-05	-4.55299	down	ENSSSCG00000025402	--	2.99345	3.33096	0.948904	0.113977	nochange
TCONS_00109960	0.595385	0	6.3861e-05	-4.55299	down	ENSSSCG00000013243	--	2.49467	1.30667	0.247552	-0.950833	nochange
TCONS_00109960	0.595385	0	6.3861e-05	-4.55299	down	ENSSSCG00000013237	SPI1	2.642	4.41638	0.572158	0.69284	nochange
TCONS_00042133	1.02834	0.0209931	3.47677e-07	-4.57981	down	ENSSSCG00000009041	--	--	--	--	--	--
TCONS_00042133	1.02834	0.0209931	3.47677e-07	-4.57981	down	ENSSSCG00000010195	ZNF487	--	--	--	--	--
TCONS_00042133	1.02834	0.0209931	3.47677e-07	-4.57981	down	ENSSSCG00000029447	--	--	--	--	--	--
TCONS_00042133	1.02834	0.0209931	3.47677e-07	-4.57981	down	ENSSSCG00000025367	IQCF5	--	--	--	--	--
TCONS_00042133	1.02834	0.0209931	3.47677e-07	-4.57981	down	ENSSSCG00000023824	IQCF2	--	--	--	--	--
TCONS_00042133	1.02834	0.0209931	3.47677e-07	-4.57981	down	ENSSSCG00000011423	GRM2	--	--	--	--	--
TCONS_00042133	1.02834	0.0209931	3.47677e-07	-4.57981	down	ENSSSCG00000028446	--	--	--	--	--	--
TCONS_00042133	1.02834	0.0209931	3.47677e-07	-4.57981	down	ENSSSCG00000027192	IQCF3	--	--	--	--	--
TCONS_00042133	1.02834	0.0209931	3.47677e-07	-4.57981	down	ENSSSCG00000029827	IQCF1	--	--	--	--	--
TCONS_00042133	1.02834	0.0209931	3.47677e-07	-4.57981	down	ENSSSCG00000024835	IQCF6	--	--	--	--	--
TCONS_00042133	1.02834	0.0209931	3.47677e-07	-4.57981	down	ENSSSCG00000026415	GPR62	--	--	--	--	--
TCONS_00042133	1.02834	0.0209931	3.47677e-07	-4.57981	down	ENSSSCG00000030229	ABHD14A	4.92993	6.7015	0.872159	0.403393	nochange
TCONS_00042133	1.02834	0.0209931	3.47677e-07	-4.57981	down	ENSSSCG00000026847	ABHD14B	25.5311	14.6976	0.0763537	-0.834061	nochange
TCONS_00042133	1.02834	0.0209931	3.47677e-07	-4.57981	down	ENSSSCG00000023177	RRP9	13.4126	7.06825	0.0176513	-0.957715	nochange
TCONS_00042133	1.02834	0.0209931	3.47677e-07	-4.57981	down	ENSSSCG00000023033	PARP3	6.20044	7.52979	0.9536	0.241624	nochange
TCONS_00193964	0.776098	0	4.57438e-05	-4.59985	down	ENSSSCG00000023793	NUPL2	1.521	1.97358	0.910612	0.333306	nochange
TCONS_00197085	0.180935	0	4.57438e-05	-4.59985	down	ENSSSCG00000026563	PRKAR2B	0.220298	0.0284854	0.0167992	-2.55081	down
TCONS_00197085	0.180935	0	4.57438e-05	-4.59985	down	ENSSSCG00000026458	--	--	--	--	--	--
TCONS_00197085	0.180935	0	4.57438e-05	-4.59985	down	ENSSSCG00000024477	--	25.9584	41.1715	0.51667	0.624055	nochange
TCONS_00198919	0.31576	0	4.57438e-05	-4.59985	down	ENSSSCG00000015090	MPZL3	0.906484	3.57573	1.76515e-09	1.92042	up
TCONS_00189162	0.954391	0	4.57438e-05	-4.59985	down	ENSSSCG00000015056	REXO2	4.6935	4.37859	0.976647	-0.138089	nochange
TCONS_00189162	0.954391	0	4.57438e-05	-4.59985	down	ENSSSCG00000027905	--	7.63828	7.52712	0.968404	-0.059054	nochange
TCONS_00192775	0.498764	0	4.57438e-05	-4.59985	down	ENSSSCG00000014813	PHOX2A	--	--	--	--	--
TCONS_00192775	0.498764	0	4.57438e-05	-4.59985	down	ENSSSCG00000014806	ANAPC15	13.8825	14.1603	0.967435	-0.00945391	nochange
TCONS_00192775	0.498764	0	4.57438e-05	-4.59985	down	ENSSSCG00000014804	LAMTOR1	10.5734	14.5185	0.858525	0.417751	nochange
TCONS_00192775	0.498764	0	4.57438e-05	-4.59985	down	ENSSSCG00000014811	INPPL1	11.1451	8.61741	0.903901	-0.40856	nochange
TCONS_00192775	0.498764	0	4.57438e-05	-4.59985	down	ENSSSCG00000014805	LRTOMT	--	--	--	--	--
TCONS_00192775	0.498764	0	4.57438e-05	-4.59985	down	ENSSSCG00000014803	--	1.01451	1.49864	0.941261	0.495305	nochange
TCONS_00193964	0.776098	0	4.57438e-05	-4.59985	down	ENSSSCG00000024897	--	6.08564	5.89347	0.958083	-0.0839521	nochange
TCONS_00193964	0.776098	0	4.57438e-05	-4.59985	down	ENSSSCG00000026353	KLHL7	5.57741	5.09451	0.945613	-0.167532	nochange
TCONS_00197085	0.180935	0	4.57438e-05	-4.59985	down	ENSSSCG00000015441	--	10.5695	13.8118	0.89945	0.345198	nochange
TCONS_00198919	0.31576	0	4.57438e-05	-4.59985	down	ENSSSCG00000029199	SCN4B	0.250993	0.209151	0.962733	-0.282949	nochange
TCONS_00198919	0.31576	0	4.57438e-05	-4.59985	down	ENSSSCG00000015092	CD3E	0.838307	1.30979	0.91958	0.575141	nochange
TCONS_00198919	0.31576	0	4.57438e-05	-4.59985	down	ENSSSCG00000015089	AMICA1	2.31474	6.89186	7.97421e-06	1.51957	up
TCONS_00198919	0.31576	0	4.57438e-05	-4.59985	down	ENSSSCG00000015093	CD3D	1.9457	2.34049	0.935482	0.226687	nochange
TCONS_00198919	0.31576	0	4.57438e-05	-4.59985	down	ENSSSCG00000015091	MPZL2	1.52356	12.4444	0	2.97254	up
TCONS_00198919	0.31576	0	4.57438e-05	-4.59985	down	ENSSSCG00000021651	SCN2B	0.182535	0.252174	0.958187	0.399729	nochange
TCONS_00198919	0.31576	0	4.57438e-05	-4.59985	down	ENSSSCG00000015094	CD3G	3.04843	3.63517	0.939359	0.212344	nochange
TCONS_00005546	0.263209	0	3.29329e-05	-4.64524	down	ENSSSCG00000005178	CNTLN	2.29756	2.41837	0.958319	0.0356721	nochange
TCONS_00188933	0.445175	0	3.29329e-05	-4.64524	down	ENSSSCG00000014967	FAM76B	2.39811	3.36809	0.825176	0.449772	nochange
TCONS_00188933	0.445175	0	3.29329e-05	-4.64524	down	ENSSSCG00000027894	FAM76A	13.4824	16.7157	0.958013	0.271672	nochange
TCONS_00202165	9.33398	0.298483	5.89976e-11	-4.65898	down	ENSSSCG00000029849	EDG1	5.39396	5.01497	0.952826	-0.142445	nochange
TCONS_00193803	0.202654	0	2.38266e-05	-4.68924	down	ENSSSCG00000015010	EXPH5	11.7087	13.2722	0.986356	0.142684	nochange
TCONS_00193803	0.202654	0	2.38266e-05	-4.68924	down	ENSSSCG00000015009	KDELC2	3.87362	3.66685	0.95758	-0.1167	nochange
TCONS_00193803	0.202654	0	2.38266e-05	-4.68924	down	ENSSSCG00000023913	--	7.19303	7.11216	0.950646	-0.0537367	nochange
TCONS_00203233	1.24234	0	1.73208e-05	-4.73194	down	ENSSSCG00000027266	PNPLA3	9.31201	1.65774	3.87468e-14	-2.49586	down
TCONS_00000497	0.640985	0	1.73208e-05	-4.73194	down	ENSSSCG00000025941	--	133.996	116.084	0.993247	-0.245063	nochange
TCONS_00000497	0.640985	0	1.73208e-05	-4.73194	down	ENSSSCG00000027649	--	--	--	--	--	--
TCONS_00000497	0.640985	0	1.73208e-05	-4.73194	down	ENSSSCG00000025496	--	--	--	--	--	--
TCONS_00000497	0.640985	0	1.73208e-05	-4.73194	down	ENSSSCG00000029062	--	--	--	--	--	--
TCONS_00113716	0.808682	0	1.73208e-05	-4.73194	down	ENSSSCG00000020674	DEPDC7	33.5703	41.0601	0.96429	0.252162	nochange
TCONS_00113716	0.808682	0	1.73208e-05	-4.73194	down	ENSSSCG00000024894	--	--	--	--	--	--
TCONS_00113716	0.808682	0	1.73208e-05	-4.73194	down	ENSSSCG00000030563	--	7.15397	6.8202	0.953729	-0.104132	nochange
TCONS_00113716	0.808682	0	1.73208e-05	-4.73194	down	ENSSSCG00000030326	TCP11L1	1.91924	3.6729	0.0276577	0.895085	nochange
TCONS_00113716	0.808682	0	1.73208e-05	-4.73194	down	ENSSSCG00000030025	--	3.26606	3.40199	0.968697	0.0194972	nochange
TCONS_00203233	1.24234	0	1.73208e-05	-4.73194	down	ENSSSCG00000028346	SAMM50	13.489	9.57401	0.720184	-0.530133	nochange
TCONS_00097886	0.137939	0	1.26498e-05	-4.77341	down	ENSSSCG00000030377	IL27	--	--	--	--	--
TCONS_00031897	3.8115	0	1.26498e-05	-4.77341	down	ENSSSCG00000023738	--	9.49055	8.66159	0.949201	-0.169034	nochange
TCONS_00031897	3.8115	0	1.26498e-05	-4.77341	down	ENSSSCG00000025938	--	12.5182	7.26827	0.319752	-0.811377	nochange
TCONS_00031897	3.8115	0	1.26498e-05	-4.77341	down	ENSSSCG00000022868	--	--	--	--	--	--
TCONS_00104239	0.766193	0	1.26498e-05	-4.77341	down	ENSSSCG00000014228	FAM170A	--	--	--	--	--
TCONS_00104239	0.766193	0	1.26498e-05	-4.77341	down	ENSSSCG00000028431	HSD17B4	217.424	166.742	0.98059	-0.420913	nochange
TCONS_00042131	0.506947	0	9.28012e-06	-4.81372	down	ENSSSCG00000009041	--	--	--	--	--	--
TCONS_00042131	0.506947	0	9.28012e-06	-4.81372	down	ENSSSCG00000010195	ZNF487	--	--	--	--	--
TCONS_00022690	3.71152	0	9.28012e-06	-4.81372	down	ENSSSCG00000011147	--	1901.95	764.976	1.06786e-05	-1.35199	down
TCONS_00022690	3.71152	0	9.28012e-06	-4.81372	down	ENSSSCG00000027625	--	--	--	--	--	--
TCONS_00022690	3.71152	0	9.28012e-06	-4.81372	down	ENSSSCG00000011148	--	92.2926	0.929254	0	-6.54671	down
TCONS_00022690	3.71152	0	9.28012e-06	-4.81372	down	ENSSSCG00000029699	AKR1E2	--	--	--	--	--
TCONS_00022690	3.71152	0	9.28012e-06	-4.81372	down	ENSSSCG00000030447	AKR1C3	8.89239	43.7443	0	2.25275	up
TCONS_00042131	0.506947	0	9.28012e-06	-4.81372	down	ENSSSCG00000025367	IQCF5	--	--	--	--	--
TCONS_00042131	0.506947	0	9.28012e-06	-4.81372	down	ENSSSCG00000023824	IQCF2	--	--	--	--	--
TCONS_00042131	0.506947	0	9.28012e-06	-4.81372	down	ENSSSCG00000029447	--	--	--	--	--	--
TCONS_00042131	0.506947	0	9.28012e-06	-4.81372	down	ENSSSCG00000011424	TEX264	16.5141	22.3762	0.897271	0.399438	nochange
TCONS_00042131	0.506947	0	9.28012e-06	-4.81372	down	ENSSSCG00000026415	GPR62	--	--	--	--	--
TCONS_00042131	0.506947	0	9.28012e-06	-4.81372	down	ENSSSCG00000023033	PARP3	6.20044	7.52979	0.9536	0.241624	nochange
TCONS_00042131	0.506947	0	9.28012e-06	-4.81372	down	ENSSSCG00000023177	RRP9	13.4126	7.06825	0.0176513	-0.957715	nochange
TCONS_00042131	0.506947	0	9.28012e-06	-4.81372	down	ENSSSCG00000030229	ABHD14A	4.92993	6.7015	0.872159	0.403393	nochange
TCONS_00042131	0.506947	0	9.28012e-06	-4.81372	down	ENSSSCG00000026847	ABHD14B	25.5311	14.6976	0.0763537	-0.834061	nochange
TCONS_00042131	0.506947	0	9.28012e-06	-4.81372	down	ENSSSCG00000011425	--	2.55475	2.35783	0.952558	-0.153053	nochange
TCONS_00042131	0.506947	0	9.28012e-06	-4.81372	down	ENSSSCG00000027192	IQCF3	--	--	--	--	--
TCONS_00042131	0.506947	0	9.28012e-06	-4.81372	down	ENSSSCG00000011423	GRM2	--	--	--	--	--
TCONS_00042131	0.506947	0	9.28012e-06	-4.81372	down	ENSSSCG00000028446	--	--	--	--	--	--
TCONS_00042131	0.506947	0	9.28012e-06	-4.81372	down	ENSSSCG00000029827	IQCF1	--	--	--	--	--
TCONS_00086449	1.90022	0	6.83789e-06	-4.85293	down	ENSSSCG00000016866	GHR	110.227	40.023	7.90721e-08	-1.49928	down
TCONS_00100247	0.0568537	0	6.83789e-06	-4.85293	down	ENSSSCG00000026458	--	--	--	--	--	--
TCONS_00100247	0.0568537	0	6.83789e-06	-4.85293	down	ENSSSCG00000024477	--	25.9584	41.1715	0.51667	0.624055	nochange
TCONS_00100247	0.0568537	0	6.83789e-06	-4.85293	down	ENSSSCG00000021510	--	--	--	--	--	--
TCONS_00100247	0.0568537	0	6.83789e-06	-4.85293	down	ENSSSCG00000030377	IL27	--	--	--	--	--
TCONS_00109855	0.573927	0	6.83789e-06	-4.85293	down	ENSSSCG00000012874	ORAOV1	14.0804	12.6115	0.961097	-0.196572	nochange
TCONS_00109855	0.573927	0	6.83789e-06	-4.85293	down	ENSSSCG00000012871	FGF19	--	--	--	--	--
TCONS_00109855	0.573927	0	6.83789e-06	-4.85293	down	ENSSSCG00000012870	FGF4	--	--	--	--	--
TCONS_00154750	1.39086	0	6.83789e-06	-4.85293	down	ENSSSCG00000003901	FAAH	8.11875	14.6707	0.0767799	0.813383	nochange
TCONS_00154750	1.39086	0	6.83789e-06	-4.85293	down	ENSSSCG00000003900	DMBX1	--	--	--	--	--
TCONS_00063765	0.480177	0	5.05982e-06	-4.89111	down	ENSSSCG00000010120	C22orf39	6.3305	5.24924	0.921175	-0.306962	nochange
TCONS_00063765	0.480177	0	5.05982e-06	-4.89111	down	ENSSSCG00000030377	IL27	--	--	--	--	--
TCONS_00188870	0.688026	0	5.05982e-06	-4.89111	down	ENSSSCG00000014913	--	31.0888	28.6149	0.984254	-0.157595	nochange
TCONS_00188870	0.688026	0	5.05982e-06	-4.89111	down	ENSSSCG00000025429	--	8.03463	7.32854	0.969664	-0.17049	nochange
TCONS_00063765	0.480177	0	5.05982e-06	-4.89111	down	ENSSSCG00000010122	CDC45	2.38266	2.39598	0.951222	-0.02967	nochange
TCONS_00063765	0.480177	0	5.05982e-06	-4.89111	down	ENSSSCG00000010118	HIRA	4.77664	4.10544	0.942297	-0.255692	nochange
TCONS_00063765	0.480177	0	5.05982e-06	-4.89111	down	ENSSSCG00000010123	CLDN5	16.1585	22.8421	0.827293	0.460109	nochange
TCONS_00063765	0.480177	0	5.05982e-06	-4.89111	down	ENSSSCG00000022749	MRPL40	28.3896	22.5029	0.900253	-0.372239	nochange
TCONS_00063765	0.480177	0	5.05982e-06	-4.89111	down	ENSSSCG00000010121	UFD1L	12.026	10.5526	0.95147	-0.225978	nochange
TCONS_00141029	1.85855	0	5.05982e-06	-4.89111	down	ENSSSCG00000022997	--	--	--	--	--	--
TCONS_00141029	1.85855	0	5.05982e-06	-4.89111	down	ENSSSCG00000000333	--	--	--	--	--	--
TCONS_00141029	1.85855	0	5.05982e-06	-4.89111	down	ENSSSCG00000000332	--	--	--	--	--	--
TCONS_00141029	1.85855	0	5.05982e-06	-4.89111	down	ENSSSCG00000000334	--	--	--	--	--	--
TCONS_00188870	0.688026	0	5.05982e-06	-4.89111	down	ENSSSCG00000014910	--	166.998	231.699	0.913841	0.434008	nochange
TCONS_00188870	0.688026	0	5.05982e-06	-4.89111	down	ENSSSCG00000014914	--	--	--	--	--	--
TCONS_00188870	0.688026	0	5.05982e-06	-4.89111	down	ENSSSCG00000014912	CCDC83	--	--	--	--	--
TCONS_00188870	0.688026	0	5.05982e-06	-4.89111	down	ENSSSCG00000014911	--	--	--	--	--	--
TCONS_00130155	5.36198	0.08757	1.73991e-08	-4.89522	down	ENSSSCG00000006155	ZBTB10	17.1448	4.87413	3.49809e-12	-1.8506	down
TCONS_00051141	0.777447	0	3.75961e-06	-4.92831	down	ENSSSCG00000027820	CD200	2.93904	2.09585	0.795272	-0.519592	nochange
TCONS_00062303	5.18098	0	3.75961e-06	-4.92831	down	ENSSSCG00000012120	--	--	--	--	--	--
TCONS_00004818	0.597478	0	2.80476e-06	-4.96457	down	ENSSSCG00000004730	TMEM87A	13.1929	16.1255	0.960935	0.25113	nochange
TCONS_00011217	1.21977	0	2.10062e-06	-4.99994	down	ENSSSCG00000004602	TEX9	4.43841	3.19086	0.808009	-0.507927	nochange
TCONS_00098168	0.679413	0	2.10062e-06	-4.99994	down	ENSSSCG00000016766	--	--	--	--	--	--
TCONS_00011217	1.21977	0	2.10062e-06	-4.99994	down	ENSSSCG00000004601	MNS1	0.300677	0.375828	0.967779	0.263051	nochange
TCONS_00189158	1.05175	0	2.10062e-06	-4.99994	down	ENSSSCG00000030095	ZBTB16	--	--	--	--	--
TCONS_00189158	1.05175	0	2.10062e-06	-4.99994	down	ENSSSCG00000024497	HTR3A	--	--	--	--	--
TCONS_00000970	3.90018	0.0903801	6.89704e-12	-5.01841	down	ENSSSCG00000004540	ONECUT2	2.21156	0.224134	7.69903e-08	-3.09099	down
TCONS_00119649	0.758811	0	1.57926e-06	-5.03446	down	ENSSSCG00000008123	ARID5A	1.4449	4.53246	6.36012e-07	1.59681	up
TCONS_00119649	0.758811	0	1.57926e-06	-5.03446	down	ENSSSCG00000008124	--	--	--	--	--	--
TCONS_00111751	0.463766	0	1.1917e-06	-5.06818	down	ENSSSCG00000025443	--	--	--	--	--	--
TCONS_00111751	0.463766	0	1.1917e-06	-5.06818	down	ENSSSCG00000028474	--	--	--	--	--	--
TCONS_00111751	0.463766	0	1.1917e-06	-5.06818	down	ENSSSCG00000024837	SYT12	0.343759	0.540562	0.890397	0.59075	nochange
TCONS_00003973	1.79697	0	9.02508e-07	-5.10112	down	ENSSSCG00000025941	--	133.996	116.084	0.993247	-0.245063	nochange
TCONS_00003973	1.79697	0	9.02508e-07	-5.10112	down	ENSSSCG00000025496	--	--	--	--	--	--
TCONS_00003973	1.79697	0	9.02508e-07	-5.10112	down	ENSSSCG00000029062	--	--	--	--	--	--
TCONS_00003973	1.79697	0	9.02508e-07	-5.10112	down	ENSSSCG00000027649	--	--	--	--	--	--
TCONS_00197241	0.548709	0	5.23077e-07	-5.16484	down	ENSSSCG00000015531	CEP350	11.9929	11.1113	0.970202	-0.14795	nochange
TCONS_00197241	0.548709	0	5.23077e-07	-5.16484	down	ENSSSCG00000029261	--	34.068	35.1636	0.989028	0.00759752	nochange
TCONS_00197241	0.548709	0	5.23077e-07	-5.16484	down	ENSSSCG00000030251	--	12.2819	8.30641	0.591927	-0.599009	nochange
TCONS_00197241	0.548709	0	5.23077e-07	-5.16484	down	ENSSSCG00000015530	TOR1AIP1	--	--	--	--	--
TCONS_00197241	0.548709	0	5.23077e-07	-5.16484	down	ENSSSCG00000015529	FAM163A	--	--	--	--	--
TCONS_00197241	0.548709	0	5.23077e-07	-5.16484	down	ENSSSCG00000026518	--	23.7268	15.1362	0.463175	-0.680924	nochange
TCONS_00045341	0.28423	0	4.00241e-07	-5.19568	down	ENSSSCG00000011542	THUMPD3	5.66131	4.6869	0.916112	-0.308819	nochange
TCONS_00045341	0.28423	0	4.00241e-07	-5.19568	down	ENSSSCG00000030273	--	4.02819	4.19187	0.964541	0.0193261	nochange
TCONS_00045341	0.28423	0	4.00241e-07	-5.19568	down	ENSSSCG00000011540	SETD5	3.7096	3.36135	0.963047	-0.179883	nochange
TCONS_00119606	1.27472	0	3.07252e-07	-5.22587	down	ENSSSCG00000008096	ZC3H6	4.72063	5.39692	0.964829	0.154721	nochange
TCONS_00217662	0.496763	0	3.07252e-07	-5.22587	down	ENSSSCG00000012685	FAM122B	1.60655	1.40403	0.9353	-0.229294	nochange
TCONS_00119606	1.27472	0	3.07252e-07	-5.22587	down	ENSSSCG00000008099	ZC3H8	4.34614	5.19325	0.936434	0.216859	nochange
TCONS_00119606	1.27472	0	3.07252e-07	-5.22587	down	ENSSSCG00000008101	--	--	--	--	--	--
TCONS_00136478	2.1062	0	3.07252e-07	-5.22587	down	ENSSSCG00000006509	--	--	--	--	--	--
TCONS_00136478	2.1062	0	3.07252e-07	-5.22587	down	ENSSSCG00000006507	--	2.78126	2.13687	0.862537	-0.41485	nochange
TCONS_00136478	2.1062	0	3.07252e-07	-5.22587	down	ENSSSCG00000027966	--	--	--	--	--	--
TCONS_00136478	2.1062	0	3.07252e-07	-5.22587	down	ENSSSCG00000023703	--	0.836525	0.952248	0.951228	0.145016	nochange
TCONS_00136478	2.1062	0	3.07252e-07	-5.22587	down	ENSSSCG00000006510	--	0.512993	0.427474	0.938724	-0.29308	nochange
TCONS_00136478	2.1062	0	3.07252e-07	-5.22587	down	ENSSSCG00000006506	SYT11	--	--	--	--	--
TCONS_00217662	0.496763	0	3.07252e-07	-5.22587	down	ENSSSCG00000012686	MOSPD1	20.7355	10.4123	0.0028494	-1.02983	down
TCONS_00217662	0.496763	0	3.07252e-07	-5.22587	down	ENSSSCG00000030908	FAM122C	0.636519	0.748809	0.957661	0.188236	nochange
TCONS_00158084	1.88124	0	2.3662e-07	-5.25544	down	ENSSSCG00000026340	--	3.37255	2.3541	0.765107	-0.549915	nochange
TCONS_00064567	0.726716	0	1.82792e-07	-5.28441	down	ENSSSCG00000010441	--	4.28582	5.40919	0.923589	0.296417	nochange
TCONS_00064567	0.726716	0	1.82792e-07	-5.28441	down	ENSSSCG00000023141	--	--	--	--	--	--
TCONS_00064567	0.726716	0	1.82792e-07	-5.28441	down	ENSSSCG00000010442	LIPK	1.03983	1.74282	0.762909	0.687693	nochange
TCONS_00064567	0.726716	0	1.82792e-07	-5.28441	down	ENSSSCG00000027065	--	--	--	--	--	--
TCONS_00219645	0.689158	0	1.41639e-07	-5.31282	down	ENSSSCG00000012330	FAM120C	0.951424	0.933314	0.951736	-0.0644854	nochange
TCONS_00219645	0.689158	0	1.41639e-07	-5.31282	down	ENSSSCG00000021316	--	--	--	--	--	--
TCONS_00045913	0.739604	0	1.10076e-07	-5.34068	down	ENSSSCG00000030467	PHC3	4.76751	3.47719	0.779334	-0.491442	nochange
TCONS_00045913	0.739604	0	1.10076e-07	-5.34068	down	ENSSSCG00000027035	--	--	--	--	--	--
TCONS_00045913	0.739604	0	1.10076e-07	-5.34068	down	ENSSSCG00000026357	GPR160	--	--	--	--	--
TCONS_00067632	1.12721	0	4.13081e-08	-5.44702	down	ENSSSCG00000009583	--	4.943	4.37572	0.945081	-0.21298	nochange
TCONS_00116026	0.984382	0	4.13081e-08	-5.44702	down	ENSSSCG00000012981	RELA	16.521	12.2844	0.844938	-0.464731	nochange
TCONS_00116026	0.984382	0	4.13081e-08	-5.44702	down	ENSSSCG00000027479	--	--	--	--	--	--
TCONS_00067632	1.12721	0	4.13081e-08	-5.44702	down	ENSSSCG00000009580	S1PR3	1.4108	0.612714	0.0232997	-1.21578	down
TCONS_00067632	1.12721	0	4.13081e-08	-5.44702	down	ENSSSCG00000021161	CKS2	2.6873	2.32543	0.931805	-0.243814	nochange
TCONS_00116026	0.984382	0	4.13081e-08	-5.44702	down	ENSSSCG00000027361	OVOL1	--	--	--	--	--
TCONS_00116026	0.984382	0	4.13081e-08	-5.44702	down	ENSSSCG00000012977	--	--	--	--	--	--
TCONS_00116026	0.984382	0	4.13081e-08	-5.44702	down	ENSSSCG00000012980	KAT5	3.22589	4.12562	0.916374	0.315385	nochange
TCONS_00116026	0.984382	0	4.13081e-08	-5.44702	down	ENSSSCG00000012982	--	2.37187	6.0472	7.28516e-05	1.30331	up
TCONS_00116026	0.984382	0	4.13081e-08	-5.44702	down	ENSSSCG00000012979	RNASEH2C	42.4044	59.1153	0.856645	0.440275	nochange
TCONS_00116026	0.984382	0	4.13081e-08	-5.44702	down	ENSSSCG00000012983	--	2.48447	2.39409	0.960751	-0.0911616	nochange
TCONS_00116026	0.984382	0	4.13081e-08	-5.44702	down	ENSSSCG00000012978	AP5B1	2.88608	2.09639	0.782872	-0.495774	nochange
TCONS_00159673	3.84958	0.0423163	4.6546e-11	-5.45782	down	ENSSSCG00000003858	--	2.51565	2.99177	0.938333	0.209051	nochange
TCONS_00159673	3.84958	0.0423163	4.6546e-11	-5.45782	down	ENSSSCG00000003861	--	0.0571614	0.339379	0.137519	2.15003	up
TCONS_00159673	3.84958	0.0423163	4.6546e-11	-5.45782	down	ENSSSCG00000028288	PRPF38A	6.86397	4.91637	0.860223	-0.508757	nochange
TCONS_00178974	3.05169	0	3.25505e-08	-5.47242	down	ENSSSCG00000021844	--	34.3707	23.158	0.570592	-0.604773	nochange
TCONS_00190400	0.859408	0	3.25505e-08	-5.47242	down	ENSSSCG00000028293	RCOR3	3.4643	2.60405	0.831741	-0.447052	nochange
TCONS_00190400	0.859408	0	3.25505e-08	-5.47242	down	ENSSSCG00000021747	--	--	--	--	--	--
TCONS_00086909	0.380127	0	2.0368e-08	-5.52193	down	ENSSSCG00000024721	LSM11	1.69755	2.70913	0.501008	0.632738	nochange
TCONS_00086909	0.380127	0	2.0368e-08	-5.52193	down	ENSSSCG00000017049	THG1L	1.76146	2.38713	0.889841	0.394764	nochange
TCONS_00086909	0.380127	0	2.0368e-08	-5.52193	down	ENSSSCG00000017051	SOX30	--	--	--	--	--
TCONS_00086909	0.380127	0	2.0368e-08	-5.52193	down	ENSSSCG00000017047	CLINT1	29.4841	23.2513	0.944512	-0.380408	nochange
TCONS_00194002	0.955704	0	1.61722e-08	-5.54606	down	ENSSSCG00000015494	ZBTB37	1.02162	1.59975	0.538214	0.606773	nochange
TCONS_00194002	0.955704	0	1.61722e-08	-5.54606	down	ENSSSCG00000015496	CENPL	0.232985	0.479652	0.797262	0.94144	nochange
TCONS_00194002	0.955704	0	1.61722e-08	-5.54606	down	ENSSSCG00000015492	DARS2	6.03067	4.54672	0.83763	-0.443946	nochange
TCONS_00194002	0.955704	0	1.61722e-08	-5.54606	down	ENSSSCG00000015493	SERPINC1	2063.87	2329.74	0.999209	0.136748	nochange
TCONS_00113519	22.3849	0.435959	0	-5.57476	down	ENSSSCG00000022404	--	27.4625	18.0016	0.464194	-0.646315	nochange
TCONS_00113519	22.3849	0.435959	0	-5.57476	down	ENSSSCG00000022866	NXF1	6.63641	5.58369	0.95193	-0.286791	nochange
TCONS_00113519	22.3849	0.435959	0	-5.57476	down	ENSSSCG00000021431	TMEM223	7.50012	11.0291	0.777316	0.517489	nochange
TCONS_00113519	22.3849	0.435959	0	-5.57476	down	ENSSSCG00000024545	CHRM1	--	--	--	--	--
TCONS_00113519	22.3849	0.435959	0	-5.57476	down	ENSSSCG00000023571	SLC22A6	--	--	--	--	--
TCONS_00113519	22.3849	0.435959	0	-5.57476	down	ENSSSCG00000028025	WDR74	7.73047	6.09708	0.883067	-0.378008	nochange
TCONS_00113519	22.3849	0.435959	0	-5.57476	down	ENSSSCG00000026293	STX5	--	--	--	--	--
TCONS_00193127	3.24844	0.0436902	1.02585e-13	-5.61257	down	ENSSSCG00000015446	PNPLA8	19.7878	14.3253	0.783489	-0.503044	nochange
TCONS_00193127	3.24844	0.0436902	1.02585e-13	-5.61257	down	ENSSSCG00000024477	--	25.9584	41.1715	0.51667	0.624055	nochange
TCONS_00193127	3.24844	0.0436902	1.02585e-13	-5.61257	down	ENSSSCG00000025643	--	7.67148	6.60104	0.931725	-0.253306	nochange
TCONS_00193127	3.24844	0.0436902	1.02585e-13	-5.61257	down	ENSSSCG00000015448	NME8	--	--	--	--	--
TCONS_00193127	3.24844	0.0436902	1.02585e-13	-5.61257	down	ENSSSCG00000015447	--	--	--	--	--	--
TCONS_00029318	1.65485	0	8.21226e-09	-5.61612	down	ENSSSCG00000024722	PIBF1	2.91475	3.8317	0.901711	0.352341	nochange
TCONS_00221920	0.24405	0	8.21226e-09	-5.61612	down	ENSSSCG00000012676	MBNL3	89.0101	92.1155	0.997243	0.0114083	nochange
TCONS_00221920	0.24405	0	8.21226e-09	-5.61612	down	ENSSSCG00000011720	MBNL1	30.0964	24.5387	0.970458	-0.332439	nochange
TCONS_00221920	0.24405	0	8.21226e-09	-5.61612	down	ENSSSCG00000009505	MBNL2	6.31625	7.77561	0.938991	0.260883	nochange
TCONS_00029318	1.65485	0	8.21226e-09	-5.61612	down	ENSSSCG00000021485	--	3.80711	4.26484	0.947036	0.123977	nochange
TCONS_00029318	1.65485	0	8.21226e-09	-5.61612	down	ENSSSCG00000009459	MZT1	2.32886	3.77635	0.512412	0.653758	nochange
TCONS_00029318	1.65485	0	8.21226e-09	-5.61612	down	ENSSSCG00000025120	BORA	0.202158	0.263214	0.957129	0.323905	nochange
TCONS_00006052	1.33615	0	6.58212e-09	-5.63873	down	ENSSSCG00000005478	POLE3	16.7171	15.2821	0.965512	-0.167192	nochange
TCONS_00045906	0.849441	0	6.58212e-09	-5.63873	down	ENSSSCG00000030467	PHC3	4.76751	3.47719	0.779334	-0.491442	nochange
TCONS_00006052	1.33615	0	6.58212e-09	-5.63873	down	ENSSSCG00000005479	C9orf43	--	--	--	--	--
TCONS_00006052	1.33615	0	6.58212e-09	-5.63873	down	ENSSSCG00000021173	BSPRY	--	--	--	--	--
TCONS_00045906	0.849441	0	6.58212e-09	-5.63873	down	ENSSSCG00000026357	GPR160	--	--	--	--	--
TCONS_00130228	0.782876	0	3.4341e-09	-5.70453	down	ENSSSCG00000030377	IL27	--	--	--	--	--
TCONS_00130228	0.782876	0	3.4341e-09	-5.70453	down	ENSSSCG00000006205	MCMDC2	0.436888	0.468071	0.970496	0.0572283	nochange
TCONS_00130228	0.782876	0	3.4341e-09	-5.70453	down	ENSSSCG00000006206	--	4.80638	6.9214	0.79444	0.48682	nochange
TCONS_00130228	0.782876	0	3.4341e-09	-5.70453	down	ENSSSCG00000006204	PPP1R42	--	--	--	--	--
TCONS_00169127	3.61337	0	3.4341e-09	-5.70453	down	ENSSSCG00000002496	GLRX5	42.0139	94.5267	0.000213557	1.13087	up
TCONS_00018232	0.495173	0	2.77638e-09	-5.72581	down	ENSSSCG00000005255	--	4.12173	3.82108	0.96001	-0.146859	nochange
TCONS_00018232	0.495173	0	2.77638e-09	-5.72581	down	ENSSSCG00000030377	IL27	--	--	--	--	--
TCONS_00018232	0.495173	0	2.77638e-09	-5.72581	down	ENSSSCG00000027959	--	4.24604	4.63087	0.949363	0.0858242	nochange
TCONS_00018232	0.495173	0	2.77638e-09	-5.72581	down	ENSSSCG00000021646	KLF9	52.1771	74.9308	0.937603	0.483962	nochange
TCONS_00062307	11.1346	0	1.48516e-09	-5.78784	down	ENSSSCG00000026798	CYP2C42	8.37349	9.25574	0.975064	0.106285	nochange
TCONS_00062307	11.1346	0	1.48516e-09	-5.78784	down	ENSSSCG00000024537	--	0.505683	2.82574	6.49383e-07	2.34148	up
TCONS_00154822	1.22421	0	1.21037e-09	-5.80793	down	ENSSSCG00000003965	CCDC30	4.71717	6.793	0.781938	0.485977	nochange
TCONS_00086385	1.80373	0	1.21037e-09	-5.80793	down	ENSSSCG00000016845	NUP155	8.09093	7.32453	0.966068	-0.181289	nochange
TCONS_00154822	1.22421	0	1.21037e-09	-5.80793	down	ENSSSCG00000030344	CLDN19	--	--	--	--	--
TCONS_00154822	1.22421	0	1.21037e-09	-5.80793	down	ENSSSCG00000003966	PPCS	7.7298	9.83154	0.939001	0.308285	nochange
TCONS_00154822	1.22421	0	1.21037e-09	-5.80793	down	ENSSSCG00000003967	ZMYND12	2.05743	0.456262	0.000647606	-2.08757	down
TCONS_00154822	1.22421	0	1.21037e-09	-5.80793	down	ENSSSCG00000003964	PPIH	11.2322	15.54	0.845996	0.42807	nochange
TCONS_00154822	1.22421	0	1.21037e-09	-5.80793	down	ENSSSCG00000028485	YBX1	285.069	297.376	0.995723	0.0229051	nochange
TCONS_00154822	1.22421	0	1.21037e-09	-5.80793	down	ENSSSCG00000003968	RIMKLA	2.79438	3.45243	0.926675	0.264832	nochange
TCONS_00154822	1.22421	0	1.21037e-09	-5.80793	down	ENSSSCG00000027374	C1orf50	11.4014	12.4087	0.966529	0.0838356	nochange
TCONS_00178324	0.719054	0	8.08486e-10	-5.84731	down	ENSSSCG00000022283	CEP135	1.76891	1.85249	0.953355	0.028299	nochange
TCONS_00186483	0.993376	0	8.08486e-10	-5.84731	down	ENSSSCG00000022986	--	1.41892	1.62155	0.944751	0.152358	nochange
TCONS_00186483	0.993376	0	8.08486e-10	-5.84731	down	ENSSSCG00000029197	--	--	--	--	--	--
TCONS_00178324	0.719054	0	8.08486e-10	-5.84731	down	ENSSSCG00000023269	EXOC1	11.7412	14.0788	0.970129	0.223608	nochange
TCONS_00004576	0.747611	0	3.68681e-10	-5.92297	down	ENSSSCG00000004586	FAM81A	3.82616	16.3109	2.77556e-15	2.04879	up
TCONS_00099986	2.04134	0	3.68681e-10	-5.92297	down	ENSSSCG00000016766	--	--	--	--	--	--
TCONS_00004576	0.747611	0	3.68681e-10	-5.92297	down	ENSSSCG00000004585	--	--	--	--	--	--
TCONS_00168501	1.63367	0	3.04288e-10	-5.94128	down	ENSSSCG00000001941	--	3.41299	2.7237	0.903498	-0.358629	nochange
TCONS_00168501	1.63367	0	3.04288e-10	-5.94128	down	ENSSSCG00000020723	--	--	--	--	--	--
TCONS_00168501	1.63367	0	3.04288e-10	-5.94128	down	ENSSSCG00000030028	--	--	--	--	--	--
TCONS_00168501	1.63367	0	3.04288e-10	-5.94128	down	ENSSSCG00000029931	--	--	--	--	--	--
TCONS_00150516	11.8207	0	2.51565e-10	-5.95936	down	ENSSSCG00000002825	--	923.641	887.029	0.998089	-0.0964117	nochange
TCONS_00154341	1.05136	0	2.0832e-10	-5.97722	down	ENSSSCG00000021424	--	3.87468	5.21002	0.91017	0.38123	nochange
TCONS_00154341	1.05136	0	2.0832e-10	-5.97722	down	ENSSSCG00000029518	RIOK3	17.324	16.2818	0.969359	-0.127313	nochange
TCONS_00003992	0.564247	0	9.95364e-11	-6.04651	down	ENSSSCG00000004289	KIAA1009	2.99109	3.12829	0.963242	0.0265303	nochange
TCONS_00003992	0.564247	0	9.95364e-11	-6.04651	down	ENSSSCG00000026943	MRAP2	--	--	--	--	--
TCONS_00151513	4.80753	0	9.95364e-11	-6.04651	down	ENSSSCG00000028578	--	0.955524	1.21331	0.931416	0.299809	nochange
TCONS_00123441	2.6944	0	8.30744e-11	-6.06333	down	ENSSSCG00000008488	--	6.08076	7.3242	0.942431	0.229349	nochange
TCONS_00123441	2.6944	0	8.30744e-11	-6.06333	down	ENSSSCG00000027644	--	11.2482	0.769684	0	-3.79702	down
TCONS_00123441	2.6944	0	8.30744e-11	-6.06333	down	ENSSSCG00000025066	--	--	--	--	--	--
TCONS_00188280	5.84014	0	6.94386e-11	-6.07995	down	ENSSSCG00000025291	SEC16B	20.7935	12.3047	0.152396	-0.790999	nochange
TCONS_00196390	1.88725	0	3.43872e-11	-6.14459	down	ENSSSCG00000030377	IL27	--	--	--	--	--
TCONS_00196390	1.88725	0	3.43872e-11	-6.14459	down	ENSSSCG00000024497	HTR3A	--	--	--	--	--
TCONS_00196390	1.88725	0	3.43872e-11	-6.14459	down	ENSSSCG00000030095	ZBTB16	--	--	--	--	--
TCONS_00189948	0.998581	0	2.89476e-11	-6.16031	down	ENSSSCG00000015410	PHTF2	2.33875	3.1014	0.90222	0.368048	nochange
TCONS_00129233	9.33548	0	2.44015e-11	-6.17586	down	ENSSSCG00000021007	MRPL19	6.40216	4.67156	0.79277	-0.4915	nochange
TCONS_00129233	9.33548	0	2.44015e-11	-6.17586	down	ENSSSCG00000021287	--	1.68201	2.33093	0.916463	0.420313	nochange
TCONS_00004754	1.70159	0	1.05906e-11	-6.25118	down	ENSSSCG00000024783	--	6.0799	6.93115	0.952869	0.150254	nochange
TCONS_00004754	1.70159	0	1.05906e-11	-6.25118	down	ENSSSCG00000004684	--	4.30646	4.55321	0.957899	0.0420823	nochange
TCONS_00004754	1.70159	0	1.05906e-11	-6.25118	down	ENSSSCG00000020814	PATL2	--	--	--	--	--
TCONS_00004754	1.70159	0	1.05906e-11	-6.25118	down	ENSSSCG00000004682	B2M	627.43	1070.66	0.578072	0.732851	nochange
TCONS_00004754	1.70159	0	1.05906e-11	-6.25118	down	ENSSSCG00000030483	--	3.072	4.38836	0.922207	0.458979	nochange
TCONS_00004754	1.70159	0	1.05906e-11	-6.25118	down	ENSSSCG00000026172	--	--	--	--	--	--
TCONS_00005501	0.777942	0	4.74054e-12	-6.32277	down	ENSSSCG00000005124	IFT74	1.15157	0.879633	0.879392	-0.420626	nochange
TCONS_00005501	0.777942	0	4.74054e-12	-6.32277	down	ENSSSCG00000005126	PLAA	12.4887	5.31822	2.15929e-05	-1.26777	down
TCONS_00181704	3.17104	0	4.05054e-12	-6.33667	down	ENSSSCG00000026320	SPINK2	1.26864	2.80552	0.817381	1.02144	up
TCONS_00181704	3.17104	0	4.05054e-12	-6.33667	down	ENSSSCG00000008898	HOPX	61.695	63.3206	0.984387	-0.000542537	nochange
TCONS_00044137	1.32829	0	2.54408e-12	-6.37758	down	ENSSSCG00000012070	B3GALT5	--	--	--	--	--
TCONS_00044137	1.32829	0	2.54408e-12	-6.37758	down	ENSSSCG00000012071	IGSF5	6.37408	1.70197	3.67746e-09	-1.92343	down
TCONS_00178305	1.50681	0	1.87605e-12	-6.40423	down	ENSSSCG00000008898	HOPX	61.695	63.3206	0.984387	-0.000542537	nochange
TCONS_00178305	1.50681	0	1.87605e-12	-6.40423	down	ENSSSCG00000026320	SPINK2	1.26864	2.80552	0.817381	1.02144	up
TCONS_00023183	1.54843	0	8.91953e-13	-6.46876	down	ENSSSCG00000010986	DCAF12	3.40158	3.90231	0.944194	0.158451	nochange
TCONS_00023183	1.54843	0	8.91953e-13	-6.46876	down	ENSSSCG00000024384	--	7.6122	6.50257	0.94293	-0.264608	nochange
TCONS_00023183	1.54843	0	8.91953e-13	-6.46876	down	ENSSSCG00000012645	DCAF12L2	--	--	--	--	--
TCONS_00023183	1.54843	0	8.91953e-13	-6.46876	down	ENSSSCG00000010987	UBAP2	3.30577	3.04576	0.95422	-0.155586	nochange
TCONS_00023183	1.54843	0	8.91953e-13	-6.46876	down	ENSSSCG00000021050	--	1.73425	1.06079	0.645613	-0.731302	nochange
TCONS_00201241	6.11949	0	2.4869e-13	-6.57812	down	ENSSSCG00000023594	RARRES2	317.626	347.597	0.993853	0.0920004	nochange
TCONS_00201241	6.11949	0	2.4869e-13	-6.57812	down	ENSSSCG00000022118	ZBED6CL	2.53905	4.09234	0.842661	0.629727	nochange
TCONS_00201241	6.11949	0	2.4869e-13	-6.57812	down	ENSSSCG00000020818	ZNF862	4.03885	4.89672	0.940646	0.238772	nochange
TCONS_00174144	2.30839	0.0192627	0	-6.58757	down	ENSSSCG00000020903	NUDT4	13.5464	35.3639	1.21398e-06	1.34521	up
TCONS_00174144	2.30839	0.0192627	0	-6.58757	down	ENSSSCG00000001528	RPS10	275.325	307.387	0.99458	0.120837	nochange
TCONS_00174144	2.30839	0.0192627	0	-6.58757	down	ENSSSCG00000023160	--	3.3585	5.2474	0.795581	0.593101	nochange
TCONS_00174144	2.30839	0.0192627	0	-6.58757	down	ENSSSCG00000001526	HMGA1	0.952539	1.08708	0.954176	0.147781	nochange
TCONS_00004597	0.822545	0	8.4821e-14	-6.66882	down	ENSSSCG00000024131	--	2.5779	2.11212	0.91101	-0.323834	nochange
TCONS_00004597	0.822545	0	8.4821e-14	-6.66882	down	ENSSSCG00000004590	--	7.12415	6.71083	0.963525	-0.123925	nochange
TCONS_00004597	0.822545	0	8.4821e-14	-6.66882	down	ENSSSCG00000004594	ADAM10	11.344	12.2632	0.955865	0.0739047	nochange
TCONS_00004597	0.822545	0	8.4821e-14	-6.66882	down	ENSSSCG00000023625	--	--	--	--	--	--
TCONS_00004574	1.4641	0	1.64313e-14	-6.80503	down	ENSSSCG00000004586	FAM81A	3.82616	16.3109	2.77556e-15	2.04879	up
TCONS_00004574	1.4641	0	1.64313e-14	-6.80503	down	ENSSSCG00000004585	--	--	--	--	--	--
TCONS_00143230	2.57672	0	2.55351e-15	-6.95675	down	ENSSSCG00000024219	C12orf5	6.36701	4.35816	0.613977	-0.582531	nochange
TCONS_00143230	2.57672	0	2.55351e-15	-6.95675	down	ENSSSCG00000000724	FGF6	--	--	--	--	--
TCONS_00143230	2.57672	0	2.55351e-15	-6.95675	down	ENSSSCG00000000727	CCND2	2.56028	2.30617	0.946482	-0.18787	nochange
TCONS_00143230	2.57672	0	2.55351e-15	-6.95675	down	ENSSSCG00000029028	FGF23	--	--	--	--	--
TCONS_00046016	1.37603	0	1.66533e-15	-6.99231	down	ENSSSCG00000024828	ATP11A	--	--	--	--	--
TCONS_00046016	1.37603	0	1.66533e-15	-6.99231	down	ENSSSCG00000011772	--	7.22985	6.05166	0.927723	-0.293556	nochange
TCONS_00096813	5.46541	0	9.99201e-16	-7.02701	down	ENSSSCG00000016642	GPR85	--	--	--	--	--
TCONS_00154824	2.44122	0	5.55112e-16	-7.06925	down	ENSSSCG00000003965	CCDC30	4.71717	6.793	0.781938	0.485977	nochange
TCONS_00154824	2.44122	0	5.55112e-16	-7.06925	down	ENSSSCG00000030344	CLDN19	--	--	--	--	--
TCONS_00154824	2.44122	0	5.55112e-16	-7.06925	down	ENSSSCG00000003966	PPCS	7.7298	9.83154	0.939001	0.308285	nochange
TCONS_00154824	2.44122	0	5.55112e-16	-7.06925	down	ENSSSCG00000028485	YBX1	285.069	297.376	0.995723	0.0229051	nochange
TCONS_00154824	2.44122	0	5.55112e-16	-7.06925	down	ENSSSCG00000003968	RIMKLA	2.79438	3.45243	0.926675	0.264832	nochange
TCONS_00154824	2.44122	0	5.55112e-16	-7.06925	down	ENSSSCG00000003964	PPIH	11.2322	15.54	0.845996	0.42807	nochange
TCONS_00154824	2.44122	0	5.55112e-16	-7.06925	down	ENSSSCG00000003967	ZMYND12	2.05743	0.456262	0.000647606	-2.08757	down
TCONS_00154824	2.44122	0	5.55112e-16	-7.06925	down	ENSSSCG00000027374	C1orf50	11.4014	12.4087	0.966529	0.0838356	nochange
TCONS_00207528	1.16495	0	3.33067e-16	-7.10217	down	ENSSSCG00000022127	--	4.62226	4.16964	0.964887	-0.186373	nochange
TCONS_00207528	1.16495	0	3.33067e-16	-7.10217	down	ENSSSCG00000027567	--	--	--	--	--	--
TCONS_00130158	2.37462	0	3.33067e-16	-7.11836	down	ENSSSCG00000030377	IL27	--	--	--	--	--
TCONS_00130158	2.37462	0	3.33067e-16	-7.11836	down	ENSSSCG00000006155	ZBTB10	17.1448	4.87413	3.49809e-12	-1.8506	down
TCONS_00107163	2.3858	0	2.22045e-16	-7.1423	down	ENSSSCG00000014435	CSNK1A1	64.8968	49.7213	0.960817	-0.422235	nochange
TCONS_00107163	2.3858	0	2.22045e-16	-7.1423	down	ENSSSCG00000014433	PCYOX1L	0.221107	0.324434	0.940222	0.487273	nochange
TCONS_00107163	2.3858	0	2.22045e-16	-7.1423	down	ENSSSCG00000014434	IL17B	1.05835	0.799881	0.936045	-0.423995	nochange
TCONS_00062308	16.8341	0	0	-7.38903	down	ENSSSCG00000026798	CYP2C42	8.37349	9.25574	0.975064	0.106285	nochange
TCONS_00062308	16.8341	0	0	-7.38903	down	ENSSSCG00000024537	--	0.505683	2.82574	6.49383e-07	2.34148	up
TCONS_00148562	12.442	0	0	-7.5528	down	ENSSSCG00000000864	CHPT1	398.72	317.421	0.983176	-0.366989	nochange
TCONS_00148562	12.442	0	0	-7.5528	down	ENSSSCG00000023236	--	2.77355	4.54533	0.78973	0.656372	nochange
TCONS_00143452	3.33136	0	0	-7.74224	down	ENSSSCG00000000877	--	20.9135	13.5952	0.476901	-0.658767	nochange
TCONS_00143452	3.33136	0	0	-7.74224	down	ENSSSCG00000020741	--	1.66045	3.32075	0.860812	0.894014	nochange
TCONS_00143452	3.33136	0	0	-7.74224	down	ENSSSCG00000000879	--	0.530553	2.07237	0.17386	1.74235	up
TCONS_00143452	3.33136	0	0	-7.74224	down	ENSSSCG00000023117	SLC17A8	1.20908	0.626628	0.751734	-0.935208	nochange
TCONS_00143452	3.33136	0	0	-7.74224	down	ENSSSCG00000023835	--	20.9356	12.1282	0.106107	-0.821699	nochange
TCONS_00143452	3.33136	0	0	-7.74224	down	ENSSSCG00000000878	DEPDC4	0.990585	0.285732	0.443977	-1.63607	down
TCONS_00085090	20.7659	0	0	-9.85293	down	ENSSSCG00000022830	KANSL1L	--	--	--	--	--
TCONS_00085090	20.7659	0	0	-9.85293	down	ENSSSCG00000016154	--	5.12883	4.05384	0.897116	-0.37251	nochange
TCONS_00085090	20.7659	0	0	-9.85293	down	ENSSSCG00000016156	ACADL	105.948	83.7354	0.975339	-0.377426	nochange

## Sheet: muscle
#ID	L-muscle FPKM	D-muscle FPKM	FDR	log2FC	regulated	Target_mRNA_ID	GeneNames	L-muscle FPKM	D-muscle FPKM	FDR	log2FC	regulated
TCONS_00096813	0	44.6339	0	9.95581	up	ENSSSCG00000016642	GPR85	--	--	--	--	--
TCONS_00093142	0	4.17427	0	7.15001	up	ENSSSCG00000006971	--	--	--	--	--	--
TCONS_00093142	0	4.17427	0	7.15001	up	ENSSSCG00000006972	C8orf48	0.6177	0.901011	0.90605	0.662465	nochange
TCONS_00046017	0	1.6443	0	7.11964	up	ENSSSCG00000024828	ATP11A	--	--	--	--	--
TCONS_00046017	0	1.6443	0	7.11964	up	ENSSSCG00000011772	--	4.3859	4.64418	0.943669	0.232583	nochange
TCONS_00136412	0	1.65036	2.22045e-16	7.05691	up	ENSSSCG00000006297	DPT	14.8537	19.4626	0.67023	0.540069	nochange
TCONS_00136412	0	1.65036	2.22045e-16	7.05691	up	ENSSSCG00000006298	--	--	--	--	--	--
TCONS_00013563	0	3.1621	3.33067e-16	7.00247	up	ENSSSCG00000023010	TMOD1	33.5104	34.8987	0.987455	0.210142	nochange
TCONS_00013563	0	3.1621	3.33067e-16	7.00247	up	ENSSSCG00000005366	NCBP1	7.69026	6.98013	0.977228	0.01189	nochange
TCONS_00013563	0	3.1621	3.33067e-16	7.00247	up	ENSSSCG00000029895	--	3.08586	2.2506	0.952529	-0.293141	nochange
TCONS_00013468	0	1.14312	7.77156e-16	6.94589	up	ENSSSCG00000005089	SIX4	12.9177	6.33869	0.0172324	-0.874007	nochange
TCONS_00020928	0	0.556347	7.77156e-16	6.94589	up	ENSSSCG00000021072	--	4.523	4.5955	0.977243	0.174376	nochange
TCONS_00020928	0	0.556347	7.77156e-16	6.94589	up	ENSSSCG00000004494	--	--	--	--	--	--
TCONS_00020928	0	0.556347	7.77156e-16	6.94589	up	ENSSSCG00000030377	IL27	--	--	--	--	--
TCONS_00013468	0	1.14312	7.77156e-16	6.94589	up	ENSSSCG00000005087	SIX1	102.206	39.401	7.35628e-06	-1.22285	down
TCONS_00013468	0	1.14312	7.77156e-16	6.94589	up	ENSSSCG00000005090	--	26.547	19.6269	0.939153	-0.282922	nochange
TCONS_00020928	0	0.556347	7.77156e-16	6.94589	up	ENSSSCG00000004493	SIGLEC15	--	--	--	--	--
TCONS_00020928	0	0.556347	7.77156e-16	6.94589	up	ENSSSCG00000021219	--	--	--	--	--	--
TCONS_00155201	0	16.452	8.88178e-16	6.92263	up	ENSSSCG00000021867	HPN	3.33371	1.63375	0.63401	-0.852771	nochange
TCONS_00155201	0	16.452	8.88178e-16	6.92263	up	ENSSSCG00000025499	FXYD5	2.73108	1.99001	0.937594	-0.299303	nochange
TCONS_00155201	0	16.452	8.88178e-16	6.92263	up	ENSSSCG00000002879	GRAMD1A	12.0708	6.62412	0.214894	-0.711958	nochange
TCONS_00155201	0	16.452	8.88178e-16	6.92263	up	ENSSSCG00000023267	SCN1B	64.7255	40.0609	0.768652	-0.539985	nochange
TCONS_00155201	0	16.452	8.88178e-16	6.92263	up	ENSSSCG00000024666	FXYD3	--	--	--	--	--
TCONS_00155201	0	16.452	8.88178e-16	6.92263	up	ENSSSCG00000025126	LGI4	5.8709	4.19139	0.91605	-0.331857	nochange
TCONS_00146473	0	0.941422	3.26406e-14	6.65257	up	ENSSSCG00000000869	UTP20	7.00986	5.05861	0.947532	-0.318404	nochange
TCONS_00146473	0	0.941422	3.26406e-14	6.65257	up	ENSSSCG00000000867	SPIC	--	--	--	--	--
TCONS_00146473	0	0.941422	3.26406e-14	6.65257	up	ENSSSCG00000000870	ARL1	31.0072	29.5322	0.988152	0.0813084	nochange
TCONS_00181600	0	7.19891	3.88578e-14	6.63836	up	ENSSSCG00000029624	TADA2B	11.4187	9.32375	0.97315	-0.140404	nochange
TCONS_00181600	0	7.19891	3.88578e-14	6.63836	up	ENSSSCG00000028085	CCDC96	--	--	--	--	--
TCONS_00181600	0	7.19891	3.88578e-14	6.63836	up	ENSSSCG00000022867	GRPEL1	22.8218	19.4246	0.978122	-0.0806616	nochange
TCONS_00210906	0	22.8751	6.72795e-14	6.59486	up	ENSSSCG00000025813	SNRPD2	178.668	183.649	0.97669	0.1911	nochange
TCONS_00210906	0	22.8751	6.72795e-14	6.59486	up	ENSSSCG00000022144	QPCTL	2.26656	1.42514	0.915603	-0.501553	nochange
TCONS_00210906	0	22.8751	6.72795e-14	6.59486	up	ENSSSCG00000021053	GIPR	--	--	--	--	--
TCONS_00210906	0	22.8751	6.72795e-14	6.59486	up	ENSSSCG00000029900	DMPK	37.4418	63.1169	0.00592572	0.904043	nochange
TCONS_00210906	0	22.8751	6.72795e-14	6.59486	up	ENSSSCG00000025887	--	4.37631	5.11716	0.961933	0.354059	nochange
TCONS_00108745	0	1.27372	1.17795e-13	6.55001	up	ENSSSCG00000014084	POC5	3.52967	3.89675	0.929578	0.292549	nochange
TCONS_00219671	0	1.76749	1.17795e-13	6.55001	up	ENSSSCG00000030377	IL27	--	--	--	--	--
TCONS_00108745	0	1.27372	1.17795e-13	6.55001	up	ENSSSCG00000014083	ANKDD1B	0.299976	0.802195	0.287441	1.46585	up
TCONS_00013038	0	0.916907	2.53908e-13	6.48796	up	ENSSSCG00000020885	NUS1	6.03526	5.51726	0.976019	0.022175	nochange
TCONS_00013038	0	0.916907	2.53908e-13	6.48796	up	ENSSSCG00000004252	--	--	--	--	--	--
TCONS_00013038	0	0.916907	2.53908e-13	6.48796	up	ENSSSCG00000004253	GOPC	9.61324	9.44186	0.981184	0.125565	nochange
TCONS_00069606	0	0.580631	3.08753e-13	6.47202	up	ENSSSCG00000010648	C10orf118	8.59273	7.73055	0.9842	-0.000847765	nochange
TCONS_00069606	0	0.580631	3.08753e-13	6.47202	up	ENSSSCG00000021075	TDRD1	--	--	--	--	--
TCONS_00069606	0	0.580631	3.08753e-13	6.47202	up	ENSSSCG00000010647	ADRB1	0.408423	0.412441	0.967988	0.156295	nochange
TCONS_00052405	0	1.34266	4.58966e-13	6.43961	up	ENSSSCG00000011782	ABCC5	12.3465	9.98515	0.981876	-0.154361	nochange
TCONS_00052405	0	1.34266	4.58966e-13	6.43961	up	ENSSSCG00000024689	HTR3C	--	--	--	--	--
TCONS_00052405	0	1.34266	4.58966e-13	6.43961	up	ENSSSCG00000011780	--	--	--	--	--	--
TCONS_00052405	0	1.34266	4.58966e-13	6.43961	up	ENSSSCG00000011781	--	5.57887	5.50856	0.956215	0.130452	nochange
TCONS_00052405	0	1.34266	4.58966e-13	6.43961	up	ENSSSCG00000011783	EIF2B5	16.9127	15.1987	0.976312	-0.00245357	nochange
TCONS_00133060	0	2.78099	8.42881e-13	6.38957	up	ENSSSCG00000006903	RPAP2	13.5298	10.7759	0.970906	-0.176254	nochange
TCONS_00133060	0	2.78099	8.42881e-13	6.38957	up	ENSSSCG00000006904	GLMN	2.69637	3.40139	0.818571	0.482531	nochange
TCONS_00133060	0	2.78099	8.42881e-13	6.38957	up	ENSSSCG00000006902	GFI1	--	--	--	--	--
TCONS_00136478	0	4.98168	1.27465e-12	6.35523	up	ENSSSCG00000006509	--	--	--	--	--	--
TCONS_00136478	0	4.98168	1.27465e-12	6.35523	up	ENSSSCG00000006507	--	4.55448	3.76305	0.959411	-0.122933	nochange
TCONS_00136478	0	4.98168	1.27465e-12	6.35523	up	ENSSSCG00000027966	--	--	--	--	--	--
TCONS_00136478	0	4.98168	1.27465e-12	6.35523	up	ENSSSCG00000023703	--	1.60861	1.65905	0.950159	0.192736	nochange
TCONS_00136478	0	4.98168	1.27465e-12	6.35523	up	ENSSSCG00000006510	--	0.816805	0.622674	0.949048	-0.234494	nochange
TCONS_00136478	0	4.98168	1.27465e-12	6.35523	up	ENSSSCG00000006506	SYT11	0.923489	0.237461	0.564383	-1.61913	down
TCONS_00146476	0	0.922601	1.57208e-12	6.33774	up	ENSSSCG00000000877	--	10.2282	8.3912	0.97427	-0.13361	nochange
TCONS_00146476	0	0.922601	1.57208e-12	6.33774	up	ENSSSCG00000020741	--	--	--	--	--	--
TCONS_00146476	0	0.922601	1.57208e-12	6.33774	up	ENSSSCG00000000879	--	--	--	--	--	--
TCONS_00146476	0	0.922601	1.57208e-12	6.33774	up	ENSSSCG00000023117	SLC17A8	--	--	--	--	--
TCONS_00146476	0	0.922601	1.57208e-12	6.33774	up	ENSSSCG00000023835	--	11.4226	11.4005	0.954296	0.147671	nochange
TCONS_00146476	0	0.922601	1.57208e-12	6.33774	up	ENSSSCG00000000878	DEPDC4	--	--	--	--	--
TCONS_00186278	0	0.327279	1.94211e-12	6.32005	up	ENSSSCG00000009090	KIAA1109	7.92362	8.87688	0.972767	0.315382	nochange
TCONS_00095392	0	0.748011	7.19746e-12	6.20903	up	ENSSSCG00000007529	SYCP2	1.82211	2.21895	0.859618	0.432431	nochange
TCONS_00172635	0.0298273	4.09438	5.21805e-15	6.15746	up	ENSSSCG00000002441	SMEK1	14.4902	12.1251	0.984335	-0.105263	nochange
TCONS_00193799	0	0.750986	1.42495e-11	6.15015	up	ENSSSCG00000026959	NPAT	3.96651	2.83752	0.921446	-0.330228	nochange
TCONS_00193799	0	0.750986	1.42495e-11	6.15015	up	ENSSSCG00000026153	ACAT1	314.313	107.635	7.17416e-08	-1.39393	down
TCONS_00064921	0	1.53282	2.27186e-11	6.10952	up	ENSSSCG00000010674	FAM204A	10.7585	9.63722	0.972459	-0.00706801	nochange
TCONS_00136285	0.0255711	2.44359	1.11022e-16	6.09819	up	ENSSSCG00000026159	--	--	--	--	--	--
TCONS_00136285	0.0255711	2.44359	1.11022e-16	6.09819	up	ENSSSCG00000006107	PDP1	--	--	--	--	--
TCONS_00069336	0	1.68195	3.6561e-11	6.06771	up	ENSSSCG00000010169	SIPA1L2	3.49048	3.4757	0.961662	0.144911	nochange
TCONS_00146293	0	1.20809	3.6561e-11	6.06771	up	ENSSSCG00000026498	--	5.16887	6.10625	0.884282	0.389826	nochange
TCONS_00069336	0	1.68195	3.6561e-11	6.06771	up	ENSSSCG00000027536	--	1.78221	2.04256	0.9424	0.338258	nochange
TCONS_00146293	0	1.20809	3.6561e-11	6.06771	up	ENSSSCG00000021341	--	3.62717	3.07233	0.960087	-0.0853655	nochange
TCONS_00146293	0	1.20809	3.6561e-11	6.06771	up	ENSSSCG00000027621	--	245.645	213.553	0.997857	-0.0502805	nochange
TCONS_00146293	0	1.20809	3.6561e-11	6.06771	up	ENSSSCG00000026814	--	--	--	--	--	--
TCONS_00146293	0	1.20809	3.6561e-11	6.06771	up	ENSSSCG00000029471	STAC3	--	--	--	--	--
TCONS_00146293	0	1.20809	3.6561e-11	6.06771	up	ENSSSCG00000021575	--	16.0012	24.1654	0.135199	0.743902	nochange
TCONS_00146293	0	1.20809	3.6561e-11	6.06771	up	ENSSSCG00000024522	--	--	--	--	--	--
TCONS_00146293	0	1.20809	3.6561e-11	6.06771	up	ENSSSCG00000000423	--	2.19858	3.17188	0.334194	0.67706	nochange
TCONS_00146293	0	1.20809	3.6561e-11	6.06771	up	ENSSSCG00000021493	--	1.01142	1.40942	0.889991	0.607878	nochange
TCONS_00146474	0	1.13329	4.65484e-11	6.04634	up	ENSSSCG00000000869	UTP20	7.00986	5.05861	0.947532	-0.318404	nochange
TCONS_00146474	0	1.13329	4.65484e-11	6.04634	up	ENSSSCG00000000870	ARL1	31.0072	29.5322	0.988152	0.0813084	nochange
TCONS_00108212	0	1.39178	9.75245e-11	5.98026	up	ENSSSCG00000012874	ORAOV1	16.8555	12.4754	0.948237	-0.281703	nochange
TCONS_00108212	0	1.39178	9.75245e-11	5.98026	up	ENSSSCG00000012871	FGF19	--	--	--	--	--
TCONS_00108212	0	1.39178	9.75245e-11	5.98026	up	ENSSSCG00000012870	FGF4	--	--	--	--	--
TCONS_00219656	0	1.80762	1.25442e-10	5.95755	up	ENSSSCG00000028241	--	1.85322	3.03787	0.325397	0.850537	nochange
TCONS_00219656	0	1.80762	1.25442e-10	5.95755	up	ENSSSCG00000012364	--	1.03377	1.23036	0.921295	0.394145	nochange
TCONS_00009169	0	0.829613	1.61786e-10	5.93447	up	ENSSSCG00000005436	RAD23B	74.7296	45.5723	0.817523	-0.56162	nochange
TCONS_00197241	0	0.975308	2.7136e-10	5.88717	up	ENSSSCG00000015531	CEP350	18.9912	16.2091	0.982558	-0.0767116	nochange
TCONS_00197241	0	0.975308	2.7136e-10	5.88717	up	ENSSSCG00000029261	--	19.3723	9.26952	0.00936389	-0.910099	nochange
TCONS_00197241	0	0.975308	2.7136e-10	5.88717	up	ENSSSCG00000030251	--	2.61758	1.20361	0.680623	-0.932235	nochange
TCONS_00197241	0	0.975308	2.7136e-10	5.88717	up	ENSSSCG00000015530	TOR1AIP1	--	--	--	--	--
TCONS_00197241	0	0.975308	2.7136e-10	5.88717	up	ENSSSCG00000015529	FAM163A	--	--	--	--	--
TCONS_00197241	0	0.975308	2.7136e-10	5.88717	up	ENSSSCG00000026518	--	24.5441	16.6704	0.887301	-0.402489	nochange
TCONS_00055725	0	0.636547	3.52947e-10	5.86293	up	ENSSSCG00000025053	RYBP	1.93245	1.53587	0.949838	-0.177642	nochange
TCONS_00136594	0	2.12024	4.60414e-10	5.83828	up	ENSSSCG00000006903	RPAP2	13.5298	10.7759	0.970906	-0.176254	nochange
TCONS_00136594	0	2.12024	4.60414e-10	5.83828	up	ENSSSCG00000006904	GLMN	2.69637	3.40139	0.818571	0.482531	nochange
TCONS_00194070	0	0.753477	6.02412e-10	5.81319	up	ENSSSCG00000028293	RCOR3	6.39237	5.48381	0.968546	-0.0691974	nochange
TCONS_00194070	0	0.753477	6.02412e-10	5.81319	up	ENSSSCG00000021747	--	--	--	--	--	--
TCONS_00172676	0	4.66629	1.04093e-09	5.76167	up	ENSSSCG00000002538	--	9.61369	10.2467	0.962125	0.243191	nochange
TCONS_00172676	0	4.66629	1.04093e-09	5.76167	up	ENSSSCG00000030106	--	2.93618	2.58855	0.96268	-0.0291057	nochange
TCONS_00172676	0	4.66629	1.04093e-09	5.76167	up	ENSSSCG00000002535	HSP90AA1	137.516	103.296	0.98729	-0.261013	nochange
TCONS_00172676	0	4.66629	1.04093e-09	5.76167	up	ENSSSCG00000002536	--	--	--	--	--	--
TCONS_00172676	0	4.66629	1.04093e-09	5.76167	up	ENSSSCG00000002539	--	32.6309	27.3652	0.988753	-0.102118	nochange
TCONS_00176571	0	0.519823	1.37489e-09	5.73521	up	ENSSSCG00000002628	ICK	2.03287	2.19543	0.93724	0.260669	nochange
TCONS_00176571	0	0.519823	1.37489e-09	5.73521	up	ENSSSCG00000002630	GCM1	--	--	--	--	--
TCONS_00176571	0	0.519823	1.37489e-09	5.73521	up	ENSSSCG00000002629	FBXO9	29.1289	35.9522	0.868435	0.454759	nochange
TCONS_00176571	0	0.519823	1.37489e-09	5.73521	up	ENSSSCG00000023467	--	--	--	--	--	--
TCONS_00176571	0	0.519823	1.37489e-09	5.73521	up	ENSSSCG00000002625	GCSH	--	--	--	--	--
TCONS_00176571	0	0.519823	1.37489e-09	5.73521	up	ENSSSCG00000002626	--	--	--	--	--	--
TCONS_00176571	0	0.519823	1.37489e-09	5.73521	up	ENSSSCG00000002627	GSTA4	3.60795	5.75192	0.354966	0.812368	nochange
TCONS_00013049	0	0.428335	2.42267e-09	5.68077	up	ENSSSCG00000004289	KIAA1009	2.78022	2.48678	0.964778	-0.00917136	nochange
TCONS_00029403	0	0.984877	2.42267e-09	5.68077	up	ENSSSCG00000009472	FBXL3	18.3752	21.377	0.939681	0.369578	nochange
TCONS_00013049	0	0.428335	2.42267e-09	5.68077	up	ENSSSCG00000026943	MRAP2	0.331235	1.26364	0.00719413	1.95154	up
TCONS_00029403	0	0.984877	2.42267e-09	5.68077	up	ENSSSCG00000009469	--	--	--	--	--	--
TCONS_00029403	0	0.984877	2.42267e-09	5.68077	up	ENSSSCG00000009471	CLN5	7.89463	11.0888	0.381305	0.639945	nochange
TCONS_00029403	0	0.984877	2.42267e-09	5.68077	up	ENSSSCG00000009470	--	--	--	--	--	--
TCONS_00091051	0	0.821928	1.44441e-08	5.50395	up	ENSSSCG00000017102	PAPD7	7.56392	6.69397	0.971998	-0.0244906	nochange
TCONS_00189158	0	1.60407	1.44441e-08	5.50395	up	ENSSSCG00000030095	ZBTB16	--	--	--	--	--
TCONS_00189158	0	1.60407	1.44441e-08	5.50395	up	ENSSSCG00000024497	HTR3A	--	--	--	--	--
TCONS_00111633	0	1.94018	2.70201e-08	5.43984	up	ENSSSCG00000029125	FAM13B	6.85571	8.77974	0.747429	0.506293	nochange
TCONS_00194017	0	0.534405	2.70201e-08	5.43984	up	ENSSSCG00000030387	KIAA0040	--	--	--	--	--
TCONS_00111633	0	1.94018	2.70201e-08	5.43984	up	ENSSSCG00000021604	--	--	--	--	--	--
TCONS_00111633	0	1.94018	2.70201e-08	5.43984	up	ENSSSCG00000014324	MYOT	791.219	433.645	0.643276	-0.715817	nochange
TCONS_00111633	0	1.94018	2.70201e-08	5.43984	up	ENSSSCG00000023647	WNT8A	--	--	--	--	--
TCONS_00111633	0	1.94018	2.70201e-08	5.43984	up	ENSSSCG00000026421	PKD2L2	--	--	--	--	--
TCONS_00194017	0	0.534405	2.70201e-08	5.43984	up	ENSSSCG00000015507	--	--	--	--	--	--
TCONS_00194017	0	0.534405	2.70201e-08	5.43984	up	ENSSSCG00000015506	--	--	--	--	--	--
TCONS_00025229	0	0.406111	3.71901e-08	5.40668	up	ENSSSCG00000027557	CDC14B	0.93865	0.901075	0.956141	0.0915913	nochange
TCONS_00031439	0	1.40901	3.71901e-08	5.40668	up	ENSSSCG00000025127	LMO7	25.7144	18.8338	0.962921	-0.297201	nochange
TCONS_00172553	0	0.520625	3.71901e-08	5.40668	up	ENSSSCG00000002260	--	1.44168	2.49115	0.872329	0.879739	nochange
TCONS_00025229	0	0.406111	3.71901e-08	5.40668	up	ENSSSCG00000010934	HABP4	10.2824	4.08048	0.000498272	-1.17463	down
TCONS_00194003	0	0.807492	3.71901e-08	5.40668	up	ENSSSCG00000015496	CENPL	0.262821	0.573914	0.656934	1.19247	up
TCONS_00194003	0	0.807492	3.71901e-08	5.40668	up	ENSSSCG00000015493	SERPINC1	4.13704	0.676308	2.86381e-09	-2.40184	down
TCONS_00194003	0	0.807492	3.71901e-08	5.40668	up	ENSSSCG00000015492	DARS2	2.18874	2.06966	0.957434	0.0702024	nochange
TCONS_00194003	0	0.807492	3.71901e-08	5.40668	up	ENSSSCG00000015494	ZBTB37	0.967025	1.66373	0.0108972	0.930288	nochange
TCONS_00069036	0	1.18525	5.1412e-08	5.37274	up	ENSSSCG00000009583	--	4.91271	2.984	0.685808	-0.563714	nochange
TCONS_00111281	0	1.54672	5.1412e-08	5.37274	up	ENSSSCG00000013395	BTBD10	10.2367	9.42579	0.970753	0.0325154	nochange
TCONS_00214869	0	1.30504	5.1412e-08	5.37274	up	ENSSSCG00000025472	MAP3K7	5.06764	4.1505	0.962253	-0.135706	nochange
TCONS_00069036	0	1.18525	5.1412e-08	5.37274	up	ENSSSCG00000009580	S1PR3	0.529108	1.06665	0.216408	1.12662	up
TCONS_00069036	0	1.18525	5.1412e-08	5.37274	up	ENSSSCG00000021161	CKS2	2.49494	2.66879	0.941898	0.245323	nochange
TCONS_00111281	0	1.54672	5.1412e-08	5.37274	up	ENSSSCG00000013397	BMAL1	2.40373	4.45019	0.217663	1.01585	up
TCONS_00111281	0	1.54672	5.1412e-08	5.37274	up	ENSSSCG00000013396	ARNTL	1.97216	2.68251	0.846974	0.581704	nochange
TCONS_00111281	0	1.54672	5.1412e-08	5.37274	up	ENSSSCG00000013394	PTH	--	--	--	--	--
TCONS_00069138	0	4.14482	7.1392e-08	5.33799	up	ENSSSCG00000009804	--	12.0864	12.9937	0.953738	0.255429	nochange
TCONS_00146333	0	2.53967	7.1392e-08	5.33799	up	ENSSSCG00000023758	--	1.10973	3.26615	0.0846869	1.60698	up
TCONS_00146333	0	2.53967	7.1392e-08	5.33799	up	ENSSSCG00000023711	ATXN7L3B	4.34564	5.00601	0.906359	0.354045	nochange
TCONS_00146333	0	2.53967	7.1392e-08	5.33799	up	ENSSSCG00000017362	--	6.09966	4.97676	0.965636	-0.141318	nochange
TCONS_00069138	0	4.14482	7.1392e-08	5.33799	up	ENSSSCG00000009805	HPD	0.898296	0.284287	0.334012	-1.41761	down
TCONS_00069138	0	4.14482	7.1392e-08	5.33799	up	ENSSSCG00000009806	SETD1B	0.689641	1.24404	0.0356627	0.991672	nochange
TCONS_00069138	0	4.14482	7.1392e-08	5.33799	up	ENSSSCG00000009807	RHOF	3.20045	1.46719	0.0175724	-0.967293	nochange
TCONS_00025151	0	1.73678	9.95951e-08	5.30238	up	ENSSSCG00000030377	IL27	--	--	--	--	--
TCONS_00204132	0	0.760813	9.95951e-08	5.30238	up	ENSSSCG00000000570	--	5.31304	5.7379	0.949111	0.261849	nochange
TCONS_00059531	0	0.411241	9.95951e-08	5.30238	up	ENSSSCG00000011542	THUMPD3	9.27323	7.5299	0.961842	-0.148097	nochange
TCONS_00059531	0	0.411241	9.95951e-08	5.30238	up	ENSSSCG00000030273	--	5.33959	4.28979	0.96184	-0.163479	nochange
TCONS_00204132	0	0.760813	9.95951e-08	5.30238	up	ENSSSCG00000025954	--	4.52572	4.0014	0.962454	-0.0257666	nochange
TCONS_00204132	0	0.760813	9.95951e-08	5.30238	up	ENSSSCG00000027078	--	2.97577	3.34393	0.934321	0.31401	nochange
TCONS_00111138	0	1.3328	1.96634e-07	5.22841	up	ENSSSCG00000012862	OSBPL5	3.17636	3.17688	0.954595	0.150768	nochange
TCONS_00111476	0	0.245774	1.96634e-07	5.22841	up	ENSSSCG00000014038	FAM193B	2.45266	2.05304	0.963166	-0.104357	nochange
TCONS_00111476	0	0.245774	1.96634e-07	5.22841	up	ENSSSCG00000017622	--	19.1438	10.3437	0.15272	-0.734932	nochange
TCONS_00159231	0	2.11371	1.96634e-07	5.22841	up	ENSSSCG00000003015	EXOSC5	8.5982	5.185	0.689066	-0.573422	nochange
TCONS_00111138	0	1.3328	1.96634e-07	5.22841	up	ENSSSCG00000012861	--	--	--	--	--	--
TCONS_00111138	0	1.3328	1.96634e-07	5.22841	up	ENSSSCG00000026674	--	--	--	--	--	--
TCONS_00111138	0	1.3328	1.96634e-07	5.22841	up	ENSSSCG00000012855	SLC22A18	--	--	--	--	--
TCONS_00111138	0	1.3328	1.96634e-07	5.22841	up	ENSSSCG00000012857	CARS	3.86281	5.22444	0.554379	0.58528	nochange
TCONS_00111476	0	0.245774	1.96634e-07	5.22841	up	ENSSSCG00000014036	TMED9	66.7344	63.2679	0.988176	0.0746735	nochange
TCONS_00111476	0	0.245774	1.96634e-07	5.22841	up	ENSSSCG00000014035	B4GALT7	2.76384	3.46428	0.807179	0.474609	nochange
TCONS_00111476	0	0.245774	1.96634e-07	5.22841	up	ENSSSCG00000014037	--	1.75545	0.570174	0.391682	-1.38146	down
TCONS_00111476	0	0.245774	1.96634e-07	5.22841	up	ENSSSCG00000014032	NHP2	48.666	54.1265	0.943335	0.304391	nochange
TCONS_00111476	0	0.245774	1.96634e-07	5.22841	up	ENSSSCG00000014031	HNRNPAB	25.3989	24.4767	0.972459	0.0980589	nochange
TCONS_00159231	0	2.11371	1.96634e-07	5.22841	up	ENSSSCG00000030049	HNRNPUL1	29.0734	24.2787	0.987509	-0.108217	nochange
TCONS_00159231	0	2.11371	1.96634e-07	5.22841	up	ENSSSCG00000028794	--	7.69301	5.55862	0.929166	-0.315983	nochange
TCONS_00159231	0	2.11371	1.96634e-07	5.22841	up	ENSSSCG00000003017	TGFB1	3.32539	2.78845	0.955962	-0.101226	nochange
TCONS_00159231	0	2.11371	1.96634e-07	5.22841	up	ENSSSCG00000003016	--	--	--	--	--	--
TCONS_00159231	0	2.11371	1.96634e-07	5.22841	up	ENSSSCG00000003011	--	--	--	--	--	--
TCONS_00159231	0	2.11371	1.96634e-07	5.22841	up	ENSSSCG00000003014	TMEM91	1.07113	1.69976	0.922252	0.759254	nochange
TCONS_00159231	0	2.11371	1.96634e-07	5.22841	up	ENSSSCG00000021603	--	--	--	--	--	--
TCONS_00159231	0	2.11371	1.96634e-07	5.22841	up	ENSSSCG00000026723	--	--	--	--	--	--
TCONS_00159231	0	2.11371	1.96634e-07	5.22841	up	ENSSSCG00000026163	--	--	--	--	--	--
TCONS_00159231	0	2.11371	1.96634e-07	5.22841	up	ENSSSCG00000026296	--	--	--	--	--	--
TCONS_00013499	0	0.56524	2.78366e-07	5.18995	up	ENSSSCG00000005178	CNTLN	2.10491	2.56862	0.851136	0.435919	nochange
TCONS_00056833	0	0.624427	2.78366e-07	5.18995	up	ENSSSCG00000011826	TMEM44	1.98228	2.60114	0.794668	0.536999	nochange
TCONS_00136298	0	1.06187	2.78366e-07	5.18995	up	ENSSSCG00000006146	--	1.75199	2.09481	0.913352	0.401767	nochange
TCONS_00159493	0	0.21385	2.78366e-07	5.18995	up	ENSSSCG00000003673	CEP192	3.3532	3.61226	0.952297	0.258326	nochange
TCONS_00159493	0	0.21385	2.78366e-07	5.18995	up	ENSSSCG00000027473	--	--	--	--	--	--
TCONS_00056833	0	0.624427	2.78366e-07	5.18995	up	ENSSSCG00000011827	LSG1	13.4618	12.8916	0.977388	0.0890594	nochange
TCONS_00056833	0	0.624427	2.78366e-07	5.18995	up	ENSSSCG00000011828	FAM43A	9.83224	10.4698	0.961997	0.241817	nochange
TCONS_00136298	0	1.06187	2.78366e-07	5.18995	up	ENSSSCG00000006147	--	--	--	--	--	--
TCONS_00136298	0	1.06187	2.78366e-07	5.18995	up	ENSSSCG00000025944	--	0.88709	3.05004	0.00622006	1.83185	up
TCONS_00136298	0	1.06187	2.78366e-07	5.18995	up	ENSSSCG00000006144	--	17.8496	17.1102	0.96977	0.0903478	nochange
TCONS_00136298	0	1.06187	2.78366e-07	5.18995	up	ENSSSCG00000006145	E2F5	1.77006	1.80802	0.953597	0.178212	nochange
TCONS_00159493	0	0.21385	2.78366e-07	5.18995	up	ENSSSCG00000030252	SEH1L	--	--	--	--	--
TCONS_00172009	0	2.91118	2.78366e-07	5.18995	up	ENSSSCG00000001679	--	13.0764	8.53039	0.841092	-0.463764	nochange
TCONS_00172009	0	2.91118	2.78366e-07	5.18995	up	ENSSSCG00000001676	LRRC73	--	--	--	--	--
TCONS_00172009	0	2.91118	2.78366e-07	5.18995	up	ENSSSCG00000028007	POLR1C	6.83153	5.44515	0.963726	-0.174969	nochange
TCONS_00172009	0	2.91118	2.78366e-07	5.18995	up	ENSSSCG00000001675	--	2.73188	2.65162	0.9553	0.107253	nochange
TCONS_00172009	0	2.91118	2.78366e-07	5.18995	up	ENSSSCG00000001681	ABCC4	--	--	--	--	--
TCONS_00172009	0	2.91118	2.78366e-07	5.18995	up	ENSSSCG00000001682	DLK2	--	--	--	--	--
TCONS_00172009	0	2.91118	2.78366e-07	5.18995	up	ENSSSCG00000001686	YIPF3	22.8599	17.0411	0.949003	-0.271338	nochange
TCONS_00172009	0	2.91118	2.78366e-07	5.18995	up	ENSSSCG00000001688	--	2.45806	1.8866	0.943953	-0.227101	nochange
TCONS_00008944	0	0.457549	3.96116e-07	5.15043	up	ENSSSCG00000005178	CNTLN	2.10491	2.56862	0.851136	0.435919	nochange
TCONS_00050804	0	0.226639	3.96116e-07	5.15043	up	ENSSSCG00000030273	--	5.33959	4.28979	0.96184	-0.163479	nochange
TCONS_00050804	0	0.226639	3.96116e-07	5.15043	up	ENSSSCG00000011542	THUMPD3	9.27323	7.5299	0.961842	-0.148097	nochange
TCONS_00050804	0	0.226639	3.96116e-07	5.15043	up	ENSSSCG00000011540	SETD5	2.68422	2.9103	0.945287	0.267408	nochange
TCONS_00045918	0	0.748699	5.66692e-07	5.10981	up	ENSSSCG00000030467	PHC3	4.14833	3.59689	0.965349	-0.0538053	nochange
TCONS_00045918	0	0.748699	5.66692e-07	5.10981	up	ENSSSCG00000027035	--	--	--	--	--	--
TCONS_00146262	0	1.21107	5.66692e-07	5.10981	up	ENSSSCG00000000215	SMARCD1	1.5655	1.22242	0.946841	-0.203079	nochange
TCONS_00045918	0	0.748699	5.66692e-07	5.10981	up	ENSSSCG00000026357	GPR160	1.08699	0.408317	0.847328	-1.14829	down
TCONS_00146221	0	1.61156	5.66692e-07	5.10981	up	ENSSSCG00000000079	--	--	--	--	--	--
TCONS_00146262	0	1.21107	5.66692e-07	5.10981	up	ENSSSCG00000000216	ASIC1	1.67258	0.183954	5.66726e-09	-2.89602	down
TCONS_00146262	0	1.21107	5.66692e-07	5.10981	up	ENSSSCG00000000217	RACGAP1	1.66648	2.50398	0.720258	0.721704	nochange
TCONS_00146262	0	1.21107	5.66692e-07	5.10981	up	ENSSSCG00000000214	GPD1	1110.09	1404.72	0.981592	0.491283	nochange
TCONS_00146262	0	1.21107	5.66692e-07	5.10981	up	ENSSSCG00000027522	--	--	--	--	--	--
TCONS_00155913	0	0.546644	8.15199e-07	5.068	up	ENSSSCG00000002664	GSE1	4.85684	4.0759	0.975268	-0.100965	nochange
TCONS_00191555	0	0.241781	8.15199e-07	5.068	up	ENSSSCG00000026959	NPAT	3.96651	2.83752	0.921446	-0.330228	nochange
TCONS_00051439	0	2.02798	8.15199e-07	5.068	up	ENSSSCG00000011349	CAMP	--	--	--	--	--
TCONS_00051439	0	2.02798	8.15199e-07	5.068	up	ENSSSCG00000011346	--	3.17316	2.16221	0.885982	-0.39832	nochange
TCONS_00051439	0	2.02798	8.15199e-07	5.068	up	ENSSSCG00000021877	--	--	--	--	--	--
TCONS_00051439	0	2.02798	8.15199e-07	5.068	up	ENSSSCG00000011347	NME6	8.2334	6.38561	0.945485	-0.212767	nochange
TCONS_00155913	0	0.546644	8.15199e-07	5.068	up	ENSSSCG00000002663	GINS2	1.54046	3.88904	0.000746179	1.45844	up
TCONS_00155913	0	0.546644	8.15199e-07	5.068	up	ENSSSCG00000002662	C16orf74	1.27247	0.0923851	0.241454	-2.72265	down
TCONS_00155913	0	0.546644	8.15199e-07	5.068	up	ENSSSCG00000029403	EMC8	35.2257	25.8561	0.939739	-0.293486	nochange
TCONS_00191555	0	0.241781	8.15199e-07	5.068	up	ENSSSCG00000026153	ACAT1	314.313	107.635	7.17416e-08	-1.39393	down
TCONS_00052428	0	0.771363	1.17936e-06	5.02495	up	ENSSSCG00000011826	TMEM44	1.98228	2.60114	0.794668	0.536999	nochange
TCONS_00172345	0	2.6596	1.17936e-06	5.02495	up	ENSSSCG00000001408	AIF1	6.37242	10.9896	0.137375	0.924715	nochange
TCONS_00219389	0	0.51528	1.17936e-06	5.02495	up	ENSSSCG00000012130	FANCB	0.52099	0.692493	0.926618	0.537935	nochange
TCONS_00052428	0	0.771363	1.17936e-06	5.02495	up	ENSSSCG00000011827	LSG1	13.4618	12.8916	0.977388	0.0890594	nochange
TCONS_00052428	0	0.771363	1.17936e-06	5.02495	up	ENSSSCG00000011828	FAM43A	9.83224	10.4698	0.961997	0.241817	nochange
TCONS_00172345	0	2.6596	1.17936e-06	5.02495	up	ENSSSCG00000001414	CSNK2B-LY6G5B	17.4685	14.2979	0.960328	-0.136535	nochange
TCONS_00172345	0	2.6596	1.17936e-06	5.02495	up	ENSSSCG00000001411	APOM	--	--	--	--	--
TCONS_00172345	0	2.6596	1.17936e-06	5.02495	up	ENSSSCG00000001409	PRRC2A	9.34545	9.85682	0.973581	0.228254	nochange
TCONS_00172345	0	2.6596	1.17936e-06	5.02495	up	ENSSSCG00000023018	MCCD1	--	--	--	--	--
TCONS_00172345	0	2.6596	1.17936e-06	5.02495	up	ENSSSCG00000001416	LY6G5C	--	--	--	--	--
TCONS_00172345	0	2.6596	1.17936e-06	5.02495	up	ENSSSCG00000001405	LTB	1.55443	0.737902	0.904133	-0.857754	nochange
TCONS_00172345	0	2.6596	1.17936e-06	5.02495	up	ENSSSCG00000001401	ATP6V1G2	--	--	--	--	--
TCONS_00172345	0	2.6596	1.17936e-06	5.02495	up	ENSSSCG00000001402	NFKBIL1	25.3358	23.1789	0.977611	0.0232762	nochange
TCONS_00172345	0	2.6596	1.17936e-06	5.02495	up	ENSSSCG00000024161	SLA-7	--	--	--	--	--
TCONS_00172345	0	2.6596	1.17936e-06	5.02495	up	ENSSSCG00000001403	LTA	--	--	--	--	--
TCONS_00172345	0	2.6596	1.17936e-06	5.02495	up	ENSSSCG00000030882	LST1	--	--	--	--	--
TCONS_00172345	0	2.6596	1.17936e-06	5.02495	up	ENSSSCG00000001410	BAG6	32.8801	29.9424	0.990843	0.0166566	nochange
TCONS_00172345	0	2.6596	1.17936e-06	5.02495	up	ENSSSCG00000001404	TNF	--	--	--	--	--
TCONS_00172345	0	2.6596	1.17936e-06	5.02495	up	ENSSSCG00000001412	C7H6ORF47	7.10245	3.17283	0.0157645	-1.00315	down
TCONS_00172345	0	2.6596	1.17936e-06	5.02495	up	ENSSSCG00000001417	ABHD16A	20.9223	14.7836	0.909183	-0.347275	nochange
TCONS_00172345	0	2.6596	1.17936e-06	5.02495	up	ENSSSCG00000001400	DDX39B	47.8792	37.8774	0.982616	-0.186186	nochange
TCONS_00172345	0	2.6596	1.17936e-06	5.02495	up	ENSSSCG00000001413	BAT4	18.2468	16.3328	0.979023	-0.00815434	nochange
TCONS_00172345	0	2.6596	1.17936e-06	5.02495	up	ENSSSCG00000001398	SLA-6	12.6551	12.5418	0.96731	0.138259	nochange
TCONS_00172345	0	2.6596	1.17936e-06	5.02495	up	ENSSSCG00000030725	LY6G5B	1.04864	1.65667	0.829553	0.777736	nochange
TCONS_00219389	0	0.51528	1.17936e-06	5.02495	up	ENSSSCG00000012131	MOSPD2	4.13961	3.32104	0.956022	-0.165205	nochange
TCONS_00038666	0	0.849487	1.71623e-06	4.98058	up	ENSSSCG00000017246	C17orf80	1.79867	2.37023	0.739323	0.544957	nochange
TCONS_00119765	0	0.437001	1.71623e-06	4.98058	up	ENSSSCG00000008202	CNNM4	1.59071	1.66655	0.946395	0.215586	nochange
TCONS_00038666	0	0.849487	1.71623e-06	4.98058	up	ENSSSCG00000017247	FAM104A	5.81801	5.41951	0.965352	0.0490764	nochange
TCONS_00038666	0	0.849487	1.71623e-06	4.98058	up	ENSSSCG00000017249	SSTR2	--	--	--	--	--
TCONS_00038666	0	0.849487	1.71623e-06	4.98058	up	ENSSSCG00000017245	CDC42EP4	2.30404	3.45313	0.37858	0.728207	nochange
TCONS_00038666	0	0.849487	1.71623e-06	4.98058	up	ENSSSCG00000017248	COG1	25.7405	16.6734	0.860916	-0.4743	nochange
TCONS_00119765	0	0.437001	1.71623e-06	4.98058	up	ENSSSCG00000024746	--	0.626735	0.257848	0.84137	-1.04648	down
TCONS_00119765	0	0.437001	1.71623e-06	4.98058	up	ENSSSCG00000008201	CNNM3	4.95662	4.49032	0.971937	0.00912801	nochange
TCONS_00119765	0	0.437001	1.71623e-06	4.98058	up	ENSSSCG00000008199	--	2.29884	2.20682	0.957567	0.0907764	nochange
TCONS_00219692	0	0.855856	1.71623e-06	4.98058	up	ENSSSCG00000012488	ARL13A	--	--	--	--	--
TCONS_00219692	0	0.855856	1.71623e-06	4.98058	up	ENSSSCG00000012490	TMEM35	--	--	--	--	--
TCONS_00181711	0	0.483563	2.51265e-06	4.93479	up	ENSSSCG00000022283	CEP135	3.59678	3.11622	0.964108	-0.0548989	nochange
TCONS_00181711	0	0.483563	2.51265e-06	4.93479	up	ENSSSCG00000023269	EXOC1	12.7823	12.9064	0.978253	0.165399	nochange
TCONS_00038812	0	1.0299	3.70174e-06	4.88751	up	ENSSSCG00000025952	--	4.13946	4.42522	0.940046	0.245482	nochange
TCONS_00045624	0	0.493884	3.70174e-06	4.88751	up	ENSSSCG00000026746	CEP70	1.47396	1.29192	0.958575	-0.0377014	nochange
TCONS_00080476	0	0.467287	3.70174e-06	4.88751	up	ENSSSCG00000015795	CCDC110	1.03638	1.68738	0.514508	0.835901	nochange
TCONS_00108464	0	0.84191	3.70174e-06	4.88751	up	ENSSSCG00000013395	BTBD10	10.2367	9.42579	0.970753	0.0325154	nochange
TCONS_00108464	0	0.84191	3.70174e-06	4.88751	up	ENSSSCG00000001562	KCTD20	9.7093	9.63173	0.977082	0.139872	nochange
TCONS_00159593	0	0.86499	3.70174e-06	4.88751	up	ENSSSCG00000003802	SLC35D1	2.46068	5.97621	0.00021211	1.4114	up
TCONS_00038812	0	1.0299	3.70174e-06	4.88751	up	ENSSSCG00000029123	HEATR6	5.13208	3.6871	0.939774	-0.317808	nochange
TCONS_00045624	0	0.493884	3.70174e-06	4.88751	up	ENSSSCG00000026979	ESYT3	--	--	--	--	--
TCONS_00045624	0	0.493884	3.70174e-06	4.88751	up	ENSSSCG00000027164	--	1.95077	1.6535	0.95813	-0.0860637	nochange
TCONS_00045624	0	0.493884	3.70174e-06	4.88751	up	ENSSSCG00000023814	FAIM	0.882652	0.481367	0.880399	-0.693324	nochange
TCONS_00045624	0	0.493884	3.70174e-06	4.88751	up	ENSSSCG00000011658	--	12.0973	9.47707	0.968431	-0.200052	nochange
TCONS_00080476	0	0.467287	3.70174e-06	4.88751	up	ENSSSCG00000015796	PDLIM3	1095.54	845.221	0.998477	-0.222538	nochange
TCONS_00080476	0	0.467287	3.70174e-06	4.88751	up	ENSSSCG00000015798	ANKRD37	2.38453	1.73123	0.948445	-0.300867	nochange
TCONS_00080476	0	0.467287	3.70174e-06	4.88751	up	ENSSSCG00000015792	LRP2BP	1.46077	1.58037	0.940524	0.261046	nochange
TCONS_00080476	0	0.467287	3.70174e-06	4.88751	up	ENSSSCG00000015794	C4orf47	1.42251	1.1877	0.964506	-0.104062	nochange
TCONS_00080476	0	0.467287	3.70174e-06	4.88751	up	ENSSSCG00000015793	UFSP2	10.9769	8.46096	0.946984	-0.222535	nochange
TCONS_00159593	0	0.86499	3.70174e-06	4.88751	up	ENSSSCG00000003803	C1orf141	--	--	--	--	--
TCONS_00193282	0	1.29025	3.70174e-06	4.88751	up	ENSSSCG00000014834	UCP3	12.1443	33.338	1.46462e-11	1.60641	up
TCONS_00193282	0	1.29025	3.70174e-06	4.88751	up	ENSSSCG00000014833	UCP2	1.18993	0.979114	0.965914	-0.123521	nochange
TCONS_00193282	0	1.29025	3.70174e-06	4.88751	up	ENSSSCG00000014832	DNAJB13	--	--	--	--	--
TCONS_00086909	0	0.248782	5.48893e-06	4.83862	up	ENSSSCG00000024721	LSM11	2.4818	1.84893	0.935156	-0.271091	nochange
TCONS_00094957	0	0.694887	5.48893e-06	4.83862	up	ENSSSCG00000007004	INTS10	7.43693	7.94648	0.946023	0.246172	nochange
TCONS_00111170	0	1.3052	5.48893e-06	4.83862	up	ENSSSCG00000012956	PACS1	2.73911	2.40298	0.96199	-0.0369288	nochange
TCONS_00181916	0	0.311874	5.48893e-06	4.83862	up	ENSSSCG00000009157	TET2	5.13012	7.39917	0.257766	0.679095	nochange
TCONS_00181916	0	0.311874	5.48893e-06	4.83862	up	ENSSSCG00000027937	--	11.2631	2.66796	0.000108732	-1.8701	down
TCONS_00086909	0	0.248782	5.48893e-06	4.83862	up	ENSSSCG00000017049	THG1L	2.29756	1.4854	0.893749	-0.468183	nochange
TCONS_00086909	0	0.248782	5.48893e-06	4.83862	up	ENSSSCG00000017051	SOX30	--	--	--	--	--
TCONS_00086909	0	0.248782	5.48893e-06	4.83862	up	ENSSSCG00000017047	CLINT1	18.2571	20.4708	0.956363	0.316402	nochange
TCONS_00094957	0	0.694887	5.48893e-06	4.83862	up	ENSSSCG00000007003	HGSNAT	4.77978	4.12735	0.964328	-0.0597008	nochange
TCONS_00111170	0	1.3052	5.48893e-06	4.83862	up	ENSSSCG00000012953	YIF1A	26.9154	22.1468	0.969152	-0.129238	nochange
TCONS_00111170	0	1.3052	5.48893e-06	4.83862	up	ENSSSCG00000029949	CD248	3.28842	5.88971	0.0141675	0.984905	nochange
TCONS_00111170	0	1.3052	5.48893e-06	4.83862	up	ENSSSCG00000012950	RIN1	0.583797	0.373618	0.954087	-0.463202	nochange
TCONS_00111170	0	1.3052	5.48893e-06	4.83862	up	ENSSSCG00000012952	TMEM151A	--	--	--	--	--
TCONS_00111170	0	1.3052	5.48893e-06	4.83862	up	ENSSSCG00000012954	CNIH2	--	--	--	--	--
TCONS_00111170	0	1.3052	5.48893e-06	4.83862	up	ENSSSCG00000012955	KLC2	11.0927	9.94927	0.978343	-0.00523266	nochange
TCONS_00038696	0	0.825392	8.19358e-06	4.78802	up	ENSSSCG00000017298	TANC2	0.74577	2.19656	1.0492e-09	1.69944	up
TCONS_00038696	0	0.825392	8.19358e-06	4.78802	up	ENSSSCG00000015880	TANC1	1.25475	1.39758	0.925093	0.304852	nochange
TCONS_00080791	0	2.4115	8.19358e-06	4.78802	up	ENSSSCG00000016186	--	10.736	7.82278	0.929074	-0.303557	nochange
TCONS_00080791	0	2.4115	8.19358e-06	4.78802	up	ENSSSCG00000021626	--	22.7421	17.9007	0.965962	-0.193166	nochange
TCONS_00127931	0	0.262077	8.19358e-06	4.78802	up	ENSSSCG00000014031	HNRNPAB	25.3989	24.4767	0.972459	0.0980589	nochange
TCONS_00127931	0	0.262077	8.19358e-06	4.78802	up	ENSSSCG00000030377	IL27	--	--	--	--	--
TCONS_00148599	0	0.405192	8.19358e-06	4.78802	up	ENSSSCG00000024563	CCDC41	3.04688	2.63467	0.959431	-0.0575136	nochange
TCONS_00013581	0	2.08815	8.19358e-06	4.78802	up	ENSSSCG00000005392	MURC	0.913544	0.926192	0.964182	0.16371	nochange
TCONS_00038696	0	0.825392	8.19358e-06	4.78802	up	ENSSSCG00000017297	CYB561	3.24605	2.13856	0.868353	-0.445333	nochange
TCONS_00080791	0	2.4115	8.19358e-06	4.78802	up	ENSSSCG00000016187	--	--	--	--	--	--
TCONS_00080791	0	2.4115	8.19358e-06	4.78802	up	ENSSSCG00000016185	ARPC2	16.2987	13.6666	0.978057	-0.102207	nochange
TCONS_00080791	0	2.4115	8.19358e-06	4.78802	up	ENSSSCG00000016189	--	10.1446	8.73549	0.959453	-0.063511	nochange
TCONS_00080791	0	2.4115	8.19358e-06	4.78802	up	ENSSSCG00000016196	VIL1	0.0376727	0.395228	0.0149574	2.85434	up
TCONS_00080791	0	2.4115	8.19358e-06	4.78802	up	ENSSSCG00000029002	--	1.28271	0.651899	0.886109	-0.780866	nochange
TCONS_00080791	0	2.4115	8.19358e-06	4.78802	up	ENSSSCG00000025058	NRAMP1	--	--	--	--	--
TCONS_00127931	0	0.262077	8.19358e-06	4.78802	up	ENSSSCG00000008009	LMF1	12.9839	13.6386	0.955773	0.22189	nochange
TCONS_00127931	0	0.262077	8.19358e-06	4.78802	up	ENSSSCG00000008003	HAGHL	14.4779	14.5159	0.976318	0.155202	nochange
TCONS_00127931	0	0.262077	8.19358e-06	4.78802	up	ENSSSCG00000008001	MSLN	--	--	--	--	--
TCONS_00127931	0	0.262077	8.19358e-06	4.78802	up	ENSSSCG00000008000	RPUSD1	6.29757	6.95846	0.92955	0.293875	nochange
TCONS_00127931	0	0.262077	8.19358e-06	4.78802	up	ENSSSCG00000008010	CHTF18	1.17774	1.76341	0.624078	0.720901	nochange
TCONS_00127931	0	0.262077	8.19358e-06	4.78802	up	ENSSSCG00000008011	GNG13	--	--	--	--	--
TCONS_00127931	0	0.262077	8.19358e-06	4.78802	up	ENSSSCG00000008002	NARFL	17.8351	9.04639	0.039162	-0.826251	nochange
TCONS_00127931	0	0.262077	8.19358e-06	4.78802	up	ENSSSCG00000008004	FAM173A	--	--	--	--	--
TCONS_00127931	0	0.262077	8.19358e-06	4.78802	up	ENSSSCG00000023487	MSLNL	--	--	--	--	--
TCONS_00146483	0	1.02829	8.19358e-06	4.78802	up	ENSSSCG00000000890	NEDD1	9.34135	6.99332	0.936319	-0.263711	nochange
TCONS_00148599	0	0.405192	8.19358e-06	4.78802	up	ENSSSCG00000030478	MRPL42	38.8168	25.7135	0.842953	-0.440608	nochange
TCONS_00040881	0	0.618326	1.23159e-05	4.73558	up	ENSSSCG00000017928	--	9.90304	11.4177	0.90573	0.354357	nochange
TCONS_00052066	0	1.4765	1.23159e-05	4.73558	up	ENSSSCG00000021494	--	5.59432	3.88939	0.904821	-0.368939	nochange
TCONS_00052066	0	1.4765	1.23159e-05	4.73558	up	ENSSSCG00000029614	--	--	--	--	--	--
TCONS_00108746	0	0.351112	1.23159e-05	4.73558	up	ENSSSCG00000014084	POC5	3.52967	3.89675	0.929578	0.292549	nochange
TCONS_00124305	0	1.52536	1.23159e-05	4.73558	up	ENSSSCG00000028103	WNK2	4.18837	4.37418	0.945893	0.211635	nochange
TCONS_00146330	0	1.33122	1.23159e-05	4.73558	up	ENSSSCG00000000508	--	5.18324	5.1465	0.9558	0.140376	nochange
TCONS_00170275	0	0.470227	1.23159e-05	4.73558	up	ENSSSCG00000001554	SRPK1	12.4093	10.1933	0.978338	-0.131884	nochange
TCONS_00040881	0	0.618326	1.23159e-05	4.73558	up	ENSSSCG00000017929	RNASEK	5.67682	5.98745	0.95051	0.223229	nochange
TCONS_00040881	0	0.618326	1.23159e-05	4.73558	up	ENSSSCG00000017930	ALOX12	--	--	--	--	--
TCONS_00040881	0	0.618326	1.23159e-05	4.73558	up	ENSSSCG00000017925	--	--	--	--	--	--
TCONS_00040881	0	0.618326	1.23159e-05	4.73558	up	ENSSSCG00000017926	--	1.15623	0.96327	0.962366	-0.107739	nochange
TCONS_00040881	0	0.618326	1.23159e-05	4.73558	up	ENSSSCG00000017927	BCL6B	10.2748	7.70964	0.954292	-0.262033	nochange
TCONS_00040881	0	0.618326	1.23159e-05	4.73558	up	ENSSSCG00000023915	SLC2A4	14.6273	4.64798	1.58933e-06	-1.4922	down
TCONS_00040881	0	0.618326	1.23159e-05	4.73558	up	ENSSSCG00000017932	ASGR2	--	--	--	--	--
TCONS_00052066	0	1.4765	1.23159e-05	4.73558	up	ENSSSCG00000021877	--	--	--	--	--	--
TCONS_00052066	0	1.4765	1.23159e-05	4.73558	up	ENSSSCG00000023733	--	0	5.39363	6.9067e-13	5.50575	up
TCONS_00052066	0	1.4765	1.23159e-05	4.73558	up	ENSSSCG00000028664	--	0.390162	5.05633	5.82931e-08	3.44465	up
TCONS_00108746	0	0.351112	1.23159e-05	4.73558	up	ENSSSCG00000014083	ANKDD1B	0.299976	0.802195	0.287441	1.46585	up
TCONS_00124305	0	1.52536	1.23159e-05	4.73558	up	ENSSSCG00000025899	--	11.7378	10.3736	0.958063	-0.0260805	nochange
TCONS_00146330	0	1.33122	1.23159e-05	4.73558	up	ENSSSCG00000000510	TMEM19	22.4526	11.8411	0.0934556	-0.770091	nochange
TCONS_00146330	0	1.33122	1.23159e-05	4.73558	up	ENSSSCG00000022273	--	1.34707	0.415654	0.00199373	-1.50923	down
TCONS_00146330	0	1.33122	1.23159e-05	4.73558	up	ENSSSCG00000021270	THAP2	8.01011	5.1716	0.804406	-0.478314	nochange
TCONS_00146330	0	1.33122	1.23159e-05	4.73558	up	ENSSSCG00000000509	--	5.24761	4.97548	0.969484	0.0745919	nochange
TCONS_00170275	0	0.470227	1.23159e-05	4.73558	up	ENSSSCG00000001552	CLPS	--	--	--	--	--
TCONS_00170275	0	0.470227	1.23159e-05	4.73558	up	ENSSSCG00000022412	--	--	--	--	--	--
TCONS_00170275	0	0.470227	1.23159e-05	4.73558	up	ENSSSCG00000001553	LHFPL5	--	--	--	--	--
TCONS_00170275	0	0.470227	1.23159e-05	4.73558	up	ENSSSCG00000001551	CLPSL2	--	--	--	--	--
TCONS_00170275	0	0.470227	1.23159e-05	4.73558	up	ENSSSCG00000001550	ARMC12	--	--	--	--	--
TCONS_00098616	0.237369	7.01799	2.41842e-11	4.71612	up	ENSSSCG00000027395	--	--	--	--	--	--
TCONS_00098616	0.237369	7.01799	2.41842e-11	4.71612	up	ENSSSCG00000016742	MYO1G	1.09748	0.976544	0.962449	-0.0162033	nochange
TCONS_00098616	0.237369	7.01799	2.41842e-11	4.71612	up	ENSSSCG00000016738	H2AFV	58.3884	81.857	0.453643	0.638648	nochange
TCONS_00098616	0.237369	7.01799	2.41842e-11	4.71612	up	ENSSSCG00000016741	--	--	--	--	--	--
TCONS_00069317	0	1.89071	1.86453e-05	4.68116	up	ENSSSCG00000010109	SCARF2	2.21135	2.74321	0.823825	0.459798	nochange
TCONS_00069317	0	1.89071	1.86453e-05	4.68116	up	ENSSSCG00000010114	DGCR14	--	--	--	--	--
TCONS_00069317	0	1.89071	1.86453e-05	4.68116	up	ENSSSCG00000010113	TSSK2	--	--	--	--	--
TCONS_00069317	0	1.89071	1.86453e-05	4.68116	up	ENSSSCG00000010110	--	5.92856	5.1916	0.960595	-0.0394864	nochange
TCONS_00069317	0	1.89071	1.86453e-05	4.68116	up	ENSSSCG00000010117	--	--	--	--	--	--
TCONS_00069317	0	1.89071	1.86453e-05	4.68116	up	ENSSSCG00000010115	GSC2	--	--	--	--	--
TCONS_00069317	0	1.89071	1.86453e-05	4.68116	up	ENSSSCG00000010112	TSSK1B	--	--	--	--	--
TCONS_00069317	0	1.89071	1.86453e-05	4.68116	up	ENSSSCG00000010116	SLC25A1	22.4029	13.6167	0.626745	-0.564763	nochange
TCONS_00074124	0	1.12483	1.86453e-05	4.68116	up	ENSSSCG00000010214	CDC2	1.07783	4.05425	2.98534e-05	1.9918	up
TCONS_00074124	0	1.12483	1.86453e-05	4.68116	up	ENSSSCG00000010213	PSMA5	--	--	--	--	--
TCONS_00081933	0	0.462449	1.86453e-05	4.68116	up	ENSSSCG00000022225	NOP58	11.2598	8.4436	0.972886	-0.263279	nochange
TCONS_00136284	0	1.11643	1.86453e-05	4.68116	up	ENSSSCG00000026159	--	--	--	--	--	--
TCONS_00136284	0	1.11643	1.86453e-05	4.68116	up	ENSSSCG00000006107	PDP1	--	--	--	--	--
TCONS_00101862	0	0.642228	2.8438e-05	4.62461	up	ENSSSCG00000016618	CPED1	14.6296	11.7833	0.982862	-0.160276	nochange
TCONS_00124008	0	1.79243	2.8438e-05	4.62461	up	ENSSSCG00000008481	--	0.704812	0.884909	0.892757	0.470203	nochange
TCONS_00148562	0	1.67974	2.8438e-05	4.62461	up	ENSSSCG00000000864	CHPT1	102.333	60.813	0.60714	-0.5986	nochange
TCONS_00189064	0	0.792923	2.8438e-05	4.62461	up	ENSSSCG00000015008	C11orf65	1.87453	0.889859	0.713483	-0.88923	nochange
TCONS_00193714	0	0.661454	2.8438e-05	4.62461	up	ENSSSCG00000014827	PLEKHB1	4.48853	3.66614	0.953532	-0.138762	nochange
TCONS_00219727	0	0.148404	2.8438e-05	4.62461	up	ENSSSCG00000012676	MBNL3	0.304986	0.62738	0.0527048	1.16552	up
TCONS_00092515	0	0.591021	2.8438e-05	4.62461	up	ENSSSCG00000007356	PLCG1	6.02008	6.35635	0.960472	0.229526	nochange
TCONS_00101862	0	0.642228	2.8438e-05	4.62461	up	ENSSSCG00000016619	ING3	2.16018	1.91898	0.959876	-0.0189422	nochange
TCONS_00124008	0	1.79243	2.8438e-05	4.62461	up	ENSSSCG00000008480	MORN2	8.67005	7.05559	0.953514	-0.143226	nochange
TCONS_00124008	0	1.79243	2.8438e-05	4.62461	up	ENSSSCG00000008479	DHX57	4.60229	4.76198	0.948517	0.199325	nochange
TCONS_00124008	0	1.79243	2.8438e-05	4.62461	up	ENSSSCG00000021662	ARHGEF33	--	--	--	--	--
TCONS_00148562	0	1.67974	2.8438e-05	4.62461	up	ENSSSCG00000023236	--	7.09181	6.95754	0.954992	0.121994	nochange
TCONS_00172691	0	2.18431	2.8438e-05	4.62461	up	ENSSSCG00000002573	ssc-mir-127	0.175403	0.59535	0.188147	1.74547	up
TCONS_00172691	0	2.18431	2.8438e-05	4.62461	up	ENSSSCG00000027337	DLK1	--	--	--	--	--
TCONS_00172691	0	2.18431	2.8438e-05	4.62461	up	ENSSSCG00000020958	--	--	--	--	--	--
TCONS_00189064	0	0.792923	2.8438e-05	4.62461	up	ENSSSCG00000015009	KDELC2	3.19995	5.47291	0.0149534	0.921362	nochange
TCONS_00189064	0	0.792923	2.8438e-05	4.62461	up	ENSSSCG00000027597	--	5.61919	4.66685	0.95488	-0.114631	nochange
TCONS_00189064	0	0.792923	2.8438e-05	4.62461	up	ENSSSCG00000015007	ATM	3.69456	3.1362	0.96183	-0.0841687	nochange
TCONS_00193771	0	1.4326	2.8438e-05	4.62461	up	ENSSSCG00000014959	PIWIL4	--	--	--	--	--
TCONS_00031362	0	1.29691	4.37091e-05	4.56575	up	ENSSSCG00000009396	PHF11	2.86658	2.3194	0.953023	-0.151364	nochange
TCONS_00038677	0	1.57296	4.37091e-05	4.56575	up	ENSSSCG00000017266	--	1.21508	1.46221	0.932421	0.406291	nochange
TCONS_00069642	0	1.04071	4.37091e-05	4.56575	up	ENSSSCG00000023560	METTL10	--	--	--	--	--
TCONS_00094284	0	0.644279	4.37091e-05	4.56575	up	ENSSSCG00000007512	PPP4R1L	1.98284	1.82247	0.95911	0.0297252	nochange
TCONS_00094284	0	0.644279	4.37091e-05	4.56575	up	ENSSSCG00000024561	--	1.30492	2.14746	0.62897	0.84536	nochange
TCONS_00031362	0	1.29691	4.37091e-05	4.56575	up	ENSSSCG00000009395	SETDB2	1.32125	2.11038	0.130095	0.820778	nochange
TCONS_00031362	0	1.29691	4.37091e-05	4.56575	up	ENSSSCG00000021060	RCBTB1	4.55866	4.82004	0.950088	0.231123	nochange
TCONS_00038677	0	1.57296	4.37091e-05	4.56575	up	ENSSSCG00000023992	--	2.24866	1.50474	0.910924	-0.419509	nochange
TCONS_00038865	0	0.440958	4.37091e-05	4.56575	up	ENSSSCG00000017863	--	--	--	--	--	--
TCONS_00038865	0	0.440958	4.37091e-05	4.56575	up	ENSSSCG00000017861	ASPA	1.0422	1.46016	0.720177	0.628452	nochange
TCONS_00038865	0	0.440958	4.37091e-05	4.56575	up	ENSSSCG00000017864	SHPK	0.581956	0.615666	0.957675	0.224527	nochange
TCONS_00038865	0	0.440958	4.37091e-05	4.56575	up	ENSSSCG00000029709	SPATA22	--	--	--	--	--
TCONS_00069642	0	1.04071	4.37091e-05	4.56575	up	ENSSSCG00000010737	FAM175B	10.2563	7.24126	0.915432	-0.349311	nochange
TCONS_00094284	0	0.644279	4.37091e-05	4.56575	up	ENSSSCG00000007510	C17H20ORF85	--	--	--	--	--
TCONS_00094284	0	0.644279	4.37091e-05	4.56575	up	ENSSSCG00000007513	RAB22A	4.69355	4.40989	0.97656	0.0616131	nochange
TCONS_00094284	0	0.644279	4.37091e-05	4.56575	up	ENSSSCG00000007511	C17H20ORF86	--	--	--	--	--
TCONS_00172282	0	2.32785	4.37091e-05	4.56575	up	ENSSSCG00000002573	ssc-mir-127	0.175403	0.59535	0.188147	1.74547	up
TCONS_00172282	0	2.32785	4.37091e-05	4.56575	up	ENSSSCG00000020958	--	--	--	--	--	--
TCONS_00172282	0	2.32785	4.37091e-05	4.56575	up	ENSSSCG00000027337	DLK1	--	--	--	--	--
TCONS_00222113	0	0.614438	4.37091e-05	4.56575	up	ENSSSCG00000029955	SEPHS1	--	--	--	--	--
TCONS_00013484	0	0.462538	6.77195e-05	4.50439	up	ENSSSCG00000005124	IFT74	1.06509	1.34787	0.861128	0.484027	nochange
TCONS_00069130	0	0.546833	6.77195e-05	4.50439	up	ENSSSCG00000009787	CCDC62	4.31848	4.77146	0.930314	0.293956	nochange
TCONS_00188929	0	0.340401	6.77195e-05	4.50439	up	ENSSSCG00000014967	FAM76B	1.7109	1.54009	0.958923	-4.19256e-05	nochange
TCONS_00013484	0	0.462538	6.77195e-05	4.50439	up	ENSSSCG00000005125	LRRC19	--	--	--	--	--
TCONS_00069130	0	0.546833	6.77195e-05	4.50439	up	ENSSSCG00000028889	VPS37B	7.1574	4.16832	0.495847	-0.625292	nochange
TCONS_00069130	0	0.546833	6.77195e-05	4.50439	up	ENSSSCG00000009789	GPR81	0.984292	0.70088	0.945194	-0.32813	nochange
TCONS_00069130	0	0.546833	6.77195e-05	4.50439	up	ENSSSCG00000009786	HIP1R	6.98821	5.84728	0.971565	-0.105152	nochange
TCONS_00069130	0	0.546833	6.77195e-05	4.50439	up	ENSSSCG00000009788	DENR	8.95817	10.3674	0.908351	0.36125	nochange
TCONS_00124085	0	1.12521	6.77195e-05	4.50439	up	ENSSSCG00000020813	--	5.76029	6.13378	0.945572	0.241098	nochange
TCONS_00124085	0	1.12521	6.77195e-05	4.50439	up	ENSSSCG00000007541	PDGFA	4.21222	6.1698	0.341952	0.697618	nochange
TCONS_00136138	0.0262066	1.05154	1.51095e-06	4.40981	up	ENSSSCG00000024047	--	0	0.440164	0.00394567	3.86035	up
TCONS_00136138	0.0262066	1.05154	1.51095e-06	4.40981	up	ENSSSCG00000029402	ZNF326	1.13568	1.03668	0.957901	0.0198208	nochange
TCONS_00052122	0.0240262	0.837202	8.18595e-06	4.21194	up	ENSSSCG00000011461	LRTM1	0.243257	2.27324	1.06658e-08	3.13744	up
TCONS_00024933	0.0929047	1.8639	9.08428e-06	3.8762	up	ENSSSCG00000010820	--	--	--	--	--	--
TCONS_00024933	0.0929047	1.8639	9.08428e-06	3.8762	up	ENSSSCG00000010823	--	26.2033	20.2133	0.97067	-0.222389	nochange
TCONS_00024933	0.0929047	1.8639	9.08428e-06	3.8762	up	ENSSSCG00000010821	EPRS	30.6982	24.1128	0.986229	-0.196527	nochange
TCONS_00094254	0.0361543	0.916224	0.000237438	3.76855	up	ENSSSCG00000022777	SLC35C2	3.53895	4.65436	0.755558	0.541713	nochange
TCONS_00094072	0.0765836	1.94079	0.000237438	3.76855	up	ENSSSCG00000025757	--	7.39457	7.36026	0.954324	0.143735	nochange
TCONS_00094072	0.0765836	1.94079	0.000237438	3.76855	up	ENSSSCG00000007370	R3HDML	--	--	--	--	--
TCONS_00094072	0.0765836	1.94079	0.000237438	3.76855	up	ENSSSCG00000007372	FITM2	7.00405	3.51192	0.0677657	-0.840014	nochange
TCONS_00094072	0.0765836	1.94079	0.000237438	3.76855	up	ENSSSCG00000007373	GDAP1L1	--	--	--	--	--
TCONS_00094254	0.0361543	0.916224	0.000237438	3.76855	up	ENSSSCG00000023306	ELMO2	10.0866	8.41172	0.972803	-0.109978	nochange
TCONS_00008634	0.112222	1.77745	5.14593e-06	3.72563	up	ENSSSCG00000004672	GATM	3.33838	2.88427	0.962135	-0.0588583	nochange
TCONS_00008634	0.112222	1.77745	5.14593e-06	3.72563	up	ENSSSCG00000004668	SLC30A4	3.82099	3.25407	0.956565	-0.0788537	nochange
TCONS_00008634	0.112222	1.77745	5.14593e-06	3.72563	up	ENSSSCG00000004671	SPATA5L1	1.91358	2.00208	0.945571	0.215046	nochange
TCONS_00008634	0.112222	1.77745	5.14593e-06	3.72563	up	ENSSSCG00000004670	C15orf48	1.44938	0.521759	0.812334	-1.20619	down
TCONS_00025333	0.188906	2.633	4.14218e-07	3.70993	up	ENSSSCG00000011103	PARD3	8.37818	7.85896	0.977742	0.0592667	nochange
TCONS_00025333	0.188906	2.633	4.14218e-07	3.70993	up	ENSSSCG00000016123	--	1.61393	1.38573	0.961448	-0.0661448	nochange
TCONS_00068706	0.054869	0.703524	9.69843e-08	3.66862	up	ENSSSCG00000010190	ACTA1	--	--	--	--	--
TCONS_00068706	0.054869	0.703524	9.69843e-08	3.66862	up	ENSSSCG00000010192	RAB4A	2.69036	3.25186	0.869008	0.421591	nochange
TCONS_00068706	0.054869	0.703524	9.69843e-08	3.66862	up	ENSSSCG00000010189	NUP133	5.55009	4.70224	0.967215	-0.0871058	nochange
TCONS_00068706	0.054869	0.703524	9.69843e-08	3.66862	up	ENSSSCG00000023776	CCSAP	2.16724	1.68942	0.94654	-0.205573	nochange
TCONS_00149787	0.0544922	0.82473	9.03127e-06	3.66152	up	ENSSSCG00000000588	--	1.07691	0.722376	0.906676	-0.416902	nochange
TCONS_00149787	0.0544922	0.82473	9.03127e-06	3.66152	up	ENSSSCG00000021792	--	--	--	--	--	--
TCONS_00052426	0.127067	1.58323	1.94641e-06	3.55076	up	ENSSSCG00000026362	HES1	13.7366	6.54934	0.0356876	-0.911277	nochange
TCONS_00133930	0.0760271	1.04362	2.89013e-05	3.52406	up	ENSSSCG00000006933	CLCA1	--	--	--	--	--
TCONS_00133930	0.0760271	1.04362	2.89013e-05	3.52406	up	ENSSSCG00000006935	CLCA2	3.66132	1.43851	0.000697591	-1.18765	down
TCONS_00087148	0.059498	0.910964	0.00018046	3.49784	up	ENSSSCG00000027763	NDUFAF2	6.91885	6.04018	0.962885	-0.0427412	nochange
TCONS_00087148	0.059498	0.910964	0.00018046	3.49784	up	ENSSSCG00000016935	SMIM15	--	--	--	--	--
TCONS_00124423	0.0952468	1.40802	0.000257188	3.44896	up	ENSSSCG00000008356	--	0.99758	1.27954	0.889575	0.499127	nochange
TCONS_00124423	0.0952468	1.40802	0.000257188	3.44896	up	ENSSSCG00000025559	--	--	--	--	--	--
TCONS_00124423	0.0952468	1.40802	0.000257188	3.44896	up	ENSSSCG00000030185	--	--	--	--	--	--
TCONS_00124423	0.0952468	1.40802	0.000257188	3.44896	up	ENSSSCG00000022680	--	0.194503	0.106695	0.957327	-0.648539	nochange
TCONS_00124423	0.0952468	1.40802	0.000257188	3.44896	up	ENSSSCG00000004795	--	--	--	--	--	--
TCONS_00046700	0.100046	0.997715	1.06672e-08	3.43614	up	ENSSSCG00000021038	NRIP1	16.9752	8.53212	0.0313572	-0.839896	nochange
TCONS_00083243	0.187216	2.04275	3.02313e-06	3.40651	up	ENSSSCG00000016164	IKZF2	3.80122	4.42796	0.911763	0.370978	nochange
TCONS_00199135	0.264359	3.76841	0.000368278	3.39836	up	ENSSSCG00000015325	BET1	10.4834	9.2739	0.963807	-0.025001	nochange
TCONS_00199135	0.264359	3.76841	0.000368278	3.39836	up	ENSSSCG00000015324	GNG11	128.387	107.453	0.991239	-0.105046	nochange
TCONS_00199135	0.264359	3.76841	0.000368278	3.39836	up	ENSSSCG00000015323	--	--	--	--	--	--
TCONS_00094184	0.357628	3.39864	8.81463e-09	3.38233	up	ENSSSCG00000007205	TBC1D20	11.291	8.88017	0.963622	-0.194259	nochange
TCONS_00094184	0.357628	3.39864	8.81463e-09	3.38233	up	ENSSSCG00000021920	SOX12	--	--	--	--	--
TCONS_00094184	0.357628	3.39864	8.81463e-09	3.38233	up	ENSSSCG00000007210	NRSN2	--	--	--	--	--
TCONS_00094184	0.357628	3.39864	8.81463e-09	3.38233	up	ENSSSCG00000007206	RBCK1	7.40258	9.34664	0.799788	0.484763	nochange
TCONS_00094184	0.357628	3.39864	8.81463e-09	3.38233	up	ENSSSCG00000007211	ZCCHC3	1.03395	1.65627	0.560471	0.81283	nochange
TCONS_00127828	0.273117	3.74907	0.000529892	3.34592	up	ENSSSCG00000026966	--	7.98851	4.71555	0.905483	-0.586309	nochange
TCONS_00127828	0.273117	3.74907	0.000529892	3.34592	up	ENSSSCG00000007879	--	13.1485	7.39117	0.348815	-0.676288	nochange
TCONS_00184089	0.133608	1.59889	0.000133525	3.33148	up	ENSSSCG00000009069	C4orf33	6.80029	5.75342	0.956443	-0.0884338	nochange
TCONS_00184089	0.133608	1.59889	0.000133525	3.33148	up	ENSSSCG00000027713	--	--	--	--	--	--
TCONS_00024215	0.240199	2.66312	4.28652e-05	3.32249	up	ENSSSCG00000011041	--	4.25263	4.3329	0.950685	0.177087	nochange
TCONS_00013644	0.219022	2.42833	4.28652e-05	3.32249	up	ENSSSCG00000030216	--	--	--	--	--	--
TCONS_00013644	0.219022	2.42833	4.28652e-05	3.32249	up	ENSSSCG00000005583	--	--	--	--	--	--
TCONS_00164907	0.0588671	0.600869	7.28313e-06	3.3119	up	ENSSSCG00000003580	EYA3	3.84003	3.36399	0.968973	-0.0390874	nochange
TCONS_00164907	0.0588671	0.600869	7.28313e-06	3.3119	up	ENSSSCG00000030623	XKR8	1.05935	1.65044	0.510275	0.777459	nochange
TCONS_00164907	0.0588671	0.600869	7.28313e-06	3.3119	up	ENSSSCG00000003582	SMPDL3B	32.9365	21.9358	0.879125	-0.433988	nochange
TCONS_00164907	0.0588671	0.600869	7.28313e-06	3.3119	up	ENSSSCG00000003583	RPA2	10.1895	9.0503	0.968236	-0.0192675	nochange
TCONS_00164907	0.0588671	0.600869	7.28313e-06	3.3119	up	ENSSSCG00000003584	THEMIS2	0.676531	1.12204	0.669793	0.8533	nochange
TCONS_00019453	0.0976049	1.28829	0.000766138	3.2915	up	ENSSSCG00000004659	SLC12A1	0.0139196	0.240522	0.0264694	3.09097	up
TCONS_00019453	0.0976049	1.28829	0.000766138	3.2915	up	ENSSSCG00000026096	DUT	46.215	34.0873	0.948986	-0.28675	nochange
TCONS_00019453	0.0976049	1.28829	0.000766138	3.2915	up	ENSSSCG00000004661	MYEF2	0.513047	0.985019	0.0149031	1.0795	up
TCONS_00159492	0.0342514	0.343584	9.11611e-06	3.28724	up	ENSSSCG00000003673	CEP192	3.3532	3.61226	0.952297	0.258326	nochange
TCONS_00159492	0.0342514	0.343584	9.11611e-06	3.28724	up	ENSSSCG00000027473	--	--	--	--	--	--
TCONS_00181826	0.135336	1.64339	0.00162525	3.17608	up	ENSSSCG00000014014	TBC1D9B	9.20599	7.85094	0.979798	-0.0778669	nochange
TCONS_00181826	0.135336	1.64339	0.00162525	3.17608	up	ENSSSCG00000009055	ELMOD2	2.06286	1.52764	0.934203	-0.278406	nochange
TCONS_00181826	0.135336	1.64339	0.00162525	3.17608	up	ENSSSCG00000009057	TBC1D9	--	--	--	--	--
TCONS_00030683	0.357164	2.85209	6.60705e-07	3.10747	up	ENSSSCG00000024103	ADPRHL1	21.9837	31.6937	0.360685	0.679135	nochange
TCONS_00030683	0.357164	2.85209	6.60705e-07	3.10747	up	ENSSSCG00000009561	ATP4B	--	--	--	--	--
TCONS_00030683	0.357164	2.85209	6.60705e-07	3.10747	up	ENSSSCG00000009560	--	8.63604	11.5223	0.61009	0.565622	nochange
TCONS_00030683	0.357164	2.85209	6.60705e-07	3.10747	up	ENSSSCG00000009562	GRK1	--	--	--	--	--
TCONS_00030683	0.357164	2.85209	6.60705e-07	3.10747	up	ENSSSCG00000009563	TMCO3	10.4267	5.27844	0.055029	-0.827521	nochange
TCONS_00068633	0.115657	1.09912	0.000237963	3.10576	up	ENSSSCG00000009954	CRYBB3	--	--	--	--	--
TCONS_00068707	0.211575	1.56384	3.91969e-06	2.98409	up	ENSSSCG00000023776	CCSAP	2.16724	1.68942	0.94654	-0.205573	nochange
TCONS_00068707	0.211575	1.56384	3.91969e-06	2.98409	up	ENSSSCG00000010192	RAB4A	2.69036	3.25186	0.869008	0.421591	nochange
TCONS_00068707	0.211575	1.56384	3.91969e-06	2.98409	up	ENSSSCG00000010189	NUP133	5.55009	4.70224	0.967215	-0.0871058	nochange
TCONS_00068707	0.211575	1.56384	3.91969e-06	2.98409	up	ENSSSCG00000010190	ACTA1	--	--	--	--	--
TCONS_00172329	0.414672	3.64884	0.00264647	2.90284	up	ENSSSCG00000027958	--	3.1541	3.12825	0.953399	0.138157	nochange
TCONS_00172329	0.414672	3.64884	0.00264647	2.90284	up	ENSSSCG00000022394	--	6.23849	2.39319	0.00158069	-1.21827	down
TCONS_00172329	0.414672	3.64884	0.00264647	2.90284	up	ENSSSCG00000021863	--	--	--	--	--	--
TCONS_00172329	0.414672	3.64884	0.00264647	2.90284	up	ENSSSCG00000027924	--	--	--	--	--	--
TCONS_00172329	0.414672	3.64884	0.00264647	2.90284	up	ENSSSCG00000001164	--	--	--	--	--	--
TCONS_00172329	0.414672	3.64884	0.00264647	2.90284	up	ENSSSCG00000001157	--	--	--	--	--	--
TCONS_00172329	0.414672	3.64884	0.00264647	2.90284	up	ENSSSCG00000001161	--	--	--	--	--	--
TCONS_00172329	0.414672	3.64884	0.00264647	2.90284	up	ENSSSCG00000001156	ZNF322	0.335993	1.55512	1.71306e-08	2.29582	up
TCONS_00172329	0.414672	3.64884	0.00264647	2.90284	up	ENSSSCG00000024921	--	--	--	--	--	--
TCONS_00213880	0.127711	1.12377	0.00264647	2.90284	up	ENSSSCG00000009389	TRIM13	13.4521	5.68398	0.00281863	-1.08426	down
TCONS_00213880	0.127711	1.12377	0.00264647	2.90284	up	ENSSSCG00000009388	KCNRG	1.13526	0.741806	0.968902	-0.420826	nochange
TCONS_00111390	0.239038	2.01924	0.0037574	2.84629	up	ENSSSCG00000013570	MCOLN1	3.73798	3.97478	0.941406	0.237922	nochange
TCONS_00012023	0.254229	2.14756	0.0037574	2.84629	up	ENSSSCG00000023536	--	--	--	--	--	--
TCONS_00012023	0.254229	2.14756	0.0037574	2.84629	up	ENSSSCG00000004248	PLN	317.874	45.3575	0	-2.65656	down
TCONS_00111390	0.239038	2.01924	0.0037574	2.84629	up	ENSSSCG00000013578	CLEC4G	--	--	--	--	--
TCONS_00111390	0.239038	2.01924	0.0037574	2.84629	up	ENSSSCG00000013572	PNPLA6	7.51604	8.54472	0.931702	0.335978	nochange
TCONS_00111390	0.239038	2.01924	0.0037574	2.84629	up	ENSSSCG00000013571	C19orf45	--	--	--	--	--
TCONS_00111390	0.239038	2.01924	0.0037574	2.84629	up	ENSSSCG00000013577	FCER2	--	--	--	--	--
TCONS_00172021	1.03567	6.30033	5.28556e-07	2.78761	up	ENSSSCG00000001748	IL17A	--	--	--	--	--
TCONS_00172021	1.03567	6.30033	5.28556e-07	2.78761	up	ENSSSCG00000001749	IL-17F	--	--	--	--	--
TCONS_00209301	0.181169	1.3391	0.00277237	2.75444	up	ENSSSCG00000010142	RYR2	0.583062	0.27793	0.180868	-0.904854	nochange
TCONS_00209301	0.181169	1.3391	0.00277237	2.75444	up	ENSSSCG00000029474	AVEN	12.1064	16.0303	0.671682	0.553565	nochange
TCONS_00088492	0.230208	1.38699	2.73117e-05	2.71012	up	ENSSSCG00000017022	HMMR	0.68258	2.28671	3.22845e-06	1.85418	up
TCONS_00088492	0.230208	1.38699	2.73117e-05	2.71012	up	ENSSSCG00000017024	CCNG1	864.309	809.339	0.999233	0.0568933	nochange
TCONS_00088492	0.230208	1.38699	2.73117e-05	2.71012	up	ENSSSCG00000021229	MAT2B	47.5019	32.919	0.92012	-0.376702	nochange
TCONS_00126983	0.221418	1.27187	1.30871e-05	2.66858	up	ENSSSCG00000023409	TIA1	7.09506	8.22401	0.925628	0.364063	nochange
TCONS_00126983	0.221418	1.27187	1.30871e-05	2.66858	up	ENSSSCG00000008332	C2orf42	7.84756	5.11595	0.818835	-0.463242	nochange
TCONS_00219165	0.729779	4.5272	0.000527522	2.66215	up	ENSSSCG00000012138	ACE2	2.89822	1.6097	0.642762	-0.686245	nochange
TCONS_00219165	0.729779	4.5272	0.000527522	2.66215	up	ENSSSCG00000012137	BMX	0.935684	0.407599	0.601075	-1.0061	down
TCONS_00013485	0.132372	0.838646	0.00163308	2.63891	up	ENSSSCG00000005124	IFT74	1.06509	1.34787	0.861128	0.484027	nochange
TCONS_00013485	0.132372	0.838646	0.00163308	2.63891	up	ENSSSCG00000005126	PLAA	13.7401	9.18481	0.894988	-0.428806	nochange
TCONS_00094148	0.345277	1.99119	0.000141737	2.62269	up	ENSSSCG00000007077	ESF1	3.19564	2.92635	0.959847	0.0244707	nochange
TCONS_00094148	0.345277	1.99119	0.000141737	2.62269	up	ENSSSCG00000007076	NDUFAF5	8.902	7.32484	0.954647	-0.128339	nochange
TCONS_00172498	0.176509	1.06502	0.00130004	2.60017	up	ENSSSCG00000001946	MBIP	10.6185	10.1114	0.966171	0.0807396	nochange
TCONS_00038805	0.747835	4.14568	0.000101167	2.5862	up	ENSSSCG00000023373	ZNHIT3	6.25619	6.55783	0.954749	0.218797	nochange
TCONS_00038805	0.747835	4.14568	0.000101167	2.5862	up	ENSSSCG00000030377	IL27	--	--	--	--	--
TCONS_00038805	0.747835	4.14568	0.000101167	2.5862	up	ENSSSCG00000023186	CA4	4.10279	6.18916	0.534103	0.733542	nochange
TCONS_00038805	0.747835	4.14568	0.000101167	2.5862	up	ENSSSCG00000017685	--	3.29819	2.77951	0.958624	-0.0944022	nochange
TCONS_00172309	0.127891	0.776497	0.0140852	2.48156	up	ENSSSCG00000001053	TBC1D7	28.7763	16.1534	0.290788	-0.67958	nochange
TCONS_00069456	0.222679	1.17566	0.00111943	2.46676	up	ENSSSCG00000010280	C10orf54	4.46681	3.89621	0.965836	-0.0452443	nochange
TCONS_00069456	0.222679	1.17566	0.00111943	2.46676	up	ENSSSCG00000030377	IL27	--	--	--	--	--
TCONS_00069456	0.222679	1.17566	0.00111943	2.46676	up	ENSSSCG00000010281	PSAP	190.365	137.719	0.989524	-0.31528	nochange
TCONS_00219575	0.191952	0.904289	0.000164911	2.38697	up	ENSSSCG00000030377	IL27	--	--	--	--	--
TCONS_00194069	0.256224	1.21749	0.000435406	2.37597	up	ENSSSCG00000028293	RCOR3	6.39237	5.48381	0.968546	-0.0691974	nochange
TCONS_00194069	0.256224	1.21749	0.000435406	2.37597	up	ENSSSCG00000021747	--	--	--	--	--	--
TCONS_00094290	0.0628565	0.322375	0.00602343	2.37198	up	ENSSSCG00000007529	SYCP2	1.82211	2.21895	0.859618	0.432431	nochange
TCONS_00162268	0.154013	0.772469	0.00442548	2.36269	up	ENSSSCG00000030377	IL27	--	--	--	--	--
TCONS_00162268	0.154013	0.772469	0.00442548	2.36269	up	ENSSSCG00000023005	--	--	--	--	--	--
TCONS_00162268	0.154013	0.772469	0.00442548	2.36269	up	ENSSSCG00000003606	SPOCD1	--	--	--	--	--
TCONS_00181569	0.564758	2.65039	0.000503398	2.35827	up	ENSSSCG00000009243	THAP9	3.02543	1.67477	0.348773	-0.697243	nochange
TCONS_00181569	0.564758	2.65039	0.000503398	2.35827	up	ENSSSCG00000026839	--	--	--	--	--	--
TCONS_00181569	0.564758	2.65039	0.000503398	2.35827	up	ENSSSCG00000009242	LIN54	9.23106	6.77969	0.94642	-0.292868	nochange
TCONS_00065651	0.798628	3.76235	0.00140853	2.33547	up	ENSSSCG00000009494	--	--	--	--	--	--
TCONS_00065651	0.798628	3.76235	0.00140853	2.33547	up	ENSSSCG00000027786	ZBTB21	0.705942	0.763617	0.939404	0.261191	nochange
TCONS_00124432	0.524739	2.49337	0.00324357	2.31794	up	ENSSSCG00000008372	EHBP1	4.01868	3.93059	0.959287	0.11896	nochange
TCONS_00124432	0.524739	2.49337	0.00324357	2.31794	up	ENSSSCG00000008371	OTX1	--	--	--	--	--
TCONS_00193725	0.0629163	0.318886	0.0230881	2.2882	up	ENSSSCG00000014853	GDPD5	0.898435	0.599891	0.925708	-0.419639	nochange
TCONS_00001362	0.0718275	0.364051	0.0230881	2.2882	up	ENSSSCG00000026096	DUT	46.215	34.0873	0.948986	-0.28675	nochange
TCONS_00001362	0.0718275	0.364051	0.0230881	2.2882	up	ENSSSCG00000004659	SLC12A1	0.0139196	0.240522	0.0264694	3.09097	up
TCONS_00193725	0.0629163	0.318886	0.0230881	2.2882	up	ENSSSCG00000014855	RPS3	1197.03	1222.97	0.997354	0.1826	nochange
TCONS_00193725	0.0629163	0.318886	0.0230881	2.2882	up	ENSSSCG00000014854	KLHL35	--	--	--	--	--
TCONS_00156490	0.118685	0.513817	0.000931352	2.25074	up	ENSSSCG00000003673	CEP192	3.3532	3.61226	0.952297	0.258326	nochange
TCONS_00156490	0.118685	0.513817	0.000931352	2.25074	up	ENSSSCG00000027473	--	--	--	--	--	--
TCONS_00156490	0.118685	0.513817	0.000931352	2.25074	up	ENSSSCG00000030252	SEH1L	--	--	--	--	--
TCONS_00052190	0.131501	0.57678	0.00294524	2.23421	up	ENSSSCG00000025053	RYBP	1.93245	1.53587	0.949838	-0.177642	nochange
TCONS_00048960	0.546235	2.65319	0.0312765	2.22934	up	ENSSSCG00000020690	--	8.7566	5.5877	0.83672	-0.490762	nochange
TCONS_00194084	0.113287	0.550261	0.0312765	2.22934	up	ENSSSCG00000015633	--	0.451166	0.939685	0.605815	1.14187	up
TCONS_00048960	0.546235	2.65319	0.0312765	2.22934	up	ENSSSCG00000027812	IQSEC1	9.14947	7.22234	0.975449	-0.189237	nochange
TCONS_00048960	0.546235	2.65319	0.0312765	2.22934	up	ENSSSCG00000023354	ACAD9	10.8624	8.95944	0.967027	-0.125723	nochange
TCONS_00194084	0.113287	0.550261	0.0312765	2.22934	up	ENSSSCG00000015632	--	10.5685	13.1786	0.815885	0.467207	nochange
TCONS_00115972	0.441026	2.04903	0.0423083	2.16797	up	ENSSSCG00000021181	DHCR7	1.37373	3.02772	0.0162235	1.26366	up
TCONS_00220613	0.055547	0.258074	0.0423083	2.16797	up	ENSSSCG00000012309	--	3.79338	3.05518	0.955525	-0.159515	nochange
TCONS_00220613	0.055547	0.258074	0.0423083	2.16797	up	ENSSSCG00000030180	--	--	--	--	--	--
TCONS_00115972	0.441026	2.04903	0.0423083	2.16797	up	ENSSSCG00000028918	--	--	--	--	--	--
TCONS_00115972	0.441026	2.04903	0.0423083	2.16797	up	ENSSSCG00000012858	--	--	--	--	--	--
TCONS_00115972	0.441026	2.04903	0.0423083	2.16797	up	ENSSSCG00000028106	--	--	--	--	--	--
TCONS_00115972	0.441026	2.04903	0.0423083	2.16797	up	ENSSSCG00000030007	--	2.71442	3.0084	0.944836	0.292403	nochange
TCONS_00136062	0.158301	0.735475	0.0423083	2.16797	up	ENSSSCG00000006704	--	0.173663	0.776994	0.00773861	2.12828	up
TCONS_00136062	0.158301	0.735475	0.0423083	2.16797	up	ENSSSCG00000006703	PRKAB2	81.7294	86.0227	0.99488	0.22552	nochange
TCONS_00136062	0.158301	0.735475	0.0423083	2.16797	up	ENSSSCG00000021345	--	160.631	211.276	0.940537	0.547025	nochange
TCONS_00220613	0.055547	0.258074	0.0423083	2.16797	up	ENSSSCG00000022088	--	3.46546	2.72187	0.949646	-0.195328	nochange
TCONS_00017926	0.0521587	0.220301	0.0133956	2.13843	up	ENSSSCG00000005022	NIN	5.77989	5.8374	0.979611	0.165758	nochange
TCONS_00017926	0.0521587	0.220301	0.0133956	2.13843	up	ENSSSCG00000005023	ABHD12B	--	--	--	--	--
TCONS_00017926	0.0521587	0.220301	0.0133956	2.13843	up	ENSSSCG00000005021	SAV1	9.8377	13.976	0.32452	0.65654	nochange
TCONS_00146214	0.403769	1.60388	0.00212195	2.13125	up	ENSSSCG00000000068	EP300	4.29343	6.07055	0.340687	0.650217	nochange
TCONS_00146214	0.403769	1.60388	0.00212195	2.13125	up	ENSSSCG00000000067	CHADL	0.261741	0.516885	0.876871	1.03236	up
TCONS_00146214	0.403769	1.60388	0.00212195	2.13125	up	ENSSSCG00000028202	RANGAP1	5.07414	4.41149	0.959298	-0.0497489	nochange
TCONS_00158761	0.282477	1.2428	0.0347378	2.13013	up	ENSSSCG00000003398	UBE4B	2.3577	1.84735	0.948077	-0.198529	nochange
TCONS_00158761	0.282477	1.2428	0.0347378	2.13013	up	ENSSSCG00000003392	SLC25A33	3.37477	2.35138	0.93572	-0.360189	nochange
TCONS_00181841	0.164495	0.668054	0.00623403	2.1253	up	ENSSSCG00000009079	INTU	0.784525	0.92326	0.935522	0.375737	nochange
TCONS_00181841	0.164495	0.668054	0.00623403	2.1253	up	ENSSSCG00000009077	HSPA4L	0.751589	0.993127	0.799589	0.546158	nochange
TCONS_00181841	0.164495	0.668054	0.00623403	2.1253	up	ENSSSCG00000009078	SLC25A31	--	--	--	--	--
TCONS_00146819	0.0754368	0.31862	0.0459242	2.07358	up	ENSSSCG00000030377	IL27	--	--	--	--	--
TCONS_00089496	0.452621	1.91172	0.0459242	2.07358	up	ENSSSCG00000024922	--	--	--	--	--	--
TCONS_00089496	0.452621	1.91172	0.0459242	2.07358	up	ENSSSCG00000021208	SEPP1	257.733	166.01	0.959278	-0.482832	nochange
TCONS_00146819	0.0754368	0.31862	0.0459242	2.07358	up	ENSSSCG00000000496	CCT2	75.8581	72.9046	0.991837	0.0943512	nochange
TCONS_00209725	0.456341	1.73469	0.00379842	2.06556	up	ENSSSCG00000027580	DBN1	5.2542	9.20056	0.0150119	0.95377	nochange
TCONS_00134306	0.22564	0.867938	0.0084147	2.05536	up	ENSSSCG00000006280	--	2.08096	1.66039	0.951033	-0.171417	nochange
TCONS_00134306	0.22564	0.867938	0.0084147	2.05536	up	ENSSSCG00000023768	--	--	--	--	--	--
TCONS_00098787	0.424675	1.49715	0.00134497	2.00169	up	ENSSSCG00000016543	EXOC4	7.53706	8.3491	0.954239	0.298813	nochange
TCONS_00111140	0.220697	0.865571	0.0489427	1.99776	up	ENSSSCG00000028106	--	--	--	--	--	--
TCONS_00111140	0.220697	0.865571	0.0489427	1.99776	up	ENSSSCG00000012859	--	3.36918	3.2194	0.95634	0.0848365	nochange
TCONS_00111140	0.220697	0.865571	0.0489427	1.99776	up	ENSSSCG00000012858	--	--	--	--	--	--
TCONS_00111140	0.220697	0.865571	0.0489427	1.99776	up	ENSSSCG00000028106	--	--	--	--	--	--
TCONS_00111140	0.220697	0.865571	0.0489427	1.99776	up	ENSSSCG00000031047	CH242-363D24.1	1.78821	1.13915	0.948138	-0.473009	nochange
TCONS_00111140	0.220697	0.865571	0.0489427	1.99776	up	ENSSSCG00000030007	--	2.71442	3.0084	0.944836	0.292403	nochange
TCONS_00111140	0.220697	0.865571	0.0489427	1.99776	up	ENSSSCG00000012860	--	--	--	--	--	--
TCONS_00124315	1.4168	5.10008	0.00533015	1.99379	up	ENSSSCG00000008096	ZC3H6	7.73742	9.28691	0.891075	0.414303	nochange
TCONS_00124315	1.4168	5.10008	0.00533015	1.99379	up	ENSSSCG00000008101	--	--	--	--	--	--
TCONS_00124315	1.4168	5.10008	0.00533015	1.99379	up	ENSSSCG00000008099	ZC3H8	9.91928	10.7498	0.939162	0.266298	nochange
TCONS_00068634	0.973585	3.44528	0.00243519	1.99294	up	ENSSSCG00000009954	CRYBB3	--	--	--	--	--
TCONS_00021172	0.24945	0.899946	0.0219752	1.95037	up	ENSSSCG00000004761	ZFYVE19	3.80505	4.62241	0.869357	0.428291	nochange
TCONS_00021172	0.24945	0.899946	0.0219752	1.95037	up	ENSSSCG00000004762	DNAJC17	10.0841	7.73361	0.943864	-0.229459	nochange
TCONS_00021172	0.24945	0.899946	0.0219752	1.95037	up	ENSSSCG00000004763	C15orf62	1.09839	0.824039	0.952286	-0.255114	nochange
TCONS_00021172	0.24945	0.899946	0.0219752	1.95037	up	ENSSSCG00000004765	RMDN3	1.93561	2.45727	0.869062	0.487604	nochange
TCONS_00021172	0.24945	0.899946	0.0219752	1.95037	up	ENSSSCG00000004764	GCHFR	19.8555	15.6709	0.954511	-0.188782	nochange
TCONS_00021172	0.24945	0.899946	0.0219752	1.95037	up	ENSSSCG00000004759	--	--	--	--	--	--
TCONS_00021172	0.24945	0.899946	0.0219752	1.95037	up	ENSSSCG00000004758	RHOV	--	--	--	--	--
TCONS_00021172	0.24945	0.899946	0.0219752	1.95037	up	ENSSSCG00000004757	VPS18	6.70673	5.33456	0.964515	-0.178002	nochange
TCONS_00162590	0.194133	0.693808	0.019468	1.94478	up	ENSSSCG00000003716	SS18	7.37034	7.48052	0.965442	0.172579	nochange
TCONS_00162590	0.194133	0.693808	0.019468	1.94478	up	ENSSSCG00000003717	PSMA8	--	--	--	--	--
TCONS_00069576	1.30006	4.37892	0.00193388	1.94072	up	ENSSSCG00000010569	MGEA5	25.2778	20.7117	0.988248	-0.135628	nochange
TCONS_00069576	1.30006	4.37892	0.00193388	1.94072	up	ENSSSCG00000010570	KCNIP2	0.275471	1.258	0.000831497	2.19118	up
TCONS_00069576	1.30006	4.37892	0.00193388	1.94072	up	ENSSSCG00000029192	--	--	--	--	--	--
TCONS_00069576	1.30006	4.37892	0.00193388	1.94072	up	ENSSSCG00000028383	--	--	--	--	--	--
TCONS_00069576	1.30006	4.37892	0.00193388	1.94072	up	ENSSSCG00000010568	NPM3	6.78328	7.29195	0.940448	0.252488	nochange
TCONS_00038415	0.676679	2.39874	0.0174147	1.93991	up	ENSSSCG00000017560	ANKRD40	29.4388	20.0752	0.931218	-0.400222	nochange
TCONS_00038415	0.676679	2.39874	0.0174147	1.93991	up	ENSSSCG00000017558	TOB1	55.9207	49.4842	0.994482	-0.0247076	nochange
TCONS_00038415	0.676679	2.39874	0.0174147	1.93991	up	ENSSSCG00000017559	--	--	--	--	--	--
TCONS_00038415	0.676679	2.39874	0.0174147	1.93991	up	ENSSSCG00000017555	LUC7L3	27.2312	20.1063	0.953558	-0.285344	nochange
TCONS_00038415	0.676679	2.39874	0.0174147	1.93991	up	ENSSSCG00000017556	--	--	--	--	--	--
TCONS_00038415	0.676679	2.39874	0.0174147	1.93991	up	ENSSSCG00000017557	WFIKKN2	2.01956	1.89705	0.957405	0.060667	nochange
TCONS_00041245	0.771546	2.63804	0.00973862	1.91789	up	ENSSSCG00000017602	--	1.12341	2.54204	0.050218	1.29001	up
TCONS_00041245	0.771546	2.63804	0.00973862	1.91789	up	ENSSSCG00000025971	--	--	--	--	--	--
TCONS_00041245	0.771546	2.63804	0.00973862	1.91789	up	ENSSSCG00000023040	--	--	--	--	--	--
TCONS_00037883	0.274377	0.93814	0.00973862	1.91789	up	ENSSSCG00000028604	PRCD	--	--	--	--	--
TCONS_00037883	0.274377	0.93814	0.00973862	1.91789	up	ENSSSCG00000023362	RHBDF2	0.974289	1.10395	0.934396	0.325186	nochange
TCONS_00037883	0.274377	0.93814	0.00973862	1.91789	up	ENSSSCG00000017176	AANAT	--	--	--	--	--
TCONS_00037883	0.274377	0.93814	0.00973862	1.91789	up	ENSSSCG00000017181	CYGB	8.07204	7.06925	0.965468	-0.0394698	nochange
TCONS_00037883	0.274377	0.93814	0.00973862	1.91789	up	ENSSSCG00000017172	ST6GALNAC1	--	--	--	--	--
TCONS_00041245	0.771546	2.63804	0.00973862	1.91789	up	ENSSSCG00000025237	--	--	--	--	--	--
TCONS_00041245	0.771546	2.63804	0.00973862	1.91789	up	ENSSSCG00000025971	--	--	--	--	--	--
TCONS_00099876	0.296323	1.02402	0.0380013	1.88092	up	ENSSSCG00000016529	AGBL3	1.45054	2.13315	0.752495	0.691596	nochange
TCONS_00099876	0.296323	1.02402	0.0380013	1.88092	up	ENSSSCG00000016531	C7orf49	1.21657	1.32923	0.935871	0.278007	nochange
TCONS_00099876	0.296323	1.02402	0.0380013	1.88092	up	ENSSSCG00000016530	TMEM140	32.0334	16.4983	0.0563484	-0.804143	nochange
TCONS_00208768	0.16539	0.545745	0.0236187	1.84939	up	ENSSSCG00000003628	--	0.661646	0.977043	0.689039	0.700071	nochange
TCONS_00208768	0.16539	0.545745	0.0236187	1.84939	up	ENSSSCG00000029669	--	--	--	--	--	--
TCONS_00199412	2.44016	7.6925	0.00455775	1.84327	up	ENSSSCG00000015522	ANGPTL1	9.06856	18.8112	5.59321e-06	1.20248	up
TCONS_00199412	2.44016	7.6925	0.00455775	1.84327	up	ENSSSCG00000005608	ANGPTL2	17.1363	12.0358	0.932365	-0.357435	nochange
TCONS_00003532	1.58053	4.96102	0.00461788	1.83805	up	ENSSSCG00000004050	WTAP	39.9115	30.5277	0.974181	-0.234705	nochange
TCONS_00003532	1.58053	4.96102	0.00461788	1.83805	up	ENSSSCG00000004048	TCP1	56.7205	27.7159	0.0162303	-0.880827	nochange
TCONS_00003532	1.58053	4.96102	0.00461788	1.83805	up	ENSSSCG00000004045	MAS1	--	--	--	--	--
TCONS_00003532	1.58053	4.96102	0.00461788	1.83805	up	ENSSSCG00000004047	MRPL18	40.9187	34.5814	0.975347	-0.0908491	nochange
TCONS_00003532	1.58053	4.96102	0.00461788	1.83805	up	ENSSSCG00000004046	PNLDC1	--	--	--	--	--
TCONS_00003532	1.58053	4.96102	0.00461788	1.83805	up	ENSSSCG00000029876	SOD2	152.16	94.0706	0.906225	-0.541971	nochange
TCONS_00003532	1.58053	4.96102	0.00461788	1.83805	up	ENSSSCG00000004049	ACAT2	5.41527	6.07152	0.923299	0.313671	nochange
TCONS_00217252	0.300663	0.965656	0.0136313	1.8362	up	ENSSSCG00000012434	ATRX	9.60983	10.0228	0.983049	0.212226	nochange
TCONS_00217252	0.300663	0.965656	0.0136313	1.8362	up	ENSSSCG00000012433	--	--	--	--	--	--
TCONS_00217252	0.300663	0.965656	0.0136313	1.8362	up	ENSSSCG00000012433	--	--	--	--	--	--
TCONS_00045557	2.24021	7.20907	0.0170652	1.83175	up	ENSSSCG00000011644	ANAPC13	17.9802	17.6908	0.958657	0.12747	nochange
TCONS_00135325	2.43356	7.60331	0.00486473	1.83142	up	ENSSSCG00000006024	EBAG9	14.0322	10.7747	0.963298	-0.228887	nochange
TCONS_00135325	2.43356	7.60331	0.00486473	1.83142	up	ENSSSCG00000006023	SYBU	4.6333	2.99994	0.819444	-0.472157	nochange
TCONS_00136572	0.495943	1.61467	0.0484052	1.80603	up	ENSSSCG00000030699	--	1.61658	6.19955	7.43802e-07	2.03664	up
TCONS_00013178	2.0173	5.87144	0.010224	1.73072	up	ENSSSCG00000021219	--	--	--	--	--	--
TCONS_00013178	2.0173	5.87144	0.010224	1.73072	up	ENSSSCG00000004497	PSTPIP2	48.1287	83.1239	0.00322494	0.939595	nochange
TCONS_00013178	2.0173	5.87144	0.010224	1.73072	up	ENSSSCG00000021072	--	4.523	4.5955	0.977243	0.174376	nochange
TCONS_00113519	25.2147	72.3778	0.0155515	1.72417	up	ENSSSCG00000022404	--	79.947	96.6605	0.940343	0.425353	nochange
TCONS_00113519	25.2147	72.3778	0.0155515	1.72417	up	ENSSSCG00000022866	NXF1	4.61917	5.77929	0.807164	0.473835	nochange
TCONS_00113519	25.2147	72.3778	0.0155515	1.72417	up	ENSSSCG00000021431	TMEM223	21.9275	19.5873	0.989759	-0.0111118	nochange
TCONS_00113519	25.2147	72.3778	0.0155515	1.72417	up	ENSSSCG00000024545	CHRM1	--	--	--	--	--
TCONS_00113519	25.2147	72.3778	0.0155515	1.72417	up	ENSSSCG00000023571	SLC22A6	--	--	--	--	--
TCONS_00113519	25.2147	72.3778	0.0155515	1.72417	up	ENSSSCG00000028025	WDR74	6.01743	5.86888	0.956002	0.114542	nochange
TCONS_00113519	25.2147	72.3778	0.0155515	1.72417	up	ENSSSCG00000026293	STX5	--	--	--	--	--
TCONS_00124545	0.350841	1.01877	0.0172877	1.71261	up	ENSSSCG00000008625	NTSR2	--	--	--	--	--
TCONS_00036899	0.775641	2.19285	0.0295765	1.66582	up	ENSSSCG00000017928	--	9.90304	11.4177	0.90573	0.354357	nochange
TCONS_00036899	0.775641	2.19285	0.0295765	1.66582	up	ENSSSCG00000017930	ALOX12	--	--	--	--	--
TCONS_00036899	0.775641	2.19285	0.0295765	1.66582	up	ENSSSCG00000017929	RNASEK	5.67682	5.98745	0.95051	0.223229	nochange
TCONS_00036899	0.775641	2.19285	0.0295765	1.66582	up	ENSSSCG00000017925	--	--	--	--	--	--
TCONS_00036899	0.775641	2.19285	0.0295765	1.66582	up	ENSSSCG00000017926	--	1.15623	0.96327	0.962366	-0.107739	nochange
TCONS_00036899	0.775641	2.19285	0.0295765	1.66582	up	ENSSSCG00000017927	BCL6B	10.2748	7.70964	0.954292	-0.262033	nochange
TCONS_00036899	0.775641	2.19285	0.0295765	1.66582	up	ENSSSCG00000017932	ASGR2	--	--	--	--	--
TCONS_00036899	0.775641	2.19285	0.0295765	1.66582	up	ENSSSCG00000023915	SLC2A4	14.6273	4.64798	1.58933e-06	-1.4922	down
TCONS_00068747	9.3	25.614	0.0165056	1.65682	up	ENSSSCG00000010285	--	--	--	--	--	--
TCONS_00204730	2.26226	6.09378	0.0291812	1.61063	up	ENSSSCG00000029271	--	0.823303	1.0839	0.956734	0.508448	nochange
TCONS_00204730	2.26226	6.09378	0.0291812	1.61063	up	ENSSSCG00000029746	KDELC1	4.46796	5.72666	0.936748	0.487372	nochange
TCONS_00204730	2.26226	6.09378	0.0291812	1.61063	up	ENSSSCG00000028688	--	5.81036	4.40796	0.949847	-0.245919	nochange
TCONS_00204730	2.26226	6.09378	0.0291812	1.61063	up	ENSSSCG00000024553	--	--	--	--	--	--
TCONS_00102009	1.98674	5.28656	0.0321599	1.59359	up	ENSSSCG00000016692	TAX1BP1	41.0467	31.2239	0.977439	-0.242689	nochange
TCONS_00102009	1.98674	5.28656	0.0321599	1.59359	up	ENSSSCG00000016691	JAZF1	4.51704	3.10975	0.893147	-0.383743	nochange
TCONS_00068339	4.45532	1.28624	0.0396228	-1.57383	down	ENSSSCG00000010569	MGEA5	25.2778	20.7117	0.988248	-0.135628	nochange
TCONS_00068339	4.45532	1.28624	0.0396228	-1.57383	down	ENSSSCG00000029192	--	--	--	--	--	--
TCONS_00068339	4.45532	1.28624	0.0396228	-1.57383	down	ENSSSCG00000010570	KCNIP2	0.275471	1.258	0.000831497	2.19118	up
TCONS_00068339	4.45532	1.28624	0.0396228	-1.57383	down	ENSSSCG00000028383	--	--	--	--	--	--
TCONS_00068339	4.45532	1.28624	0.0396228	-1.57383	down	ENSSSCG00000010568	NPM3	6.78328	7.29195	0.940448	0.252488	nochange
TCONS_00193884	3.25389	0.839872	0.0227208	-1.7181	down	ENSSSCG00000015201	MSANTD2	3.15797	2.51391	0.958287	-0.176579	nochange
TCONS_00193884	3.25389	0.839872	0.0227208	-1.7181	down	ENSSSCG00000026031	--	1.23499	0.82077	0.958569	-0.411523	nochange
TCONS_00193884	3.25389	0.839872	0.0227208	-1.7181	down	ENSSSCG00000015200	--	4.46332	3.06268	0.885994	-0.389336	nochange
TCONS_00193884	3.25389	0.839872	0.0227208	-1.7181	down	ENSSSCG00000015197	SPA17	--	--	--	--	--
TCONS_00193884	3.25389	0.839872	0.0227208	-1.7181	down	ENSSSCG00000015203	ROBO4	5.29393	3.28376	0.703855	-0.534934	nochange
TCONS_00193884	3.25389	0.839872	0.0227208	-1.7181	down	ENSSSCG00000015202	ROBO3	0.252055	0.136106	0.961238	-0.660958	nochange
TCONS_00193884	3.25389	0.839872	0.0227208	-1.7181	down	ENSSSCG00000015199	--	--	--	--	--	--
TCONS_00063267	2.17264	0.552803	0.0365556	-1.71927	down	ENSSSCG00000025001	IFT81	3.06814	1.45648	0.402177	-0.903461	nochange
TCONS_00063267	2.17264	0.552803	0.0365556	-1.71927	down	ENSSSCG00000027344	ATP2A2	604.877	66.5692	0	-3.02915	down
TCONS_00211492	3.03155	0.764435	0.0475528	-1.71998	down	ENSSSCG00000027971	RFXANK	23.3919	21.3914	0.97216	0.0226399	nochange
TCONS_00211492	3.03155	0.764435	0.0475528	-1.71998	down	ENSSSCG00000023658	NR2C2AP	1.79476	2.21517	0.934326	0.439135	nochange
TCONS_00024735	14.4137	3.68961	0.0178108	-1.73524	down	ENSSSCG00000021624	LAD1	5.05901	3.24792	0.805132	-0.484344	nochange
TCONS_00024735	14.4137	3.68961	0.0178108	-1.73524	down	ENSSSCG00000030694	PKP1	--	--	--	--	--
TCONS_00024735	14.4137	3.68961	0.0178108	-1.73524	down	ENSSSCG00000023031	TNNT2	0.517469	4.10583	7.04299e-07	2.90628	up
TCONS_00024735	14.4137	3.68961	0.0178108	-1.73524	down	ENSSSCG00000029359	PHLDA3	5.45961	4.11975	0.939272	-0.252686	nochange
TCONS_00024735	14.4137	3.68961	0.0178108	-1.73524	down	ENSSSCG00000024061	TNNI1	5080.49	752.447	0	-2.60346	down
TCONS_00024735	14.4137	3.68961	0.0178108	-1.73524	down	ENSSSCG00000030134	IGFN1	88.4949	158.946	0.000776269	0.995807	nochange
TCONS_00130228	2.45191	0.627154	0.0180527	-1.73571	down	ENSSSCG00000030377	IL27	--	--	--	--	--
TCONS_00130228	2.45191	0.627154	0.0180527	-1.73571	down	ENSSSCG00000006205	MCMDC2	--	--	--	--	--
TCONS_00130228	2.45191	0.627154	0.0180527	-1.73571	down	ENSSSCG00000006206	--	2.21062	1.49732	0.886258	-0.406304	nochange
TCONS_00130228	2.45191	0.627154	0.0180527	-1.73571	down	ENSSSCG00000006204	PPP1R42	--	--	--	--	--
TCONS_00171727	1.6192	0.390798	0.0342663	-1.78206	down	ENSSSCG00000002434	NRDE2	2.79692	3.98803	0.386065	0.660105	nochange
TCONS_00064922	9.02408	2.22664	0.00916055	-1.79837	down	ENSSSCG00000010674	FAM204A	10.7585	9.63722	0.972459	-0.00706801	nochange
TCONS_00004597	1.21853	0.283068	0.00864649	-1.86879	down	ENSSSCG00000024131	--	2.95645	2.23232	0.940889	-0.25209	nochange
TCONS_00004597	1.21853	0.283068	0.00864649	-1.86879	down	ENSSSCG00000004590	--	8.94809	10.1747	0.927455	0.336128	nochange
TCONS_00004597	1.21853	0.283068	0.00864649	-1.86879	down	ENSSSCG00000004594	ADAM10	15.119	11.5631	0.94406	-0.23359	nochange
TCONS_00004597	1.21853	0.283068	0.00864649	-1.86879	down	ENSSSCG00000023625	--	--	--	--	--	--
TCONS_00124575	9.83794	2.28412	0.00474982	-1.88687	down	ENSSSCG00000017940	GPS2	11.8266	8.485	0.95441	-0.326947	nochange
TCONS_00124575	9.83794	2.28412	0.00474982	-1.88687	down	ENSSSCG00000028650	--	--	--	--	--	--
TCONS_00124575	9.83794	2.28412	0.00474982	-1.88687	down	ENSSSCG00000022468	--	--	--	--	--	--
TCONS_00124575	9.83794	2.28412	0.00474982	-1.88687	down	ENSSSCG00000020972	ACADVL	105.591	33.32	2.0578e-09	-1.51129	down
TCONS_00124575	9.83794	2.28412	0.00474982	-1.88687	down	ENSSSCG00000029210	CLDN7	7.29945	2.92026	0.018473	-1.15262	down
TCONS_00124575	9.83794	2.28412	0.00474982	-1.88687	down	ENSSSCG00000028140	--	1.97142	1.32333	0.93029	-0.411461	nochange
TCONS_00124575	9.83794	2.28412	0.00474982	-1.88687	down	ENSSSCG00000017939	--	70.341	85.1985	0.933391	0.427902	nochange
TCONS_00124575	9.83794	2.28412	0.00474982	-1.88687	down	ENSSSCG00000030357	--	2.07781	2.47759	0.918245	0.397245	nochange
TCONS_00124575	9.83794	2.28412	0.00474982	-1.88687	down	ENSSSCG00000017933	SLC2A4	103.263	37.4278	6.68996e-07	-1.31171	down
TCONS_00124575	9.83794	2.28412	0.00474982	-1.88687	down	ENSSSCG00000017941	--	--	--	--	--	--
TCONS_00124575	9.83794	2.28412	0.00474982	-1.88687	down	ENSSSCG00000025689	DVL2	9.17006	7.22963	0.961265	-0.190675	nochange
TCONS_00124575	9.83794	2.28412	0.00474982	-1.88687	down	ENSSSCG00000029345	--	0.56619	0.493283	0.973904	-0.0434827	nochange
TCONS_00124575	9.83794	2.28412	0.00474982	-1.88687	down	ENSSSCG00000027343	GABARAP	3.53115	1.6433	0.602221	-0.921517	nochange
TCONS_00011572	2.37807	0.534761	0.0104071	-1.90169	down	ENSSSCG00000005217	RCL1	10.7662	6.43363	0.574266	-0.588772	nochange
TCONS_00050803	0.617425	0.13691	0.0106259	-1.91741	down	ENSSSCG00000011540	SETD5	2.68422	2.9103	0.945287	0.267408	nochange
TCONS_00050803	0.617425	0.13691	0.0106259	-1.91741	down	ENSSSCG00000011542	THUMPD3	9.27323	7.5299	0.961842	-0.148097	nochange
TCONS_00050803	0.617425	0.13691	0.0106259	-1.91741	down	ENSSSCG00000030273	--	5.33959	4.28979	0.96184	-0.163479	nochange
TCONS_00011006	2.8047	0.618342	0.0120098	-1.9205	down	ENSSSCG00000020883	--	--	--	--	--	--
TCONS_00011006	2.8047	0.618342	0.0120098	-1.9205	down	ENSSSCG00000004390	SESN1	71.4869	51.7583	0.981818	-0.314067	nochange
TCONS_00011006	2.8047	0.618342	0.0120098	-1.9205	down	ENSSSCG00000004389	--	--	--	--	--	--
TCONS_00011006	2.8047	0.618342	0.0120098	-1.9205	down	ENSSSCG00000004391	CEP57L1	3.96374	2.9669	0.936527	-0.263558	nochange
TCONS_00149834	0.80897	0.167127	0.0347277	-1.95403	down	ENSSSCG00000024219	C12orf5	8.23354	2.1579	3.23246e-09	-1.76797	down
TCONS_00149834	0.80897	0.167127	0.0347277	-1.95403	down	ENSSSCG00000000727	CCND2	4.3883	7.20686	0.0191605	0.864885	nochange
TCONS_00149834	0.80897	0.167127	0.0347277	-1.95403	down	ENSSSCG00000029028	FGF23	--	--	--	--	--
TCONS_00149834	0.80897	0.167127	0.0347277	-1.95403	down	ENSSSCG00000000724	FGF6	1.39894	2.44336	0.240676	0.937875	nochange
TCONS_00049698	40.4171	8.95603	0.00342344	-1.96574	down	ENSSSCG00000030310	--	78.8582	98.7656	0.823765	0.475674	nochange
TCONS_00049698	40.4171	8.95603	0.00342344	-1.96574	down	ENSSSCG00000008882	--	46.8346	15.2482	1.84332e-08	-1.46498	down
TCONS_00049698	40.4171	8.95603	0.00342344	-1.96574	down	ENSSSCG00000011210	--	--	--	--	--	--
TCONS_00049698	40.4171	8.95603	0.00342344	-1.96574	down	ENSSSCG00000024296	NKIRAS1	25.983	17.0444	0.827403	-0.454657	nochange
TCONS_00005501	0.460229	0.0930571	0.0297197	-1.98425	down	ENSSSCG00000005124	IFT74	1.06509	1.34787	0.861128	0.484027	nochange
TCONS_00005501	0.460229	0.0930571	0.0297197	-1.98425	down	ENSSSCG00000005126	PLAA	13.7401	9.18481	0.894988	-0.428806	nochange
TCONS_00109245	4.06203	0.830163	0.0162487	-1.99685	down	ENSSSCG00000013283	ACCSL	0.62157	0.298344	0.944609	-0.817762	nochange
TCONS_00171390	1.70209	0.326776	0.0273913	-2.04339	down	ENSSSCG00000001400	DDX39B	47.8792	37.8774	0.982616	-0.186186	nochange
TCONS_00171390	1.70209	0.326776	0.0273913	-2.04339	down	ENSSSCG00000001398	SLA-6	12.6551	12.5418	0.96731	0.138259	nochange
TCONS_00171390	1.70209	0.326776	0.0273913	-2.04339	down	ENSSSCG00000001404	TNF	--	--	--	--	--
TCONS_00171390	1.70209	0.326776	0.0273913	-2.04339	down	ENSSSCG00000023018	MCCD1	--	--	--	--	--
TCONS_00171390	1.70209	0.326776	0.0273913	-2.04339	down	ENSSSCG00000001409	PRRC2A	9.34545	9.85682	0.973581	0.228254	nochange
TCONS_00171390	1.70209	0.326776	0.0273913	-2.04339	down	ENSSSCG00000001408	AIF1	6.37242	10.9896	0.137375	0.924715	nochange
TCONS_00171390	1.70209	0.326776	0.0273913	-2.04339	down	ENSSSCG00000001410	BAG6	32.8801	29.9424	0.990843	0.0166566	nochange
TCONS_00171390	1.70209	0.326776	0.0273913	-2.04339	down	ENSSSCG00000030882	LST1	--	--	--	--	--
TCONS_00171390	1.70209	0.326776	0.0273913	-2.04339	down	ENSSSCG00000001403	LTA	--	--	--	--	--
TCONS_00171390	1.70209	0.326776	0.0273913	-2.04339	down	ENSSSCG00000024161	SLA-7	--	--	--	--	--
TCONS_00171390	1.70209	0.326776	0.0273913	-2.04339	down	ENSSSCG00000001402	NFKBIL1	25.3358	23.1789	0.977611	0.0232762	nochange
TCONS_00171390	1.70209	0.326776	0.0273913	-2.04339	down	ENSSSCG00000001401	ATP6V1G2	--	--	--	--	--
TCONS_00171390	1.70209	0.326776	0.0273913	-2.04339	down	ENSSSCG00000001405	LTB	1.55443	0.737902	0.904133	-0.857754	nochange
TCONS_00208484	1.6226	0.302354	0.0476577	-2.04488	down	ENSSSCG00000021814	ZMYM2	14.8721	12.3155	0.978806	-0.120231	nochange
TCONS_00208484	1.6226	0.302354	0.0476577	-2.04488	down	ENSSSCG00000009568	ZMYM5	5.02088	3.98543	0.954491	-0.180492	nochange
TCONS_00159346	41.1041	8.44363	0.00115256	-2.07301	down	ENSSSCG00000003334	UBE2J2	30.1545	26.3426	0.977327	-0.043174	nochange
TCONS_00159346	41.1041	8.44363	0.00115256	-2.07301	down	ENSSSCG00000003333	FAM132A	--	--	--	--	--
TCONS_00159346	41.1041	8.44363	0.00115256	-2.07301	down	ENSSSCG00000022204	--	2.77247	4.71196	0.00940047	0.913786	nochange
TCONS_00159346	41.1041	8.44363	0.00115256	-2.07301	down	ENSSSCG00000029979	--	2.55834	1.07646	0.64233	-1.04674	down
TCONS_00159346	41.1041	8.44363	0.00115256	-2.07301	down	ENSSSCG00000022151	B3GALT6	7.57439	8.49878	0.922621	0.316081	nochange
TCONS_00159346	41.1041	8.44363	0.00115256	-2.07301	down	ENSSSCG00000003330	TNFRSF18	--	--	--	--	--
TCONS_00159346	41.1041	8.44363	0.00115256	-2.07301	down	ENSSSCG00000003336	TTLL10	--	--	--	--	--
TCONS_00159346	41.1041	8.44363	0.00115256	-2.07301	down	ENSSSCG00000003331	TNFRSF4	--	--	--	--	--
TCONS_00159346	41.1041	8.44363	0.00115256	-2.07301	down	ENSSSCG00000003332	SDF4	57.5733	58.9779	0.98232	0.186287	nochange
TCONS_00159346	41.1041	8.44363	0.00115256	-2.07301	down	ENSSSCG00000030870	TNFRSF18	--	--	--	--	--
TCONS_00159346	41.1041	8.44363	0.00115256	-2.07301	down	ENSSSCG00000023973	--	8.01767	6.32543	0.957114	-0.189506	nochange
TCONS_00159346	41.1041	8.44363	0.00115256	-2.07301	down	ENSSSCG00000024430	HES4	5.94996	3.2505	0.598805	-0.709815	nochange
TCONS_00072148	2.17142	0.439462	0.00145371	-2.07548	down	ENSSSCG00000010380	MAPK8	5.98463	4.8915	0.957189	-0.138369	nochange
TCONS_00072148	2.17142	0.439462	0.00145371	-2.07548	down	ENSSSCG00000024187	--	7.97944	5.87071	0.947904	-0.29037	nochange
TCONS_00171624	2.77576	0.542775	0.0066133	-2.07662	down	ENSSSCG00000001990	NOP9	3.27734	2.55583	0.9478	-0.20548	nochange
TCONS_00171624	2.77576	0.542775	0.0066133	-2.07662	down	ENSSSCG00000028876	--	3.60795	3.46352	0.963061	0.0893454	nochange
TCONS_00171624	2.77576	0.542775	0.0066133	-2.07662	down	ENSSSCG00000003059	ZNF428	17.9779	16.7981	0.966202	0.0535104	nochange
TCONS_00171624	2.77576	0.542775	0.0066133	-2.07662	down	ENSSSCG00000001991	DHRS1	4.81915	3.97874	0.95504	-0.123532	nochange
TCONS_00171624	2.77576	0.542775	0.0066133	-2.07662	down	ENSSSCG00000001992	RABGGTA	6.17505	10.2307	0.0287443	0.875888	nochange
TCONS_00171624	2.77576	0.542775	0.0066133	-2.07662	down	ENSSSCG00000027911	LTB4R	--	--	--	--	--
TCONS_00171624	2.77576	0.542775	0.0066133	-2.07662	down	ENSSSCG00000001988	ADCY4	2.74509	1.92298	0.90621	-0.358681	nochange
TCONS_00171624	2.77576	0.542775	0.0066133	-2.07662	down	ENSSSCG00000001989	CIDE-B	--	--	--	--	--
TCONS_00171624	2.77576	0.542775	0.0066133	-2.07662	down	ENSSSCG00000001993	TGM1	0.321197	1.51141	2.59935e-06	2.28772	up
TCONS_00171624	2.77576	0.542775	0.0066133	-2.07662	down	ENSSSCG00000001994	TINF2	4.7815	4.22289	0.973077	-0.0274497	nochange
TCONS_00171624	2.77576	0.542775	0.0066133	-2.07662	down	ENSSSCG00000001986	NFATC4	1.79031	2.17285	0.872876	0.426717	nochange
TCONS_00171624	2.77576	0.542775	0.0066133	-2.07662	down	ENSSSCG00000020941	--	--	--	--	--	--
TCONS_00171624	2.77576	0.542775	0.0066133	-2.07662	down	ENSSSCG00000001997	--	4.7029	4.11155	0.958319	-0.0413454	nochange
TCONS_00171624	2.77576	0.542775	0.0066133	-2.07662	down	ENSSSCG00000026947	GMPR2	3.9568	3.36561	0.969941	-0.0814822	nochange
TCONS_00171624	2.77576	0.542775	0.0066133	-2.07662	down	ENSSSCG00000024786	--	--	--	--	--	--
TCONS_00171624	2.77576	0.542775	0.0066133	-2.07662	down	ENSSSCG00000028143	NEDD8	187.586	159.127	0.988973	-0.0856036	nochange
TCONS_00171624	2.77576	0.542775	0.0066133	-2.07662	down	ENSSSCG00000001987	RIPK3	2.9904	2.44577	0.954413	-0.135913	nochange
TCONS_00110280	0.495105	0.0896213	0.0393924	-2.08526	down	ENSSSCG00000014084	POC5	3.52967	3.89675	0.929578	0.292549	nochange
TCONS_00110280	0.495105	0.0896213	0.0393924	-2.08526	down	ENSSSCG00000014083	ANKDD1B	0.299976	0.802195	0.287441	1.46585	up
TCONS_00206539	1.27969	0.231642	0.0393924	-2.08526	down	ENSSSCG00000023672	LRRC30	2.62251	3.33797	0.927053	0.481671	nochange
TCONS_00219017	3.95991	0.777583	0.000908128	-2.122	down	ENSSSCG00000012309	--	3.79338	3.05518	0.955525	-0.159515	nochange
TCONS_00219017	3.95991	0.777583	0.000908128	-2.122	down	ENSSSCG00000030180	--	--	--	--	--	--
TCONS_00219017	3.95991	0.777583	0.000908128	-2.122	down	ENSSSCG00000022088	--	3.46546	2.72187	0.949646	-0.195328	nochange
TCONS_00011210	1.51029	0.288573	0.00314237	-2.12438	down	ENSSSCG00000026445	--	2.53739	1.51537	0.878383	-0.57569	nochange
TCONS_00067399	0.645912	0.11609	0.0166479	-2.13603	down	ENSSSCG00000030377	IL27	--	--	--	--	--
TCONS_00138932	1.50618	0.273099	0.0024011	-2.19239	down	ENSSSCG00000006903	RPAP2	13.5298	10.7759	0.970906	-0.176254	nochange
TCONS_00138932	1.50618	0.273099	0.0024011	-2.19239	down	ENSSSCG00000006904	GLMN	2.69637	3.40139	0.818571	0.482531	nochange
TCONS_00134187	3.50518	0.606752	0.00639527	-2.21458	down	ENSSSCG00000022013	--	22.5731	17.7203	0.952313	-0.196409	nochange
TCONS_00091983	1.43301	0.234798	0.00542586	-2.28063	down	ENSSSCG00000006971	--	--	--	--	--	--
TCONS_00091983	1.43301	0.234798	0.00542586	-2.28063	down	ENSSSCG00000006972	C8orf48	0.6177	0.901011	0.90605	0.662465	nochange
TCONS_00181629	1.95211	0.335556	0.000846154	-2.28082	down	ENSSSCG00000025520	--	1.05359	0.325098	0.374505	-1.44339	down
TCONS_00181629	1.95211	0.335556	0.000846154	-2.28082	down	ENSSSCG00000027340	--	2.19722	0.413244	2.73649e-06	-2.18784	down
TCONS_00181629	1.95211	0.335556	0.000846154	-2.28082	down	ENSSSCG00000008757	--	--	--	--	--	--
TCONS_00181629	1.95211	0.335556	0.000846154	-2.28082	down	ENSSSCG00000026917	--	--	--	--	--	--
TCONS_00181629	1.95211	0.335556	0.000846154	-2.28082	down	ENSSSCG00000029290	--	--	--	--	--	--
TCONS_00181629	1.95211	0.335556	0.000846154	-2.28082	down	ENSSSCG00000022498	--	--	--	--	--	--
TCONS_00180843	2.28625	0.368252	0.00466292	-2.30478	down	ENSSSCG00000008690	RNF4	13.482	7.47945	0.237838	-0.697018	nochange
TCONS_00180843	2.28625	0.368252	0.00466292	-2.30478	down	ENSSSCG00000027718	--	6.01167	3.0703	0.152835	-0.811753	nochange
TCONS_00032270	0.377199	0.0582866	0.0125211	-2.30632	down	ENSSSCG00000009276	XPO4	9.98139	5.22854	0.0843394	-0.779491	nochange
TCONS_00032270	0.377199	0.0582866	0.0125211	-2.30632	down	ENSSSCG00000030377	IL27	--	--	--	--	--
TCONS_00032270	0.377199	0.0582866	0.0125211	-2.30632	down	ENSSSCG00000025308	IL17D	11.1966	9.94104	0.977887	-0.0198515	nochange
TCONS_00032270	0.377199	0.0582866	0.0125211	-2.30632	down	ENSSSCG00000029465	--	1.24642	1.24536	0.954867	0.147321	nochange
TCONS_00051104	2.23495	0.337132	0.0192739	-2.30717	down	ENSSSCG00000011895	PLA1A	2.0799	2.29046	0.940921	0.289882	nochange
TCONS_00051104	2.23495	0.337132	0.0192739	-2.30717	down	ENSSSCG00000011893	COX17	504.634	333.213	0.931963	-0.446872	nochange
TCONS_00051104	2.23495	0.337132	0.0192739	-2.30717	down	ENSSSCG00000011894	POPDC2	14.1355	11.5417	0.9672	-0.140316	nochange
TCONS_00051104	2.23495	0.337132	0.0192739	-2.30717	down	ENSSSCG00000011899	CD80/B7	--	--	--	--	--
TCONS_00051104	2.23495	0.337132	0.0192739	-2.30717	down	ENSSSCG00000011896	ADPRH	--	--	--	--	--
TCONS_00122938	2.07698	0.313303	0.0192739	-2.30717	down	ENSSSCG00000023004	FZD9	0.591394	0.410583	0.972041	-0.340294	nochange
TCONS_00122938	2.07698	0.313303	0.0192739	-2.30717	down	ENSSSCG00000007703	TRIM50	--	--	--	--	--
TCONS_00122938	2.07698	0.313303	0.0192739	-2.30717	down	ENSSSCG00000007702	FKBP6	--	--	--	--	--
TCONS_00122508	4.70631	0.662598	0.0253811	-2.35531	down	ENSSSCG00000007949	SRL	207.68	243.821	0.991525	0.383126	nochange
TCONS_00004652	55.7273	9.17561	6.69046e-05	-2.3908	down	ENSSSCG00000004602	TEX9	181.657	26.1974	0	-2.6395	down
TCONS_00011676	3.39079	0.522979	0.000965514	-2.40302	down	ENSSSCG00000005423	--	9.51947	3.89763	0.000268769	-1.13267	down
TCONS_00011676	3.39079	0.522979	0.000965514	-2.40302	down	ENSSSCG00000022665	--	--	--	--	--	--
TCONS_00011676	3.39079	0.522979	0.000965514	-2.40302	down	ENSSSCG00000027930	--	--	--	--	--	--
TCONS_00135600	26.0305	4.16851	6.48446e-05	-2.41884	down	ENSSSCG00000006632	SCNM1	46.1708	21.2387	0.00531038	-0.965593	nochange
TCONS_00135600	26.0305	4.16851	6.48446e-05	-2.41884	down	ENSSSCG00000006634	TNFAIP8L2	2.06755	2.76452	0.897313	0.552811	nochange
TCONS_00135600	26.0305	4.16851	6.48446e-05	-2.41884	down	ENSSSCG00000030278	MLLT11	21.5758	9.21804	0.00135543	-1.07062	down
TCONS_00135600	26.0305	4.16851	6.48446e-05	-2.41884	down	ENSSSCG00000006638	CDC42SE1	11.0808	9.2865	0.973582	-0.102896	nochange
TCONS_00135600	26.0305	4.16851	6.48446e-05	-2.41884	down	ENSSSCG00000006631	TMOD4	586.897	581.808	0.998118	0.139121	nochange
TCONS_00135600	26.0305	4.16851	6.48446e-05	-2.41884	down	ENSSSCG00000006630	VPS72	28.7812	21.2287	0.945867	-0.286643	nochange
TCONS_00135600	26.0305	4.16851	6.48446e-05	-2.41884	down	ENSSSCG00000006636	GABPB2	3.23623	2.95838	0.971723	0.0221103	nochange
TCONS_00135600	26.0305	4.16851	6.48446e-05	-2.41884	down	ENSSSCG00000020965	LYSMD1	2.5328	1.67011	0.849076	-0.445707	nochange
TCONS_00135600	26.0305	4.16851	6.48446e-05	-2.41884	down	ENSSSCG00000006635	SEMA6C	20.6482	16.5081	0.98842	-0.171036	nochange
TCONS_00135600	26.0305	4.16851	6.48446e-05	-2.41884	down	ENSSSCG00000030547	PIP5K1A	21.3632	15.8204	0.965577	-0.281286	nochange
TCONS_00135600	26.0305	4.16851	6.48446e-05	-2.41884	down	ENSSSCG00000006628	PSMD4	140.318	140.31	0.991415	0.151546	nochange
TCONS_00052947	3.07475	0.445624	0.00430711	-2.42061	down	ENSSSCG00000011346	--	3.17316	2.16221	0.885982	-0.39832	nochange
TCONS_00052947	3.07475	0.445624	0.00430711	-2.42061	down	ENSSSCG00000011349	CAMP	--	--	--	--	--
TCONS_00052947	3.07475	0.445624	0.00430711	-2.42061	down	ENSSSCG00000011347	NME6	8.2334	6.38561	0.945485	-0.212767	nochange
TCONS_00052947	3.07475	0.445624	0.00430711	-2.42061	down	ENSSSCG00000021877	--	--	--	--	--	--
TCONS_00077568	1.53276	0.212957	0.0103832	-2.42193	down	ENSSSCG00000023854	--	4.36483	3.3316	0.947571	-0.233275	nochange
TCONS_00077568	1.53276	0.212957	0.0103832	-2.42193	down	ENSSSCG00000016339	--	1.76622	3.59693	0.0145908	1.15907	up
TCONS_00077568	1.53276	0.212957	0.0103832	-2.42193	down	ENSSSCG00000016342	HES6	3.24974	6.64676	0.00691608	1.16788	up
TCONS_00077568	1.53276	0.212957	0.0103832	-2.42193	down	ENSSSCG00000016336	--	0.845211	1.34125	0.863905	0.777821	nochange
TCONS_00077568	1.53276	0.212957	0.0103832	-2.42193	down	ENSSSCG00000020996	--	--	--	--	--	--
TCONS_00077568	1.53276	0.212957	0.0103832	-2.42193	down	ENSSSCG00000016335	ESPNL	--	--	--	--	--
TCONS_00077568	1.53276	0.212957	0.0103832	-2.42193	down	ENSSSCG00000016337	--	--	--	--	--	--
TCONS_00077568	1.53276	0.212957	0.0103832	-2.42193	down	ENSSSCG00000016338	PER2	1.62995	2.01176	0.848824	0.451259	nochange
TCONS_00077568	1.53276	0.212957	0.0103832	-2.42193	down	ENSSSCG00000026600	KLHL30	21.3056	24.9875	0.933438	0.381238	nochange
TCONS_00021445	0.529149	0.0670486	0.0347985	-2.42456	down	ENSSSCG00000005085	C14orf39	4.82495	3.02982	0.844975	-0.511911	nochange
TCONS_00021445	0.529149	0.0670486	0.0347985	-2.42456	down	ENSSSCG00000005086	SIX6	--	--	--	--	--
TCONS_00113716	0.786563	0.0996656	0.0347985	-2.42456	down	ENSSSCG00000020674	DEPDC7	4.60664	6.06843	0.775137	0.543139	nochange
TCONS_00113716	0.786563	0.0996656	0.0347985	-2.42456	down	ENSSSCG00000024894	--	--	--	--	--	--
TCONS_00113716	0.786563	0.0996656	0.0347985	-2.42456	down	ENSSSCG00000030563	--	5.18718	3.97382	0.964285	-0.220993	nochange
TCONS_00113716	0.786563	0.0996656	0.0347985	-2.42456	down	ENSSSCG00000030326	TCP11L1	3.6313	4.6664	0.732645	0.512042	nochange
TCONS_00113716	0.786563	0.0996656	0.0347985	-2.42456	down	ENSSSCG00000030025	--	1.40524	4.21214	0.558724	1.55436	up
TCONS_00093833	0.920029	0.140213	0.000680171	-2.42613	down	ENSSSCG00000007360	--	2.26918	2.82792	0.806317	0.467434	nochange
TCONS_00093833	0.920029	0.140213	0.000680171	-2.42613	down	ENSSSCG00000030224	--	--	--	--	--	--
TCONS_00093833	0.920029	0.140213	0.000680171	-2.42613	down	ENSSSCG00000007359	LPIN3	2.32558	3.15737	0.701179	0.586625	nochange
TCONS_00093833	0.920029	0.140213	0.000680171	-2.42613	down	ENSSSCG00000023698	--	2.43523	3.09344	0.80699	0.49253	nochange
TCONS_00093833	0.920029	0.140213	0.000680171	-2.42613	down	ENSSSCG00000007358	EMILIN3	2.56801	7.57171	5.11579e-10	1.70185	up
TCONS_00133451	2.81724	0.424969	0.000222445	-2.46488	down	ENSSSCG00000030377	IL27	--	--	--	--	--
TCONS_00133451	2.81724	0.424969	0.000222445	-2.46488	down	ENSSSCG00000006205	MCMDC2	--	--	--	--	--
TCONS_00133451	2.81724	0.424969	0.000222445	-2.46488	down	ENSSSCG00000006206	--	2.21062	1.49732	0.886258	-0.406304	nochange
TCONS_00133451	2.81724	0.424969	0.000222445	-2.46488	down	ENSSSCG00000006204	PPP1R42	--	--	--	--	--
TCONS_00190434	4.10871	0.548542	0.000371051	-2.59283	down	ENSSSCG00000015618	LAMB3	3.70348	0.828661	2.0614e-07	-1.97286	down
TCONS_00190434	4.10871	0.548542	0.000371051	-2.59283	down	ENSSSCG00000015619	CAMK1G	--	--	--	--	--
TCONS_00079647	0.736163	0.0804133	0.0127539	-2.62929	down	ENSSSCG00000016005	--	2.48389	2.0664	0.965827	-0.113319	nochange
TCONS_00079647	0.736163	0.0804133	0.0127539	-2.62929	down	ENSSSCG00000016004	--	--	--	--	--	--
TCONS_00122509	5.37656	0.613753	0.0052862	-2.64705	down	ENSSSCG00000007949	SRL	207.68	243.821	0.991525	0.383126	nochange
TCONS_00210525	6.2844	0.789979	0.000278272	-2.66831	down	ENSSSCG00000021260	--	--	--	--	--	--
TCONS_00050633	571.404	77.5592	6.72403e-06	-2.67372	down	ENSSSCG00000011325	MYL3	1991.67	322.327	0	-2.47537	down
TCONS_00050633	571.404	77.5592	6.72403e-06	-2.67372	down	ENSSSCG00000016157	MYL1	9862.17	18356.5	0.0062423	1.048	up
TCONS_00050633	571.404	77.5592	6.72403e-06	-2.67372	down	ENSSSCG00000017307	MYL4	--	--	--	--	--
TCONS_00050633	571.404	77.5592	6.72403e-06	-2.67372	down	ENSSSCG00000011326	PTH1R	2.67996	2.09845	0.948978	-0.197947	nochange
TCONS_00050633	571.404	77.5592	6.72403e-06	-2.67372	down	ENSSSCG00000011327	PRSS50	--	--	--	--	--
TCONS_00050633	571.404	77.5592	6.72403e-06	-2.67372	down	ENSSSCG00000022834	PRSS45	--	--	--	--	--
TCONS_00050633	571.404	77.5592	6.72403e-06	-2.67372	down	ENSSSCG00000011324	--	--	--	--	--	--
TCONS_00050633	571.404	77.5592	6.72403e-06	-2.67372	down	ENSSSCG00000024268	PRSS46	--	--	--	--	--
TCONS_00123372	1.50728	0.167534	0.00424782	-2.68429	down	ENSSSCG00000008356	--	0.99758	1.27954	0.889575	0.499127	nochange
TCONS_00123372	1.50728	0.167534	0.00424782	-2.68429	down	ENSSSCG00000025559	--	--	--	--	--	--
TCONS_00123372	1.50728	0.167534	0.00424782	-2.68429	down	ENSSSCG00000030185	--	--	--	--	--	--
TCONS_00123372	1.50728	0.167534	0.00424782	-2.68429	down	ENSSSCG00000022680	--	0.194503	0.106695	0.957327	-0.648539	nochange
TCONS_00123372	1.50728	0.167534	0.00424782	-2.68429	down	ENSSSCG00000004795	--	--	--	--	--	--
TCONS_00010951	0.761907	0.0931541	0.000141555	-2.71804	down	ENSSSCG00000004289	KIAA1009	2.78022	2.48678	0.964778	-0.00917136	nochange
TCONS_00010951	0.761907	0.0931541	0.000141555	-2.71804	down	ENSSSCG00000026943	MRAP2	0.331235	1.26364	0.00719413	1.95154	up
TCONS_00011442	1.70883	0.169162	0.00609153	-2.76577	down	ENSSSCG00000022299	--	41.6912	31.3872	0.981679	-0.257705	nochange
TCONS_00011442	1.70883	0.169162	0.00609153	-2.76577	down	ENSSSCG00000005073	ARID4A	3.41368	2.76045	0.961471	-0.154063	nochange
TCONS_00011442	1.70883	0.169162	0.00609153	-2.76577	down	ENSSSCG00000005072	PSMA3	53.214	41.2291	0.984107	-0.216294	nochange
TCONS_00011218	26.4001	3.32513	2.25142e-06	-2.76678	down	ENSSSCG00000004602	TEX9	181.657	26.1974	0	-2.6395	down
TCONS_00017370	26.375	3.32197	2.25142e-06	-2.76678	down	ENSSSCG00000004602	TEX9	181.657	26.1974	0	-2.6395	down
TCONS_00123103	0.520622	0.0458112	0.0160923	-2.78185	down	ENSSSCG00000007973	IL9R	0.752016	0.0773477	0.0632571	-2.61073	down
TCONS_00123103	0.520622	0.0458112	0.0160923	-2.78185	down	ENSSSCG00000007962	--	30.6872	24.5149	0.957605	-0.171443	nochange
TCONS_00123103	0.520622	0.0458112	0.0160923	-2.78185	down	ENSSSCG00000007977	HBM	2.32783	3.44773	0.93589	0.668599	nochange
TCONS_00123103	0.520622	0.0458112	0.0160923	-2.78185	down	ENSSSCG00000007968	RHBDF1	10.0846	9.55324	0.976424	0.0734323	nochange
TCONS_00123103	0.520622	0.0458112	0.0160923	-2.78185	down	ENSSSCG00000007981	NPRL3	5.8647	5.05871	0.959748	-0.0610866	nochange
TCONS_00123103	0.520622	0.0458112	0.0160923	-2.78185	down	ENSSSCG00000007970	POLR3K	20.3015	16.7835	0.967601	-0.122418	nochange
TCONS_00123103	0.520622	0.0458112	0.0160923	-2.78185	down	ENSSSCG00000007982	MPG	12.5348	10.8378	0.969817	-0.0579543	nochange
TCONS_00123103	0.520622	0.0458112	0.0160923	-2.78185	down	ENSSSCG00000007975	HBZ	--	--	--	--	--
TCONS_00010453	1.25726	0.120688	0.00477968	-2.80854	down	ENSSSCG00000005230	--	--	--	--	--	--
TCONS_00011544	0.274506	0.0231885	0.0121588	-2.83792	down	ENSSSCG00000005178	CNTLN	2.10491	2.56862	0.851136	0.435919	nochange
TCONS_00051001	2.95937	0.249988	0.0121588	-2.83792	down	ENSSSCG00000026125	--	--	--	--	--	--
TCONS_00051001	2.95937	0.249988	0.0121588	-2.83792	down	ENSSSCG00000011761	KCNMB2	--	--	--	--	--
TCONS_00051001	2.95937	0.249988	0.0121588	-2.83792	down	ENSSSCG00000028230	--	3.71333	2.6163	0.914868	-0.352342	nochange
TCONS_00192256	0.6861	0.0579573	0.0121588	-2.83792	down	ENSSSCG00000029323	KCNE3	3.3151	2.0811	0.842805	-0.512462	nochange
TCONS_00192256	0.6861	0.0579573	0.0121588	-2.83792	down	ENSSSCG00000024060	--	2.1656	3.45247	0.562892	0.806409	nochange
TCONS_00011281	1.33346	0.148213	7.07792e-05	-2.84342	down	ENSSSCG00000004730	TMEM87A	21.8611	14.2756	0.849623	-0.462387	nochange
TCONS_00109855	5.01476	0.540324	1.7214e-06	-2.95888	down	ENSSSCG00000012874	ORAOV1	16.8555	12.4754	0.948237	-0.281703	nochange
TCONS_00109855	5.01476	0.540324	1.7214e-06	-2.95888	down	ENSSSCG00000012871	FGF19	--	--	--	--	--
TCONS_00109855	5.01476	0.540324	1.7214e-06	-2.95888	down	ENSSSCG00000012870	FGF4	--	--	--	--	--
TCONS_00122789	1.22298	0.0922403	0.0053178	-2.99413	down	ENSSSCG00000008538	RINGO	--	--	--	--	--
TCONS_00122789	1.22298	0.0922403	0.0053178	-2.99413	down	ENSSSCG00000008539	--	--	--	--	--	--
TCONS_00122789	1.22298	0.0922403	0.0053178	-2.99413	down	ENSSSCG00000030147	TRMT61B	1.98105	1.61154	0.960334	-0.141326	nochange
TCONS_00122789	1.22298	0.0922403	0.0053178	-2.99413	down	ENSSSCG00000008540	PPP1CB	138.923	101.345	0.987537	-0.303229	nochange
TCONS_00122789	1.22298	0.0922403	0.0053178	-2.99413	down	ENSSSCG00000027396	--	6.00786	3.36954	0.288603	-0.680784	nochange
TCONS_00067996	10.2033	1.01641	1.94796e-05	-2.99957	down	ENSSSCG00000010210	SLC16A9	1.53997	0.740954	0.290638	-0.888897	nochange
TCONS_00011678	1.03936	0.0756881	0.00405784	-3.04265	down	ENSSSCG00000005441	IKBKAP	7.91583	7.29047	0.983252	0.0329189	nochange
TCONS_00011678	1.03936	0.0756881	0.00405784	-3.04265	down	ENSSSCG00000005440	FAM206A	3.99067	7.13967	0.0250475	0.98168	nochange
TCONS_00011678	1.03936	0.0756881	0.00405784	-3.04265	down	ENSSSCG00000005442	--	1.56584	1.8583	0.951428	0.380596	nochange
TCONS_00011678	1.03936	0.0756881	0.00405784	-3.04265	down	ENSSSCG00000005441	IKBKAP	7.91583	7.29047	0.983252	0.0329189	nochange
TCONS_00011678	1.03936	0.0756881	0.00405784	-3.04265	down	ENSSSCG00000005443	CTNNAL1	21.0566	12.4295	0.61498	-0.608407	nochange
TCONS_00008595	6.21062	0.608949	5.0141e-06	-3.04936	down	ENSSSCG00000004602	TEX9	181.657	26.1974	0	-2.6395	down
TCONS_00135479	1.63673	0.115217	0.0031051	-3.08959	down	ENSSSCG00000006227	GGH	3.57497	4.22055	0.891686	0.387704	nochange
TCONS_00135479	1.63673	0.115217	0.0031051	-3.08959	down	ENSSSCG00000006223	--	--	--	--	--	--
TCONS_00135479	1.63673	0.115217	0.0031051	-3.08959	down	ENSSSCG00000006225	TTPA	0.865969	0.808131	0.962386	0.0502625	nochange
TCONS_00158150	12.7151	1.27004	1.27768e-07	-3.09219	down	ENSSSCG00000030432	RAB42	0.424656	0.698839	0.926537	0.79953	nochange
TCONS_00158150	12.7151	1.27004	1.27768e-07	-3.09219	down	ENSSSCG00000030284	TRNAU1AP	14.1285	12.3964	0.966611	-0.036806	nochange
TCONS_00158150	12.7151	1.27004	1.27768e-07	-3.09219	down	ENSSSCG00000027530	TAF12	18.1769	17.435	0.967907	0.0912205	nochange
TCONS_00158150	12.7151	1.27004	1.27768e-07	-3.09219	down	ENSSSCG00000029097	RCC1	2.42028	4.5245	0.00247201	1.04811	up
TCONS_00013270	31.4083	2.85594	1.61437e-08	-3.23756	down	ENSSSCG00000004602	TEX9	181.657	26.1974	0	-2.6395	down
TCONS_00018541	1.38788	0.106195	3.47841e-05	-3.26199	down	ENSSSCG00000030089	RBM18	17.3572	14.7981	0.980575	-0.0782846	nochange
TCONS_00018541	1.38788	0.106195	3.47841e-05	-3.26199	down	ENSSSCG00000005529	MORN5	--	--	--	--	--
TCONS_00018541	1.38788	0.106195	3.47841e-05	-3.26199	down	ENSSSCG00000005532	MRRF	4.74122	4.47213	0.963845	0.0670237	nochange
TCONS_00018541	1.38788	0.106195	3.47841e-05	-3.26199	down	ENSSSCG00000005530	LHX6	1.33784	1.42809	0.944492	0.241613	nochange
TCONS_00018541	1.38788	0.106195	3.47841e-05	-3.26199	down	ENSSSCG00000005528	NDUFA8	190.522	143.049	0.980915	-0.261576	nochange
TCONS_00171284	0.67275	0.0463284	0.000248707	-3.27293	down	ENSSSCG00000002472	IFI27L2	17.3893	18.9587	0.934528	0.273414	nochange
TCONS_00171284	0.67275	0.0463284	0.000248707	-3.27293	down	ENSSSCG00000002470	--	6.05836	4.85028	0.962321	-0.16854	nochange
TCONS_00171284	0.67275	0.0463284	0.000248707	-3.27293	down	ENSSSCG00000002469	OTUB2	0.675483	0.56844	0.970474	-0.0911318	nochange
TCONS_00171284	0.67275	0.0463284	0.000248707	-3.27293	down	ENSSSCG00000002471	ISG12	32.1975	76.6667	3.34727e-08	1.40045	up
TCONS_00079489	0.915712	0.0617182	0.000201129	-3.30316	down	ENSSSCG00000021898	ASH2L	2.36152	1.73494	0.939156	-0.287743	nochange
TCONS_00079489	0.915712	0.0617182	0.000201129	-3.30316	down	ENSSSCG00000027599	--	--	--	--	--	--
TCONS_00079489	0.915712	0.0617182	0.000201129	-3.30316	down	ENSSSCG00000026787	LSM1	10.7056	10.4495	0.966464	0.116314	nochange
TCONS_00079489	0.915712	0.0617182	0.000201129	-3.30316	down	ENSSSCG00000026109	STAR	0.451684	0.557489	0.958094	0.426501	nochange
TCONS_00079489	0.915712	0.0617182	0.000201129	-3.30316	down	ENSSSCG00000015821	ADRB3	--	--	--	--	--
TCONS_00079489	0.915712	0.0617182	0.000201129	-3.30316	down	ENSSSCG00000022301	EIF4EBP1	123.475	173.164	0.4336	0.639077	nochange
TCONS_00079489	0.915712	0.0617182	0.000201129	-3.30316	down	ENSSSCG00000015817	--	2.00741	1.32272	0.842963	-0.44716	nochange
TCONS_00158147	0.861996	0.0643574	3.58387e-06	-3.36092	down	ENSSSCG00000003580	EYA3	3.84003	3.36399	0.968973	-0.0390874	nochange
TCONS_00158147	0.861996	0.0643574	3.58387e-06	-3.36092	down	ENSSSCG00000023999	--	5.58027	7.11991	0.761185	0.500691	nochange
TCONS_00158147	0.861996	0.0643574	3.58387e-06	-3.36092	down	ENSSSCG00000023510	--	--	--	--	--	--
TCONS_00158147	0.861996	0.0643574	3.58387e-06	-3.36092	down	ENSSSCG00000030623	XKR8	1.05935	1.65044	0.510275	0.777459	nochange
TCONS_00158147	0.861996	0.0643574	3.58387e-06	-3.36092	down	ENSSSCG00000003582	SMPDL3B	32.9365	21.9358	0.879125	-0.433988	nochange
TCONS_00158147	0.861996	0.0643574	3.58387e-06	-3.36092	down	ENSSSCG00000003583	RPA2	10.1895	9.0503	0.968236	-0.0192675	nochange
TCONS_00158147	0.861996	0.0643574	3.58387e-06	-3.36092	down	ENSSSCG00000003584	THEMIS2	0.676531	1.12204	0.669793	0.8533	nochange
TCONS_00157311	2.16753	0.095364	0.00412933	-3.36347	down	ENSSSCG00000023505	--	--	--	--	--	--
TCONS_00157311	2.16753	0.095364	0.00412933	-3.36347	down	ENSSSCG00000003599	--	--	--	--	--	--
TCONS_00157311	2.16753	0.095364	0.00412933	-3.36347	down	ENSSSCG00000028826	--	12.6005	12.7929	0.953517	0.169892	nochange
TCONS_00157311	2.16753	0.095364	0.00412933	-3.36347	down	ENSSSCG00000023946	--	1.99749	2.80158	0.921568	0.608089	nochange
TCONS_00157311	2.16753	0.095364	0.00412933	-3.36347	down	ENSSSCG00000023585	SERINC2	13.934	13.6055	0.960174	0.116573	nochange
TCONS_00157311	2.16753	0.095364	0.00412933	-3.36347	down	ENSSSCG00000003595	--	13.5935	13.9107	0.950273	0.183423	nochange
TCONS_00157311	2.16753	0.095364	0.00412933	-3.36347	down	ENSSSCG00000003594	H-FABP	76.3641	16.7039	1.11022e-16	-2.03838	down
TCONS_00197156	1.9802	0.14154	6.80135e-09	-3.54153	down	ENSSSCG00000015498	RC3H1	5.28847	4.82978	0.983904	0.0207735	nochange
TCONS_00197156	1.9802	0.14154	6.80135e-09	-3.54153	down	ENSSSCG00000015492	DARS2	2.18874	2.06966	0.957434	0.0702024	nochange
TCONS_00197156	1.9802	0.14154	6.80135e-09	-3.54153	down	ENSSSCG00000015493	SERPINC1	4.13704	0.676308	2.86381e-09	-2.40184	down
TCONS_00197156	1.9802	0.14154	6.80135e-09	-3.54153	down	ENSSSCG00000015494	ZBTB37	0.967025	1.66373	0.0108972	0.930288	nochange
TCONS_00109246	2.57192	0.126313	0.000123792	-3.59163	down	ENSSSCG00000011450	ITIH1	3.77612	0.539955	7.40425e-11	-2.59019	down
TCONS_00109246	2.57192	0.126313	0.000123792	-3.59163	down	ENSSSCG00000013283	ACCSL	0.62157	0.298344	0.944609	-0.817762	nochange
TCONS_00049919	2.65041	0.170186	6.15846e-10	-3.70655	down	ENSSSCG00000030037	--	--	--	--	--	--
TCONS_00056574	1.15143	0.050659	4.03308e-05	-3.74612	down	ENSSSCG00000030467	PHC3	4.14833	3.59689	0.965349	-0.0538053	nochange
TCONS_00056574	1.15143	0.050659	4.03308e-05	-3.74612	down	ENSSSCG00000027035	--	--	--	--	--	--
TCONS_00056574	1.15143	0.050659	4.03308e-05	-3.74612	down	ENSSSCG00000026357	GPR160	1.08699	0.408317	0.847328	-1.14829	down
TCONS_00180769	8.0819	0.46832	2.587e-08	-3.76063	down	ENSSSCG00000009173	EMCN	2.56576	1.55351	0.901737	-0.553953	nochange
TCONS_00087991	1.8572	0.057678	0.000229572	-3.84506	down	ENSSSCG00000024880	--	--	--	--	--	--
TCONS_00218666	9.03309	0.4542	1.98219e-07	-3.85899	down	ENSSSCG00000012508	ARMCX6	3.19159	7.87842	1.60553e-06	1.445	up
TCONS_00218666	9.03309	0.4542	1.98219e-07	-3.85899	down	ENSSSCG00000012509	ARMCX3	9.16877	11.7091	0.819067	0.504068	nochange
TCONS_00145084	1.01017	0.0253967	2.94125e-05	-4.14025	down	ENSSSCG00000025336	--	--	--	--	--	--
TCONS_00145084	1.01017	0.0253967	2.94125e-05	-4.14025	down	ENSSSCG00000000113	SLC16A8	--	--	--	--	--
TCONS_00145084	1.01017	0.0253967	2.94125e-05	-4.14025	down	ENSSSCG00000000111	BAIAP2L2	2.9997	1.33458	0.294264	-0.992967	nochange
TCONS_00145084	1.01017	0.0253967	2.94125e-05	-4.14025	down	ENSSSCG00000000115	SOX10	--	--	--	--	--
TCONS_00135546	1.13469	0.0454992	2.03685e-09	-4.22098	down	ENSSSCG00000006346	ATF6	9.47502	7.68436	0.980519	-0.150305	nochange
TCONS_00135546	1.13469	0.0454992	2.03685e-09	-4.22098	down	ENSSSCG00000006348	FCRLB	--	--	--	--	--
TCONS_00135546	1.13469	0.0454992	2.03685e-09	-4.22098	down	ENSSSCG00000006347	--	1.29092	1.18651	0.961313	0.0291502	nochange
TCONS_00135546	1.13469	0.0454992	2.03685e-09	-4.22098	down	ENSSSCG00000006345	OLFML2B	2.57197	6.7396	1.39123e-07	1.53122	up
TCONS_00004381	1.00653	0	0.000833833	-4.29514	down	ENSSSCG00000004498	HAUS1	6.33214	5.95996	0.958254	0.0636707	nochange
TCONS_00044835	2.39715	0	0.000833833	-4.29514	down	ENSSSCG00000028970	--	2.99747	0.369962	0.251556	-2.36372	down
TCONS_00051141	0.60415	0	0.000833833	-4.29514	down	ENSSSCG00000027820	CD200	1.7509	1.26918	0.942989	-0.304832	nochange
TCONS_00074283	0.648081	0	0.000833833	-4.29514	down	ENSSSCG00000010391	ERCC6	2.54824	2.6636	0.948197	0.214222	nochange
TCONS_00170383	0.592479	0	0.000833833	-4.29514	down	ENSSSCG00000001865	SCAPER	8.90164	6.67921	0.947361	-0.261799	nochange
TCONS_00181098	1.48966	0	0.000833833	-4.29514	down	ENSSSCG00000009069	C4orf33	6.80029	5.75342	0.956443	-0.0884338	nochange
TCONS_00004381	1.00653	0	0.000833833	-4.29514	down	ENSSSCG00000004499	ATP5A1	1076.58	587.849	0.633134	-0.721195	nochange
TCONS_00010187	2.38618	0	0.000833833	-4.29514	down	ENSSSCG00000004806	ARHGAP11B	0.506593	0.766449	0.823091	0.723247	nochange
TCONS_00044835	2.39715	0	0.000833833	-4.29514	down	ENSSSCG00000011472	DNASE1L3	2.52237	1.32312	0.873105	-0.744162	nochange
TCONS_00044835	2.39715	0	0.000833833	-4.29514	down	ENSSSCG00000011471	FLNB	4.57868	5.69844	0.809666	0.46576	nochange
TCONS_00050898	3.01376	0	0.000833833	-4.29514	down	ENSSSCG00000011677	GK5	1.94234	2.19838	0.917945	0.328611	nochange
TCONS_00074283	0.648081	0	0.000833833	-4.29514	down	ENSSSCG00000010390	DRGX	--	--	--	--	--
TCONS_00074283	0.648081	0	0.000833833	-4.29514	down	ENSSSCG00000010392	CHAT	--	--	--	--	--
TCONS_00181098	1.48966	0	0.000833833	-4.29514	down	ENSSSCG00000027713	--	--	--	--	--	--
TCONS_00192897	0.600165	0	0.000594665	-4.35348	down	ENSSSCG00000015008	C11orf65	1.87453	0.889859	0.713483	-0.88923	nochange
TCONS_00051061	0.982039	0	0.000594665	-4.35348	down	ENSSSCG00000026362	HES1	13.7366	6.54934	0.0356876	-0.911277	nochange
TCONS_00087321	0.683051	0	0.000594665	-4.35348	down	ENSSSCG00000023083	--	0.876561	1.40245	0.794435	0.79786	nochange
TCONS_00192897	0.600165	0	0.000594665	-4.35348	down	ENSSSCG00000015007	ATM	3.69456	3.1362	0.96183	-0.0841687	nochange
TCONS_00192897	0.600165	0	0.000594665	-4.35348	down	ENSSSCG00000015009	KDELC2	3.19995	5.47291	0.0149534	0.921362	nochange
TCONS_00192897	0.600165	0	0.000594665	-4.35348	down	ENSSSCG00000027597	--	5.61919	4.66685	0.95488	-0.114631	nochange
TCONS_00213844	0.570582	0	0.000594665	-4.35348	down	ENSSSCG00000009388	KCNRG	1.13526	0.741806	0.968902	-0.420826	nochange
TCONS_00213844	0.570582	0	0.000594665	-4.35348	down	ENSSSCG00000009389	TRIM13	13.4521	5.68398	0.00281863	-1.08426	down
TCONS_00011236	2.38875	0.051476	5.69645e-06	-4.35675	down	ENSSSCG00000004629	LYSMD2	5.7101	17.9106	5.89401e-11	1.79002	up
TCONS_00011236	2.38875	0.051476	5.69645e-06	-4.35675	down	ENSSSCG00000004628	TMOD2	1.24768	1.14315	0.960249	0.0252444	nochange
TCONS_00011236	2.38875	0.051476	5.69645e-06	-4.35675	down	ENSSSCG00000004630	SCG3	0.123479	0.533413	0.0126527	2.07943	up
TCONS_00006315	1.37054	0	0.000426527	-4.40954	down	ENSSSCG00000025964	DYT1	6.21112	7.46163	0.865716	0.414064	nochange
TCONS_00006315	1.37054	0	0.000426527	-4.40954	down	ENSSSCG00000005683	TOR1B	7.22454	4.44601	0.686477	-0.54607	nochange
TCONS_00067972	0.659358	0	0.000426527	-4.40954	down	ENSSSCG00000010170	--	1.43267	2.14512	0.624078	0.720901	nochange
TCONS_00006315	1.37054	0	0.000426527	-4.40954	down	ENSSSCG00000030426	C9orf78	25.5968	19.1962	0.953175	-0.262764	nochange
TCONS_00006315	1.37054	0	0.000426527	-4.40954	down	ENSSSCG00000005674	C9orf50	--	--	--	--	--
TCONS_00006315	1.37054	0	0.000426527	-4.40954	down	ENSSSCG00000005683	TOR1B	7.22454	4.44601	0.686477	-0.54607	nochange
TCONS_00006315	1.37054	0	0.000426527	-4.40954	down	ENSSSCG00000005688	PTGES	--	--	--	--	--
TCONS_00006315	1.37054	0	0.000426527	-4.40954	down	ENSSSCG00000024341	USP20	3.34368	2.43383	0.925664	-0.304456	nochange
TCONS_00050454	0.479457	0	0.000426527	-4.40954	down	ENSSSCG00000026981	MRPS6	--	--	--	--	--
TCONS_00050454	0.479457	0	0.000426527	-4.40954	down	ENSSSCG00000023780	SLC5A3	17.4233	5.58375	1.10269e-08	-1.48755	down
TCONS_00011545	0.325269	0	0.000307626	-4.46351	down	ENSSSCG00000005178	CNTLN	2.10491	2.56862	0.851136	0.435919	nochange
TCONS_00030398	1.75413	0	0.000307626	-4.46351	down	ENSSSCG00000024707	--	4.16946	3.35097	0.960105	-0.158058	nochange
TCONS_00109244	2.37178	0	0.000307626	-4.46351	down	ENSSSCG00000011450	ITIH1	3.77612	0.539955	7.40425e-11	-2.59019	down
TCONS_00109244	2.37178	0	0.000307626	-4.46351	down	ENSSSCG00000026794	SIRT2	22.8563	17.4655	0.96155	-0.235852	nochange
TCONS_00030398	1.75413	0	0.000307626	-4.46351	down	ENSSSCG00000009434	RGCC	20.8869	10.4795	0.0335199	-0.841447	nochange
TCONS_00030398	1.75413	0	0.000307626	-4.46351	down	ENSSSCG00000024244	--	3.631	2.83045	0.95034	-0.203549	nochange
TCONS_00030398	1.75413	0	0.000307626	-4.46351	down	ENSSSCG00000024683	--	4.84147	2.46053	0.886109	-0.780866	nochange
TCONS_00039264	0.483104	0	0.000307626	-4.46351	down	ENSSSCG00000025681	--	--	--	--	--	--
TCONS_00039264	0.483104	0	0.000307626	-4.46351	down	ENSSSCG00000017608	--	8.8979	5.4911	0.845933	-0.535256	nochange
TCONS_00048883	0.772461	0	0.000307626	-4.46351	down	ENSSSCG00000011555	RPUSD3	8.21675	9.75567	0.880839	0.396698	nochange
TCONS_00048883	0.772461	0	0.000307626	-4.46351	down	ENSSSCG00000011558	JAGN1	22.8876	18.129	0.962245	-0.183959	nochange
TCONS_00048883	0.772461	0	0.000307626	-4.46351	down	ENSSSCG00000011552	ARPC4	17.5001	15.7052	0.985551	-0.00441945	nochange
TCONS_00048883	0.772461	0	0.000307626	-4.46351	down	ENSSSCG00000011553	--	2.19903	2.61025	0.879591	0.396666	nochange
TCONS_00048883	0.772461	0	0.000307626	-4.46351	down	ENSSSCG00000011548	BRPF1	3.98989	3.1119	0.952445	-0.205832	nochange
TCONS_00048883	0.772461	0	0.000307626	-4.46351	down	ENSSSCG00000011550	CAMK1	5.42892	6.42143	0.89423	0.389891	nochange
TCONS_00048883	0.772461	0	0.000307626	-4.46351	down	ENSSSCG00000011556	IL17RE	1.28039	0.577424	0.642511	-0.959498	nochange
TCONS_00048883	0.772461	0	0.000307626	-4.46351	down	ENSSSCG00000011557	CIDE-C	55.8249	18.7058	8.982e-08	-1.42296	down
TCONS_00048883	0.772461	0	0.000307626	-4.46351	down	ENSSSCG00000011547	CPNE9	--	--	--	--	--
TCONS_00048883	0.772461	0	0.000307626	-4.46351	down	ENSSSCG00000011551	TADA3	11.1404	12.0312	0.948705	0.261833	nochange
TCONS_00048883	0.772461	0	0.000307626	-4.46351	down	ENSSSCG00000011549	OGG1	1.93323	1.36849	0.936253	-0.338742	nochange
TCONS_00109244	2.37178	0	0.000307626	-4.46351	down	ENSSSCG00000013283	ACCSL	0.62157	0.298344	0.944609	-0.817762	nochange
TCONS_00154847	1.20038	0	0.000307626	-4.46351	down	ENSSSCG00000003976	NFYC	16.0744	14.8521	0.979972	0.0375272	nochange
TCONS_00026716	0.302474	0	0.000223065	-4.51554	down	ENSSSCG00000011075	KIAA1217	3.60194	1.822	0.0699519	-0.827832	nochange
TCONS_00091986	0.66204	0	0.000223065	-4.51554	down	ENSSSCG00000006971	--	--	--	--	--	--
TCONS_00206728	0.887681	0	0.000223065	-4.51554	down	ENSSSCG00000030242	C1orf63	11.594	11.8106	0.961185	0.17774	nochange
TCONS_00091986	0.66204	0	0.000223065	-4.51554	down	ENSSSCG00000006972	C8orf48	0.6177	0.901011	0.90605	0.662465	nochange
TCONS_00123385	1.03475	0	0.000223065	-4.51554	down	ENSSSCG00000008378	FAM161A	4.03513	1.57913	0.00801764	-1.18578	down
TCONS_00123385	1.03475	0	0.000223065	-4.51554	down	ENSSSCG00000008377	CCT4	92.0771	74.3857	0.991498	-0.156048	nochange
TCONS_00157744	0.908769	0	0.000223065	-4.51554	down	ENSSSCG00000002831	IRX3	28.1725	0.709627	0	-5.12356	down
TCONS_00206728	0.887681	0	0.000223065	-4.51554	down	ENSSSCG00000021195	SYF2	12.4527	10.0812	0.962695	-0.15248	nochange
TCONS_00206728	0.887681	0	0.000223065	-4.51554	down	ENSSSCG00000030242	C1orf63	11.594	11.8106	0.961185	0.17774	nochange
TCONS_00206728	0.887681	0	0.000223065	-4.51554	down	ENSSSCG00000026791	--	--	--	--	--	--
TCONS_00206728	0.887681	0	0.000223065	-4.51554	down	ENSSSCG00000024267	TMEM50A	48.3092	48.0654	0.972979	0.144067	nochange
TCONS_00049790	0.88034	0	0.000162591	-4.56575	down	ENSSSCG00000011291	CCDC13	--	--	--	--	--
TCONS_00083244	0.80041	0	0.000162591	-4.56575	down	ENSSSCG00000016164	IKZF2	3.80122	4.42796	0.911763	0.370978	nochange
TCONS_00098680	1.07308	0	0.000162591	-4.56575	down	ENSSSCG00000016417	RBM33	4.19191	4.20008	0.967355	0.154038	nochange
TCONS_00110119	0.582851	0	0.000162591	-4.56575	down	ENSSSCG00000013766	IL27RA	--	--	--	--	--
TCONS_00110119	0.582851	0	0.000162591	-4.56575	down	ENSSSCG00000030823	CH242-184K22.3	--	--	--	--	--
TCONS_00049790	0.88034	0	0.000162591	-4.56575	down	ENSSSCG00000011289	ACKR2	2.56306	2.66395	0.947042	0.205611	nochange
TCONS_00049790	0.88034	0	0.000162591	-4.56575	down	ENSSSCG00000011286	KLHL40	22.2009	28.4239	0.837635	0.507831	nochange
TCONS_00049790	0.88034	0	0.000162591	-4.56575	down	ENSSSCG00000011292	ZNF662	--	--	--	--	--
TCONS_00049790	0.88034	0	0.000162591	-4.56575	down	ENSSSCG00000030065	ZBTB47	13.9242	8.99448	0.868356	-0.478367	nochange
TCONS_00049790	0.88034	0	0.000162591	-4.56575	down	ENSSSCG00000011287	HHATL	80.3471	99.1681	0.91933	0.455082	nochange
TCONS_00049790	0.88034	0	0.000162591	-4.56575	down	ENSSSCG00000011290	HIGD1A	87.3223	47.4155	0.181825	-0.728621	nochange
TCONS_00050455	0.516877	0	0.000162591	-4.56575	down	ENSSSCG00000026981	MRPS6	--	--	--	--	--
TCONS_00050455	0.516877	0	0.000162591	-4.56575	down	ENSSSCG00000023780	SLC5A3	17.4233	5.58375	1.10269e-08	-1.48755	down
TCONS_00098680	1.07308	0	0.000162591	-4.56575	down	ENSSSCG00000016416	SHH	--	--	--	--	--
TCONS_00110119	0.582851	0	0.000162591	-4.56575	down	ENSSSCG00000013771	PRKACA	16.553	19.6084	0.904964	0.395344	nochange
TCONS_00110119	0.582851	0	0.000162591	-4.56575	down	ENSSSCG00000013769	C19orf67	--	--	--	--	--
TCONS_00110119	0.582851	0	0.000162591	-4.56575	down	ENSSSCG00000013768	--	9.29271	6.96012	0.937395	-0.263535	nochange
TCONS_00110119	0.582851	0	0.000162591	-4.56575	down	ENSSSCG00000013767	PALM3	--	--	--	--	--
TCONS_00110119	0.582851	0	0.000162591	-4.56575	down	ENSSSCG00000013765	RLN3	1.41976	1.87978	0.85706	0.544946	nochange
TCONS_00110119	0.582851	0	0.000162591	-4.56575	down	ENSSSCG00000013764	RFX1	2.03244	2.32132	0.913928	0.340228	nochange
TCONS_00110119	0.582851	0	0.000162591	-4.56575	down	ENSSSCG00000013763	DCAF15	4.06717	3.35725	0.955335	-0.123878	nochange
TCONS_00110119	0.582851	0	0.000162591	-4.56575	down	ENSSSCG00000013772	ASF1B	0.255002	1.12405	0.0250674	2.08401	up
TCONS_00110119	0.582851	0	0.000162591	-4.56575	down	ENSSSCG00000013762	PODNL1	--	--	--	--	--
TCONS_00193198	2.9024	0	0.00011911	-4.61427	down	ENSSSCG00000015587	--	19.504	15.8148	0.96011	-0.150073	nochange
TCONS_00201253	0.526969	0	0.00011911	-4.61427	down	ENSSSCG00000027693	--	0.70953	0.454085	0.954087	-0.463202	nochange
TCONS_00201253	0.526969	0	0.00011911	-4.61427	down	ENSSSCG00000027766	--	0.601982	0.389187	0.962987	-0.442157	nochange
TCONS_00193198	2.9024	0	0.00011911	-4.61427	down	ENSSSCG00000015588	ANGEL2	5.14955	3.90852	0.954606	-0.245414	nochange
TCONS_00201253	0.526969	0	0.00011911	-4.61427	down	ENSSSCG00000020818	ZNF862	2.71954	2.11995	0.94654	-0.205573	nochange
TCONS_00201253	0.526969	0	0.00011911	-4.61427	down	ENSSSCG00000029909	--	--	--	--	--	--
TCONS_00067633	0.882052	0	8.76839e-05	-4.66122	down	ENSSSCG00000009583	--	4.91271	2.984	0.685808	-0.563714	nochange
TCONS_00181179	0.352455	0	8.76839e-05	-4.66122	down	ENSSSCG00000009157	TET2	5.13012	7.39917	0.257766	0.679095	nochange
TCONS_00067633	0.882052	0	8.76839e-05	-4.66122	down	ENSSSCG00000009580	S1PR3	0.529108	1.06665	0.216408	1.12662	up
TCONS_00067633	0.882052	0	8.76839e-05	-4.66122	down	ENSSSCG00000021161	CKS2	2.49494	2.66879	0.941898	0.245323	nochange
TCONS_00072565	0.385904	0	6.48555e-05	-4.70668	down	ENSSSCG00000023865	--	--	--	--	--	--
TCONS_00072565	0.385904	0	6.48555e-05	-4.70668	down	ENSSSCG00000010719	--	5.33718	6.20551	0.898359	0.366951	nochange
TCONS_00072565	0.385904	0	6.48555e-05	-4.70668	down	ENSSSCG00000030377	IL27	--	--	--	--	--
TCONS_00181225	0.483641	0	6.48555e-05	-4.70668	down	ENSSSCG00000022986	--	2.35228	1.42704	0.801393	-0.561062	nochange
TCONS_00181225	0.483641	0	6.48555e-05	-4.70668	down	ENSSSCG00000029197	--	--	--	--	--	--
TCONS_00196144	0.283131	0	6.48555e-05	-4.70668	down	ENSSSCG00000014967	FAM76B	1.7109	1.54009	0.958923	-4.19256e-05	nochange
TCONS_00196144	0.283131	0	6.48555e-05	-4.70668	down	ENSSSCG00000027894	FAM76A	13.4067	13.367	0.97477	0.147113	nochange
TCONS_00072565	0.385904	0	6.48555e-05	-4.70668	down	ENSSSCG00000023565	IKZF5	0.877119	0.979477	0.937415	0.304761	nochange
TCONS_00072565	0.385904	0	6.48555e-05	-4.70668	down	ENSSSCG00000021979	--	1.6762	1.79621	0.939367	0.248941	nochange
TCONS_00072565	0.385904	0	6.48555e-05	-4.70668	down	ENSSSCG00000010721	PSTK	1.5988	3.25015	0.0295593	1.15329	up
TCONS_00072565	0.385904	0	6.48555e-05	-4.70668	down	ENSSSCG00000010723	ACADSB	39.4535	27.22	0.963439	-0.383606	nochange
TCONS_00072565	0.385904	0	6.48555e-05	-4.70668	down	ENSSSCG00000010719	--	5.33718	6.20551	0.898359	0.366951	nochange
TCONS_00050965	0.557357	0	4.81911e-05	-4.75076	down	ENSSSCG00000030467	PHC3	4.14833	3.59689	0.965349	-0.0538053	nochange
TCONS_00143452	0.497701	0	4.81911e-05	-4.75076	down	ENSSSCG00000000877	--	10.2282	8.3912	0.97427	-0.13361	nochange
TCONS_00143492	0.530651	0	4.81911e-05	-4.75076	down	ENSSSCG00000024563	CCDC41	3.04688	2.63467	0.959431	-0.0575136	nochange
TCONS_00180948	0.393491	0	4.81911e-05	-4.75076	down	ENSSSCG00000022283	CEP135	3.59678	3.11622	0.964108	-0.0548989	nochange
TCONS_00191541	1.44071	0	4.81911e-05	-4.75076	down	ENSSSCG00000014989	DCUN1D5	4.79835	4.1473	0.968709	-0.0584317	nochange
TCONS_00050965	0.557357	0	4.81911e-05	-4.75076	down	ENSSSCG00000026357	GPR160	1.08699	0.408317	0.847328	-1.14829	down
TCONS_00143452	0.497701	0	4.81911e-05	-4.75076	down	ENSSSCG00000020741	--	--	--	--	--	--
TCONS_00143452	0.497701	0	4.81911e-05	-4.75076	down	ENSSSCG00000000879	--	--	--	--	--	--
TCONS_00143452	0.497701	0	4.81911e-05	-4.75076	down	ENSSSCG00000023117	SLC17A8	--	--	--	--	--
TCONS_00143452	0.497701	0	4.81911e-05	-4.75076	down	ENSSSCG00000023835	--	11.4226	11.4005	0.954296	0.147671	nochange
TCONS_00143452	0.497701	0	4.81911e-05	-4.75076	down	ENSSSCG00000000878	DEPDC4	--	--	--	--	--
TCONS_00143492	0.530651	0	4.81911e-05	-4.75076	down	ENSSSCG00000030478	MRPL42	38.8168	25.7135	0.842953	-0.440608	nochange
TCONS_00180948	0.393491	0	4.81911e-05	-4.75076	down	ENSSSCG00000023269	EXOC1	12.7823	12.9064	0.978253	0.165399	nochange
TCONS_00087585	0.261288	0	3.59684e-05	-4.79353	down	ENSSSCG00000024721	LSM11	2.4818	1.84893	0.935156	-0.271091	nochange
TCONS_00189828	0.22961	0	3.59684e-05	-4.79353	down	ENSSSCG00000015386	FAM126A	5.92081	4.59984	0.969066	-0.212116	nochange
TCONS_00189828	0.22961	0	3.59684e-05	-4.79353	down	ENSSSCG00000030377	IL27	--	--	--	--	--
TCONS_00192896	0.940967	0	3.59684e-05	-4.79353	down	ENSSSCG00000015008	C11orf65	1.87453	0.889859	0.713483	-0.88923	nochange
TCONS_00087585	0.261288	0	3.59684e-05	-4.79353	down	ENSSSCG00000017051	SOX30	--	--	--	--	--
TCONS_00087585	0.261288	0	3.59684e-05	-4.79353	down	ENSSSCG00000017049	THG1L	2.29756	1.4854	0.893749	-0.468183	nochange
TCONS_00087585	0.261288	0	3.59684e-05	-4.79353	down	ENSSSCG00000017047	CLINT1	18.2571	20.4708	0.956363	0.316402	nochange
TCONS_00180770	2.0608	0	3.59684e-05	-4.79353	down	ENSSSCG00000009173	EMCN	2.56576	1.55351	0.901737	-0.553953	nochange
TCONS_00192896	0.940967	0	3.59684e-05	-4.79353	down	ENSSSCG00000015009	KDELC2	3.19995	5.47291	0.0149534	0.921362	nochange
TCONS_00192896	0.940967	0	3.59684e-05	-4.79353	down	ENSSSCG00000027597	--	5.61919	4.66685	0.95488	-0.114631	nochange
TCONS_00192896	0.940967	0	3.59684e-05	-4.79353	down	ENSSSCG00000015007	ATM	3.69456	3.1362	0.96183	-0.0841687	nochange
TCONS_00211389	1.37893	0	3.59684e-05	-4.79353	down	ENSSSCG00000028124	SNRPN	9.02898	7.60454	0.965117	-0.0955635	nochange
TCONS_00144753	0.452709	0	2.69619e-05	-4.83507	down	ENSSSCG00000000588	--	1.07691	0.722376	0.906676	-0.416902	nochange
TCONS_00144753	0.452709	0	2.69619e-05	-4.83507	down	ENSSSCG00000021792	--	--	--	--	--	--
TCONS_00144753	0.452709	0	2.69619e-05	-4.83507	down	ENSSSCG00000021831	--	--	--	--	--	--
TCONS_00039763	5.14477	0.139652	7.72715e-14	-4.86314	down	ENSSSCG00000017181	CYGB	8.07204	7.06925	0.965468	-0.0394698	nochange
TCONS_00039763	5.14477	0.139652	7.72715e-14	-4.86314	down	ENSSSCG00000017172	ST6GALNAC1	--	--	--	--	--
TCONS_00039763	5.14477	0.139652	7.72715e-14	-4.86314	down	ENSSSCG00000017176	AANAT	--	--	--	--	--
TCONS_00039763	5.14477	0.139652	7.72715e-14	-4.86314	down	ENSSSCG00000023362	RHBDF2	0.974289	1.10395	0.934396	0.325186	nochange
TCONS_00039763	5.14477	0.139652	7.72715e-14	-4.86314	down	ENSSSCG00000028604	PRCD	--	--	--	--	--
TCONS_00030889	2.40426	0	2.02956e-05	-4.87544	down	ENSSSCG00000024667	MICU2	18.0321	17.1042	0.986512	0.0753987	nochange
TCONS_00030889	2.40426	0	2.02956e-05	-4.87544	down	ENSSSCG00000028249	SKA3	0.587612	0.543944	0.967058	0.0383715	nochange
TCONS_00030889	2.40426	0	2.02956e-05	-4.87544	down	ENSSSCG00000026744	ZDHHC20	--	--	--	--	--
TCONS_00142977	0.428611	0	1.53399e-05	-4.91472	down	ENSSSCG00000000588	--	1.07691	0.722376	0.906676	-0.416902	nochange
TCONS_00142977	0.428611	0	1.53399e-05	-4.91472	down	ENSSSCG00000021792	--	--	--	--	--	--
TCONS_00219043	1.35224	0	1.53399e-05	-4.91472	down	ENSSSCG00000030377	IL27	--	--	--	--	--
TCONS_00010373	1.053	0	1.53399e-05	-4.91472	down	ENSSSCG00000005097	SNAPC1	2.23103	2.00853	0.958075	0.000130417	nochange
TCONS_00010373	1.053	0	1.53399e-05	-4.91472	down	ENSSSCG00000005096	HIF1A	9.9361	7.96743	0.97004	-0.166469	nochange
TCONS_00067632	0.973585	0	1.16403e-05	-4.95295	down	ENSSSCG00000009583	--	4.91271	2.984	0.685808	-0.563714	nochange
TCONS_00215766	0.5071	0	1.16403e-05	-4.95295	down	ENSSSCG00000024234	--	--	--	--	--	--
TCONS_00067632	0.973585	0	1.16403e-05	-4.95295	down	ENSSSCG00000009580	S1PR3	0.529108	1.06665	0.216408	1.12662	up
TCONS_00067632	0.973585	0	1.16403e-05	-4.95295	down	ENSSSCG00000021161	CKS2	2.49494	2.66879	0.941898	0.245323	nochange
TCONS_00021443	1.1209	0	8.86696e-06	-4.9902	down	ENSSSCG00000005085	C14orf39	4.82495	3.02982	0.844975	-0.511911	nochange
TCONS_00208767	0.311429	0	8.86696e-06	-4.9902	down	ENSSSCG00000003628	--	0.661646	0.977043	0.689039	0.700071	nochange
TCONS_00208767	0.311429	0	8.86696e-06	-4.9902	down	ENSSSCG00000029669	--	--	--	--	--	--
TCONS_00009738	0.593873	0	8.86696e-06	-4.9902	down	ENSSSCG00000030406	--	--	--	--	--	--
TCONS_00009738	0.593873	0	8.86696e-06	-4.9902	down	ENSSSCG00000004391	CEP57L1	3.96374	2.9669	0.936527	-0.263558	nochange
TCONS_00021443	1.1209	0	8.86696e-06	-4.9902	down	ENSSSCG00000005084	PPM1A	25.1462	17.6736	0.970716	-0.356876	nochange
TCONS_00021443	1.1209	0	8.86696e-06	-4.9902	down	ENSSSCG00000005086	SIX6	--	--	--	--	--
TCONS_00011331	1.4294	0	6.77971e-06	-5.02651	down	ENSSSCG00000007478	ATP9A	9.42234	8.98597	0.98533	0.0831891	nochange
TCONS_00085020	0.339705	0	6.77971e-06	-5.02651	down	ENSSSCG00000016118	NBEAL1	4.73656	4.33104	0.979967	0.0225263	nochange
TCONS_00009168	0.498355	0	6.77971e-06	-5.02651	down	ENSSSCG00000005436	RAD23B	74.7296	45.5723	0.817523	-0.56162	nochange
TCONS_00085020	0.339705	0	6.77971e-06	-5.02651	down	ENSSSCG00000030081	--	5.78702	6.42113	0.930695	0.297851	nochange
TCONS_00004373	0.844228	0.0186493	8.894e-13	-5.03618	down	ENSSSCG00000021072	--	4.523	4.5955	0.977243	0.174376	nochange
TCONS_00004373	0.844228	0.0186493	8.894e-13	-5.03618	down	ENSSSCG00000004494	--	--	--	--	--	--
TCONS_00004373	0.844228	0.0186493	8.894e-13	-5.03618	down	ENSSSCG00000021219	--	--	--	--	--	--
TCONS_00004373	0.844228	0.0186493	8.894e-13	-5.03618	down	ENSSSCG00000030377	IL27	--	--	--	--	--
TCONS_00004373	0.844228	0.0186493	8.894e-13	-5.03618	down	ENSSSCG00000004493	SIGLEC15	--	--	--	--	--
TCONS_00004373	0.844228	0.0186493	8.894e-13	-5.03618	down	ENSSSCG00000004497	PSTPIP2	48.1287	83.1239	0.00322494	0.939595	nochange
TCONS_00123050	0.840751	0	5.20268e-06	-5.06193	down	ENSSSCG00000007881	ERCC4	3.00731	2.37651	0.9552	-0.186998	nochange
TCONS_00109481	2.13102	0	5.20268e-06	-5.06193	down	ENSSSCG00000013539	GTF2F1	10.5962	9.72898	0.968705	0.0283909	nochange
TCONS_00109481	2.13102	0	5.20268e-06	-5.06193	down	ENSSSCG00000013537	SLC25A41	--	--	--	--	--
TCONS_00109481	2.13102	0	5.20268e-06	-5.06193	down	ENSSSCG00000023969	ACER1	0.646038	1.01886	0.893869	0.76298	nochange
TCONS_00109481	2.13102	0	5.20268e-06	-5.06193	down	ENSSSCG00000024254	ALKBH7	7.05471	5.05463	0.92559	-0.328175	nochange
TCONS_00109481	2.13102	0	5.20268e-06	-5.06193	down	ENSSSCG00000013538	KHSRP	10.4297	10.6319	0.967646	0.178937	nochange
TCONS_00109481	2.13102	0	5.20268e-06	-5.06193	down	ENSSSCG00000013540	PSPN	--	--	--	--	--
TCONS_00109481	2.13102	0	5.20268e-06	-5.06193	down	ENSSSCG00000029950	CD70	--	--	--	--	--
TCONS_00123050	0.840751	0	5.20268e-06	-5.06193	down	ENSSSCG00000007882	CCDC12	--	--	--	--	--
TCONS_00087876	0.2951	0	4.00666e-06	-5.0965	down	ENSSSCG00000016843	C5orf42	1.55446	1.61688	0.951428	0.207385	nochange
TCONS_00145853	0.644758	0	4.00666e-06	-5.0965	down	ENSSSCG00000024563	CCDC41	3.04688	2.63467	0.959431	-0.0575136	nochange
TCONS_00027936	1.17574	0	4.00666e-06	-5.0965	down	ENSSSCG00000010952	ZCCHC6	3.46485	2.76056	0.966218	-0.175639	nochange
TCONS_00027936	1.17574	0	4.00666e-06	-5.0965	down	ENSSSCG00000010953	ISCA1	68.0848	60.3398	0.993688	-0.0225138	nochange
TCONS_00087876	0.2951	0	4.00666e-06	-5.0965	down	ENSSSCG00000016845	NUP155	9.27247	8.76457	0.978656	0.0702839	nochange
TCONS_00109416	1.83498	0	4.00666e-06	-5.0965	down	ENSSSCG00000013773	LPHN1	0.823854	0.711787	0.960728	-0.0575775	nochange
TCONS_00109416	1.83498	0	4.00666e-06	-5.0965	down	ENSSSCG00000013781	--	--	--	--	--	--
TCONS_00109416	1.83498	0	4.00666e-06	-5.0965	down	ENSSSCG00000013784	--	6.96154	8.42077	0.896717	0.425693	nochange
TCONS_00109416	1.83498	0	4.00666e-06	-5.0965	down	ENSSSCG00000013779	--	25.6589	19.1727	0.966395	-0.268346	nochange
TCONS_00109416	1.83498	0	4.00666e-06	-5.0965	down	ENSSSCG00000013780	TECR	72.3088	74.2571	0.980047	0.189837	nochange
TCONS_00109416	1.83498	0	4.00666e-06	-5.0965	down	ENSSSCG00000013783	--	46.2372	29.9251	0.819056	-0.47505	nochange
TCONS_00109416	1.83498	0	4.00666e-06	-5.0965	down	ENSSSCG00000013774	GIPC1	0.963771	1.5103	0.315607	0.790103	nochange
TCONS_00109416	1.83498	0	4.00666e-06	-5.0965	down	ENSSSCG00000013778	NDUFB7	160.533	93.8943	0.464158	-0.62066	nochange
TCONS_00109416	1.83498	0	4.00666e-06	-5.0965	down	ENSSSCG00000013782	--	--	--	--	--	--
TCONS_00145853	0.644758	0	4.00666e-06	-5.0965	down	ENSSSCG00000030478	MRPL42	38.8168	25.7135	0.842953	-0.440608	nochange
TCONS_00011543	0.405489	0	3.09623e-06	-5.13026	down	ENSSSCG00000005178	CNTLN	2.10491	2.56862	0.851136	0.435919	nochange
TCONS_00157753	1.08376	0	3.09623e-06	-5.13026	down	ENSSSCG00000025152	CEP89	1.06544	1.16708	0.937683	0.278657	nochange
TCONS_00157753	1.08376	0	3.09623e-06	-5.13026	down	ENSSSCG00000023878	C19orf40	--	--	--	--	--
TCONS_00157753	1.08376	0	3.09623e-06	-5.13026	down	ENSSSCG00000022312	RHPN2	0.505466	0.433996	0.96998	-0.064179	nochange
TCONS_00157753	1.08376	0	3.09623e-06	-5.13026	down	ENSSSCG00000002861	NUDT19	1.5912	1.61735	0.955562	0.170745	nochange
TCONS_00008592	1.42404	0	2.40073e-06	-5.16325	down	ENSSSCG00000004602	TEX9	181.657	26.1974	0	-2.6395	down
TCONS_00170053	0.417902	0	2.40073e-06	-5.16325	down	ENSSSCG00000030377	IL27	--	--	--	--	--
TCONS_00170053	0.417902	0	2.40073e-06	-5.16325	down	ENSSSCG00000002543	--	--	--	--	--	--
TCONS_00170053	0.417902	0	2.40073e-06	-5.16325	down	ENSSSCG00000002542	DIO3	0.836878	0.289216	0.770372	-1.26186	down
TCONS_00171717	0.623001	0	1.86756e-06	-5.1955	down	ENSSSCG00000002410	--	1.59163	1.3852	0.957887	-0.0478301	nochange
TCONS_00171717	0.623001	0	1.86756e-06	-5.1955	down	ENSSSCG00000027438	--	--	--	--	--	--
TCONS_00051200	1.82812	0	1.45743e-06	-5.22705	down	ENSSSCG00000012021	--	16.1834	13.6249	0.964339	-0.0961098	nochange
TCONS_00051200	1.82812	0	1.45743e-06	-5.22705	down	ENSSSCG00000023422	--	--	--	--	--	--
TCONS_00059446	0.558038	0	1.45743e-06	-5.22705	down	ENSSSCG00000011516	EIF4E3	13.5249	5.64692	0.000215284	-1.10605	down
TCONS_00193044	0.899553	0	1.45743e-06	-5.22705	down	ENSSSCG00000015329	--	--	--	--	--	--
TCONS_00217142	1.29289	0	1.45743e-06	-5.22705	down	ENSSSCG00000028241	--	1.85322	3.03787	0.325397	0.850537	nochange
TCONS_00051000	4.17216	0	1.45743e-06	-5.22705	down	ENSSSCG00000028230	--	3.71333	2.6163	0.914868	-0.352342	nochange
TCONS_00051000	4.17216	0	1.45743e-06	-5.22705	down	ENSSSCG00000011761	KCNMB2	--	--	--	--	--
TCONS_00051000	4.17216	0	1.45743e-06	-5.22705	down	ENSSSCG00000026125	--	--	--	--	--	--
TCONS_00059446	0.558038	0	1.45743e-06	-5.22705	down	ENSSSCG00000026200	PROK2	--	--	--	--	--
TCONS_00217142	1.29289	0	1.45743e-06	-5.22705	down	ENSSSCG00000012364	--	1.03377	1.23036	0.921295	0.394145	nochange
TCONS_00109905	1.97302	0	8.95844e-07	-5.28814	down	ENSSSCG00000013039	NUDT22	10.2738	10.911	0.942446	0.236715	nochange
TCONS_00138649	0.490869	0	8.95844e-07	-5.28814	down	ENSSSCG00000027628	--	8.84154	2.24023	3.75597e-11	-1.82086	down
TCONS_00109905	1.97302	0	8.95844e-07	-5.28814	down	ENSSSCG00000021620	--	108.391	93.5548	0.994305	-0.0606455	nochange
TCONS_00109905	1.97302	0	8.95844e-07	-5.28814	down	ENSSSCG00000013035	PPP1R14B	138.062	86.0368	0.7618	-0.529994	nochange
TCONS_00109905	1.97302	0	8.95844e-07	-5.28814	down	ENSSSCG00000013033	BAD	8.78668	9.52084	0.936207	0.265468	nochange
TCONS_00109905	1.97302	0	8.95844e-07	-5.28814	down	ENSSSCG00000013027	TEX40	--	--	--	--	--
TCONS_00109905	1.97302	0	8.95844e-07	-5.28814	down	ENSSSCG00000013038	DNAJC4	12.8306	7.73389	0.728234	-0.572806	nochange
TCONS_00109905	1.97302	0	8.95844e-07	-5.28814	down	ENSSSCG00000013036	FKBP2	34.6536	28.8618	0.966242	-0.111701	nochange
TCONS_00109905	1.97302	0	8.95844e-07	-5.28814	down	ENSSSCG00000013029	--	64.4749	47.2202	0.954584	-0.297137	nochange
TCONS_00109905	1.97302	0	8.95844e-07	-5.28814	down	ENSSSCG00000013041	FERMT3	3.08533	3.18886	0.947589	0.197188	nochange
TCONS_00109905	1.97302	0	8.95844e-07	-5.28814	down	ENSSSCG00000028806	RPS6KA4	4.63906	3.54692	0.943682	-0.233973	nochange
TCONS_00109905	1.97302	0	8.95844e-07	-5.28814	down	ENSSSCG00000013040	TRPT1	12.7741	3.50364	1.61746e-06	-1.69326	down
TCONS_00109905	1.97302	0	8.95844e-07	-5.28814	down	ENSSSCG00000013032	GPR137	1.50236	1.82853	0.897874	0.427869	nochange
TCONS_00109905	1.97302	0	8.95844e-07	-5.28814	down	ENSSSCG00000013042	CCDC88B	0.509268	0.65999	0.904253	0.510539	nochange
TCONS_00109905	1.97302	0	8.95844e-07	-5.28814	down	ENSSSCG00000013031	KCNK4	--	--	--	--	--
TCONS_00109905	1.97302	0	8.95844e-07	-5.28814	down	ENSSSCG00000013034	PLCB3	6.95061	6.70975	0.971675	0.100517	nochange
TCONS_00109905	1.97302	0	8.95844e-07	-5.28814	down	ENSSSCG00000013028	ESRRA	107.121	42.2167	2.0527e-05	-1.19131	down
TCONS_00109905	1.97302	0	8.95844e-07	-5.28814	down	ENSSSCG00000013030	PRDX5	--	--	--	--	--
TCONS_00109905	1.97302	0	8.95844e-07	-5.28814	down	ENSSSCG00000013037	VEGFB	17.6964	12.08	0.88078	-0.397317	nochange
TCONS_00138649	0.490869	0	8.95844e-07	-5.28814	down	ENSSSCG00000006552	--	--	--	--	--	--
TCONS_00138649	0.490869	0	8.95844e-07	-5.28814	down	ENSSSCG00000006547	SHE	3.59683	2.38479	0.844422	-0.43916	nochange
TCONS_00138649	0.490869	0	8.95844e-07	-5.28814	down	ENSSSCG00000025849	--	0.565527	0.617462	0.960665	0.265281	nochange
TCONS_00138649	0.490869	0	8.95844e-07	-5.28814	down	ENSSSCG00000006551	AQP10	--	--	--	--	--
TCONS_00050756	0.605172	0	7.05497e-07	-5.31775	down	ENSSSCG00000011512	MITF	1.44646	0.864155	0.692978	-0.585999	nochange
TCONS_00178320	0.816585	0	7.05497e-07	-5.31775	down	ENSSSCG00000022283	CEP135	3.59678	3.11622	0.964108	-0.0548989	nochange
TCONS_00178320	0.816585	0	7.05497e-07	-5.31775	down	ENSSSCG00000023269	EXOC1	12.7823	12.9064	0.978253	0.165399	nochange
TCONS_00196861	0.372577	0	3.50493e-07	-5.40308	down	ENSSSCG00000015386	FAM126A	5.92081	4.59984	0.969066	-0.212116	nochange
TCONS_00196861	0.372577	0	3.50493e-07	-5.40308	down	ENSSSCG00000030377	IL27	--	--	--	--	--
TCONS_00123279	0.745352	0	2.79111e-07	-5.43044	down	ENSSSCG00000008202	CNNM4	1.59071	1.66655	0.946395	0.215586	nochange
TCONS_00123279	0.745352	0	2.79111e-07	-5.43044	down	ENSSSCG00000024746	--	0.626735	0.257848	0.84137	-1.04648	down
TCONS_00123279	0.745352	0	2.79111e-07	-5.43044	down	ENSSSCG00000008201	CNNM3	4.95662	4.49032	0.971937	0.00912801	nochange
TCONS_00123279	0.745352	0	2.79111e-07	-5.43044	down	ENSSSCG00000008199	--	2.29884	2.20682	0.957567	0.0907764	nochange
TCONS_00010946	2.89854	0	2.2285e-07	-5.45729	down	ENSSSCG00000004256	--	3.53774	0	1.52478e-07	-5.0314	down
TCONS_00010946	2.89854	0	2.2285e-07	-5.45729	down	ENSSSCG00000004257	--	--	--	--	--	--
TCONS_00010946	2.89854	0	2.2285e-07	-5.45729	down	ENSSSCG00000004255	VGLL2	40.6216	23.1091	0.365705	-0.661351	nochange
TCONS_00109904	3.86765	0	1.78385e-07	-5.48365	down	ENSSSCG00000013037	VEGFB	17.6964	12.08	0.88078	-0.397317	nochange
TCONS_00214032	2.39318	0	1.78385e-07	-5.48365	down	ENSSSCG00000020894	--	2.23904	0	2.33362e-07	-4.99999	down
TCONS_00109904	3.86765	0	1.78385e-07	-5.48365	down	ENSSSCG00000013027	TEX40	--	--	--	--	--
TCONS_00109904	3.86765	0	1.78385e-07	-5.48365	down	ENSSSCG00000021620	--	108.391	93.5548	0.994305	-0.0606455	nochange
TCONS_00109904	3.86765	0	1.78385e-07	-5.48365	down	ENSSSCG00000013035	PPP1R14B	138.062	86.0368	0.7618	-0.529994	nochange
TCONS_00109904	3.86765	0	1.78385e-07	-5.48365	down	ENSSSCG00000013033	BAD	8.78668	9.52084	0.936207	0.265468	nochange
TCONS_00109904	3.86765	0	1.78385e-07	-5.48365	down	ENSSSCG00000013039	NUDT22	10.2738	10.911	0.942446	0.236715	nochange
TCONS_00109904	3.86765	0	1.78385e-07	-5.48365	down	ENSSSCG00000013040	TRPT1	12.7741	3.50364	1.61746e-06	-1.69326	down
TCONS_00109904	3.86765	0	1.78385e-07	-5.48365	down	ENSSSCG00000028806	RPS6KA4	4.63906	3.54692	0.943682	-0.233973	nochange
TCONS_00109904	3.86765	0	1.78385e-07	-5.48365	down	ENSSSCG00000013036	FKBP2	34.6536	28.8618	0.966242	-0.111701	nochange
TCONS_00109904	3.86765	0	1.78385e-07	-5.48365	down	ENSSSCG00000013038	DNAJC4	12.8306	7.73389	0.728234	-0.572806	nochange
TCONS_00109904	3.86765	0	1.78385e-07	-5.48365	down	ENSSSCG00000013029	--	64.4749	47.2202	0.954584	-0.297137	nochange
TCONS_00109904	3.86765	0	1.78385e-07	-5.48365	down	ENSSSCG00000013041	FERMT3	3.08533	3.18886	0.947589	0.197188	nochange
TCONS_00109904	3.86765	0	1.78385e-07	-5.48365	down	ENSSSCG00000013034	PLCB3	6.95061	6.70975	0.971675	0.100517	nochange
TCONS_00109904	3.86765	0	1.78385e-07	-5.48365	down	ENSSSCG00000013028	ESRRA	107.121	42.2167	2.0527e-05	-1.19131	down
TCONS_00109904	3.86765	0	1.78385e-07	-5.48365	down	ENSSSCG00000013042	CCDC88B	0.509268	0.65999	0.904253	0.510539	nochange
TCONS_00109904	3.86765	0	1.78385e-07	-5.48365	down	ENSSSCG00000013032	GPR137	1.50236	1.82853	0.897874	0.427869	nochange
TCONS_00109904	3.86765	0	1.78385e-07	-5.48365	down	ENSSSCG00000013031	KCNK4	--	--	--	--	--
TCONS_00109904	3.86765	0	1.78385e-07	-5.48365	down	ENSSSCG00000013030	PRDX5	--	--	--	--	--
TCONS_00029396	1.50948	0	9.28604e-08	-5.55995	down	ENSSSCG00000025127	LMO7	25.7144	18.8338	0.962921	-0.297201	nochange
TCONS_00157282	1.3032	0	9.28604e-08	-5.55995	down	ENSSSCG00000003568	FAM46B	2.35189	1.15598	0.364789	-0.858194	nochange
TCONS_00157282	1.3032	0	9.28604e-08	-5.55995	down	ENSSSCG00000003563	GPN2	3.0705	2.62124	0.962413	-0.076062	nochange
TCONS_00157282	1.3032	0	9.28604e-08	-5.55995	down	ENSSSCG00000003565	NR0B2	2.28046	1.80942	0.959813	-0.175772	nochange
TCONS_00157282	1.3032	0	9.28604e-08	-5.55995	down	ENSSSCG00000003564	GPATCH3	--	--	--	--	--
TCONS_00157282	1.3032	0	9.28604e-08	-5.55995	down	ENSSSCG00000003566	NUDC	54.0406	43.3812	0.979588	-0.165055	nochange
TCONS_00157282	1.3032	0	9.28604e-08	-5.55995	down	ENSSSCG00000003567	C1orf172	--	--	--	--	--
TCONS_00201978	1.81977	0	7.5056e-08	-5.58452	down	ENSSSCG00000028756	--	--	--	--	--	--
TCONS_00201978	1.81977	0	7.5056e-08	-5.58452	down	ENSSSCG00000004360	--	1.891	2.16725	0.933677	0.34074	nochange
TCONS_00201978	1.81977	0	7.5056e-08	-5.58452	down	ENSSSCG00000022707	--	2.43402	2.23037	0.958816	0.0251078	nochange
TCONS_00201978	1.81977	0	7.5056e-08	-5.58452	down	ENSSSCG00000024589	--	--	--	--	--	--
TCONS_00143405	3.65727	0	7.5056e-08	-5.58452	down	ENSSSCG00000028899	--	--	--	--	--	--
TCONS_00050978	1.7584	0	4.93694e-08	-5.63242	down	ENSSSCG00000020763	TNIK	6.35673	5.69203	0.959796	-0.0075743	nochange
TCONS_00051018	0.64614	0	4.93694e-08	-5.63242	down	ENSSSCG00000011772	--	4.3859	4.64418	0.943669	0.232583	nochange
TCONS_00051018	0.64614	0	4.93694e-08	-5.63242	down	ENSSSCG00000024828	ATP11A	--	--	--	--	--
TCONS_00056571	0.955628	0	4.0173e-08	-5.65579	down	ENSSSCG00000030467	PHC3	4.14833	3.59689	0.965349	-0.0538053	nochange
TCONS_00056571	0.955628	0	4.0173e-08	-5.65579	down	ENSSSCG00000027035	--	--	--	--	--	--
TCONS_00110038	1.1557	0	4.0173e-08	-5.65579	down	ENSSSCG00000013395	BTBD10	10.2367	9.42579	0.970753	0.0325154	nochange
TCONS_00110038	1.1557	0	4.0173e-08	-5.65579	down	ENSSSCG00000001562	KCTD20	9.7093	9.63173	0.977082	0.139872	nochange
TCONS_00056571	0.955628	0	4.0173e-08	-5.65579	down	ENSSSCG00000026357	GPR160	1.08699	0.408317	0.847328	-1.14829	down
TCONS_00110038	1.1557	0	4.0173e-08	-5.65579	down	ENSSSCG00000013397	BMAL1	2.40373	4.45019	0.217663	1.01585	up
TCONS_00110038	1.1557	0	4.0173e-08	-5.65579	down	ENSSSCG00000013396	ARNTL	1.97216	2.68251	0.846974	0.581704	nochange
TCONS_00110038	1.1557	0	4.0173e-08	-5.65579	down	ENSSSCG00000013394	PTH	--	--	--	--	--
TCONS_00158399	1.28992	0	4.0173e-08	-5.65579	down	ENSSSCG00000026682	--	1.17582	1.52763	0.83718	0.521182	nochange
TCONS_00158399	1.28992	0	4.0173e-08	-5.65579	down	ENSSSCG00000003836	C1orf168	--	--	--	--	--
TCONS_00158399	1.28992	0	4.0173e-08	-5.65579	down	ENSSSCG00000003837	PRKAA2	57.8722	63.4341	0.994297	0.284049	nochange
TCONS_00193043	1.27944	0	3.276e-08	-5.67879	down	ENSSSCG00000015329	--	--	--	--	--	--
TCONS_00010783	0.779581	0	2.19223e-08	-5.72372	down	ENSSSCG00000025030	--	--	--	--	--	--
TCONS_00010783	0.779581	0	2.19223e-08	-5.72372	down	ENSSSCG00000004037	--	2.72494	2.53871	0.959427	0.0491253	nochange
TCONS_00010783	0.779581	0	2.19223e-08	-5.72372	down	ENSSSCG00000029556	--	1.74886	0	0.000283783	-4.37344	down
TCONS_00117715	1.04978	0	2.19223e-08	-5.72372	down	ENSSSCG00000027098	--	2.41188	2.19604	0.964701	0.0163484	nochange
TCONS_00117715	1.04978	0	2.19223e-08	-5.72372	down	ENSSSCG00000008056	ATP6V0C	13.1238	11.5881	0.975015	-0.027774	nochange
TCONS_00117715	1.04978	0	2.19223e-08	-5.72372	down	ENSSSCG00000008057	--	--	--	--	--	--
TCONS_00117715	1.04978	0	2.19223e-08	-5.72372	down	ENSSSCG00000008060	--	1.33814	1.49579	0.924002	0.3105	nochange
TCONS_00117715	1.04978	0	2.19223e-08	-5.72372	down	ENSSSCG00000008062	PRSS22	--	--	--	--	--
TCONS_00093692	1.59899	0	1.79879e-08	-5.74566	down	ENSSSCG00000007004	INTS10	7.43693	7.94648	0.946023	0.246172	nochange
TCONS_00088004	1.43964	0	1.79879e-08	-5.74566	down	ENSSSCG00000016982	--	135.399	109.912	0.989982	-0.14908	nochange
TCONS_00093692	1.59899	0	1.79879e-08	-5.74566	down	ENSSSCG00000007003	HGSNAT	4.77978	4.12735	0.964328	-0.0597008	nochange
TCONS_00024747	0.617346	0	1.47889e-08	-5.76728	down	ENSSSCG00000027557	CDC14B	0.93865	0.901075	0.956141	0.0915913	nochange
TCONS_00024747	0.617346	0	1.47889e-08	-5.76728	down	ENSSSCG00000010934	HABP4	10.2824	4.08048	0.000498272	-1.17463	down
TCONS_00180947	1.07793	0	1.21824e-08	-5.78858	down	ENSSSCG00000022283	CEP135	3.59678	3.11622	0.964108	-0.0548989	nochange
TCONS_00180947	1.07793	0	1.21824e-08	-5.78858	down	ENSSSCG00000023269	EXOC1	12.7823	12.9064	0.978253	0.165399	nochange
TCONS_00099341	6.63	0	1.00544e-08	-5.80957	down	ENSSSCG00000016741	--	--	--	--	--	--
TCONS_00099341	6.63	0	1.00544e-08	-5.80957	down	ENSSSCG00000016738	H2AFV	58.3884	81.857	0.453643	0.638648	nochange
TCONS_00099341	6.63	0	1.00544e-08	-5.80957	down	ENSSSCG00000027395	--	--	--	--	--	--
TCONS_00099341	6.63	0	1.00544e-08	-5.80957	down	ENSSSCG00000016742	MYO1G	1.09748	0.976544	0.962449	-0.0162033	nochange
TCONS_00145594	1.31012	0	5.71503e-09	-5.87077	down	ENSSSCG00000026498	--	5.16887	6.10625	0.884282	0.389826	nochange
TCONS_00145594	1.31012	0	5.71503e-09	-5.87077	down	ENSSSCG00000029471	STAC3	--	--	--	--	--
TCONS_00145594	1.31012	0	5.71503e-09	-5.87077	down	ENSSSCG00000026814	--	--	--	--	--	--
TCONS_00145594	1.31012	0	5.71503e-09	-5.87077	down	ENSSSCG00000027621	--	245.645	213.553	0.997857	-0.0502805	nochange
TCONS_00145594	1.31012	0	5.71503e-09	-5.87077	down	ENSSSCG00000021341	--	3.62717	3.07233	0.960087	-0.0853655	nochange
TCONS_00145594	1.31012	0	5.71503e-09	-5.87077	down	ENSSSCG00000021493	--	1.01142	1.40942	0.889991	0.607878	nochange
TCONS_00145594	1.31012	0	5.71503e-09	-5.87077	down	ENSSSCG00000000423	--	2.19858	3.17188	0.334194	0.67706	nochange
TCONS_00145594	1.31012	0	5.71503e-09	-5.87077	down	ENSSSCG00000024522	--	--	--	--	--	--
TCONS_00145594	1.31012	0	5.71503e-09	-5.87077	down	ENSSSCG00000021575	--	16.0012	24.1654	0.135199	0.743902	nochange
TCONS_00171483	1.444	0	3.95646e-09	-5.91017	down	ENSSSCG00000001630	MED20	2.17859	1.20897	0.616259	-0.688183	nochange
TCONS_00171483	1.444	0	3.95646e-09	-5.91017	down	ENSSSCG00000022234	TOMM6	56.7738	57.6641	0.953162	0.172941	nochange
TCONS_00171483	1.444	0	3.95646e-09	-5.91017	down	ENSSSCG00000027775	--	--	--	--	--	--
TCONS_00171483	1.444	0	3.95646e-09	-5.91017	down	ENSSSCG00000021152	--	--	--	--	--	--
TCONS_00171483	1.444	0	3.95646e-09	-5.91017	down	ENSSSCG00000026752	CCND3	6.79477	6.06806	0.972164	-0.0114536	nochange
TCONS_00171483	1.444	0	3.95646e-09	-5.91017	down	ENSSSCG00000001631	BYSL	5.64023	6.90293	0.8651	0.438648	nochange
TCONS_00171483	1.444	0	3.95646e-09	-5.91017	down	ENSSSCG00000001633	--	--	--	--	--	--
TCONS_00171483	1.444	0	3.95646e-09	-5.91017	down	ENSSSCG00000024226	--	--	--	--	--	--
TCONS_00009452	1.29438	0	2.30794e-09	-5.96733	down	ENSSSCG00000004138	HIVEP2	6.93638	8.90908	0.782204	0.512184	nochange
TCONS_00009452	1.29438	0	2.30794e-09	-5.96733	down	ENSSSCG00000004137	--	1.16304	2.00139	0.0606727	0.925504	nochange
TCONS_00144479	0.70316	0	4.2309e-10	-6.14298	down	ENSSSCG00000028516	LARP4	--	--	--	--	--
TCONS_00011590	1.40235	0	3.06501e-10	-6.17568	down	ENSSSCG00000024257	--	4.98037	3.86821	0.952061	-0.211881	nochange
TCONS_00011590	1.40235	0	3.06501e-10	-6.17568	down	ENSSSCG00000020904	--	--	--	--	--	--
TCONS_00030877	9.37038	0	5.68937e-11	-6.34339	down	ENSSSCG00000009276	XPO4	9.98139	5.22854	0.0843394	-0.779491	nochange
TCONS_00030877	9.37038	0	5.68937e-11	-6.34339	down	ENSSSCG00000009270	--	1.7358	1.94764	0.945198	0.308882	nochange
TCONS_00030877	9.37038	0	5.68937e-11	-6.34339	down	ENSSSCG00000025308	IL17D	11.1966	9.94104	0.977887	-0.0198515	nochange
TCONS_00046037	2.35984	0	5.68937e-11	-6.34339	down	ENSSSCG00000011783	EIF2B5	16.9127	15.1987	0.976312	-0.00245357	nochange
TCONS_00046037	2.35984	0	5.68937e-11	-6.34339	down	ENSSSCG00000011781	--	5.57887	5.50856	0.956215	0.130452	nochange
TCONS_00046037	2.35984	0	5.68937e-11	-6.34339	down	ENSSSCG00000011780	--	--	--	--	--	--
TCONS_00046037	2.35984	0	5.68937e-11	-6.34339	down	ENSSSCG00000024689	HTR3C	--	--	--	--	--
TCONS_00138366	2.46187	0	4.25191e-11	-6.37189	down	ENSSSCG00000028628	--	--	--	--	--	--
TCONS_00193212	1.25161	0	3.19121e-11	-6.39984	down	ENSSSCG00000028293	RCOR3	6.39237	5.48381	0.968546	-0.0691974	nochange
TCONS_00219104	2.18111	0	3.19121e-11	-6.39984	down	ENSSSCG00000012686	MOSPD1	10.6127	10.2754	0.969253	0.104742	nochange
TCONS_00193212	1.25161	0	3.19121e-11	-6.39984	down	ENSSSCG00000021747	--	--	--	--	--	--
TCONS_00219104	2.18111	0	3.19121e-11	-6.39984	down	ENSSSCG00000026763	--	--	--	--	--	--
TCONS_00219104	2.18111	0	3.19121e-11	-6.39984	down	ENSSSCG00000030908	FAM122C	0.469482	0.818057	0.836565	0.898062	nochange
TCONS_00219104	2.18111	0	3.19121e-11	-6.39984	down	ENSSSCG00000012685	FAM122B	0.693633	0.784771	0.949052	0.31857	nochange
TCONS_00214304	2.48116	0	1.20667e-11	-6.49361	down	ENSSSCG00000030602	ATP5J	5.76463	6.13666	0.944104	0.238036	nochange
TCONS_00011217	40.9917	0.330727	0	-6.57779	down	ENSSSCG00000004602	TEX9	181.657	26.1974	0	-2.6395	down
TCONS_00011217	40.9917	0.330727	0	-6.57779	down	ENSSSCG00000004601	MNS1	0.271055	0.729925	0.351298	1.46669	up
TCONS_00049507	0.681263	0	2.52898e-12	-6.64141	down	ENSSSCG00000021038	NRIP1	16.9752	8.53212	0.0313572	-0.839896	nochange
TCONS_00090183	1.89927	0	1.97209e-12	-6.66464	down	ENSSSCG00000017102	PAPD7	7.56392	6.69397	0.971998	-0.0244906	nochange
TCONS_00067400	2.22594	0	9.21485e-15	-7.1493	down	ENSSSCG00000030377	IL27	--	--	--	--	--
TCONS_00024736	11.3192	0	2.77556e-15	-7.25254	down	ENSSSCG00000030134	IGFN1	88.4949	158.946	0.000776269	0.995807	nochange
TCONS_00024736	11.3192	0	2.77556e-15	-7.25254	down	ENSSSCG00000024061	TNNI1	5080.49	752.447	0	-2.60346	down
TCONS_00024736	11.3192	0	2.77556e-15	-7.25254	down	ENSSSCG00000029359	PHLDA3	5.45961	4.11975	0.939272	-0.252686	nochange
TCONS_00024736	11.3192	0	2.77556e-15	-7.25254	down	ENSSSCG00000021624	LAD1	5.05901	3.24792	0.805132	-0.484344	nochange
TCONS_00024736	11.3192	0	2.77556e-15	-7.25254	down	ENSSSCG00000030694	PKP1	--	--	--	--	--
TCONS_00024736	11.3192	0	2.77556e-15	-7.25254	down	ENSSSCG00000023031	TNNT2	0.517469	4.10583	7.04299e-07	2.90628	up
TCONS_00174144	4.62407	0.0171321	0	-7.45303	down	ENSSSCG00000020903	NUDT4	40.8992	58.0457	0.459706	0.656519	nochange
TCONS_00174144	4.62407	0.0171321	0	-7.45303	down	ENSSSCG00000001528	RPS10	521.469	537.878	0.99696	0.196371	nochange
TCONS_00174144	4.62407	0.0171321	0	-7.45303	down	ENSSSCG00000023160	--	6.11032	4.89188	0.953415	-0.16579	nochange
TCONS_00174144	4.62407	0.0171321	0	-7.45303	down	ENSSSCG00000001526	HMGA1	1.64952	2.22442	0.841386	0.570746	nochange
TCONS_00018030	2.5902	0	0	-7.88219	down	ENSSSCG00000005089	SIX4	12.9177	6.33869	0.0172324	-0.874007	nochange
TCONS_00018030	2.5902	0	0	-7.88219	down	ENSSSCG00000005090	--	26.547	19.6269	0.939153	-0.282922	nochange
TCONS_00018030	2.5902	0	0	-7.88219	down	ENSSSCG00000005087	SIX1	102.206	39.401	7.35628e-06	-1.22285	down
TCONS_00008591	25.5967	0	0	-8.42827	down	ENSSSCG00000004602	TEX9	181.657	26.1974	0	-2.6395	down
TCONS_00008591	25.5967	0	0	-8.42827	down	ENSSSCG00000004601	MNS1	0.271055	0.729925	0.351298	1.46669	up
TCONS_00169065	2.09917	0	0	-8.54551	down	ENSSSCG00000002445	TRIP11	10.9243	6.42022	0.530294	-0.614493	nochange
TCONS_00169065	2.09917	0	0	-8.54551	down	ENSSSCG00000002447	--	21.7118	20.3602	0.982571	0.0588828	nochange
TCONS_00169065	2.09917	0	0	-8.54551	down	ENSSSCG00000002446	ATXN3	5.14188	4.98642	0.969935	0.107055	nochange
TCONS_00169065	2.09917	0	0	-8.54551	down	ENSSSCG00000002449	NDUFB1	685.114	663.045	0.993413	0.104415	nochange
TCONS_00169065	2.09917	0	0	-8.54551	down	ENSSSCG00000002448	--	--	--	--	--	--

## Sheet: fat
#ID	L-fat FPKM	D-fat FPKM	FDR	log2FC	regulated	Target_mRNA_ID	GeneNames	L-fat FPKM	D-fat FPKM	FDR	log2FC	regulated
TCONS_00085090	0	10.1349	0	7.76578	up	ENSSSCG00000022830	KANSL1L	--	--	--	--	--
TCONS_00085090	0	10.1349	0	7.76578	up	ENSSSCG00000016154	--	9.49416	7.40671	0.784623	-0.518668	nochange
TCONS_00085090	0	10.1349	0	7.76578	up	ENSSSCG00000016156	ACADL	103.751	107.872	0.991712	-0.1089	nochange
TCONS_00144478	0	43.8974	0	7.57937	up	ENSSSCG00000030600	--	8.93089	8.92696	0.940746	-0.164391	nochange
TCONS_00144478	0	43.8974	0	7.57937	up	ENSSSCG00000026061	FAM186A	--	--	--	--	--
TCONS_00027769	0	6.1834	0	7.38608	up	ENSSSCG00000010837	FAM177B	0	2.1733	1.33227e-15	5.97772	up
TCONS_00027769	0	6.1834	0	7.38608	up	ENSSSCG00000024503	--	--	--	--	--	--
TCONS_00181629	0	4.70625	1.11022e-16	7.22582	up	ENSSSCG00000025520	--	1.84653	2.05914	0.946318	-0.00774803	nochange
TCONS_00181629	0	4.70625	1.11022e-16	7.22582	up	ENSSSCG00000027340	--	0.0216441	6.04782	0	6.80864	up
TCONS_00181629	0	4.70625	1.11022e-16	7.22582	up	ENSSSCG00000008757	--	--	--	--	--	--
TCONS_00181629	0	4.70625	1.11022e-16	7.22582	up	ENSSSCG00000026917	--	--	--	--	--	--
TCONS_00181629	0	4.70625	1.11022e-16	7.22582	up	ENSSSCG00000029290	--	--	--	--	--	--
TCONS_00181629	0	4.70625	1.11022e-16	7.22582	up	ENSSSCG00000022498	--	--	--	--	--	--
TCONS_00197603	0	3.63503	2.9976e-15	6.9273	up	ENSSSCG00000014945	TAF1D	9.51522	18.9348	0.121304	0.82615	nochange
TCONS_00197603	0	3.63503	2.9976e-15	6.9273	up	ENSSSCG00000014947	--	--	--	--	--	--
TCONS_00185871	0	2.55654	2.0095e-14	6.76711	up	ENSSSCG00000023112	PDS5A	29.5474	31.6414	0.985585	-0.0663099	nochange
TCONS_00185871	0	2.55654	2.0095e-14	6.76711	up	ENSSSCG00000028932	--	5.3065	8.22968	0.850548	0.462073	nochange
TCONS_00185871	0	2.55654	2.0095e-14	6.76711	up	ENSSSCG00000021725	--	4.58105	5.1366	0.954643	8.00857e-16	nochange
TCONS_00029403	0	4.09763	2.27596e-14	6.75648	up	ENSSSCG00000009472	FBXL3	26.9927	36.0086	0.973968	0.250453	nochange
TCONS_00029403	0	4.09763	2.27596e-14	6.75648	up	ENSSSCG00000009469	--	--	--	--	--	--
TCONS_00029403	0	4.09763	2.27596e-14	6.75648	up	ENSSSCG00000009471	CLN5	22.4553	36.2291	0.832467	0.524441	nochange
TCONS_00029403	0	4.09763	2.27596e-14	6.75648	up	ENSSSCG00000009470	--	--	--	--	--	--
TCONS_00008286	0	1.78286	4.26326e-14	6.70214	up	ENSSSCG00000004289	KIAA1009	3.3879	5.03193	0.879673	0.404093	nochange
TCONS_00008286	0	1.78286	4.26326e-14	6.70214	up	ENSSSCG00000026943	MRAP2	--	--	--	--	--
TCONS_00098616	0	12.3036	8.16014e-14	6.64567	up	ENSSSCG00000027395	--	--	--	--	--	--
TCONS_00098616	0	12.3036	8.16014e-14	6.64567	up	ENSSSCG00000016742	MYO1G	2.0855	2.40354	0.945358	0.0390258	nochange
TCONS_00098616	0	12.3036	8.16014e-14	6.64567	up	ENSSSCG00000016738	H2AFV	60.6646	70.1202	0.983894	0.0438069	nochange
TCONS_00098616	0	12.3036	8.16014e-14	6.64567	up	ENSSSCG00000016741	--	--	--	--	--	--
TCONS_00130228	0	2.49546	3.51208e-12	6.31	up	ENSSSCG00000030377	IL27	--	--	--	--	--
TCONS_00130228	0	2.49546	3.51208e-12	6.31	up	ENSSSCG00000006205	MCMDC2	--	--	--	--	--
TCONS_00130228	0	2.49546	3.51208e-12	6.31	up	ENSSSCG00000006206	--	3.5831	5.38393	0.865722	0.420566	nochange
TCONS_00130228	0	2.49546	3.51208e-12	6.31	up	ENSSSCG00000006204	PPP1R42	--	--	--	--	--
TCONS_00109934	0	1.95255	1.10132e-11	6.20448	up	ENSSSCG00000025985	--	--	--	--	--	--
TCONS_00109934	0	1.95255	1.10132e-11	6.20448	up	ENSSSCG00000013148	GLYATL2	0	2.52846	6.21725e-15	5.90675	up
TCONS_00109934	0	1.95255	1.10132e-11	6.20448	up	ENSSSCG00000027783	GLYATL1	--	--	--	--	--
TCONS_00109934	0	1.95255	1.10132e-11	6.20448	up	ENSSSCG00000013145	DTX4	2.26582	3.45324	0.847414	0.44051	nochange
TCONS_00109934	0	1.95255	1.10132e-11	6.20448	up	ENSSSCG00000013144	MPEG1	4.39068	12.3303	5.13541e-05	1.32072	up
TCONS_00109934	0	1.95255	1.10132e-11	6.20448	up	ENSSSCG00000013147	FAM111B	5.48921	5.57771	0.949057	-0.1413	nochange
TCONS_00176209	0	3.21871	2.18017e-11	6.14053	up	ENSSSCG00000030377	IL27	--	--	--	--	--
TCONS_00176209	0	3.21871	2.18017e-11	6.14053	up	ENSSSCG00000001940	FOXA1	0.027567	18.3194	0	8.51925	up
TCONS_00021531	0	1.16696	1.61827e-10	5.94847	up	ENSSSCG00000005178	CNTLN	5.64584	6.28178	0.966865	-0.0111187	nochange
TCONS_00049144	0	1.30849	1.61827e-10	5.94847	up	ENSSSCG00000030467	PHC3	9.24269	7.61259	0.864094	-0.443993	nochange
TCONS_00049144	0	1.30849	1.61827e-10	5.94847	up	ENSSSCG00000027035	--	--	--	--	--	--
TCONS_00049144	0	1.30849	1.61827e-10	5.94847	up	ENSSSCG00000026357	GPR160	2.34635	1.79047	0.877769	-0.538341	nochange
TCONS_00155201	0	15.8018	2.38185e-10	5.91063	up	ENSSSCG00000021867	HPN	2.28185	0.689866	0.0116979	-1.79024	down
TCONS_00155201	0	15.8018	2.38185e-10	5.91063	up	ENSSSCG00000025499	FXYD5	4.56054	4.52338	0.938219	-0.175223	nochange
TCONS_00155201	0	15.8018	2.38185e-10	5.91063	up	ENSSSCG00000002879	GRAMD1A	9.73917	9.48933	0.954917	-0.202086	nochange
TCONS_00155201	0	15.8018	2.38185e-10	5.91063	up	ENSSSCG00000023267	SCN1B	1.80317	1.85275	0.944116	-0.123121	nochange
TCONS_00155201	0	15.8018	2.38185e-10	5.91063	up	ENSSSCG00000024666	FXYD3	--	--	--	--	--
TCONS_00155201	0	15.8018	2.38185e-10	5.91063	up	ENSSSCG00000025126	LGI4	20.6878	10.8718	0.00256599	-1.09043	down
TCONS_00167815	0	0.868242	4.31322e-10	5.85193	up	ENSSSCG00000029425	MRPS18B	34.3057	39.9349	0.973819	0.0539766	nochange
TCONS_00167815	0	0.868242	4.31322e-10	5.85193	up	ENSSSCG00000021130	FLJ22638	6.50084	6.04734	0.933056	-0.262857	nochange
TCONS_00167815	0	0.868242	4.31322e-10	5.85193	up	ENSSSCG00000025943	C6orf136	1.28752	1.58519	0.948713	0.130411	nochange
TCONS_00167815	0	0.868242	4.31322e-10	5.85193	up	ENSSSCG00000001346	ABCF1	11.6495	8.82517	0.699742	-0.564122	nochange
TCONS_00167815	0	0.868242	4.31322e-10	5.85193	up	ENSSSCG00000001372	GNL1	4.49961	4.56818	0.956337	-0.142814	nochange
TCONS_00167815	0	0.868242	4.31322e-10	5.85193	up	ENSSSCG00000001373	--	--	--	--	--	--
TCONS_00167815	0	0.868242	4.31322e-10	5.85193	up	ENSSSCG00000024604	ATAT1	0.881134	1.05386	0.949844	0.0900353	nochange
TCONS_00167815	0	0.868242	4.31322e-10	5.85193	up	ENSSSCG00000021714	PRR3	1.6125	2.16966	0.929914	0.257841	nochange
TCONS_00167815	0	0.868242	4.31322e-10	5.85193	up	ENSSSCG00000001376	DHX16	6.50819	8.11668	0.958156	0.153033	nochange
TCONS_00091051	0	1.99566	6.47109e-10	5.81143	up	ENSSSCG00000017102	PAPD7	5.81605	9.75821	0.669569	0.579543	nochange
TCONS_00217143	0	2.13109	2.29867e-09	5.68263	up	ENSSSCG00000028241	--	2.12648	5.82993	0.0026906	1.27524	up
TCONS_00019085	0	0.693852	2.29867e-09	5.68263	up	ENSSSCG00000004381	SCML4	1.37227	1.49855	0.957855	-0.0361687	nochange
TCONS_00019085	0	0.693852	2.29867e-09	5.68263	up	ENSSSCG00000004380	--	2.81733	4.79502	0.639195	0.598892	nochange
TCONS_00217143	0	2.13109	2.29867e-09	5.68263	up	ENSSSCG00000012364	--	1.5466	2.93736	0.455117	0.751391	nochange
TCONS_00074499	0	1.8388	2.86178e-09	5.66	up	ENSSSCG00000010665	KIAA1598	1.59743	4.80809	6.14466e-05	1.41477	up
TCONS_00074499	0	1.8388	2.86178e-09	5.66	up	ENSSSCG00000010664	ENO4	--	--	--	--	--
TCONS_00074499	0	1.8388	2.86178e-09	5.66	up	ENSSSCG00000010666	--	--	--	--	--	--
TCONS_00176328	0	0.722546	5.60253e-09	5.5899	up	ENSSSCG00000022453	--	--	--	--	--	--
TCONS_00134069	0	2.91562	1.80714e-08	5.46492	up	ENSSSCG00000006024	EBAG9	9.90521	9.20938	0.941257	-0.26945	nochange
TCONS_00134069	0	2.91562	1.80714e-08	5.46492	up	ENSSSCG00000006023	SYBU	7.03134	7.25567	0.957899	-0.119398	nochange
TCONS_00146486	0	1.12102	2.30306e-08	5.43856	up	ENSSSCG00000024563	CCDC41	3.26467	4.83846	0.874165	0.399984	nochange
TCONS_00146486	0	1.12102	2.30306e-08	5.43856	up	ENSSSCG00000030478	MRPL42	20.9385	19.8915	0.932377	-0.237594	nochange
TCONS_00210072	0	5.07979	2.94363e-08	5.41172	up	ENSSSCG00000023138	--	1.3095	13.0875	8.77076e-15	3.07954	up
TCONS_00037077	0	2.09092	3.77361e-08	5.38437	up	ENSSSCG00000017272	HELZ	9.22435	9.64722	0.982065	-0.100386	nochange
TCONS_00101309	0	0.174495	3.77361e-08	5.38437	up	ENSSSCG00000026458	--	--	--	--	--	--
TCONS_00101309	0	0.174495	3.77361e-08	5.38437	up	ENSSSCG00000024477	--	73.3894	84.1181	0.966208	0.0316213	nochange
TCONS_00101309	0	0.174495	3.77361e-08	5.38437	up	ENSSSCG00000021510	--	--	--	--	--	--
TCONS_00101309	0	0.174495	3.77361e-08	5.38437	up	ENSSSCG00000030377	IL27	--	--	--	--	--
TCONS_00186284	0	0.431485	3.77361e-08	5.38437	up	ENSSSCG00000009090	KIAA1109	12.3927	11.0672	0.97092	-0.328184	nochange
TCONS_00037077	0	2.09092	3.77361e-08	5.38437	up	ENSSSCG00000017273	PSMD12	27.8627	23.2313	0.9198	-0.427009	nochange
TCONS_00008559	0	0.73427	4.8524e-08	5.35649	up	ENSSSCG00000024131	--	5.79205	5.00732	0.903502	-0.374079	nochange
TCONS_00008559	0	0.73427	4.8524e-08	5.35649	up	ENSSSCG00000004590	--	9.37334	12.9006	0.939743	0.294974	nochange
TCONS_00008559	0	0.73427	4.8524e-08	5.35649	up	ENSSSCG00000023625	--	--	--	--	--	--
TCONS_00078772	0	1.68214	1.36998e-07	5.23926	up	ENSSSCG00000016175	MREG	1.20152	7.54449	4.59299e-13	2.45715	up
TCONS_00116026	0	1.7674	1.36998e-07	5.23926	up	ENSSSCG00000012981	RELA	12.0776	11.6884	0.953952	-0.211839	nochange
TCONS_00116026	0	1.7674	1.36998e-07	5.23926	up	ENSSSCG00000027479	--	--	--	--	--	--
TCONS_00116026	0	1.7674	1.36998e-07	5.23926	up	ENSSSCG00000027361	OVOL1	0	0.462511	0.0032879	3.94208	up
TCONS_00116026	0	1.7674	1.36998e-07	5.23926	up	ENSSSCG00000012977	--	--	--	--	--	--
TCONS_00116026	0	1.7674	1.36998e-07	5.23926	up	ENSSSCG00000012980	KAT5	5.39465	5.96968	0.961204	-0.0189409	nochange
TCONS_00116026	0	1.7674	1.36998e-07	5.23926	up	ENSSSCG00000012982	--	7.57348	7.42416	0.947351	-0.193056	nochange
TCONS_00116026	0	1.7674	1.36998e-07	5.23926	up	ENSSSCG00000012979	RNASEH2C	82.9268	96.7123	0.974908	0.0566381	nochange
TCONS_00116026	0	1.7674	1.36998e-07	5.23926	up	ENSSSCG00000012983	--	6.7132	7.50429	0.974097	-0.00441355	nochange
TCONS_00116026	0	1.7674	1.36998e-07	5.23926	up	ENSSSCG00000012978	AP5B1	4.61957	4.57362	0.947054	-0.178713	nochange
TCONS_00008936	0	0.747695	2.34955e-07	5.17686	up	ENSSSCG00000005124	IFT74	1.70128	1.98473	0.946811	0.0566282	nochange
TCONS_00008944	0	0.910832	2.34955e-07	5.17686	up	ENSSSCG00000005178	CNTLN	5.64584	6.28178	0.966865	-0.0111187	nochange
TCONS_00008936	0	0.747695	2.34955e-07	5.17686	up	ENSSSCG00000005126	PLAA	9.8231	11.7792	0.975389	0.0967279	nochange
TCONS_00021122	0	1.61617	4.08897e-07	5.11165	up	ENSSSCG00000004672	GATM	4.77136	9.83881	0.070781	0.876285	nochange
TCONS_00119764	0	0.915427	4.08897e-07	5.11165	up	ENSSSCG00000008202	CNNM4	2.27665	2.08223	0.917623	-0.290572	nochange
TCONS_00176446	0	0.320533	4.08897e-07	5.11165	up	ENSSSCG00000002445	TRIP11	12.4312	16.071	0.980107	0.205227	nochange
TCONS_00021122	0	1.61617	4.08897e-07	5.11165	up	ENSSSCG00000004670	C15orf48	1.24927	3.13772	0.398101	1.11632	up
TCONS_00021122	0	1.61617	4.08897e-07	5.11165	up	ENSSSCG00000004671	SPATA5L1	2.87058	4.81481	0.672725	0.578322	nochange
TCONS_00021122	0	1.61617	4.08897e-07	5.11165	up	ENSSSCG00000004668	SLC30A4	6.00724	5.08726	0.875424	-0.401189	nochange
TCONS_00119764	0	0.915427	4.08897e-07	5.11165	up	ENSSSCG00000008199	--	1.24548	1.54041	0.948891	0.136607	nochange
TCONS_00119764	0	0.915427	4.08897e-07	5.11165	up	ENSSSCG00000008201	CNNM3	5.70759	6.73957	0.965688	0.0744407	nochange
TCONS_00119764	0	0.915427	4.08897e-07	5.11165	up	ENSSSCG00000024746	--	1.0564	0.502519	0.315314	-1.18459	down
TCONS_00176446	0	0.320533	4.08897e-07	5.11165	up	ENSSSCG00000002446	ATXN3	14.3469	14.9746	0.978024	-0.103244	nochange
TCONS_00176446	0	0.320533	4.08897e-07	5.11165	up	ENSSSCG00000002447	--	16.987	18.7488	0.972984	-0.0227257	nochange
TCONS_00176446	0	0.320533	4.08897e-07	5.11165	up	ENSSSCG00000002448	--	--	--	--	--	--
TCONS_00176446	0	0.320533	4.08897e-07	5.11165	up	ENSSSCG00000002449	NDUFB1	96.4748	90.1695	0.941738	-0.26186	nochange
TCONS_00146333	0	3.82047	1.2984e-06	4.97164	up	ENSSSCG00000023758	--	1.41269	5.17445	0.0167183	1.6343	up
TCONS_00146333	0	3.82047	1.2984e-06	4.97164	up	ENSSSCG00000023711	ATXN7L3B	7.61469	8.1165	0.96411	-0.07285	nochange
TCONS_00146333	0	3.82047	1.2984e-06	4.97164	up	ENSSSCG00000017362	--	7.76493	10.0783	0.95744	0.210605	nochange
TCONS_00191555	0	0.440868	1.2984e-06	4.97164	up	ENSSSCG00000026959	NPAT	5.12319	5.60717	0.967955	-0.034819	nochange
TCONS_00191555	0	0.440868	1.2984e-06	4.97164	up	ENSSSCG00000026153	ACAT1	168.899	170.587	0.989492	-0.150743	nochange
TCONS_00060035	0	2.56148	1.75157e-06	4.93441	up	ENSSSCG00000011821	--	0	7.24778	0	8.1022	up
TCONS_00035395	0	0.709185	1.75157e-06	4.93441	up	ENSSSCG00000017181	CYGB	33.7647	25.0239	0.676904	-0.596515	nochange
TCONS_00035395	0	0.709185	1.75157e-06	4.93441	up	ENSSSCG00000017172	ST6GALNAC1	0	10.5486	0	8.35639	up
TCONS_00035395	0	0.709185	1.75157e-06	4.93441	up	ENSSSCG00000017176	AANAT	--	--	--	--	--
TCONS_00035395	0	0.709185	1.75157e-06	4.93441	up	ENSSSCG00000023362	RHBDF2	2.67626	4.92726	0.405843	0.711162	nochange
TCONS_00035395	0	0.709185	1.75157e-06	4.93441	up	ENSSSCG00000028604	PRCD	--	--	--	--	--
TCONS_00059531	0	0.617803	1.75157e-06	4.93441	up	ENSSSCG00000011542	THUMPD3	7.51614	9.21589	0.953527	0.12843	nochange
TCONS_00059531	0	0.617803	1.75157e-06	4.93441	up	ENSSSCG00000030273	--	5.21844	7.44847	0.914836	0.347133	nochange
TCONS_00060035	0	2.56148	1.75157e-06	4.93441	up	ENSSSCG00000025546	--	0	4.24704	7.52116e-05	4.36909	up
TCONS_00199247	0	0.508481	2.37347e-06	4.89619	up	ENSSSCG00000024485	RUNDC3B	3.39337	1.80732	0.00793385	-1.06818	down
TCONS_00199247	0	0.508481	2.37347e-06	4.89619	up	ENSSSCG00000026177	SLC25A40	20.13	17.138	0.911578	-0.39663	nochange
TCONS_00199247	0	0.508481	2.37347e-06	4.89619	up	ENSSSCG00000029174	CCDC126	4.4891	5.9605	0.930395	0.242154	nochange
TCONS_00029396	0	1.50549	4.41926e-06	4.81658	up	ENSSSCG00000025127	LMO7	0.9368	2.21651	0.116332	1.05738	up
TCONS_00143492	0	0.942724	4.41926e-06	4.81658	up	ENSSSCG00000024563	CCDC41	3.26467	4.83846	0.874165	0.399984	nochange
TCONS_00221919	0	0.301698	4.41926e-06	4.81658	up	ENSSSCG00000012676	MBNL3	1.85517	2.90828	0.811515	0.481435	nochange
TCONS_00221919	0	0.301698	4.41926e-06	4.81658	up	ENSSSCG00000011720	MBNL1	84.995	71.1849	0.969129	-0.420855	nochange
TCONS_00221919	0	0.301698	4.41926e-06	4.81658	up	ENSSSCG00000009505	MBNL2	24.3237	27.5384	0.978813	0.0139295	nochange
TCONS_00143492	0	0.942724	4.41926e-06	4.81658	up	ENSSSCG00000030478	MRPL42	20.9385	19.8915	0.932377	-0.237594	nochange
TCONS_00093806	0	3.05446	6.07414e-06	4.77506	up	ENSSSCG00000028378	--	9.6829	12.2828	0.941174	0.176755	nochange
TCONS_00204172	0	0.973007	6.07414e-06	4.77506	up	ENSSSCG00000029434	SLC10A5	--	--	--	--	--
TCONS_00093806	0	3.05446	6.07414e-06	4.77506	up	ENSSSCG00000007312	SCAND1	6.48298	5.27016	0.853462	-0.457996	nochange
TCONS_00115556	0	2.35334	6.07414e-06	4.77506	up	ENSSSCG00000014163	ANKRD32	2.25873	3.51904	0.825793	0.470816	nochange
TCONS_00204172	0	0.973007	6.07414e-06	4.77506	up	ENSSSCG00000024780	ZFAND1	5.42761	6.26643	0.960037	0.0420276	nochange
TCONS_00204172	0	0.973007	6.07414e-06	4.77506	up	ENSSSCG00000025733	IMPA1	5.90995	7.02351	0.961074	0.0836273	nochange
TCONS_00021402	0	0.348584	8.39095e-06	4.73231	up	ENSSSCG00000005022	NIN	17.9168	15.2326	0.954451	-0.399092	nochange
TCONS_00051092	0	0.68313	8.39095e-06	4.73231	up	ENSSSCG00000024904	SEC22A	4.52396	5.29376	0.955095	0.0612574	nochange
TCONS_00021402	0	0.348584	8.39095e-06	4.73231	up	ENSSSCG00000005021	SAV1	10.4547	10.2344	0.953973	-0.195287	nochange
TCONS_00021402	0	0.348584	8.39095e-06	4.73231	up	ENSSSCG00000005024	PYGL	32.9484	27.6973	0.963916	-0.415482	nochange
TCONS_00021402	0	0.348584	8.39095e-06	4.73231	up	ENSSSCG00000005023	ABHD12B	--	--	--	--	--
TCONS_00073746	0	0.778916	1.1652e-05	4.68826	up	ENSSSCG00000009720	DDX60	1.50255	2.84863	0.335574	0.75249	nochange
TCONS_00170275	0	0.887793	1.1652e-05	4.68826	up	ENSSSCG00000001554	SRPK1	6.81321	12.0983	0.490388	0.661851	nochange
TCONS_00172645	0	0.2737	1.1652e-05	4.68826	up	ENSSSCG00000002445	TRIP11	12.4312	16.071	0.980107	0.205227	nochange
TCONS_00073746	0	0.778916	1.1652e-05	4.68826	up	ENSSSCG00000009721	MYPN	--	--	--	--	--
TCONS_00170275	0	0.887793	1.1652e-05	4.68826	up	ENSSSCG00000001552	CLPS	--	--	--	--	--
TCONS_00170275	0	0.887793	1.1652e-05	4.68826	up	ENSSSCG00000022412	--	--	--	--	--	--
TCONS_00170275	0	0.887793	1.1652e-05	4.68826	up	ENSSSCG00000001553	LHFPL5	--	--	--	--	--
TCONS_00170275	0	0.887793	1.1652e-05	4.68826	up	ENSSSCG00000001551	CLPSL2	22.8328	8.01741	3.14903e-05	-1.64978	down
TCONS_00170275	0	0.887793	1.1652e-05	4.68826	up	ENSSSCG00000001550	ARMC12	--	--	--	--	--
TCONS_00172645	0	0.2737	1.1652e-05	4.68826	up	ENSSSCG00000002446	ATXN3	14.3469	14.9746	0.978024	-0.103244	nochange
TCONS_00172645	0	0.2737	1.1652e-05	4.68826	up	ENSSSCG00000002447	--	16.987	18.7488	0.972984	-0.0227257	nochange
TCONS_00172645	0	0.2737	1.1652e-05	4.68826	up	ENSSSCG00000002449	NDUFB1	96.4748	90.1695	0.941738	-0.26186	nochange
TCONS_00172645	0	0.2737	1.1652e-05	4.68826	up	ENSSSCG00000002448	--	--	--	--	--	--
TCONS_00040438	0	1.55766	1.62677e-05	4.64282	up	ENSSSCG00000023139	METTL23	11.9189	14.5056	0.947905	0.117436	nochange
TCONS_00040438	0	1.55766	1.62677e-05	4.64282	up	ENSSSCG00000017177	ST6GALNAC2	12.6572	12.927	0.966763	-0.134417	nochange
TCONS_00040438	0	1.55766	1.62677e-05	4.64282	up	ENSSSCG00000022373	JMJD6	3.77468	3.13746	0.854668	-0.429349	nochange
TCONS_00040438	0	1.55766	1.62677e-05	4.64282	up	ENSSSCG00000017172	ST6GALNAC1	0	10.5486	0	8.35639	up
TCONS_00040438	0	1.55766	1.62677e-05	4.64282	up	ENSSSCG00000023148	--	38.9648	47.9339	0.98576	0.13367	nochange
TCONS_00040438	0	1.55766	1.62677e-05	4.64282	up	ENSSSCG00000029343	MFSD11	14.2013	15.4638	0.978733	-0.0422057	nochange
TCONS_00019038	0.0135591	0.699952	2.33821e-07	4.62322	up	ENSSSCG00000030377	IL27	--	--	--	--	--
TCONS_00019038	0.0135591	0.699952	2.33821e-07	4.62322	up	ENSSSCG00000004307	AKIRIN2	15.1002	12.5043	0.885237	-0.436545	nochange
TCONS_00008946	0	0.759632	2.28385e-05	4.5959	up	ENSSSCG00000005178	CNTLN	5.64584	6.28178	0.966865	-0.0111187	nochange
TCONS_00119606	0	1.68846	2.28385e-05	4.5959	up	ENSSSCG00000008096	ZC3H6	6.35598	8.25389	0.958754	0.21138	nochange
TCONS_00119606	0	1.68846	2.28385e-05	4.5959	up	ENSSSCG00000008099	ZC3H8	10.0095	7.94363	0.795301	-0.495588	nochange
TCONS_00119606	0	1.68846	2.28385e-05	4.5959	up	ENSSSCG00000008101	--	--	--	--	--	--
TCONS_00004652	0	2.21101	3.22483e-05	4.5474	up	ENSSSCG00000004602	TEX9	4.47044	9.95899	0.055131	0.98177	nochange
TCONS_00221155	0	1.50965	3.22483e-05	4.5474	up	ENSSSCG00000012353	--	--	--	--	--	--
TCONS_00037026	0	3.55341	4.58068e-05	4.49722	up	ENSSSCG00000017205	SAP30BP	10.1929	14.3374	0.923695	0.326122	nochange
TCONS_00199450	0	0.210594	4.58068e-05	4.49722	up	ENSSSCG00000025261	RUNX3	0.484522	0.135216	0.619091	-1.70847	down
TCONS_00037026	0	3.55341	4.58068e-05	4.49722	up	ENSSSCG00000017202	H3F3A	70.1469	159.935	0.0114994	1.02358	up
TCONS_00037026	0	3.55341	4.58068e-05	4.49722	up	ENSSSCG00000017203	GALK1	22.5333	35.8917	0.803041	0.505299	nochange
TCONS_00037026	0	3.55341	4.58068e-05	4.49722	up	ENSSSCG00000017204	ITGB4	4.88153	6.23002	0.957826	0.18629	nochange
TCONS_00037026	0	3.55341	4.58068e-05	4.49722	up	ENSSSCG00000023978	RECQL5	6.43406	4.70789	0.620927	-0.611957	nochange
TCONS_00037026	0	3.55341	4.58068e-05	4.49722	up	ENSSSCG00000021627	SMIM5	0.0953619	1.29738	0.00351763	2.97913	up
TCONS_00074124	0	1.92365	4.58068e-05	4.49722	up	ENSSSCG00000010214	CDC2	2.17655	9.6112	4.77834e-07	1.94574	up
TCONS_00074124	0	1.92365	4.58068e-05	4.49722	up	ENSSSCG00000010213	PSMA5	--	--	--	--	--
TCONS_00194003	0	0.821994	4.58068e-05	4.49722	up	ENSSSCG00000015496	CENPL	0.752792	1.09418	0.923146	0.363425	nochange
TCONS_00194003	0	0.821994	4.58068e-05	4.49722	up	ENSSSCG00000015493	SERPINC1	1.78529	0.711749	0.0240735	-1.44247	down
TCONS_00194003	0	0.821994	4.58068e-05	4.49722	up	ENSSSCG00000015492	DARS2	5.86048	4.41355	0.682327	-0.571518	nochange
TCONS_00194003	0	0.821994	4.58068e-05	4.49722	up	ENSSSCG00000015494	ZBTB37	4.41653	5.48748	0.975537	0.147924	nochange
TCONS_00203637	0.0474278	2.17117	1.01339e-06	4.45413	up	ENSSSCG00000026005	SAMD13	0.413003	8.60109	0	4.05684	up
TCONS_00203637	0.0474278	2.17117	1.01339e-06	4.45413	up	ENSSSCG00000026532	DNASE2B	--	--	--	--	--
TCONS_00203637	0.0474278	2.17117	1.01339e-06	4.45413	up	ENSSSCG00000022206	--	0.494572	0.850309	0.931512	0.575439	nochange
TCONS_00128039	0	0.579012	6.54679e-05	4.44522	up	ENSSSCG00000008175	CHST10	12.8486	19.8606	0.860176	0.462303	nochange
TCONS_00135518	0	1.32621	9.41669e-05	4.39129	up	ENSSSCG00000006303	--	12.9638	11.5278	0.943118	-0.334046	nochange
TCONS_00135518	0	1.32621	9.41669e-05	4.39129	up	ENSSSCG00000020979	--	20.6044	22.5759	0.949071	-0.0330253	nochange
TCONS_00135518	0	1.32621	9.41669e-05	4.39129	up	ENSSSCG00000006302	GPR161	1.57812	1.75224	0.95053	-0.014038	nochange
TCONS_00135518	0	1.32621	9.41669e-05	4.39129	up	ENSSSCG00000026219	DCAF6	19.2582	23.6423	0.945267	0.12978	nochange
TCONS_00148837	0	5.24973	9.41669e-05	4.39129	up	ENSSSCG00000000296	--	--	--	--	--	--
TCONS_00148837	0	5.24973	9.41669e-05	4.39129	up	ENSSSCG00000000295	--	4.48124	6.8214	0.859429	0.436347	nochange
TCONS_00148837	0	5.24973	9.41669e-05	4.39129	up	ENSSSCG00000000298	--	--	--	--	--	--
TCONS_00148837	0	5.24973	9.41669e-05	4.39129	up	ENSSSCG00000027828	--	5.21853	7.59833	0.892616	0.372505	nochange
TCONS_00148837	0	5.24973	9.41669e-05	4.39129	up	ENSSSCG00000026482	--	2.22615	2.44065	0.949215	-0.0314859	nochange
TCONS_00148837	0	5.24973	9.41669e-05	4.39129	up	ENSSSCG00000000297	--	2.94683	2.18218	0.68767	-0.59322	nochange
TCONS_00211394	0	1.67564	9.41669e-05	4.39129	up	ENSSSCG00000028124	SNRPN	20.058	15.3361	0.734245	-0.551168	nochange
TCONS_00059446	0	0.497633	0.000136345	4.33525	up	ENSSSCG00000011516	EIF4E3	8.31597	11.7872	0.933758	0.33751	nochange
TCONS_00190378	0	5.2888	0.000136345	4.33525	up	ENSSSCG00000015587	--	15.7993	22.2051	0.914127	0.324416	nochange
TCONS_00059446	0	0.497633	0.000136345	4.33525	up	ENSSSCG00000026200	PROK2	--	--	--	--	--
TCONS_00190378	0	5.2888	0.000136345	4.33525	up	ENSSSCG00000015588	ANGEL2	6.10282	6.29296	0.967479	-0.120621	nochange
TCONS_00052190	0	0.389009	0.000198772	4.27696	up	ENSSSCG00000025053	RYBP	2.51361	4.26274	0.657312	0.593276	nochange
TCONS_00074081	0	1.04529	0.000198772	4.27696	up	ENSSSCG00000010170	--	4.66417	3.73713	0.814797	-0.481151	nochange
TCONS_00121870	0	0.429232	0.000198772	4.27696	up	ENSSSCG00000021546	GCFC2	2.6991	2.8754	0.948929	-0.0732933	nochange
TCONS_00134306	0	0.619815	0.000198772	4.27696	up	ENSSSCG00000006280	--	4.21778	5.64263	0.930578	0.253271	nochange
TCONS_00134306	0	0.619815	0.000198772	4.27696	up	ENSSSCG00000023768	--	--	--	--	--	--
TCONS_00176215	0	0.975134	0.000198772	4.27696	up	ENSSSCG00000001947	BRMS1L	5.99838	6.51481	0.955092	-0.0457452	nochange
TCONS_00067855	0	0.548801	0.000198772	4.27696	up	ENSSSCG00000009966	MN1	2.16367	2.5057	0.952679	0.0463114	nochange
TCONS_00087336	0	1.49532	0.000198772	4.27696	up	ENSSSCG00000016845	NUP155	8.58784	12.2098	0.932618	0.341917	nochange
TCONS_00121870	0	0.429232	0.000198772	4.27696	up	ENSSSCG00000021007	MRPL19	3.90993	5.60076	0.907995	0.352065	nochange
TCONS_00124085	0	1.86276	0.000198772	4.27696	up	ENSSSCG00000020813	--	3.69161	5.20818	0.906562	0.329097	nochange
TCONS_00124085	0	1.86276	0.000198772	4.27696	up	ENSSSCG00000007541	PDGFA	13.0704	10.8768	0.869275	-0.428943	nochange
TCONS_00176215	0	0.975134	0.000198772	4.27696	up	ENSSSCG00000024885	--	16.2144	15.7833	0.943062	-0.203016	nochange
TCONS_00198854	0	0.797229	0.000198772	4.27696	up	ENSSSCG00000024497	HTR3A	--	--	--	--	--
TCONS_00198854	0	0.797229	0.000198772	4.27696	up	ENSSSCG00000030095	ZBTB16	--	--	--	--	--
TCONS_00094184	0.725548	13.1553	1.8664e-12	4.22436	up	ENSSSCG00000007205	TBC1D20	107.258	100.646	0.98596	-0.256858	nochange
TCONS_00094184	0.725548	13.1553	1.8664e-12	4.22436	up	ENSSSCG00000021920	SOX12	1.46852	1.26563	0.957006	-0.350548	nochange
TCONS_00094184	0.725548	13.1553	1.8664e-12	4.22436	up	ENSSSCG00000007210	NRSN2	--	--	--	--	--
TCONS_00094184	0.725548	13.1553	1.8664e-12	4.22436	up	ENSSSCG00000007206	RBCK1	17.5135	24.545	0.92729	0.32094	nochange
TCONS_00094184	0.725548	13.1553	1.8664e-12	4.22436	up	ENSSSCG00000007211	ZCCHC3	1.88857	4.19098	0.082218	0.974362	nochange
TCONS_00019039	0	0.325666	0.000291849	4.21621	up	ENSSSCG00000030377	IL27	--	--	--	--	--
TCONS_00033532	0	0.594982	0.000291849	4.21621	up	ENSSSCG00000009276	XPO4	6.7863	8.11829	0.969435	0.0932268	nochange
TCONS_00121583	0	0.372262	0.000291849	4.21621	up	ENSSSCG00000029180	--	2.97511	1.72025	0.0646566	-0.947887	nochange
TCONS_00198937	0	0.667628	0.000291849	4.21621	up	ENSSSCG00000028237	POU2F3	0.0542747	4.11797	0	5.40014	up
TCONS_00203938	0	0.922419	0.000291849	4.21621	up	ENSSSCG00000029409	--	3.93269	4.25634	0.94641	-0.050495	nochange
TCONS_00004850	0	0.943822	0.000291849	4.21621	up	ENSSSCG00000004748	NDUFAF1	18.7165	14.2836	0.714321	-0.55253	nochange
TCONS_00004850	0	0.943822	0.000291849	4.21621	up	ENSSSCG00000004747	RTF1	6.36137	6.52236	0.961076	-0.128706	nochange
TCONS_00004850	0	0.943822	0.000291849	4.21621	up	ENSSSCG00000004746	ITPKA	--	--	--	--	--
TCONS_00004850	0	0.943822	0.000291849	4.21621	up	ENSSSCG00000024401	--	--	--	--	--	--
TCONS_00019039	0	0.325666	0.000291849	4.21621	up	ENSSSCG00000004307	AKIRIN2	15.1002	12.5043	0.885237	-0.436545	nochange
TCONS_00033532	0	0.594982	0.000291849	4.21621	up	ENSSSCG00000029465	--	2.66025	3.42646	0.935879	0.198267	nochange
TCONS_00033532	0	0.594982	0.000291849	4.21621	up	ENSSSCG00000025308	IL17D	10.0866	14.7781	0.910582	0.385119	nochange
TCONS_00041206	0	0.68631	0.000291849	4.21621	up	ENSSSCG00000017502	PGAP3	3.38868	3.15709	0.924058	-0.265072	nochange
TCONS_00041206	0	0.68631	0.000291849	4.21621	up	ENSSSCG00000017501	PNMT	--	--	--	--	--
TCONS_00041206	0	0.68631	0.000291849	4.21621	up	ENSSSCG00000017504	CDK12	10.7803	11.4702	0.983698	-0.0755754	nochange
TCONS_00121583	0	0.372262	0.000291849	4.21621	up	ENSSSCG00000007737	TPST1	13.184	24.5937	0.303005	0.732595	nochange
TCONS_00121583	0	0.372262	0.000291849	4.21621	up	ENSSSCG00000007735	--	4.456	4.93547	0.957005	-0.0176123	nochange
TCONS_00194440	0	0.49977	0.000291849	4.21621	up	ENSSSCG00000014947	--	--	--	--	--	--
TCONS_00194440	0	0.49977	0.000291849	4.21621	up	ENSSSCG00000014945	TAF1D	9.51522	18.9348	0.121304	0.82615	nochange
TCONS_00021080	0	0.308394	0.00043168	4.15278	up	ENSSSCG00000024131	--	5.79205	5.00732	0.903502	-0.374079	nochange
TCONS_00116834	0	1.05917	0.00043168	4.15278	up	ENSSSCG00000014405	--	0	1.51083	3.42179e-06	4.6555	up
TCONS_00168525	0	0.544063	0.00043168	4.15278	up	ENSSSCG00000001965	--	0.859853	1.01555	0.947453	0.0743237	nochange
TCONS_00189810	0	0.457582	0.00043168	4.15278	up	ENSSSCG00000025298	--	2.08974	2.37782	0.958288	0.0210843	nochange
TCONS_00189810	0	0.457582	0.00043168	4.15278	up	ENSSSCG00000015372	--	--	--	--	--	--
TCONS_00019018	0	2.55117	0.00043168	4.15278	up	ENSSSCG00000004284	KHDC3L	--	--	--	--	--
TCONS_00019018	0	2.55117	0.00043168	4.15278	up	ENSSSCG00000004285	OOEP	--	--	--	--	--
TCONS_00019018	0	2.55117	0.00043168	4.15278	up	ENSSSCG00000022994	CYB5R4	3.27072	3.86658	0.945704	0.0746525	nochange
TCONS_00019018	0	2.55117	0.00043168	4.15278	up	ENSSSCG00000004283	DPPA5	--	--	--	--	--
TCONS_00021080	0	0.308394	0.00043168	4.15278	up	ENSSSCG00000004594	ADAM10	25.2611	22.24	0.909489	-0.347611	nochange
TCONS_00021080	0	0.308394	0.00043168	4.15278	up	ENSSSCG00000023625	--	--	--	--	--	--
TCONS_00021080	0	0.308394	0.00043168	4.15278	up	ENSSSCG00000004590	--	9.37334	12.9006	0.939743	0.294974	nochange
TCONS_00116834	0	1.05917	0.00043168	4.15278	up	ENSSSCG00000021785	--	--	--	--	--	--
TCONS_00116834	0	1.05917	0.00043168	4.15278	up	ENSSSCG00000024112	--	--	--	--	--	--
TCONS_00116834	0	1.05917	0.00043168	4.15278	up	ENSSSCG00000014406	PRELID2	2.64536	3.50379	0.933412	0.2389	nochange
TCONS_00168525	0	0.544063	0.00043168	4.15278	up	ENSSSCG00000024517	--	--	--	--	--	--
TCONS_00189810	0	0.457582	0.00043168	4.15278	up	ENSSSCG00000015373	TMEM196	--	--	--	--	--
TCONS_00189810	0	0.457582	0.00043168	4.15278	up	ENSSSCG00000015372	--	--	--	--	--	--
TCONS_00059689	0	0.53706	0.000643402	4.08644	up	ENSSSCG00000026746	CEP70	4.97135	4.97139	0.945433	-0.16417	nochange
TCONS_00129588	0	0.660907	0.000643402	4.08644	up	ENSSSCG00000008613	GEN1	0.506699	1.41405	0.100208	1.27267	up
TCONS_00030683	0	0.74649	0.000643402	4.08644	up	ENSSSCG00000024103	ADPRHL1	0.249659	1.30637	2.83765e-07	2.17009	up
TCONS_00030683	0	0.74649	0.000643402	4.08644	up	ENSSSCG00000009561	ATP4B	--	--	--	--	--
TCONS_00030683	0	0.74649	0.000643402	4.08644	up	ENSSSCG00000009560	--	7.45761	9.95952	0.936725	0.251167	nochange
TCONS_00030683	0	0.74649	0.000643402	4.08644	up	ENSSSCG00000009562	GRK1	--	--	--	--	--
TCONS_00030683	0	0.74649	0.000643402	4.08644	up	ENSSSCG00000009563	TMCO3	11.3522	13.6008	0.969147	0.0953983	nochange
TCONS_00049294	0	1.21582	0.000643402	4.08644	up	ENSSSCG00000026362	HES1	17.7047	19.5937	0.964434	-0.0188196	nochange
TCONS_00059689	0	0.53706	0.000643402	4.08644	up	ENSSSCG00000011658	--	5.47421	6.21992	0.960578	0.0190347	nochange
TCONS_00059689	0	0.53706	0.000643402	4.08644	up	ENSSSCG00000027164	--	6.07748	4.10869	0.31127	-0.727592	nochange
TCONS_00059689	0	0.53706	0.000643402	4.08644	up	ENSSSCG00000026979	ESYT3	0.459803	2.72676	2.06948e-08	2.34459	up
TCONS_00059689	0	0.53706	0.000643402	4.08644	up	ENSSSCG00000023814	FAIM	1.78343	1.6442	0.923444	-0.277891	nochange
TCONS_00129588	0	0.660907	0.000643402	4.08644	up	ENSSSCG00000008614	SMC6	9.46638	15.1492	0.825122	0.512535	nochange
TCONS_00129588	0	0.660907	0.000643402	4.08644	up	ENSSSCG00000023060	--	--	--	--	--	--
TCONS_00129588	0	0.660907	0.000643402	4.08644	up	ENSSSCG00000026538	MSGN1	--	--	--	--	--
TCONS_00096200	0	0.475352	0.000966586	4.01691	up	ENSSSCG00000007485	BCAS1	0.267753	1.37769	0.000523413	2.0889	up
TCONS_00020373	0	0.554394	0.000966586	4.01691	up	ENSSSCG00000005678	NTMT1	15.7759	11.7927	0.659084	-0.58266	nochange
TCONS_00020373	0	0.554394	0.000966586	4.01691	up	ENSSSCG00000005679	ASB6	9.58588	6.78711	0.494351	-0.660182	nochange
TCONS_00096200	0	0.475352	0.000966586	4.01691	up	ENSSSCG00000007486	CYP24A1	--	--	--	--	--
TCONS_00128985	0	2.60455	0.000966586	4.01691	up	ENSSSCG00000021065	--	3.49768	4.05157	0.947715	0.0465193	nochange
TCONS_00128985	0	2.60455	0.000966586	4.01691	up	ENSSSCG00000007957	C16orf90	--	--	--	--	--
TCONS_00128985	0	2.60455	0.000966586	4.01691	up	ENSSSCG00000029285	ZNF75A	2.04511	2.78232	0.923996	0.274575	nochange
TCONS_00128985	0	2.60455	0.000966586	4.01691	up	ENSSSCG00000007958	ZNF174	5.48614	6.84902	0.95396	0.154388	nochange
TCONS_00128985	0	2.60455	0.000966586	4.01691	up	ENSSSCG00000007959	OR2C1	--	--	--	--	--
TCONS_00197881	0	0.998832	0.000966586	4.01691	up	ENSSSCG00000015242	--	4.07609	3.71058	0.915289	-0.297876	nochange
TCONS_00197881	0	0.998832	0.000966586	4.01691	up	ENSSSCG00000015241	TMEM45B	--	--	--	--	--
TCONS_00197881	0	0.998832	0.000966586	4.01691	up	ENSSSCG00000021545	--	5.49258	4.6474	0.917153	-0.394244	nochange
TCONS_00213889	0	0.577512	0.000966586	4.01691	up	ENSSSCG00000009389	TRIM13	10.1533	10.9755	0.955184	-0.0525329	nochange
TCONS_00213889	0	0.577512	0.000966586	4.01691	up	ENSSSCG00000009388	KCNRG	1.79587	1.08428	0.850767	-0.838113	nochange
TCONS_00021406	0	1.01677	0.00146404	3.94385	up	ENSSSCG00000027537	--	8.80908	5.72043	0.303477	-0.781425	nochange
TCONS_00049377	0	0.395854	0.00146404	3.94385	up	ENSSSCG00000011915	GRAMD1C	--	--	--	--	--
TCONS_00149709	0	0.769605	0.00146404	3.94385	up	ENSSSCG00000020774	--	2.48359	1.51949	0.547906	-0.851765	nochange
TCONS_00149709	0	0.769605	0.00146404	3.94385	up	ENSSSCG00000029966	--	6.70558	4.17341	0.103316	-0.846137	nochange
TCONS_00149709	0	0.769605	0.00146404	3.94385	up	ENSSSCG00000011533	--	7.4033	10.4444	0.907748	0.32935	nochange
TCONS_00021406	0	1.01677	0.00146404	3.94385	up	ENSSSCG00000029720	--	--	--	--	--	--
TCONS_00021406	0	1.01677	0.00146404	3.94385	up	ENSSSCG00000005038	PSMC6	70.3107	93.9144	0.975092	0.252298	nochange
TCONS_00021406	0	1.01677	0.00146404	3.94385	up	ENSSSCG00000021862	PTGER2	--	--	--	--	--
TCONS_00021406	0	1.01677	0.00146404	3.94385	up	ENSSSCG00000025601	--	--	--	--	--	--
TCONS_00030877	0	2.84866	0.00146404	3.94385	up	ENSSSCG00000009276	XPO4	6.7863	8.11829	0.969435	0.0932268	nochange
TCONS_00030877	0	2.84866	0.00146404	3.94385	up	ENSSSCG00000009270	--	4.77405	7.00314	0.884007	0.384099	nochange
TCONS_00030877	0	2.84866	0.00146404	3.94385	up	ENSSSCG00000025308	IL17D	10.0866	14.7781	0.910582	0.385119	nochange
TCONS_00035040	0	0.995266	0.00146404	3.94385	up	ENSSSCG00000017807	GLOD4	13.2896	13.7739	0.974792	-0.113334	nochange
TCONS_00035040	0	0.995266	0.00146404	3.94385	up	ENSSSCG00000017808	--	--	--	--	--	--
TCONS_00035040	0	0.995266	0.00146404	3.94385	up	ENSSSCG00000017811	--	--	--	--	--	--
TCONS_00035040	0	0.995266	0.00146404	3.94385	up	ENSSSCG00000028720	NXN	3.86051	4.43586	0.956246	0.035114	nochange
TCONS_00035040	0	0.995266	0.00146404	3.94385	up	ENSSSCG00000017806	RNMTL1	4.05746	4.585	0.952459	0.0111386	nochange
TCONS_00035040	0	0.995266	0.00146404	3.94385	up	ENSSSCG00000017810	CT120	9.84111	7.88118	0.807717	-0.483382	nochange
TCONS_00049377	0	0.395854	0.00146404	3.94385	up	ENSSSCG00000011913	--	2.85662	3.87529	0.921753	0.27203	nochange
TCONS_00049377	0	0.395854	0.00146404	3.94385	up	ENSSSCG00000011914	ZDHHC23	0.798243	2.26043	0.00158766	1.32095	up
TCONS_00049377	0	0.395854	0.00146404	3.94385	up	ENSSSCG00000028589	--	1.72488	1.64102	0.946375	-0.227782	nochange
TCONS_00128346	0	0.456358	0.00146404	3.94385	up	ENSSSCG00000030197	--	14.0059	14.4422	0.970872	-0.120673	nochange
TCONS_00128346	0	0.456358	0.00146404	3.94385	up	ENSSSCG00000022089	GPR115	--	--	--	--	--
TCONS_00128346	0	0.456358	0.00146404	3.94385	up	ENSSSCG00000023591	GPR111	5.17062	2.64979	0.0028389	-1.12417	down
TCONS_00149709	0	0.769605	0.00146404	3.94385	up	ENSSSCG00000025531	SSPN	29.1253	30.6433	0.98537	-0.0917807	nochange
TCONS_00168494	0	1.21398	0.00146404	3.94385	up	ENSSSCG00000001939	TTC6	--	--	--	--	--
TCONS_00168494	0	1.21398	0.00146404	3.94385	up	ENSSSCG00000001940	FOXA1	0.027567	18.3194	0	8.51925	up
TCONS_00198224	0	0.764003	0.00146404	3.94385	up	ENSSSCG00000025976	--	0.262999	0.389915	0.958345	0.369803	nochange
TCONS_00192052	0.106688	2.39005	7.38776e-06	3.90616	up	ENSSSCG00000015446	PNPLA8	14.8227	17.8713	0.963703	0.104411	nochange
TCONS_00192052	0.106688	2.39005	7.38776e-06	3.90616	up	ENSSSCG00000025643	--	5.21637	8.47704	0.768368	0.530929	nochange
TCONS_00192052	0.106688	2.39005	7.38776e-06	3.90616	up	ENSSSCG00000015448	NME8	--	--	--	--	--
TCONS_00192052	0.106688	2.39005	7.38776e-06	3.90616	up	ENSSSCG00000015447	--	--	--	--	--	--
TCONS_00198936	0.0339124	1.02396	9.14327e-05	3.87292	up	ENSSSCG00000028237	POU2F3	0.0542747	4.11797	0	5.40014	up
TCONS_00021765	0	0.963877	0.0022363	3.86689	up	ENSSSCG00000005459	KIAA0368	18.0244	23.4677	0.98208	0.215479	nochange
TCONS_00066857	0	0.240699	0.0022363	3.86689	up	ENSSSCG00000030507	SMNDC1	8.88525	9.67303	0.97406	-0.0425083	nochange
TCONS_00101862	0	0.720348	0.0022363	3.86689	up	ENSSSCG00000016618	CPED1	42.1542	48.2329	0.991413	0.0291975	nochange
TCONS_00111138	0	0.969679	0.0022363	3.86689	up	ENSSSCG00000012862	OSBPL5	11.4799	12.3104	0.97024	-0.0642415	nochange
TCONS_00133060	0	0.891219	0.0022363	3.86689	up	ENSSSCG00000006903	RPAP2	11.5223	12.6424	0.970345	-0.03122	nochange
TCONS_00170667	0	1.20778	0.0022363	3.86689	up	ENSSSCG00000002443	TC2N	0.172585	9.52735	0	5.48336	up
TCONS_00021765	0	0.963877	0.0022363	3.86689	up	ENSSSCG00000005458	OR2K2	--	--	--	--	--
TCONS_00066857	0	0.240699	0.0022363	3.86689	up	ENSSSCG00000022128	MXI1	--	--	--	--	--
TCONS_00101862	0	0.720348	0.0022363	3.86689	up	ENSSSCG00000016619	ING3	2.51894	2.66591	0.949158	-0.0827317	nochange
TCONS_00111138	0	0.969679	0.0022363	3.86689	up	ENSSSCG00000012861	--	2.10209	3.29983	0.931055	0.461271	nochange
TCONS_00111138	0	0.969679	0.0022363	3.86689	up	ENSSSCG00000026674	--	--	--	--	--	--
TCONS_00111138	0	0.969679	0.0022363	3.86689	up	ENSSSCG00000012855	SLC22A18	--	--	--	--	--
TCONS_00111138	0	0.969679	0.0022363	3.86689	up	ENSSSCG00000012857	CARS	5.99308	8.53777	0.92562	0.34467	nochange
TCONS_00133060	0	0.891219	0.0022363	3.86689	up	ENSSSCG00000006904	GLMN	3.93728	6.05191	0.837139	0.452559	nochange
TCONS_00133060	0	0.891219	0.0022363	3.86689	up	ENSSSCG00000006902	GFI1	0.912058	0.53027	0.900562	-0.864046	nochange
TCONS_00149820	0	2.23733	0.0022363	3.86689	up	ENSSSCG00000000655	KLRF1	--	--	--	--	--
TCONS_00149820	0	2.23733	0.0022363	3.86689	up	ENSSSCG00000000656	CLEC2B	4.17163	2.63761	0.236772	-0.819409	nochange
TCONS_00149820	0	2.23733	0.0022363	3.86689	up	ENSSSCG00000000650	CLEC1B	--	--	--	--	--
TCONS_00149820	0	2.23733	0.0022363	3.86689	up	ENSSSCG00000026217	--	--	--	--	--	--
TCONS_00211334	0	1.04096	0.0022363	3.86689	up	ENSSSCG00000023868	C3AR1	--	--	--	--	--
TCONS_00211334	0	1.04096	0.0022363	3.86689	up	ENSSSCG00000028388	FOXJ2	1.0587	0.295452	0.619091	-1.70847	down
TCONS_00060138	0	1.00739	0.00344561	3.78559	up	ENSSSCG00000024429	SIDT1	0.0132277	1.45352	0	5.47312	up
TCONS_00101351	0	0.416231	0.00344561	3.78559	up	ENSSSCG00000014031	HNRNPAB	36.8007	39.1441	0.971386	-0.0759333	nochange
TCONS_00101351	0	0.416231	0.00344561	3.78559	up	ENSSSCG00000029050	--	8.5662	11.0956	0.934292	0.20619	nochange
TCONS_00101351	0	0.416231	0.00344561	3.78559	up	ENSSSCG00000024315	--	21.2106	25.9175	0.947553	0.123194	nochange
TCONS_00170636	0	0.508766	0.00344561	3.78559	up	ENSSSCG00000002410	--	2.38497	2.80514	0.945837	0.0682423	nochange
TCONS_00170636	0	0.508766	0.00344561	3.78559	up	ENSSSCG00000027438	--	--	--	--	--	--
TCONS_00190434	0	1.26343	0.00344561	3.78559	up	ENSSSCG00000015618	LAMB3	1.63528	3.23516	0.366241	0.808737	nochange
TCONS_00221882	0	0.374467	0.00344561	3.78559	up	ENSSSCG00000012627	AKAP17A	0.392796	0.567667	0.943585	0.348068	nochange
TCONS_00033330	0	1.95629	0.00344561	3.78559	up	ENSSSCG00000009435	NAA16	6.99191	8.30245	0.967306	0.0825201	nochange
TCONS_00033330	0	1.95629	0.00344561	3.78559	up	ENSSSCG00000009440	ELF1	14.0294	18.4124	0.962846	0.226737	nochange
TCONS_00041491	0	2.95109	0.00344561	3.78559	up	ENSSSCG00000018014	ZNF18	3.79565	3.46513	0.917406	-0.294427	nochange
TCONS_00060138	0	1.00739	0.00344561	3.78559	up	ENSSSCG00000024663	SPICE1	2.04669	3.33738	0.791078	0.5339	nochange
TCONS_00085010	0	0.644815	0.00344561	3.78559	up	ENSSSCG00000016111	FZD7	4.11245	9.90454	0.0027234	1.09971	up
TCONS_00085010	0	0.644815	0.00344561	3.78559	up	ENSSSCG00000024729	--	--	--	--	--	--
TCONS_00101351	0	0.416231	0.00344561	3.78559	up	ENSSSCG00000016607	NDUFA5	25.493	28.883	0.975914	0.0149607	nochange
TCONS_00101351	0	0.416231	0.00344561	3.78559	up	ENSSSCG00000016604	WASL	6.64593	6.60001	0.9698	-0.174884	nochange
TCONS_00101351	0	0.416231	0.00344561	3.78559	up	ENSSSCG00000016606	ASB15	0.114716	0.405178	0.384162	1.51736	up
TCONS_00101351	0	0.416231	0.00344561	3.78559	up	ENSSSCG00000016605	LMOD2	--	--	--	--	--
TCONS_00149146	0	1.34617	0.00344561	3.78559	up	ENSSSCG00000000728	PARP11	3.71201	2.8447	0.730404	-0.545835	nochange
TCONS_00180984	0	1.00405	0.00344561	3.78559	up	ENSSSCG00000008947	COX18	3.66547	5.74395	0.81138	0.48027	nochange
TCONS_00190434	0	1.26343	0.00344561	3.78559	up	ENSSSCG00000015619	CAMK1G	--	--	--	--	--
TCONS_00213852	0	1.65923	0.00344561	3.78559	up	ENSSSCG00000009389	TRIM13	10.1533	10.9755	0.955184	-0.0525329	nochange
TCONS_00213852	0	1.65923	0.00344561	3.78559	up	ENSSSCG00000009388	KCNRG	1.79587	1.08428	0.850767	-0.838113	nochange
TCONS_00221882	0	0.374467	0.00344561	3.78559	up	ENSSSCG00000012629	--	--	--	--	--	--
TCONS_00221882	0	0.374467	0.00344561	3.78559	up	ENSSSCG00000012625	PGRMC1	108.453	176.089	0.894137	0.533913	nochange
TCONS_00073717	0.0829733	2.34368	0.000172807	3.78056	up	ENSSSCG00000009640	ENTPD4	4.90025	6.07787	0.963138	0.145226	nochange
TCONS_00219671	0.152846	2.29264	7.35651e-07	3.70442	up	ENSSSCG00000030377	IL27	--	--	--	--	--
TCONS_00140332	0	0.381318	0.00535576	3.69944	up	ENSSSCG00000006398	SLAMF8	0.363697	0.808809	0.754127	0.935779	nochange
TCONS_00203940	0	1.19694	0.00535576	3.69944	up	ENSSSCG00000029409	--	3.93269	4.25634	0.94641	-0.050495	nochange
TCONS_00040600	0	1.22796	0.00535576	3.69944	up	ENSSSCG00000017497	ERBB2	5.21929	11.4311	0.0210634	0.963315	nochange
TCONS_00040600	0	1.22796	0.00535576	3.69944	up	ENSSSCG00000017498	PPP1R1B	130.244	155.463	0.987526	0.0901799	nochange
TCONS_00040600	0	1.22796	0.00535576	3.69944	up	ENSSSCG00000017502	PGAP3	3.38868	3.15709	0.924058	-0.265072	nochange
TCONS_00040600	0	1.22796	0.00535576	3.69944	up	ENSSSCG00000017496	MIEN1	17.9204	22.8238	0.952617	0.183182	nochange
TCONS_00040600	0	1.22796	0.00535576	3.69944	up	ENSSSCG00000017499	STARD3	5.75058	5.85225	0.95013	-0.139143	nochange
TCONS_00040600	0	1.22796	0.00535576	3.69944	up	ENSSSCG00000017501	PNMT	--	--	--	--	--
TCONS_00040600	0	1.22796	0.00535576	3.69944	up	ENSSSCG00000017500	TCAP	3.39488	1.9379	0.497547	-0.943795	nochange
TCONS_00140332	0	0.381318	0.00535576	3.69944	up	ENSSSCG00000021186	CRP	--	--	--	--	--
TCONS_00140332	0	0.381318	0.00535576	3.69944	up	ENSSSCG00000006403	CRP	--	--	--	--	--
TCONS_00140332	0	0.381318	0.00535576	3.69944	up	ENSSSCG00000023450	--	--	--	--	--	--
TCONS_00190400	0	0.494173	0.00535576	3.69944	up	ENSSSCG00000028293	RCOR3	6.2848	7.07141	0.962188	0.00497719	nochange
TCONS_00190400	0	0.494173	0.00535576	3.69944	up	ENSSSCG00000021747	--	--	--	--	--	--
TCONS_00116045	0.233487	3.7903	1.20395e-05	3.64318	up	ENSSSCG00000013039	NUDT22	15.0129	24.6337	0.725031	0.546989	nochange
TCONS_00116045	0.233487	3.7903	1.20395e-05	3.64318	up	ENSSSCG00000013037	VEGFB	67.9999	36.0097	0.00236271	-1.08079	down
TCONS_00116045	0.233487	3.7903	1.20395e-05	3.64318	up	ENSSSCG00000013030	PRDX5	--	--	--	--	--
TCONS_00116045	0.233487	3.7903	1.20395e-05	3.64318	up	ENSSSCG00000013032	GPR137	5.24448	7.205	0.924748	0.291724	nochange
TCONS_00116045	0.233487	3.7903	1.20395e-05	3.64318	up	ENSSSCG00000013042	CCDC88B	0.921807	1.61241	0.700796	0.632546	nochange
TCONS_00116045	0.233487	3.7903	1.20395e-05	3.64318	up	ENSSSCG00000013031	KCNK4	--	--	--	--	--
TCONS_00116045	0.233487	3.7903	1.20395e-05	3.64318	up	ENSSSCG00000013034	PLCB3	11.0578	14.0965	0.966681	0.18483	nochange
TCONS_00116045	0.233487	3.7903	1.20395e-05	3.64318	up	ENSSSCG00000013028	ESRRA	38.2373	55.9121	0.96258	0.382884	nochange
TCONS_00116045	0.233487	3.7903	1.20395e-05	3.64318	up	ENSSSCG00000013038	DNAJC4	14.2739	13.323	0.925612	-0.262672	nochange
TCONS_00116045	0.233487	3.7903	1.20395e-05	3.64318	up	ENSSSCG00000013036	FKBP2	71.3945	84.2713	0.973664	0.0739711	nochange
TCONS_00116045	0.233487	3.7903	1.20395e-05	3.64318	up	ENSSSCG00000013041	FERMT3	6.40838	8.98724	0.915628	0.321346	nochange
TCONS_00116045	0.233487	3.7903	1.20395e-05	3.64318	up	ENSSSCG00000013029	--	64.9796	85.5058	0.96664	0.230612	nochange
TCONS_00116045	0.233487	3.7903	1.20395e-05	3.64318	up	ENSSSCG00000028806	RPS6KA4	6.34815	8.1988	0.94739	0.203158	nochange
TCONS_00116045	0.233487	3.7903	1.20395e-05	3.64318	up	ENSSSCG00000013040	TRPT1	10.1541	6.72154	0.396352	-0.752962	nochange
TCONS_00116045	0.233487	3.7903	1.20395e-05	3.64318	up	ENSSSCG00000021620	--	47.1892	50.0694	0.982992	-0.0795974	nochange
TCONS_00116045	0.233487	3.7903	1.20395e-05	3.64318	up	ENSSSCG00000013035	PPP1R14B	42.2142	46.426	0.966345	-0.0278541	nochange
TCONS_00116045	0.233487	3.7903	1.20395e-05	3.64318	up	ENSSSCG00000013033	BAD	15.8516	17.2526	0.95898	-0.0427736	nochange
TCONS_00116045	0.233487	3.7903	1.20395e-05	3.64318	up	ENSSSCG00000013027	TEX40	--	--	--	--	--
TCONS_00011218	0	1.00979	0.00839831	3.60781	up	ENSSSCG00000004602	TEX9	4.47044	9.95899	0.055131	0.98177	nochange
TCONS_00021367	0	0.990005	0.00839831	3.60781	up	ENSSSCG00000021112	--	0.576466	0.760661	0.951005	0.223803	nochange
TCONS_00084983	0	0.433531	0.00839831	3.60781	up	ENSSSCG00000029166	--	2.52727	3.98089	0.826241	0.485144	nochange
TCONS_00140125	0	1.70899	0.00839831	3.60781	up	ENSSSCG00000023926	--	4.55374	8.52675	0.313681	0.736621	nochange
TCONS_00181179	0	0.275016	0.00839831	3.60781	up	ENSSSCG00000009157	TET2	9.32786	10.6486	0.982731	0.0258857	nochange
TCONS_00185922	0	0.594891	0.00839831	3.60781	up	ENSSSCG00000008852	MAP9	4.2436	3.0052	0.628369	-0.655249	nochange
TCONS_00198573	0	0.331134	0.00839831	3.60781	up	ENSSSCG00000014853	GDPD5	2.08705	1.57832	0.752052	-0.562008	nochange
TCONS_00207889	0	1.83932	0.00839831	3.60781	up	ENSSSCG00000020828	--	1.74513	2.03867	0.94823	0.0575441	nochange
TCONS_00207889	0	1.83932	0.00839831	3.60781	up	ENSSSCG00000015196	--	24.05	18.4687	0.770197	-0.54529	nochange
TCONS_00021367	0	0.990005	0.00839831	3.60781	up	ENSSSCG00000004977	NANOG	--	--	--	--	--
TCONS_00060039	0	2.31217	0.00839831	3.60781	up	ENSSSCG00000026362	HES1	17.7047	19.5937	0.964434	-0.0188196	nochange
TCONS_00060163	0	0.265388	0.00839831	3.60781	up	ENSSSCG00000030727	CD47	16.8827	14.4033	0.893053	-0.38829	nochange
TCONS_00084983	0	0.433531	0.00839831	3.60781	up	ENSSSCG00000016095	CLK1	33.7713	39.976	0.983811	0.0781417	nochange
TCONS_00084983	0	0.433531	0.00839831	3.60781	up	ENSSSCG00000016096	PPIL3	17.9711	20.2193	0.959376	0.00489491	nochange
TCONS_00084983	0	0.433531	0.00839831	3.60781	up	ENSSSCG00000016094	BZW1	67.5501	87.4477	0.991366	0.20729	nochange
TCONS_00101587	0	0.734962	0.00839831	3.60781	up	ENSSSCG00000030497	YAE1D1	7.54418	19.3995	0.000556718	1.19387	up
TCONS_00101587	0	0.734962	0.00839831	3.60781	up	ENSSSCG00000029741	RALA	25.8704	23.5249	0.953778	-0.301863	nochange
TCONS_00140125	0	1.70899	0.00839831	3.60781	up	ENSSSCG00000024096	RIPK2	--	--	--	--	--
TCONS_00165268	0	0.543135	0.00839831	3.60781	up	ENSSSCG00000003821	KANK4	0.126491	0.956045	5.45945e-06	2.59658	up
TCONS_00185922	0	0.594891	0.00839831	3.60781	up	ENSSSCG00000008849	--	--	--	--	--	--
TCONS_00185922	0	0.594891	0.00839831	3.60781	up	ENSSSCG00000008851	--	--	--	--	--	--
TCONS_00198326	0	5.177	0.00839831	3.60781	up	ENSSSCG00000015503	MRPS14	32.9655	30.3827	0.931123	-0.281752	nochange
TCONS_00198573	0	0.331134	0.00839831	3.60781	up	ENSSSCG00000014855	RPS3	995.595	1617.27	0.950151	0.534742	nochange
TCONS_00198573	0	0.331134	0.00839831	3.60781	up	ENSSSCG00000014854	KLHL35	--	--	--	--	--
TCONS_00207889	0	1.83932	0.00839831	3.60781	up	ENSSSCG00000020849	--	--	--	--	--	--
TCONS_00207889	0	1.83932	0.00839831	3.60781	up	ENSSSCG00000030091	ESAM	--	--	--	--	--
TCONS_00207889	0	1.83932	0.00839831	3.60781	up	ENSSSCG00000021992	--	--	--	--	--	--
TCONS_00207889	0	1.83932	0.00839831	3.60781	up	ENSSSCG00000025661	--	4.98762	3.94656	0.788027	-0.500318	nochange
TCONS_00222113	0	0.592235	0.00839831	3.60781	up	ENSSSCG00000029955	SEPHS1	--	--	--	--	--
TCONS_00176064	0.12907	2.89144	0.00131537	3.46162	up	ENSSSCG00000001651	CNPY3	12.0256	14.0468	0.969464	0.0588692	nochange
TCONS_00176064	0.12907	2.89144	0.00131537	3.46162	up	ENSSSCG00000001652	GNMT	1.65226	1.62105	0.949162	-0.185013	nochange
TCONS_00176064	0.12907	2.89144	0.00131537	3.46162	up	ENSSSCG00000001653	PEX6	8.38576	6.17808	0.6167	-0.604161	nochange
TCONS_00176064	0.12907	2.89144	0.00131537	3.46162	up	ENSSSCG00000001646	GLTSCR1L	3.90855	3.02088	0.744051	-0.534969	nochange
TCONS_00176064	0.12907	2.89144	0.00131537	3.46162	up	ENSSSCG00000026472	RPL7L1	11.8593	11.6745	0.968742	-0.18752	nochange
TCONS_00176064	0.12907	2.89144	0.00131537	3.46162	up	ENSSSCG00000022901	KLHDC3	--	--	--	--	--
TCONS_00176064	0.12907	2.89144	0.00131537	3.46162	up	ENSSSCG00000001654	PPP2R5D	16.6786	20.0743	0.985819	0.102161	nochange
TCONS_00176064	0.12907	2.89144	0.00131537	3.46162	up	ENSSSCG00000001655	MEA1	43.7114	48.8342	0.976423	-0.00524389	nochange
TCONS_00176064	0.12907	2.89144	0.00131537	3.46162	up	ENSSSCG00000001650	PTCRA	--	--	--	--	--
TCONS_00198853	0.0869597	1.86339	0.00187964	3.40087	up	ENSSSCG00000030095	ZBTB16	--	--	--	--	--
TCONS_00198853	0.0869597	1.86339	0.00187964	3.40087	up	ENSSSCG00000024497	HTR3A	--	--	--	--	--
TCONS_00052426	0.130878	1.78467	8.06267e-05	3.39833	up	ENSSSCG00000026362	HES1	17.7047	19.5937	0.964434	-0.0188196	nochange
TCONS_00010939	0.112166	1.16078	4.1798e-06	3.28418	up	ENSSSCG00000020885	NUS1	10.2371	16.8439	0.778669	0.552642	nochange
TCONS_00133451	0.276357	2.85997	4.1798e-06	3.28418	up	ENSSSCG00000030377	IL27	--	--	--	--	--
TCONS_00010939	0.112166	1.16078	4.1798e-06	3.28418	up	ENSSSCG00000004253	GOPC	8.4175	10.4057	0.972175	0.140572	nochange
TCONS_00010939	0.112166	1.16078	4.1798e-06	3.28418	up	ENSSSCG00000004252	--	--	--	--	--	--
TCONS_00133451	0.276357	2.85997	4.1798e-06	3.28418	up	ENSSSCG00000006205	MCMDC2	--	--	--	--	--
TCONS_00133451	0.276357	2.85997	4.1798e-06	3.28418	up	ENSSSCG00000006206	--	3.5831	5.38393	0.865722	0.420566	nochange
TCONS_00133451	0.276357	2.85997	4.1798e-06	3.28418	up	ENSSSCG00000006204	PPP1R42	--	--	--	--	--
TCONS_00092558	0.187239	2.31005	0.000222497	3.25833	up	ENSSSCG00000007361	--	3.09613	4.77498	0.876132	0.451523	nochange
TCONS_00092558	0.187239	2.31005	0.000222497	3.25833	up	ENSSSCG00000023698	--	5.92013	6.04161	0.954615	-0.135288	nochange
TCONS_00092558	0.187239	2.31005	0.000222497	3.25833	up	ENSSSCG00000030224	--	--	--	--	--	--
TCONS_00084359	0.0836871	0.957765	8.08273e-05	3.25553	up	ENSSSCG00000016335	ESPNL	--	--	--	--	--
TCONS_00084359	0.0836871	0.957765	8.08273e-05	3.25553	up	ENSSSCG00000016337	--	--	--	--	--	--
TCONS_00084359	0.0836871	0.957765	8.08273e-05	3.25553	up	ENSSSCG00000016338	PER2	2.56005	2.41777	0.930544	-0.246019	nochange
TCONS_00084359	0.0836871	0.957765	8.08273e-05	3.25553	up	ENSSSCG00000026600	KLHL30	0.0609312	0.425105	0.154681	2.23272	up
TCONS_00084359	0.0836871	0.957765	8.08273e-05	3.25553	up	ENSSSCG00000016342	HES6	7.58687	9.54787	0.941991	0.16532	nochange
TCONS_00084359	0.0836871	0.957765	8.08273e-05	3.25553	up	ENSSSCG00000016339	--	3.25787	4.71584	0.893463	0.364739	nochange
TCONS_00084359	0.0836871	0.957765	8.08273e-05	3.25553	up	ENSSSCG00000020996	--	--	--	--	--	--
TCONS_00084359	0.0836871	0.957765	8.08273e-05	3.25553	up	ENSSSCG00000016336	--	1.70681	3.26745	0.656209	0.754161	nochange
TCONS_00019040	0.109201	1.09401	1.3203e-05	3.2123	up	ENSSSCG00000030377	IL27	--	--	--	--	--
TCONS_00019040	0.109201	1.09401	1.3203e-05	3.2123	up	ENSSSCG00000004307	AKIRIN2	15.1002	12.5043	0.885237	-0.436545	nochange
TCONS_00084366	0.0926535	0.879892	1.21246e-05	3.16206	up	ENSSSCG00000025228	TRAF3IP1	5.20477	5.51414	0.953843	-0.0814083	nochange
TCONS_00084366	0.0926535	0.879892	1.21246e-05	3.16206	up	ENSSSCG00000016340	ASB1	4.19032	5.28995	0.95451	0.170489	nochange
TCONS_00021054	0.0902539	1.02559	0.000491121	3.14362	up	ENSSSCG00000021588	--	3.90601	3.45704	0.902354	-0.3386	nochange
TCONS_00021054	0.0902539	1.02559	0.000491121	3.14362	up	ENSSSCG00000004560	--	3.21666	5.64083	0.813619	0.628318	nochange
TCONS_00186201	0.0699272	1.22597	0.00828258	3.12851	up	ENSSSCG00000029943	--	--	--	--	--	--
TCONS_00186201	0.0699272	1.22597	0.00828258	3.12851	up	ENSSSCG00000009071	JADE1	7.30291	11.3735	0.859337	0.473263	nochange
TCONS_00186201	0.0699272	1.22597	0.00828258	3.12851	up	ENSSSCG00000027234	--	2.85594	4.2743	0.874798	0.411842	nochange
TCONS_00191483	0.172188	1.90074	0.00064331	3.10326	up	ENSSSCG00000014922	--	61.0492	48.3264	0.788411	-0.49993	nochange
TCONS_00129559	0.124327	1.33206	0.000845242	3.06174	up	ENSSSCG00000022933	EFR3B	2.32129	2.86789	0.940946	0.137681	nochange
TCONS_00129559	0.124327	1.33206	0.000845242	3.06174	up	ENSSSCG00000021155	POMC	4.77018	8.10404	0.73941	0.591704	nochange
TCONS_00129559	0.124327	1.33206	0.000845242	3.06174	up	ENSSSCG00000026767	--	--	--	--	--	--
TCONS_00175249	0.150978	1.83817	0.00272701	3.05819	up	ENSSSCG00000025423	KCNK5	6.0444	1.59917	8.44729e-11	-2.06737	down
TCONS_00025260	0.232673	2.26625	0.000417199	3.0294	up	ENSSSCG00000011013	WAC	23.3585	23.5866	0.979923	-0.150991	nochange
TCONS_00124436	0.0741228	0.866355	0.00376545	3.00216	up	ENSSSCG00000008378	FAM161A	2.67213	2.76981	0.942827	-0.111972	nochange
TCONS_00124436	0.0741228	0.866355	0.00376545	3.00216	up	ENSSSCG00000008377	CCT4	53.6601	68.8624	0.980919	0.194609	nochange
TCONS_00143376	0.0306052	0.447146	0.0265305	2.8841	up	ENSSSCG00000000816	SENP1	4.06184	5.33899	0.939875	0.228259	nochange
TCONS_00149652	0.0592306	0.865366	0.0265305	2.8841	up	ENSSSCG00000023930	--	2.49833	1.98574	0.858589	-0.487341	nochange
TCONS_00129409	0.0559116	0.816876	0.0265305	2.8841	up	ENSSSCG00000008422	--	9.43114	9.02356	0.962688	-0.228517	nochange
TCONS_00143376	0.0306052	0.447146	0.0265305	2.8841	up	ENSSSCG00000000819	OR10AD1	--	--	--	--	--
TCONS_00143376	0.0306052	0.447146	0.0265305	2.8841	up	ENSSSCG00000021129	PFKM	8.63838	4.27904	0.00223883	-1.17116	down
TCONS_00143376	0.0306052	0.447146	0.0265305	2.8841	up	ENSSSCG00000021024	ASB8	13.8091	9.57874	0.407896	-0.690327	nochange
TCONS_00149652	0.0592306	0.865366	0.0265305	2.8841	up	ENSSSCG00000030306	--	--	--	--	--	--
TCONS_00163677	0.0434556	0.634892	0.0265305	2.8841	up	ENSSSCG00000003578	FGR	14.6396	12.0754	0.852791	-0.441373	nochange
TCONS_00163677	0.0434556	0.634892	0.0265305	2.8841	up	ENSSSCG00000003579	AHDC1	3.16571	4.09382	0.94699	0.204988	nochange
TCONS_00135324	0.331972	2.55082	8.15523e-05	2.88155	up	ENSSSCG00000027635	TRPS1	3.69953	6.10708	0.739503	0.557014	nochange
TCONS_00041070	0.112267	0.956802	0.00144865	2.84299	up	ENSSSCG00000017246	C17orf80	2.99343	2.83991	0.932477	-0.239586	nochange
TCONS_00041070	0.112267	0.956802	0.00144865	2.84299	up	ENSSSCG00000017247	FAM104A	9.85538	13.2369	0.945587	0.259771	nochange
TCONS_00041070	0.112267	0.956802	0.00144865	2.84299	up	ENSSSCG00000017249	SSTR2	--	--	--	--	--
TCONS_00041070	0.112267	0.956802	0.00144865	2.84299	up	ENSSSCG00000017245	CDC42EP4	6.97914	8.10544	0.960826	0.0505202	nochange
TCONS_00041070	0.112267	0.956802	0.00144865	2.84299	up	ENSSSCG00000017248	COG1	24.0309	22.8673	0.97157	-0.236524	nochange
TCONS_00101708	0.140931	1.20109	0.00144865	2.84299	up	ENSSSCG00000026733	--	8.11245	8.34219	0.949932	-0.124151	nochange
TCONS_00149825	0.133345	1.2122	0.0034661	2.83408	up	ENSSSCG00000000695	IFFO1	9.94618	9.43069	0.944474	-0.241134	nochange
TCONS_00149825	0.133345	1.2122	0.0034661	2.83408	up	ENSSSCG00000022839	IFFO2	2.73629	3.3621	0.951891	0.131379	nochange
TCONS_00090764	0.209218	1.90194	0.0034661	2.83408	up	ENSSSCG00000016868	ANXA2R	--	--	--	--	--
TCONS_00090764	0.209218	1.90194	0.0034661	2.83408	up	ENSSSCG00000016869	--	--	--	--	--	--
TCONS_00090764	0.209218	1.90194	0.0034661	2.83408	up	ENSSSCG00000024680	ZNF131	3.89321	5.37811	0.944264	0.288166	nochange
TCONS_00149825	0.133345	1.2122	0.0034661	2.83408	up	ENSSSCG00000000688	LAG3	--	--	--	--	--
TCONS_00149825	0.133345	1.2122	0.0034661	2.83408	up	ENSSSCG00000000694	GAPDH	1069.07	581.623	0.0087697	-1.04311	down
TCONS_00149825	0.133345	1.2122	0.0034661	2.83408	up	ENSSSCG00000000700	ACRBP	1.25123	1.03985	0.927821	-0.414573	nochange
TCONS_00149825	0.133345	1.2122	0.0034661	2.83408	up	ENSSSCG00000000693	NCAPD2	2.00319	4.76651	0.0196103	1.07568	up
TCONS_00149825	0.133345	1.2122	0.0034661	2.83408	up	ENSSSCG00000000691	--	17.4515	14.0152	0.821651	-0.480095	nochange
TCONS_00149825	0.133345	1.2122	0.0034661	2.83408	up	ENSSSCG00000000696	NOP2	10.6367	11.2905	0.963335	-0.0788335	nochange
TCONS_00149825	0.133345	1.2122	0.0034661	2.83408	up	ENSSSCG00000000690	--	61.5103	47.7186	0.829211	-0.530938	nochange
TCONS_00149825	0.133345	1.2122	0.0034661	2.83408	up	ENSSSCG00000000697	CHD4	33.3773	36.0213	0.990045	-0.0551339	nochange
TCONS_00149825	0.133345	1.2122	0.0034661	2.83408	up	ENSSSCG00000000701	ING4	12.777	19.6203	0.853352	0.452461	nochange
TCONS_00134187	0.197285	2.01765	0.01014	2.81969	up	ENSSSCG00000022013	--	4.03437	5.03053	0.9433	0.149506	nochange
TCONS_00019993	0.285545	1.98163	2.65595e-05	2.80804	up	ENSSSCG00000024658	--	7.86693	7.26184	0.922133	-0.278655	nochange
TCONS_00115245	0.0633271	0.863535	0.039337	2.79247	up	ENSSSCG00000013661	EIF3G	77.8256	96.6058	0.987886	0.146672	nochange
TCONS_00115245	0.0633271	0.863535	0.039337	2.79247	up	ENSSSCG00000025754	ZGLP1	--	--	--	--	--
TCONS_00115245	0.0633271	0.863535	0.039337	2.79247	up	ENSSSCG00000013649	ICAM3	5.91128	6.63497	0.972547	0.00148067	nochange
TCONS_00115245	0.0633271	0.863535	0.039337	2.79247	up	ENSSSCG00000013659	DNMT1	7.14779	9.9958	0.938036	0.318067	nochange
TCONS_00115245	0.0633271	0.863535	0.039337	2.79247	up	ENSSSCG00000013662	--	9.8136	11.3588	0.958425	0.0456291	nochange
TCONS_00115245	0.0633271	0.863535	0.039337	2.79247	up	ENSSSCG00000013651	FDX1L	--	--	--	--	--
TCONS_00115245	0.0633271	0.863535	0.039337	2.79247	up	ENSSSCG00000013654	ICAM4	--	--	--	--	--
TCONS_00115245	0.0633271	0.863535	0.039337	2.79247	up	ENSSSCG00000024072	P2RY11	0.561251	0.601686	0.949133	-0.0628359	nochange
TCONS_00115245	0.0633271	0.863535	0.039337	2.79247	up	ENSSSCG00000013656	MRPL4	27.6891	20.6928	0.679116	-0.584206	nochange
TCONS_00115245	0.0633271	0.863535	0.039337	2.79247	up	ENSSSCG00000013653	ICAM5	--	--	--	--	--
TCONS_00115245	0.0633271	0.863535	0.039337	2.79247	up	ENSSSCG00000013650	RAVER1	--	--	--	--	--
TCONS_00025229	0.0471595	0.413404	0.00463825	2.7839	up	ENSSSCG00000027557	CDC14B	2.50807	3.77248	0.866407	0.422183	nochange
TCONS_00025229	0.0471595	0.413404	0.00463825	2.7839	up	ENSSSCG00000010934	HABP4	20.575	6.21704	1.40399e-10	-1.88496	down
TCONS_00133930	0.261025	1.94918	0.000711374	2.76462	up	ENSSSCG00000006933	CLCA1	0.329174	2.06692	9.92374e-07	2.39241	up
TCONS_00133930	0.261025	1.94918	0.000711374	2.76462	up	ENSSSCG00000006935	CLCA2	0.0852374	1.58016	6.88338e-15	3.82836	up
TCONS_00185778	0.194572	1.89515	0.0142023	2.75335	up	ENSSSCG00000008737	C1QTNF7	7.49372	9.38703	0.945753	0.158913	nochange
TCONS_00171772	0.379653	3.69786	0.0142023	2.75335	up	ENSSSCG00000002496	GLRX5	18.2949	9.79913	0.00739732	-1.06077	down
TCONS_00175821	0.0899757	0.876371	0.0142023	2.75335	up	ENSSSCG00000021294	--	--	--	--	--	--
TCONS_00175821	0.0899757	0.876371	0.0142023	2.75335	up	ENSSSCG00000002542	DIO3	0.276992	1.41315	0.0119797	2.02701	up
TCONS_00175821	0.0899757	0.876371	0.0142023	2.75335	up	ENSSSCG00000002543	--	--	--	--	--	--
TCONS_00064894	0.193231	1.33837	0.00025563	2.73454	up	ENSSSCG00000010665	KIAA1598	1.59743	4.80809	6.14466e-05	1.41477	up
TCONS_00064894	0.193231	1.33837	0.00025563	2.73454	up	ENSSSCG00000010664	ENO4	--	--	--	--	--
TCONS_00064894	0.193231	1.33837	0.00025563	2.73454	up	ENSSSCG00000010666	--	--	--	--	--	--
TCONS_00181156	1.10396	7.04298	3.66636e-05	2.70671	up	ENSSSCG00000009134	EGF	1.43953	9.54112	4.15621e-11	2.51528	up
TCONS_00181156	1.10396	7.04298	3.66636e-05	2.70671	up	ENSSSCG00000020907	--	--	--	--	--	--
TCONS_00181156	1.10396	7.04298	3.66636e-05	2.70671	up	ENSSSCG00000009135	LRIT3	--	--	--	--	--
TCONS_00181156	1.10396	7.04298	3.66636e-05	2.70671	up	ENSSSCG00000009136	RRH	1.34661	2.4662	0.576019	0.698853	nochange
TCONS_00008061	0.326464	2.28945	0.00285981	2.63359	up	ENSSSCG00000025030	--	--	--	--	--	--
TCONS_00168501	0.230809	1.61864	0.00285981	2.63359	up	ENSSSCG00000001941	--	2.72392	3.94058	0.903179	0.361795	nochange
TCONS_00168501	0.230809	1.61864	0.00285981	2.63359	up	ENSSSCG00000020723	--	--	--	--	--	--
TCONS_00168501	0.230809	1.61864	0.00285981	2.63359	up	ENSSSCG00000030028	--	--	--	--	--	--
TCONS_00168501	0.230809	1.61864	0.00285981	2.63359	up	ENSSSCG00000029931	--	--	--	--	--	--
TCONS_00008061	0.326464	2.28945	0.00285981	2.63359	up	ENSSSCG00000029556	--	1.29206	0	0.000569011	-4.10494	down
TCONS_00008061	0.326464	2.28945	0.00285981	2.63359	up	ENSSSCG00000004037	--	4.14587	3.04472	0.637554	-0.606412	nochange
TCONS_00041268	0.0902888	0.791479	0.0280547	2.61075	up	ENSSSCG00000024145	PRR11	0.432219	1.64482	0.0684872	1.65648	up
TCONS_00121780	0.0954957	0.837122	0.0280547	2.61075	up	ENSSSCG00000028654	--	0.124735	1.17484	0.008598	2.64229	up
TCONS_00121780	0.0954957	0.837122	0.0280547	2.61075	up	ENSSSCG00000029916	FGD3	0.786281	2.7832	0.000391523	1.62355	up
TCONS_00121780	0.0954957	0.837122	0.0280547	2.61075	up	ENSSSCG00000030377	IL27	--	--	--	--	--
TCONS_00041268	0.0902888	0.791479	0.0280547	2.61075	up	ENSSSCG00000024411	--	5.4692	9.24106	0.649035	0.589423	nochange
TCONS_00041268	0.0902888	0.791479	0.0280547	2.61075	up	ENSSSCG00000017649	SKA2	3.77721	6.15114	0.743287	0.535706	nochange
TCONS_00121780	0.0954957	0.837122	0.0280547	2.61075	up	ENSSSCG00000028185	--	0.638393	0.954416	0.952934	0.385521	nochange
TCONS_00121780	0.0954957	0.837122	0.0280547	2.61075	up	ENSSSCG00000008077	C9orf89	2.16021	2.20873	0.945312	-0.132107	nochange
TCONS_00102009	4.91121	27.5719	2.10189e-05	2.57871	up	ENSSSCG00000016692	TAX1BP1	93.7536	128.718	0.982016	0.292047	nochange
TCONS_00102009	4.91121	27.5719	2.10189e-05	2.57871	up	ENSSSCG00000016691	JAZF1	24.4873	12.8501	0.00198672	-1.09346	down
TCONS_00058406	0.33403	2.49433	0.015271	2.56364	up	ENSSSCG00000011896	ADPRH	--	--	--	--	--
TCONS_00058406	0.33403	2.49433	0.015271	2.56364	up	ENSSSCG00000027064	--	4.14845	3.46519	0.87488	-0.419258	nochange
TCONS_00058406	0.33403	2.49433	0.015271	2.56364	up	ENSSSCG00000011899	CD80/B7	0.648188	2.71336	0.111419	1.75192	up
TCONS_00058406	0.33403	2.49433	0.015271	2.56364	up	ENSSSCG00000011897	--	5.49667	5.56543	0.95751	-0.146726	nochange
TCONS_00181569	0.269304	1.78367	0.00464107	2.55398	up	ENSSSCG00000009243	THAP9	1.86092	2.00189	0.950437	-0.0593716	nochange
TCONS_00181569	0.269304	1.78367	0.00464107	2.55398	up	ENSSSCG00000026839	--	--	--	--	--	--
TCONS_00181569	0.269304	1.78367	0.00464107	2.55398	up	ENSSSCG00000009242	LIN54	10.6251	12.4939	0.97349	0.0684925	nochange
TCONS_00021497	0.0742643	0.614839	0.0394889	2.53379	up	ENSSSCG00000005124	IFT74	1.70128	1.98473	0.946811	0.0566282	nochange
TCONS_00033547	0.129177	1.06946	0.0394889	2.53379	up	ENSSSCG00000028249	SKA3	1.25897	1.20396	0.936045	-0.224421	nochange
TCONS_00021497	0.0742643	0.614839	0.0394889	2.53379	up	ENSSSCG00000005126	PLAA	9.8231	11.7792	0.975389	0.0967279	nochange
TCONS_00028032	0.0899237	0.744485	0.0394889	2.53379	up	ENSSSCG00000011023	ZNF438	--	--	--	--	--
TCONS_00033547	0.129177	1.06946	0.0394889	2.53379	up	ENSSSCG00000028865	SAP18	66.4438	80.1848	0.979972	0.105955	nochange
TCONS_00033547	0.129177	1.06946	0.0394889	2.53379	up	ENSSSCG00000026744	ZDHHC20	--	--	--	--	--
TCONS_00164387	0.107239	0.731164	0.00915951	2.53345	up	ENSSSCG00000002699	--	--	--	--	--	--
TCONS_00164387	0.107239	0.731164	0.00915951	2.53345	up	ENSSSCG00000002700	SYCE1L	--	--	--	--	--
TCONS_00164387	0.107239	0.731164	0.00915951	2.53345	up	ENSSSCG00000002701	MON1B	8.71792	8.49176	0.963401	-0.202698	nochange
TCONS_00098074	0.33207	1.98107	0.00182704	2.50479	up	ENSSSCG00000016692	TAX1BP1	93.7536	128.718	0.982016	0.292047	nochange
TCONS_00098074	0.33207	1.98107	0.00182704	2.50479	up	ENSSSCG00000016691	JAZF1	24.4873	12.8501	0.00198672	-1.09346	down
TCONS_00127931	0.252486	1.41406	0.000328218	2.50245	up	ENSSSCG00000014031	HNRNPAB	36.8007	39.1441	0.971386	-0.0759333	nochange
TCONS_00127931	0.252486	1.41406	0.000328218	2.50245	up	ENSSSCG00000030377	IL27	--	--	--	--	--
TCONS_00127931	0.252486	1.41406	0.000328218	2.50245	up	ENSSSCG00000008009	LMF1	11.3579	12.9329	0.960721	0.0221244	nochange
TCONS_00127931	0.252486	1.41406	0.000328218	2.50245	up	ENSSSCG00000008003	HAGHL	14.4639	20.4222	0.941566	0.332055	nochange
TCONS_00127931	0.252486	1.41406	0.000328218	2.50245	up	ENSSSCG00000008001	MSLN	0.0450848	1.55701	2.24171e-05	3.84189	up
TCONS_00127931	0.252486	1.41406	0.000328218	2.50245	up	ENSSSCG00000008000	RPUSD1	12.1279	18.957	0.828031	0.477981	nochange
TCONS_00127931	0.252486	1.41406	0.000328218	2.50245	up	ENSSSCG00000008010	CHTF18	2.85569	2.96764	0.945102	-0.108685	nochange
TCONS_00127931	0.252486	1.41406	0.000328218	2.50245	up	ENSSSCG00000008011	GNG13	--	--	--	--	--
TCONS_00127931	0.252486	1.41406	0.000328218	2.50245	up	ENSSSCG00000008002	NARFL	16.0307	9.33863	0.0233343	-0.943073	nochange
TCONS_00127931	0.252486	1.41406	0.000328218	2.50245	up	ENSSSCG00000008004	FAM173A	--	--	--	--	--
TCONS_00127931	0.252486	1.41406	0.000328218	2.50245	up	ENSSSCG00000023487	MSLNL	--	--	--	--	--
TCONS_00021929	0.246294	1.61928	0.0120208	2.48327	up	ENSSSCG00000005703	PRDM12	--	--	--	--	--
TCONS_00021929	0.246294	1.61928	0.0120208	2.48327	up	ENSSSCG00000005702	FUBP3	16.9849	21.7568	0.968494	0.191805	nochange
TCONS_00020231	0.814963	4.33934	0.000126464	2.47314	up	ENSSSCG00000026458	--	--	--	--	--	--
TCONS_00020231	0.814963	4.33934	0.000126464	2.47314	up	ENSSSCG00000021386	PTGR1	173.918	124.494	0.563109	-0.646662	nochange
TCONS_00020231	0.814963	4.33934	0.000126464	2.47314	up	ENSSSCG00000005460	DNAJC25	4.3876	4.27721	0.939918	-0.200684	nochange
TCONS_00020231	0.814963	4.33934	0.000126464	2.47314	up	ENSSSCG00000005462	GNG10	81.5409	89.0009	0.983492	-0.0388081	nochange
TCONS_00020231	0.814963	4.33934	0.000126464	2.47314	up	ENSSSCG00000005463	C9orf84	--	--	--	--	--
TCONS_00036899	0.730183	3.97438	0.000377613	2.46714	up	ENSSSCG00000017928	--	11.7149	15.4693	0.934185	0.234527	nochange
TCONS_00036899	0.730183	3.97438	0.000377613	2.46714	up	ENSSSCG00000017930	ALOX12	0.263965	0.890121	0.373942	1.46746	up
TCONS_00036899	0.730183	3.97438	0.000377613	2.46714	up	ENSSSCG00000017929	RNASEK	19.7501	12.4013	0.228128	-0.82901	nochange
TCONS_00036899	0.730183	3.97438	0.000377613	2.46714	up	ENSSSCG00000017925	--	0.742244	2.18236	0.0866628	1.34038	up
TCONS_00036899	0.730183	3.97438	0.000377613	2.46714	up	ENSSSCG00000017926	--	2.87018	4.50555	0.830657	0.480186	nochange
TCONS_00036899	0.730183	3.97438	0.000377613	2.46714	up	ENSSSCG00000017927	BCL6B	15.9074	12.6754	0.838858	-0.492042	nochange
TCONS_00036899	0.730183	3.97438	0.000377613	2.46714	up	ENSSSCG00000017932	ASGR2	0.12375	7.2524	0	5.22206	up
TCONS_00036899	0.730183	3.97438	0.000377613	2.46714	up	ENSSSCG00000023915	SLC2A4	9.14322	2.0596	7.08616e-11	-2.28423	down
TCONS_00188729	0.235607	1.41515	0.0051087	2.45977	up	ENSSSCG00000014827	PLEKHB1	0.341366	2.39355	7.92941e-06	2.50494	up
TCONS_00012881	1.13711	6.39921	0.00205946	2.44135	up	ENSSSCG00000005843	LCN15	--	--	--	--	--
TCONS_00012881	1.13711	6.39921	0.00205946	2.44135	up	ENSSSCG00000005831	LCN12	5.63054	3.8821	0.67914	-0.6887	nochange
TCONS_00012881	1.13711	6.39921	0.00205946	2.44135	up	ENSSSCG00000021963	LCN8	--	--	--	--	--
TCONS_00012881	1.13711	6.39921	0.00205946	2.44135	up	ENSSSCG00000005826	PHPT1	9.56647	18.2748	0.255511	0.767916	nochange
TCONS_00012881	1.13711	6.39921	0.00205946	2.44135	up	ENSSSCG00000005841	RABL6	12.1192	10.5318	0.91217	-0.366766	nochange
TCONS_00012881	1.13711	6.39921	0.00205946	2.44135	up	ENSSSCG00000005832	MAMDC4	--	--	--	--	--
TCONS_00012881	1.13711	6.39921	0.00205946	2.44135	up	ENSSSCG00000005834	--	--	--	--	--	--
TCONS_00012881	1.13711	6.39921	0.00205946	2.44135	up	ENSSSCG00000005830	--	2.8544	4.75737	0.733476	0.566498	nochange
TCONS_00012881	1.13711	6.39921	0.00205946	2.44135	up	ENSSSCG00000005835	LCN6	--	--	--	--	--
TCONS_00012881	1.13711	6.39921	0.00205946	2.44135	up	ENSSSCG00000005833	MBF1	28.046	13.3583	0.000386184	-1.23006	down
TCONS_00012881	1.13711	6.39921	0.00205946	2.44135	up	ENSSSCG00000005839	FBXW5	47.0878	25.4831	0.00413888	-1.04936	down
TCONS_00012881	1.13711	6.39921	0.00205946	2.44135	up	ENSSSCG00000005842	TMEM141	30.2384	68.5885	0.0088037	1.01439	up
TCONS_00012881	1.13711	6.39921	0.00205946	2.44135	up	ENSSSCG00000005836	LCN10	--	--	--	--	--
TCONS_00012881	1.13711	6.39921	0.00205946	2.44135	up	ENSSSCG00000005838	TRAF2	14.6156	21.0576	0.924176	0.361017	nochange
TCONS_00012881	1.13711	6.39921	0.00205946	2.44135	up	ENSSSCG00000005837	FAM69B	27.9714	24.7013	0.930181	-0.343845	nochange
TCONS_00012881	1.13711	6.39921	0.00205946	2.44135	up	ENSSSCG00000005840	C8G	3.42796	2.39162	0.788236	-0.666055	nochange
TCONS_00028031	0.173081	1.18008	0.0280203	2.43947	up	ENSSSCG00000011023	ZNF438	--	--	--	--	--
TCONS_00021186	0.378423	2.21152	0.00641087	2.42156	up	ENSSSCG00000004775	KNSTRN	3.2403	5.84876	0.535731	0.680738	nochange
TCONS_00021186	0.378423	2.21152	0.00641087	2.42156	up	ENSSSCG00000004776	--	0.323091	0.202873	0.906245	-0.772085	nochange
TCONS_00021186	0.378423	2.21152	0.00641087	2.42156	up	ENSSSCG00000004774	IVD	88.9565	108.359	0.992557	0.119482	nochange
TCONS_00021186	0.378423	2.21152	0.00641087	2.42156	up	ENSSSCG00000004772	BAHD1	5.87223	6.62861	0.968281	0.0096392	nochange
TCONS_00021186	0.378423	2.21152	0.00641087	2.42156	up	ENSSSCG00000004771	CHST14	5.86215	7.26311	0.951817	0.143376	nochange
TCONS_00021186	0.378423	2.21152	0.00641087	2.42156	up	ENSSSCG00000023975	C15orf52	9.67257	4.62709	0.000206556	-1.226	down
TCONS_00199451	0.143478	0.753092	0.000481611	2.42012	up	ENSSSCG00000025261	RUNX3	0.484522	0.135216	0.619091	-1.70847	down
TCONS_00025333	0.194572	1.26343	0.0379783	2.37313	up	ENSSSCG00000011103	PARD3	12.3677	12.087	0.967255	-0.197969	nochange
TCONS_00025333	0.194572	1.26343	0.0379783	2.37313	up	ENSSSCG00000016123	--	12.0844	10.178	0.871347	-0.411061	nochange
TCONS_00094254	0.186194	1.20903	0.0379783	2.37313	up	ENSSSCG00000022777	SLC35C2	7.74087	15.1344	0.176297	0.799194	nochange
TCONS_00019597	0.177287	1.15119	0.0379783	2.37313	up	ENSSSCG00000004821	ASB7	3.20309	3.36589	0.95314	-0.0931223	nochange
TCONS_00019597	0.177287	1.15119	0.0379783	2.37313	up	ENSSSCG00000004820	LINS	5.07129	5.72436	0.955381	0.00957634	nochange
TCONS_00094254	0.186194	1.20903	0.0379783	2.37313	up	ENSSSCG00000023306	ELMO2	10.8275	14.4788	0.953409	0.253603	nochange
TCONS_00060434	0.62528	3.15262	0.000862666	2.3582	up	ENSSSCG00000028428	--	11.557	11.5067	0.956364	-0.17091	nochange
TCONS_00060434	0.62528	3.15262	0.000862666	2.3582	up	ENSSSCG00000020662	--	8.45863	9.15973	0.956302	-0.0500123	nochange
TCONS_00060434	0.62528	3.15262	0.000862666	2.3582	up	ENSSSCG00000021042	BRWD1	6.32489	7.54812	0.978762	0.0898429	nochange
TCONS_00060434	0.62528	3.15262	0.000862666	2.3582	up	ENSSSCG00000026915	--	--	--	--	--	--
TCONS_00060434	0.62528	3.15262	0.000862666	2.3582	up	ENSSSCG00000030314	PSMG1	17.4774	21.3169	0.954728	0.120859	nochange
TCONS_00019325	0.102302	0.5425	0.00355737	2.35769	up	ENSSSCG00000004577	NARG2	8.12187	7.39305	0.936886	-0.300034	nochange
TCONS_00020505	0.324495	1.60462	0.00219312	2.30536	up	ENSSSCG00000012315	--	2.41981	4.40674	0.400423	0.696999	nochange
TCONS_00197602	10.7722	49.2259	0.000271015	2.29103	up	ENSSSCG00000014945	TAF1D	9.51522	18.9348	0.121304	0.82615	nochange
TCONS_00197602	10.7722	49.2259	0.000271015	2.29103	up	ENSSSCG00000014947	--	--	--	--	--	--
TCONS_00116625	0.265968	1.36004	0.00716838	2.28837	up	ENSSSCG00000025286	--	1.01297	3.11969	0.00500367	1.42609	up
TCONS_00116625	0.265968	1.36004	0.00716838	2.28837	up	ENSSSCG00000014163	ANKRD32	2.25873	3.51904	0.825793	0.470816	nochange
TCONS_00116625	0.265968	1.36004	0.00716838	2.28837	up	ENSSSCG00000014162	--	2.49547	1.95867	0.935313	-0.484649	nochange
TCONS_00084992	0.529449	2.9652	0.0360321	2.26301	up	ENSSSCG00000028980	ORC2	4.81706	9.36214	0.615616	0.776021	nochange
TCONS_00084992	0.529449	2.9652	0.0360321	2.26301	up	ENSSSCG00000016099	--	6.67016	6.76382	0.951863	-0.144372	nochange
TCONS_00084992	0.529449	2.9652	0.0360321	2.26301	up	ENSSSCG00000016100	NDUFB3	42.8901	36.4785	0.898199	-0.397814	nochange
TCONS_00084992	0.529449	2.9652	0.0360321	2.26301	up	ENSSSCG00000025370	--	1.65604	2.02193	0.960155	0.115281	nochange
TCONS_00084992	0.529449	2.9652	0.0360321	2.26301	up	ENSSSCG00000016098	--	4.87131	5.85317	0.943261	0.0983258	nochange
TCONS_00084992	0.529449	2.9652	0.0360321	2.26301	up	ENSSSCG00000026143	FAM126B	10.2926	8.68658	0.90399	-0.400655	nochange
TCONS_00084992	0.529449	2.9652	0.0360321	2.26301	up	ENSSSCG00000016097	--	12.6861	10.6584	0.896081	-0.40817	nochange
TCONS_00186185	0.253102	1.41751	0.0360321	2.26301	up	ENSSSCG00000030396	SETD7	--	--	--	--	--
TCONS_00186185	0.253102	1.41751	0.0360321	2.26301	up	ENSSSCG00000020711	RAB33B	12.3208	15.9477	0.962677	0.206758	nochange
TCONS_00024215	0.721593	3.61459	0.0129511	2.23673	up	ENSSSCG00000011041	--	4.42811	7.53814	0.655405	0.598359	nochange
TCONS_00059624	0.173725	0.930655	0.0473914	2.20226	up	ENSSSCG00000029812	EFCC1	3.23322	2.23012	0.670899	-0.688558	nochange
TCONS_00059624	0.173725	0.930655	0.0473914	2.20226	up	ENSSSCG00000025538	KIAA1257	--	--	--	--	--
TCONS_00059624	0.173725	0.930655	0.0473914	2.20226	up	ENSSSCG00000024000	--	2.22095	2.28738	0.94316	-0.120163	nochange
TCONS_00059624	0.173725	0.930655	0.0473914	2.20226	up	ENSSSCG00000029341	--	13.197	14.9452	0.953835	0.0142478	nochange
TCONS_00059624	0.173725	0.930655	0.0473914	2.20226	up	ENSSSCG00000025710	--	5.98859	5.50495	0.924666	-0.28143	nochange
TCONS_00018030	0.153327	0.716842	0.00774763	2.19521	up	ENSSSCG00000005089	SIX4	1.09268	1.84547	0.714757	0.585116	nochange
TCONS_00018030	0.153327	0.716842	0.00774763	2.19521	up	ENSSSCG00000005090	--	13.7291	16.9283	0.948236	0.136276	nochange
TCONS_00018030	0.153327	0.716842	0.00774763	2.19521	up	ENSSSCG00000005087	SIX1	18.6755	9.11897	0.000378733	-1.19632	down
TCONS_00004373	0.157659	0.685119	0.00164258	2.17523	up	ENSSSCG00000021072	--	5.34204	5.06127	0.963881	-0.242706	nochange
TCONS_00004373	0.157659	0.685119	0.00164258	2.17523	up	ENSSSCG00000004494	--	--	--	--	--	--
TCONS_00004373	0.157659	0.685119	0.00164258	2.17523	up	ENSSSCG00000021219	--	--	--	--	--	--
TCONS_00004373	0.157659	0.685119	0.00164258	2.17523	up	ENSSSCG00000030377	IL27	--	--	--	--	--
TCONS_00004373	0.157659	0.685119	0.00164258	2.17523	up	ENSSSCG00000004493	SIGLEC15	--	--	--	--	--
TCONS_00004373	0.157659	0.685119	0.00164258	2.17523	up	ENSSSCG00000004497	PSTPIP2	2.16644	2.41671	0.945935	-0.00731798	nochange
TCONS_00074282	0.188448	0.917749	0.0256067	2.16818	up	ENSSSCG00000010391	ERCC6	4.19946	4.61918	0.961143	-0.0275997	nochange
TCONS_00136379	0.479439	2.33489	0.0256067	2.16818	up	ENSSSCG00000006246	CHCHD7	3.97644	5.25379	0.931774	0.235076	nochange
TCONS_00074282	0.188448	0.917749	0.0256067	2.16818	up	ENSSSCG00000010389	C10orf71	--	--	--	--	--
TCONS_00074282	0.188448	0.917749	0.0256067	2.16818	up	ENSSSCG00000010390	DRGX	--	--	--	--	--
TCONS_00136379	0.479439	2.33489	0.0256067	2.16818	up	ENSSSCG00000006248	MOS	--	--	--	--	--
TCONS_00136379	0.479439	2.33489	0.0256067	2.16818	up	ENSSSCG00000006247	PLAG1	--	--	--	--	--
TCONS_00136379	0.479439	2.33489	0.0256067	2.16818	up	ENSSSCG00000006245	SDR16C5	427.824	106.777	6.66134e-16	-2.16678	down
TCONS_00197153	3.56325	15.5265	0.00293326	2.15937	up	ENSSSCG00000015496	CENPL	0.752792	1.09418	0.923146	0.363425	nochange
TCONS_00197153	3.56325	15.5265	0.00293326	2.15937	up	ENSSSCG00000015493	SERPINC1	1.78529	0.711749	0.0240735	-1.44247	down
TCONS_00197153	3.56325	15.5265	0.00293326	2.15937	up	ENSSSCG00000015492	DARS2	5.86048	4.41355	0.682327	-0.571518	nochange
TCONS_00197153	3.56325	15.5265	0.00293326	2.15937	up	ENSSSCG00000015494	ZBTB37	4.41653	5.48748	0.975537	0.147924	nochange
TCONS_00179720	0.466687	2.06299	0.00622513	2.14679	up	ENSSSCG00000009243	THAP9	1.86092	2.00189	0.950437	-0.0593716	nochange
TCONS_00179720	0.466687	2.06299	0.00622513	2.14679	up	ENSSSCG00000026839	--	--	--	--	--	--
TCONS_00179720	0.466687	2.06299	0.00622513	2.14679	up	ENSSSCG00000009242	LIN54	10.6251	12.4939	0.97349	0.0684925	nochange
TCONS_00106792	0.595934	2.90222	0.0438082	2.12868	up	ENSSSCG00000014215	PGGT1B	4.93663	5.48421	0.968912	-0.0133472	nochange
TCONS_00106792	0.595934	2.90222	0.0438082	2.12868	up	ENSSSCG00000029866	CCDC112	0.543906	1.42302	0.37574	1.16851	up
TCONS_00020529	0.493369	2.09037	0.0034726	2.12312	up	ENSSSCG00000004070	SCAF8	17.6407	19.1153	0.983032	-0.0492674	nochange
TCONS_00199062	0.487447	2.29476	0.0323028	2.12126	up	ENSSSCG00000015303	--	0.844323	3.60804	0.00989184	1.82741	up
TCONS_00199062	0.487447	2.29476	0.0323028	2.12126	up	ENSSSCG00000026491	--	--	--	--	--	--
TCONS_00199062	0.487447	2.29476	0.0323028	2.12126	up	ENSSSCG00000015304	--	--	--	--	--	--
TCONS_00199062	0.487447	2.29476	0.0323028	2.12126	up	ENSSSCG00000015305	GTPBP10	15.1819	20.5206	0.942584	0.268857	nochange
TCONS_00199062	0.487447	2.29476	0.0323028	2.12126	up	ENSSSCG00000015306	CLDN12	5.53969	3.18475	0.03785	-0.958226	nochange
TCONS_00149787	1.15371	4.76825	0.00167732	2.11965	up	ENSSSCG00000000588	--	3.36582	5.72707	0.628388	0.599526	nochange
TCONS_00149787	1.15371	4.76825	0.00167732	2.11965	up	ENSSSCG00000021792	--	0.351801	0.981779	0.715152	1.20749	up
TCONS_00211337	2.47638	10.5095	0.00746232	2.09649	up	ENSSSCG00000026372	--	34.1521	46.8035	0.932681	0.288546	nochange
TCONS_00197431	0.558915	2.44975	0.0239554	2.07291	up	ENSSSCG00000022329	--	--	--	--	--	--
TCONS_00197431	0.558915	2.44975	0.0239554	2.07291	up	ENSSSCG00000014626	HPX	4.58768	0.261878	9.99201e-16	-4.02472	down
TCONS_00197431	0.558915	2.44975	0.0239554	2.07291	up	ENSSSCG00000014633	PRKCDBP	150.859	161.272	0.989998	-0.0688177	nochange
TCONS_00197431	0.558915	2.44975	0.0239554	2.07291	up	ENSSSCG00000014632	FAM160A2	16.4298	11.7984	0.549541	-0.641758	nochange
TCONS_00197431	0.558915	2.44975	0.0239554	2.07291	up	ENSSSCG00000014634	C11orf42	1.82958	1.56012	0.941178	-0.375268	nochange
TCONS_00197431	0.558915	2.44975	0.0239554	2.07291	up	ENSSSCG00000014628	APBB1	3.80821	3.88817	0.944436	-0.134102	nochange
TCONS_00197431	0.558915	2.44975	0.0239554	2.07291	up	ENSSSCG00000014635	OR52B2	--	--	--	--	--
TCONS_00197431	0.558915	2.44975	0.0239554	2.07291	up	ENSSSCG00000014627	SMPD1	30.4407	20.6681	0.324599	-0.722322	nochange
TCONS_00198919	0.162385	0.723039	0.030713	2.07285	up	ENSSSCG00000015090	MPZL3	0.215548	2.06777	2.47188e-10	2.97288	up
TCONS_00198919	0.162385	0.723039	0.030713	2.07285	up	ENSSSCG00000029199	SCN4B	0.0851025	0.222654	0.897153	1.07443	up
TCONS_00198919	0.162385	0.723039	0.030713	2.07285	up	ENSSSCG00000015092	CD3E	1.38567	2.28674	0.898221	0.536468	nochange
TCONS_00198919	0.162385	0.723039	0.030713	2.07285	up	ENSSSCG00000015089	AMICA1	2.14288	4.81737	0.154385	0.987311	nochange
TCONS_00198919	0.162385	0.723039	0.030713	2.07285	up	ENSSSCG00000015093	CD3D	1.34072	1.06902	0.85631	-0.483392	nochange
TCONS_00198919	0.162385	0.723039	0.030713	2.07285	up	ENSSSCG00000015091	MPZL2	0.207145	14.5726	0	5.7891	up
TCONS_00198919	0.162385	0.723039	0.030713	2.07285	up	ENSSSCG00000021651	SCN2B	0.190559	0.644292	0.116288	1.50623	up
TCONS_00198919	0.162385	0.723039	0.030713	2.07285	up	ENSSSCG00000015094	CD3G	3.10084	2.74154	0.920756	-0.334768	nochange
TCONS_00084551	1.27911	5.27097	0.0114374	2.04768	up	ENSSSCG00000015742	TMEM177	--	--	--	--	--
TCONS_00074127	0.280746	1.18494	0.0232434	2.03756	up	ENSSSCG00000010220	--	--	--	--	--	--
TCONS_00074127	0.280746	1.18494	0.0232434	2.03756	up	ENSSSCG00000024945	--	0.78444	3.28373	0.0640621	1.76712	up
TCONS_00020374	0.184483	0.763676	0.0358686	1.9933	up	ENSSSCG00000005679	ASB6	9.58588	6.78711	0.494351	-0.660182	nochange
TCONS_00020374	0.184483	0.763676	0.0358686	1.9933	up	ENSSSCG00000005678	NTMT1	15.7759	11.7927	0.659084	-0.58266	nochange
TCONS_00093833	0.195387	0.777092	0.0183456	1.98942	up	ENSSSCG00000007360	--	6.18287	6.0333	0.965279	-0.200139	nochange
TCONS_00093833	0.195387	0.777092	0.0183456	1.98942	up	ENSSSCG00000030224	--	--	--	--	--	--
TCONS_00093833	0.195387	0.777092	0.0183456	1.98942	up	ENSSSCG00000007359	LPIN3	7.25991	8.5359	0.960536	0.0682091	nochange
TCONS_00093833	0.195387	0.777092	0.0183456	1.98942	up	ENSSSCG00000023698	--	5.92013	6.04161	0.954615	-0.135288	nochange
TCONS_00093833	0.195387	0.777092	0.0183456	1.98942	up	ENSSSCG00000007358	EMILIN3	1.54942	5.73314	6.49468e-07	1.70783	up
TCONS_00038094	0.410874	1.5546	0.00658207	1.97774	up	ENSSSCG00000017732	ZNF207	14.7479	18.5389	0.986573	0.164835	nochange
TCONS_00038094	0.410874	1.5546	0.00658207	1.97774	up	ENSSSCG00000017730	CDK5R1	--	--	--	--	--
TCONS_00038094	0.410874	1.5546	0.00658207	1.97774	up	ENSSSCG00000017733	C17orf75	12.1969	10.1865	0.880784	-0.424002	nochange
TCONS_00038094	0.410874	1.5546	0.00658207	1.97774	up	ENSSSCG00000017731	PSMD11	20.0169	21.784	0.976018	-0.0430192	nochange
TCONS_00038094	0.410874	1.5546	0.00658207	1.97774	up	ENSSSCG00000017737	RNF135	5.92066	11.0828	0.302555	0.736675	nochange
TCONS_00038094	0.410874	1.5546	0.00658207	1.97774	up	ENSSSCG00000022850	RHBDL3	0.252595	0.757792	0.21517	1.34947	up
TCONS_00088492	0.371942	1.42646	0.01344	1.96505	up	ENSSSCG00000017022	HMMR	1.08927	9.98503	0	3.0027	up
TCONS_00088492	0.371942	1.42646	0.01344	1.96505	up	ENSSSCG00000017024	CCNG1	186.29	219.924	0.994062	0.0743081	nochange
TCONS_00088492	0.371942	1.42646	0.01344	1.96505	up	ENSSSCG00000021229	MAT2B	65.0107	91.0863	0.958016	0.32113	nochange
TCONS_00040881	0.657274	2.48545	0.0134836	1.94989	up	ENSSSCG00000017928	--	11.7149	15.4693	0.934185	0.234527	nochange
TCONS_00040881	0.657274	2.48545	0.0134836	1.94989	up	ENSSSCG00000017929	RNASEK	19.7501	12.4013	0.228128	-0.82901	nochange
TCONS_00040881	0.657274	2.48545	0.0134836	1.94989	up	ENSSSCG00000017930	ALOX12	0.263965	0.890121	0.373942	1.46746	up
TCONS_00040881	0.657274	2.48545	0.0134836	1.94989	up	ENSSSCG00000017925	--	0.742244	2.18236	0.0866628	1.34038	up
TCONS_00040881	0.657274	2.48545	0.0134836	1.94989	up	ENSSSCG00000017926	--	2.87018	4.50555	0.830657	0.480186	nochange
[truncated: 565 more rows]
