# Supplementary material for: Comparative analyses of long non-coding RNA in lean and obese pigs
Source: Oncotarget. 2017 May 26;8(25):41440–50. doi: 10.18632/oncotarget.18269 (PMC5522191; doi:10.18632/oncotarget.18269)
Supplement: Supplementary file 7 [file oncotarget-08-41440-s007.xlsx]

## Sheet: L-fat  vs D-fat GO.Biological
#! Input file to measure the differentially expressed gene(DEG)-enrichment in annotation Biological Process GO terms by the right sided Fisher exact test.
## Term: GO term name and id, format like 'Biological Process: TERM NAME (TERM ID);'.
## mNum: DEG number in specified annotation Biological Process GO term.
## nNum: Unigene number in specified annotation Biological Process GO term.
## MNum: DEG number in all annotation Biological Process GO term.
## NNum: Unigene number in all annotation Biological Process GO term.
## GIDs: DEG IDs in specified annotation Biological Process GO term, separated by ';'.
#Term	mNum	nNum	MNum	NNum	GIDs
Biological Process: positive regulation of immunoglobulin production (GO:0002639);	1	9	648	18902	ENSSSCG00000014626
Biological Process: glycolytic process (GO:0006096);	2	49	648	18902	ENSSSCG00000000694;ENSSSCG00000021129
Biological Process: keratinocyte differentiation (GO:0030216);	3	74	648	18902	ENSSSCG00000005021;ENSSSCG00000028237;ENSSSCG00000006681
Biological Process: positive regulation of DNA repair (GO:0045739);	2	27	648	18902	ENSSSCG00000003580;ENSSSCG00000014628
Biological Process: immune system process (GO:0002376);	13	361	648	18902	ENSSSCG00000001865;ENSSSCG00000009389;ENSSSCG00000029866;ENSSSCG00000007924;ENSSSCG00000017737;ENSSSCG00000012861;ENSSSCG00000011512;ENSSSCG00000016095;ENSSSCG00000024145;ENSSSCG00000008217;ENSSSCG00000022611;ENSSSCG00000013649;ENSSSCG00000016342
Biological Process: positive regulation of thymocyte apoptotic process (GO:0070245);	2	5	648	18902	ENSSSCG00000002917;ENSSSCG00000008099
Biological Process: nucleic acid phosphodiester bond hydrolysis (GO:0090305);	1	47	648	18902	ENSSSCG00000008613
Biological Process: cellular lipid metabolic process (GO:0044255);	1	33	648	18902	ENSSSCG00000006245
Biological Process: macrophage activation (GO:0042116);	2	10	648	18902	ENSSSCG00000022373;ENSSSCG00000025058
Biological Process: sphingomyelin catabolic process (GO:0006685);	2	5	648	18902	ENSSSCG00000003582;ENSSSCG00000014627
Biological Process: respiratory burst (GO:0045730);	1	4	648	18902	ENSSSCG00000025058
Biological Process: positive regulation of programmed cell death (GO:0043068);	1	9	648	18902	ENSSSCG00000024145
Biological Process: negative regulation of inflammatory response (GO:0050728);	1	47	648	18902	ENSSSCG00000007735
Biological Process: palate development (GO:0060021);	2	92	648	18902	ENSSSCG00000009270;ENSSSCG00000029465
Biological Process: regulation of neurogenesis (GO:0050767);	2	46	648	18902	ENSSSCG00000010170;ENSSSCG00000028806
Biological Process: negative regulation of pancreatic A cell differentiation (GO:2000227);	1	1	648	18902	ENSSSCG00000026362
Biological Process: cellular response to cadmium ion (GO:0071276);	1	14	648	18902	ENSSSCG00000026759
Biological Process: cysteinyl-tRNA aminoacylation (GO:0006423);	1	3	648	18902	ENSSSCG00000012857
Biological Process: single-organism process (GO:0044699);	10	1186	648	18902	ENSSSCG00000000588;ENSSSCG00000015531;ENSSSCG00000029331;ENSSSCG00000007361;ENSSSCG00000011914;ENSSSCG00000027628;ENSSSCG00000014861;ENSSSCG00000000656;ENSSSCG00000021270;ENSSSCG00000002778
Biological Process: cell cycle (GO:0007049);	11	259	648	18902	ENSSSCG00000005038;ENSSSCG00000006681;ENSSSCG00000030835;ENSSSCG00000006206;ENSSSCG00000026746;ENSSSCG00000026733;ENSSSCG00000005090;ENSSSCG00000008540;ENSSSCG00000009560;ENSSSCG00000023197;ENSSSCG00000009242
Biological Process: negative chemotaxis (GO:0050919);	1	18	648	18902	ENSSSCG00000007541
Biological Process: DNA topological change (GO:0006265);	1	23	648	18902	ENSSSCG00000006682
Biological Process: branching involved in labyrinthine layer morphogenesis (GO:0060670);	1	10	648	18902	ENSSSCG00000002630
Biological Process: negative regulation of cell differentiation (GO:0045596);	6	118	648	18902	ENSSSCG00000022611;ENSSSCG00000016342;ENSSSCG00000008737;ENSSSCG00000016111;ENSSSCG00000028237;ENSSSCG00000000363
Biological Process: Rho protein signal transduction (GO:0007266);	1	27	648	18902	ENSSSCG00000017245
Biological Process: positive regulation of JUN kinase activity (GO:0043507);	4	39	648	18902	ENSSSCG00000004037;ENSSSCG00000004898;ENSSSCG00000005838;ENSSSCG00000029556
Biological Process: cardiocyte differentiation (GO:0035051);	1	14	648	18902	ENSSSCG00000021920
Biological Process: cellular response to interleukin-1 (GO:0071347);	2	29	648	18902	ENSSSCG00000021920;ENSSSCG00000012981
Biological Process: GTP biosynthetic process (GO:0006183);	1	10	648	18902	ENSSSCG00000011347
Biological Process: regulation of cell development (GO:0060284);	3	69	648	18902	ENSSSCG00000008737;ENSSSCG00000006682;ENSSSCG00000013034
Biological Process: central nervous system neuron differentiation (GO:0021953);	1	41	648	18902	ENSSSCG00000005530
Biological Process: dehydroascorbic acid transport (GO:0070837);	1	7	648	18902	ENSSSCG00000023915
Biological Process: cellular protein localization (GO:0034613);	3	118	648	18902	ENSSSCG00000016769;ENSSSCG00000002633;ENSSSCG00000011103
Biological Process: intestinal absorption (GO:0050892);	1	14	648	18902	ENSSSCG00000014861
Biological Process: phosphatidylinositol dephosphorylation (GO:0046856);	1	21	648	18902	ENSSSCG00000012315
Biological Process: regulation of microtubule cytoskeleton organization (GO:0070507);	1	9	648	18902	ENSSSCG00000024604
Biological Process: positive regulation of intrinsic apoptotic signaling pathway (GO:2001244);	1	35	648	18902	ENSSSCG00000003578
Biological Process: innate immune response (GO:0045087);	3	113	648	18902	ENSSSCG00000001651;ENSSSCG00000004307;ENSSSCG00000010067
Biological Process: T cell mediated immunity (GO:0002456);	1	2	648	18902	ENSSSCG00000008217
Biological Process: zinc ion transport (GO:0006829);	1	13	648	18902	ENSSSCG00000004668
Biological Process: regulation of cell proliferation involved in tissue homeostasis (GO:0060784);	1	5	648	18902	ENSSSCG00000021920
Biological Process: JAK-STAT cascade (GO:0007259);	1	33	648	18902	ENSSSCG00000023926
Biological Process: B cell differentiation (GO:0030183);	2	42	648	18902	ENSSSCG00000006510;ENSSSCG00000023703
Biological Process: execution phase of apoptosis (GO:0097194);	1	53	648	18902	ENSSSCG00000029556
Biological Process: positive regulation of mitotic cell cycle (GO:0045931);	1	39	648	18902	ENSSSCG00000001940
Biological Process: mitotic cell cycle arrest (GO:0071850);	1	11	648	18902	ENSSSCG00000025976
Biological Process: male genitalia morphogenesis (GO:0048808);	1	3	648	18902	ENSSSCG00000007529
Biological Process: cellular component assembly (GO:0022607);	24	406	648	18902	ENSSSCG00000029866;ENSSSCG00000008614;ENSSSCG00000004747;ENSSSCG00000001865;ENSSSCG00000011884;ENSSSCG00000011913;ENSSSCG00000010574;ENSSSCG00000007927;ENSSSCG00000001653;ENSSSCG00000005178;ENSSSCG00000004289;ENSSSCG00000002633;ENSSSCG00000010665;ENSSSCG00000017022;ENSSSCG00000003628;ENSSSCG00000016111;ENSSSCG00000013037;ENSSSCG00000017732;ENSSSCG00000002445;ENSSSCG00000005022;ENSSSCG00000004671;…
Biological Process: positive regulation of apoptotic process (GO:0043065);	9	274	648	18902	ENSSSCG00000023926;ENSSSCG00000005021;ENSSSCG00000007206;ENSSSCG00000016619;ENSSSCG00000000701;ENSSSCG00000008878;ENSSSCG00000002921;ENSSSCG00000029556;ENSSSCG00000014628
Biological Process: negative regulation of viral genome replication (GO:0045071);	1	24	648	18902	ENSSSCG00000001554
Biological Process: lung vasculature development (GO:0060426);	2	11	648	18902	ENSSSCG00000009270;ENSSSCG00000029465
Biological Process: response to stress (GO:0006950);	16	519	648	18902	ENSSSCG00000027164;ENSSSCG00000005608;ENSSSCG00000006347;ENSSSCG00000021588;ENSSSCG00000012627;ENSSSCG00000004560;ENSSSCG00000026733;ENSSSCG00000012861;ENSSSCG00000015506;ENSSSCG00000008614;ENSSSCG00000022945;ENSSSCG00000029556;ENSSSCG00000013038;ENSSSCG00000015522;ENSSSCG00000006506;ENSSSCG00000017737
Biological Process: ureter morphogenesis (GO:0072197);	1	4	648	18902	ENSSSCG00000021920
Biological Process: regulation of production of molecular mediator of immune response (GO:0002700);	1	7	648	18902	ENSSSCG00000001940
Biological Process: embryonic retina morphogenesis in camera-type eye (GO:0060059);	1	8	648	18902	ENSSSCG00000026733
Biological Process: arachidonic acid secretion (GO:0050482);	2	16	648	18902	ENSSSCG00000025643;ENSSSCG00000015446
Biological Process: protein linear polyubiquitination (GO:0097039);	1	2	648	18902	ENSSSCG00000007206
Biological Process: positive regulation of mitochondrial membrane potential (GO:0010918);	1	2	648	18902	ENSSSCG00000013033
Biological Process: carnitine catabolic process (GO:0042413);	1	1	648	18902	ENSSSCG00000016156
Biological Process: vesicle-mediated transport (GO:0016192);	6	246	648	18902	ENSSSCG00000024904;ENSSSCG00000004497;ENSSSCG00000026362;ENSSSCG00000027164;ENSSSCG00000023188;ENSSSCG00000026979
Biological Process: negative regulation of neuron projection development (GO:0010977);	2	27	648	18902	ENSSSCG00000006902;ENSSSCG00000013036
Biological Process: cellular protein complex assembly (GO:0043623);	1	21	648	18902	ENSSSCG00000005838
Biological Process: positive regulation of leukocyte differentiation (GO:1902107);	1	10	648	18902	ENSSSCG00000006206
Biological Process: cellular response to chemical stimulus (GO:0070887);	5	185	648	18902	ENSSSCG00000017504;ENSSSCG00000006547;ENSSSCG00000017497;ENSSSCG00000021024;ENSSSCG00000014163
Biological Process: regulation of cellular component movement (GO:0051270);	2	25	648	18902	ENSSSCG00000004560;ENSSSCG00000021588
Biological Process: receptor clustering (GO:0043113);	1	17	648	18902	ENSSSCG00000025976
Biological Process: histone H3 acetylation (GO:0043966);	3	44	648	18902	ENSSSCG00000009071;ENSSSCG00000006682;ENSSSCG00000000701
Biological Process: heart valve formation (GO:0003188);	1	3	648	18902	ENSSSCG00000021920
Biological Process: mesonephric tubule formation (GO:0072172);	2	5	648	18902	ENSSSCG00000005089;ENSSSCG00000005087
Biological Process: regulation of nucleocytoplasmic transport (GO:0046822);	1	14	648	18902	ENSSSCG00000008540
Biological Process: glomerular visceral epithelial cell development (GO:0072015);	1	7	648	18902	ENSSSCG00000025976
Biological Process: cytoplasmic transport (GO:0016482);	2	54	648	18902	ENSSSCG00000007077;ENSSSCG00000011951
Biological Process: nuclear-transcribed mRNA catabolic process, nonsense-mediated decay (GO:0000184);	2	46	648	18902	ENSSSCG00000024411;ENSSSCG00000028509
Biological Process: positive regulation of type I interferon-mediated signaling pathway (GO:0060340);	1	10	648	18902	ENSSSCG00000007508
Biological Process: positive regulation of T-helper 1 cell differentiation (GO:0045627);	1	4	648	18902	ENSSSCG00000023926
Biological Process: inflammatory response (GO:0006954);	6	184	648	18902	ENSSSCG00000010067;ENSSSCG00000025058;ENSSSCG00000011951;ENSSSCG00000025308;ENSSSCG00000009580;ENSSSCG00000005126
Biological Process: peptidyl-cysteine S-trans-nitrosylation (GO:0035606);	1	2	648	18902	ENSSSCG00000000694
Biological Process: snRNA transcription (GO:0009301);	1	1	648	18902	ENSSSCG00000006903
Biological Process: negative regulation of protein catabolic process (GO:0042177);	1	29	648	18902	ENSSSCG00000012981
Biological Process: toll-like receptor 2 signaling pathway (GO:0034134);	1	9	648	18902	ENSSSCG00000023926
Biological Process: histone H3 deacetylation (GO:0070932);	1	18	648	18902	ENSSSCG00000025182
Biological Process: negative regulation of neuron differentiation (GO:0045665);	1	60	648	18902	ENSSSCG00000014628
Biological Process: blood coagulation (GO:0007596);	3	85	648	18902	ENSSSCG00000015493;ENSSSCG00000010573;ENSSSCG00000021867
Biological Process: epithelial cell proliferation (GO:0050673);	1	57	648	18902	ENSSSCG00000013028
Biological Process: response to organic substance (GO:0010033);	8	220	648	18902	ENSSSCG00000002628;ENSSSCG00000002917;ENSSSCG00000011951;ENSSSCG00000016095;ENSSSCG00000017504;ENSSSCG00000005838;ENSSSCG00000006547;ENSSSCG00000022611
Biological Process: regulation of cellular protein metabolic process (GO:0032268);	1	68	648	18902	ENSSSCG00000022945
Biological Process: positive regulation of biological process (GO:0048518);	6	453	648	18902	ENSSSCG00000003584;ENSSSCG00000012861;ENSSSCG00000004671;ENSSSCG00000012981;ENSSSCG00000003821;ENSSSCG00000000297
Biological Process: nucleobase-containing compound biosynthetic process (GO:0034654);	5	104	648	18902	ENSSSCG00000004671;ENSSSCG00000005679;ENSSSCG00000001653;ENSSSCG00000021024;ENSSSCG00000001372
Biological Process: hematopoietic or lymphoid organ development (GO:0048534);	1	35	648	18902	ENSSSCG00000023188
Biological Process: phospholipid biosynthetic process (GO:0008654);	1	24	648	18902	ENSSSCG00000023471
Biological Process: negative regulation of intrinsic apoptotic signaling pathway (GO:2001243);	1	24	648	18902	ENSSSCG00000008878
Biological Process: positive regulation of nitric oxide biosynthetic process (GO:0045429);	1	27	648	18902	ENSSSCG00000029876
Biological Process: regulation of granulocyte differentiation (GO:0030852);	1	2	648	18902	ENSSSCG00000025261
Biological Process: regulation of apoptotic process (GO:0042981);	2	377	648	18902	ENSSSCG00000017022;ENSSSCG00000001940
Biological Process: cellular response to retinoic acid (GO:0071300);	1	34	648	18902	ENSSSCG00000021920
Biological Process: chaperone-mediated protein folding (GO:0061077);	1	11	648	18902	ENSSSCG00000008878
Biological Process: retrograde protein transport, ER to cytosol (GO:0030970);	1	6	648	18902	ENSSSCG00000010069
Biological Process: pseudouridine synthesis (GO:0001522);	1	17	648	18902	ENSSSCG00000008000
Biological Process: regulation of DNA-templated transcription, elongation (GO:0032784);	2	12	648	18902	ENSSSCG00000010574;ENSSSCG00000006682
Biological Process: visual perception (GO:0007601);	2	131	648	18902	ENSSSCG00000009136;ENSSSCG00000009471
Biological Process: negative regulation of T cell proliferation (GO:0042130);	3	24	648	18902	ENSSSCG00000012364;ENSSSCG00000006904;ENSSSCG00000028241
Biological Process: cerebellar granular layer development (GO:0021681);	1	3	648	18902	ENSSSCG00000021626
Biological Process: cellular response to caffeine (GO:0071313);	1	14	648	18902	ENSSSCG00000006682
Biological Process: skeletal muscle contraction (GO:0003009);	1	7	648	18902	ENSSSCG00000017500
Biological Process: diacylglycerol metabolic process (GO:0046339);	1	5	648	18902	ENSSSCG00000014861
Biological Process: keratinocyte proliferation (GO:0043616);	2	25	648	18902	ENSSSCG00000013041;ENSSSCG00000006245
Biological Process: striated muscle cell development (GO:0055002);	12	179	648	18902	ENSSSCG00000007927;ENSSSCG00000002445;ENSSSCG00000001865;ENSSSCG00000008614;ENSSSCG00000017022;ENSSSCG00000010665;ENSSSCG00000005178;ENSSSCG00000004289;ENSSSCG00000026232;ENSSSCG00000002633;ENSSSCG00000010648;ENSSSCG00000005022
Biological Process: regulation of response to stimulus (GO:0048583);	7	350	648	18902	ENSSSCG00000011951;ENSSSCG00000025308;ENSSSCG00000023978;ENSSSCG00000006688;ENSSSCG00000002628;ENSSSCG00000029916;ENSSSCG00000021588
Biological Process: positive regulation of cell proliferation involved in heart morphogenesis (GO:2000138);	1	5	648	18902	ENSSSCG00000021920
Biological Process: negative regulation of sequence-specific DNA binding transcription factor activity (GO:0043433);	1	60	648	18902	ENSSSCG00000001940
Biological Process: protein catabolic process (GO:0030163);	2	28	648	18902	ENSSSCG00000005838;ENSSSCG00000005038
Biological Process: calcium ion transmembrane transport (GO:0070588);	2	90	648	18902	ENSSSCG00000011533;ENSSSCG00000020774
Biological Process: visual learning (GO:0008542);	3	63	648	18902	ENSSSCG00000017498;ENSSSCG00000014628;ENSSSCG00000000297
Biological Process: DNA-templated transcription, elongation (GO:0006354);	2	5	648	18902	ENSSSCG00000008536;ENSSSCG00000007077
Biological Process: negative regulation of transcription, DNA-templated (GO:0045892);	13	398	648	18902	ENSSSCG00000008536;ENSSSCG00000013659;ENSSSCG00000010574;ENSSSCG00000001940;ENSSSCG00000028237;ENSSSCG00000026794;ENSSSCG00000000701;ENSSSCG00000001526;ENSSSCG00000008099;ENSSSCG00000028806;ENSSSCG00000012981;ENSSSCG00000004772;ENSSSCG00000001947
Biological Process: membrane organization (GO:0016044);	1	50	648	18902	ENSSSCG00000004497
Biological Process: negative regulation of interleukin-2 production (GO:0032703);	4	10	648	18902	ENSSSCG00000027859;ENSSSCG00000028241;ENSSSCG00000012980;ENSSSCG00000012364
Biological Process: cell-cell signaling (GO:0007267);	4	120	648	18902	ENSSSCG00000021155;ENSSSCG00000009580;ENSSSCG00000025126;ENSSSCG00000016111
Biological Process: T cell receptor signaling pathway (GO:0050852);	4	34	648	18902	ENSSSCG00000007206;ENSSSCG00000015092;ENSSSCG00000003584;ENSSSCG00000023926
Biological Process: regulation of appetite (GO:0032098);	1	7	648	18902	ENSSSCG00000021155
Biological Process: regulation of branching involved in salivary gland morphogenesis by epithelial-mesenchymal signaling (GO:0060683);	1	1	648	18902	ENSSSCG00000007541
Biological Process: atrial cardiac muscle cell action potential (GO:0086014);	1	8	648	18902	ENSSSCG00000016845
Biological Process: regulation of translational initiation (GO:0006446);	2	30	648	18902	ENSSSCG00000013661;ENSSSCG00000009770
Biological Process: Sertoli cell development (GO:0060009);	1	8	648	18902	ENSSSCG00000021920
Biological Process: homeostasis of number of cells within a tissue (GO:0048873);	2	30	648	18902	ENSSSCG00000006815;ENSSSCG00000008692
Biological Process: response to ischemia (GO:0002931);	1	14	648	18902	ENSSSCG00000008878
Biological Process: RNA processing (GO:0006396);	9	167	648	18902	ENSSSCG00000026733;ENSSSCG00000009771;ENSSSCG00000022273;ENSSSCG00000000509;ENSSSCG00000017732;ENSSSCG00000000508;ENSSSCG00000012627;ENSSSCG00000017806;ENSSSCG00000010214
Biological Process: system process (GO:0003008);	19	337	648	18902	ENSSSCG00000002445;ENSSSCG00000022611;ENSSSCG00000003628;ENSSSCG00000004602;ENSSSCG00000004586;ENSSSCG00000006506;ENSSSCG00000001826;ENSSSCG00000005022;ENSSSCG00000004771;ENSSSCG00000005830;ENSSSCG00000010648;ENSSSCG00000023253;ENSSSCG00000007927;ENSSSCG00000007077;ENSSSCG00000029866;ENSSSCG00000013036;ENSSSCG00000013042;ENSSSCG00000001865;ENSSSCG00000002633
Biological Process: regulation of peroxisome size (GO:0044375);	1	3	648	18902	ENSSSCG00000006686
Biological Process: morphogenesis of an epithelium (GO:0002009);	5	89	648	18902	ENSSSCG00000005841;ENSSSCG00000023188;ENSSSCG00000005530;ENSSSCG00000011103;ENSSSCG00000003578
Biological Process: regulation of systemic arterial blood pressure (GO:0003073);	2	19	648	18902	ENSSSCG00000013034;ENSSSCG00000006302
Biological Process: regulation of epithelial cell differentiation (GO:0030856);	1	15	648	18902	ENSSSCG00000016111
Biological Process: positive regulation of secondary heart field cardioblast proliferation (GO:0072513);	1	3	648	18902	ENSSSCG00000005087
Biological Process: negative regulation of vascular endothelial growth factor receptor signaling pathway (GO:0030948);	1	6	648	18902	ENSSSCG00000007358
Biological Process: peptidyl-histidine dephosphorylation (GO:0035971);	1	1	648	18902	ENSSSCG00000005826
Biological Process: regulation of Rho protein signal transduction (GO:0035023);	5	99	648	18902	ENSSSCG00000029916;ENSSSCG00000023930;ENSSSCG00000004070;ENSSSCG00000028654;ENSSSCG00000028185
Biological Process: positive regulation of cerebellar granule cell precursor proliferation (GO:0021940);	1	5	648	18902	ENSSSCG00000009134
Biological Process: kidney development (GO:0001822);	4	118	648	18902	ENSSSCG00000009157;ENSSSCG00000027361;ENSSSCG00000023188;ENSSSCG00000022373
Biological Process: actin filament-based movement (GO:0030048);	1	38	648	18902	ENSSSCG00000012627
Biological Process: lipid homeostasis (GO:0055088);	2	12	648	18902	ENSSSCG00000017932;ENSSSCG00000014861
Biological Process: internal protein amino acid acetylation (GO:0006475);	1	7	648	18902	ENSSSCG00000007507
Biological Process: base-excision repair (GO:0006284);	2	23	648	18902	ENSSSCG00000010391;ENSSSCG00000001526
Biological Process: positive regulation of GTPase activity (GO:0043547);	3	100	648	18902	ENSSSCG00000024885;ENSSSCG00000012982;ENSSSCG00000026372
Biological Process: positive regulation of macrophage derived foam cell differentiation (GO:0010744);	1	15	648	18902	ENSSSCG00000006815
Biological Process: positive regulation of mast cell degranulation (GO:0043306);	1	8	648	18902	ENSSSCG00000003578
Biological Process: male germ-line sex determination (GO:0019100);	3	10	648	18902	ENSSSCG00000004037;ENSSSCG00000021920;ENSSSCG00000029556
Biological Process: histone lysine methylation (GO:0034968);	1	63	648	18902	ENSSSCG00000016189
Biological Process: branching morphogenesis of an epithelial tube (GO:0048754);	3	81	648	18902	ENSSSCG00000009134;ENSSSCG00000013037;ENSSSCG00000008540
Biological Process: negative regulation of interleukin-17 production (GO:0032700);	3	14	648	18902	ENSSSCG00000026482;ENSSSCG00000000295;ENSSSCG00000027828
Biological Process: cilium assembly (GO:0042384);	3	101	648	18902	ENSSSCG00000009768;ENSSSCG00000002776;ENSSSCG00000008378
Biological Process: negative regulation of myosin-light-chain-phosphatase activity (GO:0035509);	3	5	648	18902	ENSSSCG00000027828;ENSSSCG00000000295;ENSSSCG00000026482
Biological Process: alpha-amino acid metabolic process (GO:1901605);	1	4	648	18902	ENSSSCG00000013283
Biological Process: male gonad development (GO:0008584);	2	81	648	18902	ENSSSCG00000022213;ENSSSCG00000008875
Biological Process: protein K63-linked ubiquitination (GO:0070534);	1	30	648	18902	ENSSSCG00000005838
Biological Process: homophilic cell adhesion via plasma membrane adhesion molecules (GO:0007156);	2	130	648	18902	ENSSSCG00000027164;ENSSSCG00000026031
Biological Process: N-terminal peptidyl-methionine acetylation (GO:0017196);	1	1	648	18902	ENSSSCG00000021065
Biological Process: urea transport (GO:0015840);	1	2	648	18902	ENSSSCG00000010991
Biological Process: cerebral cortex GABAergic interneuron migration (GO:0021853);	1	6	648	18902	ENSSSCG00000005530
Biological Process: nucleobase-containing compound catabolic process (GO:0034655);	1	12	648	18902	ENSSSCG00000016111
Biological Process: nucleotide-excision repair, DNA incision, 5'-to lesion (GO:0006296);	1	3	648	18902	ENSSSCG00000007881
Biological Process: dsRNA transport (GO:0033227);	1	2	648	18902	ENSSSCG00000024429
Biological Process: protein maturation (GO:0051604);	1	4	648	18902	ENSSSCG00000008009
Biological Process: motor neuron axon guidance (GO:0008045);	1	31	648	18902	ENSSSCG00000017497
Biological Process: lipid metabolic process (GO:0006629);	7	185	648	18902	ENSSSCG00000004049;ENSSSCG00000027266;ENSSSCG00000005831;ENSSSCG00000005840;ENSSSCG00000005126;ENSSSCG00000014853;ENSSSCG00000013034
Biological Process: defense response to protozoan (GO:0042832);	1	16	648	18902	ENSSSCG00000025058
Biological Process: SCF-dependent proteasomal ubiquitin-dependent protein catabolic process (GO:0031146);	3	16	648	18902	ENSSSCG00000002629;ENSSSCG00000005839;ENSSSCG00000009472
Biological Process: ADP metabolic process (GO:0046031);	1	1	648	18902	ENSSSCG00000013033
Biological Process: macromolecule localization (GO:0033036);	4	94	648	18902	ENSSSCG00000000509;ENSSSCG00000011951;ENSSSCG00000022611;ENSSSCG00000002917
Biological Process: somitogenesis (GO:0001756);	1	49	648	18902	ENSSSCG00000017500
Biological Process: common bile duct development (GO:0061009);	1	3	648	18902	ENSSSCG00000026362
Biological Process: positive regulation of tyrosine phosphorylation of Stat1 protein (GO:0042511);	1	9	648	18902	ENSSSCG00000014626
Biological Process: positive regulation of fever generation by positive regulation of prostaglandin secretion (GO:0071812);	1	2	648	18902	ENSSSCG00000004898
Biological Process: positive regulation of granulocyte differentiation (GO:0030854);	1	10	648	18902	ENSSSCG00000011884
Biological Process: regulation of intracellular signal transduction (GO:0010627);	5	88	648	18902	ENSSSCG00000022611;ENSSSCG00000024072;ENSSSCG00000016769;ENSSSCG00000010214;ENSSSCG00000008737
Biological Process: growth (GO:0040007);	1	83	648	18902	ENSSSCG00000000363
Biological Process: positive regulation of CD4-positive, alpha-beta T cell differentiation (GO:0043372);	3	7	648	18902	ENSSSCG00000026482;ENSSSCG00000000295;ENSSSCG00000027828
Biological Process: regulation of DNA metabolic process (GO:0051052);	2	8	648	18902	ENSSSCG00000017504;ENSSSCG00000016769
Biological Process: muscle contraction (GO:0006936);	12	192	648	18902	ENSSSCG00000005124;ENSSSCG00000024563;ENSSSCG00000008614;ENSSSCG00000006682;ENSSSCG00000002410;ENSSSCG00000004560;ENSSSCG00000017022;ENSSSCG00000016742;ENSSSCG00000021588;ENSSSCG00000004289;ENSSSCG00000005178;ENSSSCG00000026232
Biological Process: negative regulation of protein metabolic process (GO:0051248);	2	30	648	18902	ENSSSCG00000006206;ENSSSCG00000003578
Biological Process: skin development (GO:0043588);	1	62	648	18902	ENSSSCG00000006682
Biological Process: cellular component organization (GO:0016043);	34	1175	648	18902	ENSSSCG00000001940;ENSSSCG00000000171;ENSSSCG00000010170;ENSSSCG00000029409;ENSSSCG00000021588;ENSSSCG00000017245;ENSSSCG00000002999;ENSSSCG00000015203;ENSSSCG00000005089;ENSSSCG00000010576;ENSSSCG00000008737;ENSSSCG00000027361;ENSSSCG00000006506;ENSSSCG00000015507;ENSSSCG00000013042;ENSSSCG00000000695;ENSSSCG00000017204;ENSSSCG00000004049;ENSSSCG00000003579;ENSSSCG00000022213;ENSSSCG00000015506;…
Biological Process: secretory columnal luminar epithelial cell differentiation involved in prostate glandular acinus development (GO:0060528);	1	2	648	18902	ENSSSCG00000001940
Biological Process: response to exogenous dsRNA (GO:0043330);	1	22	648	18902	ENSSSCG00000023926
Biological Process: forebrain neuron development (GO:0021884);	1	9	648	18902	ENSSSCG00000005530
Biological Process: positive regulation of secretion (GO:0051047);	1	33	648	18902	ENSSSCG00000024072
Biological Process: histone H3-R2 demethylation (GO:0070078);	1	1	648	18902	ENSSSCG00000022373
Biological Process: glucose import (GO:0046323);	1	13	648	18902	ENSSSCG00000023915
Biological Process: phagosome acidification (GO:0090383);	1	8	648	18902	ENSSSCG00000006398
Biological Process: positive regulation of phagocytosis, engulfment (GO:0060100);	3	9	648	18902	ENSSSCG00000000295;ENSSSCG00000026482;ENSSSCG00000027828
Biological Process: positive regulation of phosphatidylinositol 3-kinase activity (GO:0043552);	1	32	648	18902	ENSSSCG00000003578
Biological Process: positive regulation of cell differentiation (GO:0045597);	4	112	648	18902	ENSSSCG00000028806;ENSSSCG00000016111;ENSSSCG00000016342;ENSSSCG00000006902
Biological Process: apoptotic signaling pathway (GO:0097190);	2	31	648	18902	ENSSSCG00000015092;ENSSSCG00000000816
Biological Process: mitochondrial tRNA methylation (GO:0070901);	2	2	648	18902	ENSSSCG00000008537;ENSSSCG00000030147
Biological Process: blood vessel morphogenesis (GO:0048514);	1	54	648	18902	ENSSSCG00000017497
Biological Process: negative regulation of cardiac muscle cell proliferation (GO:0060044);	1	6	648	18902	ENSSSCG00000005021
Biological Process: S-adenosylmethionine biosynthetic process (GO:0006556);	1	3	648	18902	ENSSSCG00000021229
Biological Process: glucose homeostasis (GO:0042593);	5	93	648	18902	ENSSSCG00000023915;ENSSSCG00000001940;ENSSSCG00000021129;ENSSSCG00000022994;ENSSSCG00000005024
Biological Process: intestinal epithelial structure maintenance (GO:0060729);	1	7	648	18902	ENSSSCG00000021920
Biological Process: progesterone biosynthetic process (GO:0006701);	1	4	648	18902	ENSSSCG00000017499
Biological Process: regulation of actin filament polymerization (GO:0030833);	1	32	648	18902	ENSSSCG00000011884
Biological Process: notochord development (GO:0030903);	1	18	648	18902	ENSSSCG00000021920
Biological Process: cardiac muscle tissue morphogenesis (GO:0055008);	1	20	648	18902	ENSSSCG00000017500
Biological Process: cellular senescence (GO:0090398);	1	25	648	18902	ENSSSCG00000008614
Biological Process: response to bacterium (GO:0009617);	2	67	648	18902	ENSSSCG00000006206;ENSSSCG00000016604
Biological Process: mitotic anaphase (GO:0000090);	1	2	648	18902	ENSSSCG00000017649
Biological Process: carnitine metabolic process, CoA-linked (GO:0019254);	1	3	648	18902	ENSSSCG00000016156
Biological Process: anoikis (GO:0043276);	2	4	648	18902	ENSSSCG00000004560;ENSSSCG00000021588
Biological Process: positive regulation of sequence-specific DNA binding transcription factor activity (GO:0051091);	3	62	648	18902	ENSSSCG00000001940;ENSSSCG00000026733;ENSSSCG00000010070
Biological Process: membrane biogenesis (GO:0044091);	1	2	648	18902	ENSSSCG00000002921
Biological Process: regulation of fibroblast growth factor receptor signaling pathway (GO:0040036);	1	10	648	18902	ENSSSCG00000020813
Biological Process: telomere maintenance via telomere shortening (GO:0010834);	1	2	648	18902	ENSSSCG00000007881
Biological Process: negative regulation of NF-kappaB transcription factor activity (GO:0032088);	5	56	648	18902	ENSSSCG00000002917;ENSSSCG00000007206;ENSSSCG00000006902;ENSSSCG00000016692;ENSSSCG00000001947
Biological Process: oncogene-induced cell senescence (GO:0090402);	1	4	648	18902	ENSSSCG00000001526
Biological Process: response to hydrogen peroxide (GO:0042542);	1	14	648	18902	ENSSSCG00000029876
Biological Process: circadian rhythm (GO:0007623);	2	23	648	18902	ENSSSCG00000016338;ENSSSCG00000023854
Biological Process: spindle assembly involved in mitosis (GO:0090307);	1	11	648	18902	ENSSSCG00000024663
Biological Process: leukocyte activation (GO:0045321);	1	85	648	18902	ENSSSCG00000028806
Biological Process: protein folding (GO:0006457);	4	123	648	18902	ENSSSCG00000008377;ENSSSCG00000016096;ENSSSCG00000013036;ENSSSCG00000004048
Biological Process: negative regulation of osteoblast proliferation (GO:0033689);	1	10	648	18902	ENSSSCG00000011346
Biological Process: middle ear morphogenesis (GO:0042474);	1	38	648	18902	ENSSSCG00000005087
Biological Process: positive regulation of vascular wound healing (GO:0035470);	1	1	648	18902	ENSSSCG00000013037
Biological Process: intracellular receptor signaling pathway (GO:0030522);	2	37	648	18902	ENSSSCG00000006682;ENSSSCG00000013028
Biological Process: negative regulation of branching involved in ureteric bud morphogenesis (GO:0090191);	1	7	648	18902	ENSSSCG00000005087
Biological Process: ATP hydrolysis coupled proton transport (GO:0015991);	2	34	648	18902	ENSSSCG00000009766;ENSSSCG00000002776
Biological Process: monoubiquitinated protein deubiquitination (GO:0035520);	1	9	648	18902	ENSSSCG00000002446
Biological Process: ascending aorta morphogenesis (GO:0035910);	1	3	648	18902	ENSSSCG00000026362
Biological Process: response to external stimulus (GO:0009605);	6	210	648	18902	ENSSSCG00000006206;ENSSSCG00000011103;ENSSSCG00000025182;ENSSSCG00000028806;ENSSSCG00000001940;ENSSSCG00000000297
Biological Process: transepithelial transport (GO:0070633);	1	4	648	18902	ENSSSCG00000015089
Biological Process: positive regulation of Rab GTPase activity (GO:0032851);	3	72	648	18902	ENSSSCG00000023253;ENSSSCG00000007205;ENSSSCG00000023197
Biological Process: adherens junction organization (GO:0034332);	1	31	648	18902	ENSSSCG00000023228
Biological Process: cell proliferation (GO:0008283);	4	265	648	18902	ENSSSCG00000006206;ENSSSCG00000022945;ENSSSCG00000000727;ENSSSCG00000021065
Biological Process: nuclear-transcribed mRNA catabolic process (GO:0000956);	1	26	648	18902	ENSSSCG00000013661
Biological Process: cellular response to hypoxia (GO:0071456);	3	36	648	18902	ENSSSCG00000026759;ENSSSCG00000013033;ENSSSCG00000013037
Biological Process: nucleoside phosphate biosynthetic process (GO:1901293);	1	2	648	18902	ENSSSCG00000011347
Biological Process: organic hydroxy compound metabolic process (GO:1901615);	2	14	648	18902	ENSSSCG00000010723;ENSSSCG00000004774
Biological Process: mitotic DNA replication checkpoint (GO:0033314);	1	5	648	18902	ENSSSCG00000003628
Biological Process: cellular response to UV-A (GO:0071492);	1	5	648	18902	ENSSSCG00000008878
Biological Process: heart development (GO:0007507);	15	344	648	18902	ENSSSCG00000017022;ENSSSCG00000022373;ENSSSCG00000005178;ENSSSCG00000004289;ENSSSCG00000002633;ENSSSCG00000007927;ENSSSCG00000023188;ENSSSCG00000005841;ENSSSCG00000008614;ENSSSCG00000005022;ENSSSCG00000026232;ENSSSCG00000010648;ENSSSCG00000017497;ENSSSCG00000002445;ENSSSCG00000029876
Biological Process: positive regulation of RIG-I signaling pathway (GO:1900246);	1	3	648	18902	ENSSSCG00000009720
Biological Process: negative regulation of oligodendrocyte differentiation (GO:0048715);	1	12	648	18902	ENSSSCG00000026362
Biological Process: signal transduction (GO:0007165);	39	1164	648	18902	ENSSSCG00000000297;ENSSSCG00000024945;ENSSSCG00000007927;ENSSSCG00000014163;ENSSSCG00000003579;ENSSSCG00000029695;ENSSSCG00000023978;ENSSSCG00000024563;ENSSSCG00000024145;ENSSSCG00000023228;ENSSSCG00000009771;ENSSSCG00000012861;ENSSSCG00000003584;ENSSSCG00000015506;ENSSSCG00000025849;ENSSSCG00000016338;ENSSSCG00000026600;ENSSSCG00000025126;ENSSSCG00000005022;ENSSSCG00000017737;ENSSSCG00000011884;…
Biological Process: positive regulation of transcription factor import into nucleus (GO:0042993);	1	13	648	18902	ENSSSCG00000011884
Biological Process: positive regulation of vascular endothelial growth factor receptor signaling pathway (GO:0030949);	1	22	648	18902	ENSSSCG00000013037
Biological Process: limb bud formation (GO:0060174);	1	25	648	18902	ENSSSCG00000021920
Biological Process: chondrocyte differentiation involved in endochondral bone morphogenesis (GO:0003413);	1	6	648	18902	ENSSSCG00000021920
Biological Process: N-terminal protein amino acid acetylation (GO:0006474);	1	5	648	18902	ENSSSCG00000009435
Biological Process: negative regulation of cholesterol efflux (GO:0090370);	1	5	648	18902	ENSSSCG00000009134
Biological Process: negative regulation of cytokine biosynthetic process (GO:0042036);	2	10	648	18902	ENSSSCG00000001940;ENSSSCG00000023409
Biological Process: alternative mRNA splicing, via spliceosome (GO:0000380);	1	6	648	18902	ENSSSCG00000016769
Biological Process: negative regulation of secretion (GO:0051048);	1	7	648	18902	ENSSSCG00000009134
Biological Process: regulation of heart contraction (GO:0008016);	2	40	648	18902	ENSSSCG00000006302;ENSSSCG00000015091
Biological Process: positive regulation of megakaryocyte differentiation (GO:0045654);	2	74	648	18902	ENSSSCG00000010076;ENSSSCG00000029285
Biological Process: positive regulation of MDA-5 signaling pathway (GO:1900245);	1	2	648	18902	ENSSSCG00000009720
Biological Process: positive regulation of hyaluronan biosynthetic process (GO:1900127);	1	5	648	18902	ENSSSCG00000009134
Biological Process: pancreas development (GO:0031016);	1	29	648	18902	ENSSSCG00000000363
Biological Process: endosome to lysosome transport (GO:0008333);	1	34	648	18902	ENSSSCG00000014632
Biological Process: chondrocyte differentiation (GO:0002062);	1	75	648	18902	ENSSSCG00000025261
Biological Process: Wnt signaling pathway (GO:0016055);	8	87	648	18902	ENSSSCG00000021798;ENSSSCG00000010574;ENSSSCG00000010170;ENSSSCG00000011512;ENSSSCG00000000727;ENSSSCG00000004747;ENSSSCG00000011103;ENSSSCG00000010214
Biological Process: regulation of protein modification process (GO:0031399);	1	71	648	18902	ENSSSCG00000002628
Biological Process: positive regulation of chemokine (C-X-C motif) ligand 2 production (GO:2000343);	1	2	648	18902	ENSSSCG00000010067
Biological Process: negative regulation of photoreceptor cell differentiation (GO:0046533);	1	6	648	18902	ENSSSCG00000021920
Biological Process: negative regulation of transcription from RNA polymerase II promoter (GO:0000122);	21	551	648	18902	ENSSSCG00000027361;ENSSSCG00000006681;ENSSSCG00000016691;ENSSSCG00000017927;ENSSSCG00000008878;ENSSSCG00000016338;ENSSSCG00000005087;ENSSSCG00000012980;ENSSSCG00000026733;ENSSSCG00000027635;ENSSSCG00000007958;ENSSSCG00000002636;ENSSSCG00000021920;ENSSSCG00000026362;ENSSSCG00000025182;ENSSSCG00000023854;ENSSSCG00000025053;ENSSSCG00000006902;ENSSSCG00000011884;ENSSSCG00000027859;ENSSSCG00000004747
Biological Process: post-embryonic development (GO:0009791);	7	159	648	18902	ENSSSCG00000021920;ENSSSCG00000020774;ENSSSCG00000029966;ENSSSCG00000029876;ENSSSCG00000011533;ENSSSCG00000009424;ENSSSCG00000009157
Biological Process: methylation (GO:0032259);	4	80	648	18902	ENSSSCG00000007076;ENSSSCG00000001652;ENSSSCG00000011041;ENSSSCG00000000696
Biological Process: vacuolar acidification (GO:0007035);	1	5	648	18902	ENSSSCG00000025058
Biological Process: multivesicular body sorting pathway (GO:0071985);	1	5	648	18902	ENSSSCG00000015010
Biological Process: meiotic nuclear division (GO:0007126);	1	49	648	18902	ENSSSCG00000010214
Biological Process: nucleotide-excision repair, DNA incision, 3'-to lesion (GO:0006295);	1	5	648	18902	ENSSSCG00000007881
Biological Process: tRNA aminoacylation for protein translation (GO:0006418);	1	2	648	18902	ENSSSCG00000015492
Biological Process: regulation of interleukin-2 production (GO:0032663);	1	4	648	18902	ENSSSCG00000001940
Biological Process: cellular response to heat (GO:0034605);	1	26	648	18902	ENSSSCG00000002446
Biological Process: ER-associated ubiquitin-dependent protein catabolic process (GO:0030433);	3	43	648	18902	ENSSSCG00000010069;ENSSSCG00000013038;ENSSSCG00000009389
Biological Process: negative regulation of ATP citrate synthase activity (GO:2000984);	2	3	648	18902	ENSSSCG00000010073;ENSSSCG00000005826
Biological Process: regulation of cyclin-dependent protein serine/threonine kinase activity (GO:0000079);	1	39	648	18902	ENSSSCG00000015697
Biological Process: heart morphogenesis (GO:0003007);	2	92	648	18902	ENSSSCG00000016342;ENSSSCG00000005089
Biological Process: coronary vasculature development (GO:0060976);	1	3	648	18902	ENSSSCG00000013037
Biological Process: amylopectin biosynthetic process (GO:0010021);	1	5	648	18902	ENSSSCG00000023915
Biological Process: positive regulation of macrophage differentiation (GO:0045651);	2	17	648	18902	ENSSSCG00000006815;ENSSSCG00000011884
Biological Process: cellular response to peptidoglycan (GO:0071224);	1	4	648	18902	ENSSSCG00000023926
Biological Process: blood vessel endothelial cell migration (GO:0043534);	1	19	648	18902	ENSSSCG00000007541
Biological Process: cellular response to cytokine stimulus (GO:0071345);	1	37	648	18902	ENSSSCG00000011884
Biological Process: protein localization (GO:0008104);	7	226	648	18902	ENSSSCG00000005126;ENSSSCG00000008737;ENSSSCG00000016742;ENSSSCG00000009270;ENSSSCG00000015324;ENSSSCG00000005679;ENSSSCG00000029465
Biological Process: superoxide metabolic process (GO:0006801);	1	11	648	18902	ENSSSCG00000022994
Biological Process: positive regulation of hemoglobin biosynthetic process (GO:0046985);	1	2	648	18902	ENSSSCG00000010574
Biological Process: regulation of RNA splicing (GO:0043484);	7	41	648	18902	ENSSSCG00000028509;ENSSSCG00000012627;ENSSSCG00000025370;ENSSSCG00000011720;ENSSSCG00000016095;ENSSSCG00000023148;ENSSSCG00000012676
Biological Process: negative regulation of microtubule polymerization (GO:0031115);	1	12	648	18902	ENSSSCG00000002921
Biological Process: regulation of multicellular organismal process (GO:0051239);	11	506	648	18902	ENSSSCG00000016769;ENSSSCG00000005838;ENSSSCG00000023253;ENSSSCG00000011658;ENSSSCG00000008875;ENSSSCG00000017737;ENSSSCG00000008540;ENSSSCG00000022213;ENSSSCG00000015522;ENSSSCG00000006506;ENSSSCG00000026733
Biological Process: corticospinal neuron axon guidance (GO:0021966);	1	1	648	18902	ENSSSCG00000023267
Biological Process: fructose 1,6-bisphosphate metabolic process (GO:0030388);	1	6	648	18902	ENSSSCG00000021129
Biological Process: negative regulation of Notch signaling pathway (GO:0045746);	1	20	648	18902	ENSSSCG00000014853
Biological Process: activation of protein kinase activity (GO:0032147);	3	39	648	18902	ENSSSCG00000003628;ENSSSCG00000025058;ENSSSCG00000013037
Biological Process: cadmium ion transmembrane transport (GO:0070574);	1	2	648	18902	ENSSSCG00000025058
Biological Process: localization (GO:0051179);	36	922	648	18902	ENSSSCG00000010665;ENSSSCG00000017022;ENSSSCG00000003579;ENSSSCG00000007924;ENSSSCG00000008536;ENSSSCG00000000695;ENSSSCG00000009771;ENSSSCG00000028428;ENSSSCG00000002701;ENSSSCG00000015203;ENSSSCG00000002999;ENSSSCG00000001554;ENSSSCG00000002445;ENSSSCG00000015600;ENSSSCG00000023228;ENSSSCG00000007211;ENSSSCG00000029556;ENSSSCG00000021155;ENSSSCG00000008692;ENSSSCG00000009966;ENSSSCG00000013038;…
Biological Process: organic substance biosynthetic process (GO:1901576);	4	73	648	18902	ENSSSCG00000017172;ENSSSCG00000016189;ENSSSCG00000017177;ENSSSCG00000026794
Biological Process: proteoglycan metabolic process (GO:0006029);	1	11	648	18902	ENSSSCG00000014035
Biological Process: response to axon injury (GO:0048678);	1	9	648	18902	ENSSSCG00000029876
Biological Process: camera-type eye morphogenesis (GO:0048593);	1	39	648	18902	ENSSSCG00000000363
Biological Process: phagosome maturation (GO:0090382);	1	6	648	18902	ENSSSCG00000026269
Biological Process: negative regulation of histone H3-K9 methylation (GO:0051573);	1	7	648	18902	ENSSSCG00000013659
Biological Process: STAT protein import into nucleus (GO:0007262);	2	7	648	18902	ENSSSCG00000026362;ENSSSCG00000009134
Biological Process: erythrocyte development (GO:0048821);	5	20	648	18902	ENSSSCG00000022373;ENSSSCG00000027828;ENSSSCG00000021920;ENSSSCG00000026482;ENSSSCG00000000295
Biological Process: cellular nitrogen compound biosynthetic process (GO:0044271);	1	31	648	18902	ENSSSCG00000026177
Biological Process: organophosphate metabolic process (GO:0019637);	1	44	648	18902	ENSSSCG00000005126
Biological Process: Golgi organization (GO:0007030);	2	59	648	18902	ENSSSCG00000009772;ENSSSCG00000014036
Biological Process: myelination in peripheral nervous system (GO:0022011);	1	12	648	18902	ENSSSCG00000025126
Biological Process: positive regulation of cytoskeleton organization (GO:0051495);	1	46	648	18902	ENSSSCG00000003578
Biological Process: regulation of transcription from RNA polymerase II promoter (GO:0006357);	11	330	648	18902	ENSSSCG00000007312;ENSSSCG00000001940;ENSSSCG00000021042;ENSSSCG00000020662;ENSSSCG00000028428;ENSSSCG00000006206;ENSSSCG00000016342;ENSSSCG00000024680;ENSSSCG00000028806;ENSSSCG00000018014;ENSSSCG00000029876
Biological Process: exocytosis (GO:0006887);	1	115	648	18902	ENSSSCG00000020711
Biological Process: neuropeptide signaling pathway (GO:0007218);	2	97	648	18902	ENSSSCG00000021155;ENSSSCG00000023591
Biological Process: negative regulation of cellular biosynthetic process (GO:0031327);	1	37	648	18902	ENSSSCG00000022611
Biological Process: multicellular organism growth (GO:0035264);	3	78	648	18902	ENSSSCG00000029695;ENSSSCG00000010391;ENSSSCG00000008692
Biological Process: positive regulation of cellular component biogenesis (GO:0044089);	2	2	648	18902	ENSSSCG00000029227;ENSSSCG00000010574
Biological Process: positive regulation of mesenchymal stem cell differentiation (GO:2000741);	1	10	648	18902	ENSSSCG00000021920
Biological Process: activation of anaphase-promoting complex activity (GO:0051488);	1	4	648	18902	ENSSSCG00000027557
Biological Process: steroid metabolic process (GO:0008202);	3	96	648	18902	ENSSSCG00000006245;ENSSSCG00000017499;ENSSSCG00000022994
Biological Process: regulation of small GTPase mediated signal transduction (GO:0051056);	2	43	648	18902	ENSSSCG00000012982;ENSSSCG00000024885
Biological Process: cellular response to tumor cell (GO:0071228);	1	1	648	18902	ENSSSCG00000006681
Biological Process: interleukin-10 production (GO:0032613);	1	5	648	18902	ENSSSCG00000006206
Biological Process: forebrain morphogenesis (GO:0048853);	2	13	648	18902	ENSSSCG00000029465;ENSSSCG00000009270
Biological Process: cell-cell junction assembly (GO:0007043);	1	5	648	18902	ENSSSCG00000027859
Biological Process: cell communication (GO:0007154);	19	342	648	18902	ENSSSCG00000026979;ENSSSCG00000013036;ENSSSCG00000029866;ENSSSCG00000022945;ENSSSCG00000022398;ENSSSCG00000028237;ENSSSCG00000000509;ENSSSCG00000013032;ENSSSCG00000012862;ENSSSCG00000015600;ENSSSCG00000012627;ENSSSCG00000015587;ENSSSCG00000008201;ENSSSCG00000014633;ENSSSCG00000017926;ENSSSCG00000005530;ENSSSCG00000006206;ENSSSCG00000004771;ENSSSCG00000006345
Biological Process: branching involved in mammary gland duct morphogenesis (GO:0060444);	1	31	648	18902	ENSSSCG00000006815
Biological Process: adenylate cyclase-activating adrenergic receptor signaling pathway (GO:0071880);	1	6	648	18902	ENSSSCG00000010647
Biological Process: negative regulation of cellular process (GO:0048523);	34	1298	648	18902	ENSSSCG00000013034;ENSSSCG00000004602;ENSSSCG00000011951;ENSSSCG00000005530;ENSSSCG00000015522;ENSSSCG00000017737;ENSSSCG00000003821;ENSSSCG00000005841;ENSSSCG00000029866;ENSSSCG00000008614;ENSSSCG00000007211;ENSSSCG00000009966;ENSSSCG00000023228;ENSSSCG00000004560;ENSSSCG00000015506;ENSSSCG00000025661;ENSSSCG00000002628;ENSSSCG00000002922;ENSSSCG00000003579;ENSSSCG00000024341;ENSSSCG00000017732;…
Biological Process: negative regulation of canonical Wnt signaling pathway (GO:0090090);	2	104	648	18902	ENSSSCG00000021920;ENSSSCG00000016111
Biological Process: melanocyte differentiation (GO:0030318);	3	24	648	18902	ENSSSCG00000011512;ENSSSCG00000010573;ENSSSCG00000016175
Biological Process: tissue morphogenesis (GO:0048729);	1	80	648	18902	ENSSSCG00000016342
Biological Process: positive regulation of dendritic cell antigen processing and presentation (GO:0002606);	1	3	648	18902	ENSSSCG00000025058
Biological Process: GPI anchor biosynthetic process (GO:0006506);	3	22	648	18902	ENSSSCG00000004901;ENSSSCG00000009211;ENSSSCG00000017502
Biological Process: oxidative phosphorylation (GO:0006119);	1	7	648	18902	ENSSSCG00000010073
Biological Process: neuron projection development (GO:0031175);	4	141	648	18902	ENSSSCG00000029556;ENSSSCG00000014853;ENSSSCG00000002996;ENSSSCG00000026269
Biological Process: adenylate cyclase-activating dopamine receptor signaling pathway (GO:0007191);	2	25	648	18902	ENSSSCG00000015324;ENSSSCG00000005462
Biological Process: nucleosome assembly (GO:0006334);	5	102	648	18902	ENSSSCG00000021920;ENSSSCG00000016738;ENSSSCG00000021065;ENSSSCG00000006682;ENSSSCG00000017202
Biological Process: protein ADP-ribosylation (GO:0006471);	1	14	648	18902	ENSSSCG00000023033
Biological Process: epithelial tube branching involved in lung morphogenesis (GO:0060441);	1	27	648	18902	ENSSSCG00000001940
Biological Process: negative regulation of intrinsic apoptotic signaling pathway in response to DNA damage (GO:1902230);	1	7	648	18902	ENSSSCG00000016111
Biological Process: peptidyl-proline hydroxylation to 4-hydroxy-L-proline (GO:0018401);	1	5	648	18902	ENSSSCG00000002995
Biological Process: negative regulation of calcidiol 1-monooxygenase activity (GO:0010956);	1	3	648	18902	ENSSSCG00000006902
Biological Process: T cell cytokine production (GO:0002369);	1	2	648	18902	ENSSSCG00000025058
Biological Process: transcription-dependent tethering of RNA polymerase II gene DNA at nuclear periphery (GO:0000972);	1	1	648	18902	ENSSSCG00000010574
Biological Process: regulation of actin filament-based process (GO:0032970);	1	11	648	18902	ENSSSCG00000011103
Biological Process: single organism reproductive process (GO:0044702);	5	119	648	18902	ENSSSCG00000022213;ENSSSCG00000001940;ENSSSCG00000008875;ENSSSCG00000016111;ENSSSCG00000013028
Biological Process: tumor necrosis factor-mediated signaling pathway (GO:0033209);	1	22	648	18902	ENSSSCG00000005838
Biological Process: regulation of intracellular protein transport (GO:0033157);	1	21	648	18902	ENSSSCG00000010214
Biological Process: neuronal action potential propagation (GO:0019227);	1	11	648	18902	ENSSSCG00000023267
Biological Process: histone deacetylation (GO:0016575);	2	23	648	18902	ENSSSCG00000026794;ENSSSCG00000027859
Biological Process: striated muscle cell differentiation (GO:0051146);	2	51	648	18902	ENSSSCG00000029866;ENSSSCG00000005124
Biological Process: translational initiation (GO:0006413);	2	49	648	18902	ENSSSCG00000001346;ENSSSCG00000011516
Biological Process: facial nerve morphogenesis (GO:0021610);	1	3	648	18902	ENSSSCG00000005087
Biological Process: DNA repair (GO:0006281);	5	205	648	18902	ENSSSCG00000007879;ENSSSCG00000008613;ENSSSCG00000010070;ENSSSCG00000010214;ENSSSCG00000026194
Biological Process: nucleotide-excision repair (GO:0006289);	2	29	648	18902	ENSSSCG00000009769;ENSSSCG00000024019
Biological Process: regulation of synaptic transmission (GO:0050804);	2	65	648	18902	ENSSSCG00000028806;ENSSSCG00000029741
Biological Process: neuronal stem cell maintenance (GO:0097150);	1	16	648	18902	ENSSSCG00000026362
Biological Process: metanephric macula densa development (GO:0072227);	1	8	648	18902	ENSSSCG00000028237
Biological Process: regulation of protein tyrosine kinase activity (GO:0061097);	1	13	648	18902	ENSSSCG00000029741
Biological Process: blood circulation (GO:0008015);	1	71	648	18902	ENSSSCG00000024072
Biological Process: regulation of viral genome replication (GO:0045069);	1	12	648	18902	ENSSSCG00000016096
Biological Process: positive regulation of cellular senescence (GO:2000774);	1	6	648	18902	ENSSSCG00000001526
Biological Process: protein localization to membrane (GO:0072657);	2	25	648	18902	ENSSSCG00000010214;ENSSSCG00000002996
Biological Process: positive regulation of JNK cascade (GO:0046330);	2	51	648	18902	ENSSSCG00000026733;ENSSSCG00000023926
Biological Process: myoblast differentiation (GO:0045445);	1	13	648	18902	ENSSSCG00000011720
Biological Process: regulation of protein localization to cell surface (GO:2000008);	1	9	648	18902	ENSSSCG00000009134
Biological Process: nuclear envelope organization (GO:0006998);	1	10	648	18902	ENSSSCG00000016845
Biological Process: erythrocyte differentiation (GO:0030218);	3	48	648	18902	ENSSSCG00000022005;ENSSSCG00000011884;ENSSSCG00000008692
Biological Process: S-shaped body morphogenesis (GO:0072050);	1	5	648	18902	ENSSSCG00000026362
Biological Process: cardiac muscle fiber development (GO:0048739);	1	29	648	18902	ENSSSCG00000017500
Biological Process: transmembrane receptor protein tyrosine kinase signaling pathway (GO:0007169);	5	161	648	18902	ENSSSCG00000015522;ENSSSCG00000017497;ENSSSCG00000005608;ENSSSCG00000023926;ENSSSCG00000003578
Biological Process: immunoglobulin production (GO:0002377);	1	9	648	18902	ENSSSCG00000001940
Biological Process: histone H4-K5 acetylation (GO:0043981);	3	17	648	18902	ENSSSCG00000028378;ENSSSCG00000000701;ENSSSCG00000009071
Biological Process: mRNA 3'-end processing (GO:0031124);	1	3	648	18902	ENSSSCG00000028509
Biological Process: fear response (GO:0042596);	1	5	648	18902	ENSSSCG00000010647
Biological Process: cognition (GO:0050890);	2	30	648	18902	ENSSSCG00000012309;ENSSSCG00000022088
Biological Process: phagocytosis, engulfment (GO:0006911);	1	13	648	18902	ENSSSCG00000016033
Biological Process: linoleic acid metabolic process (GO:0043651);	3	11	648	18902	ENSSSCG00000025643;ENSSSCG00000017930;ENSSSCG00000015446
Biological Process: cellular response to epidermal growth factor stimulus (GO:0071364);	1	18	648	18902	ENSSSCG00000021920
Biological Process: cellular developmental process (GO:0048869);	6	217	648	18902	ENSSSCG00000029409;ENSSSCG00000015507;ENSSSCG00000029465;ENSSSCG00000017245;ENSSSCG00000011913;ENSSSCG00000023177
Biological Process: protein complex subunit organization (GO:0071822);	5	100	648	18902	ENSSSCG00000029866;ENSSSCG00000004671;ENSSSCG00000002633;ENSSSCG00000016742;ENSSSCG00000001653
Biological Process: multi-organism process (GO:0051704);	2	83	648	18902	ENSSSCG00000023188;ENSSSCG00000024145
Biological Process: positive regulation of DNA replication (GO:0045740);	1	35	648	18902	ENSSSCG00000007541
Biological Process: ureter smooth muscle cell differentiation (GO:0072193);	1	6	648	18902	ENSSSCG00000005087
Biological Process: myelination (GO:0042552);	3	35	648	18902	ENSSSCG00000012688;ENSSSCG00000007312;ENSSSCG00000017497
Biological Process: positive regulation of neuron apoptotic process (GO:0043525);	1	48	648	18902	ENSSSCG00000010214
Biological Process: protein polyubiquitination (GO:0000209);	1	92	648	18902	ENSSSCG00000011940
Biological Process: carbohydrate metabolic process (GO:0005975);	5	107	648	18902	ENSSSCG00000014035;ENSSSCG00000017177;ENSSSCG00000007465;ENSSSCG00000017172;ENSSSCG00000022077
Biological Process: negative regulation of cell fate specification (GO:0009996);	1	1	648	18902	ENSSSCG00000006902
Biological Process: cell volume homeostasis (GO:0006884);	1	6	648	18902	ENSSSCG00000008692
Biological Process: response to endogenous stimulus (GO:0009719);	1	47	648	18902	ENSSSCG00000002628
Biological Process: chromosome segregation (GO:0007059);	5	70	648	18902	ENSSSCG00000005678;ENSSSCG00000001554;ENSSSCG00000017649;ENSSSCG00000028249;ENSSSCG00000021065
Biological Process: mammary gland development (GO:0030879);	4	70	648	18902	ENSSSCG00000021920;ENSSSCG00000000727;ENSSSCG00000003578;ENSSSCG00000013028
Biological Process: positive regulation of cAMP biosynthetic process (GO:0030819);	2	44	648	18902	ENSSSCG00000006302;ENSSSCG00000010647
Biological Process: protein glycosylation (GO:0006486);	2	109	648	18902	ENSSSCG00000017172;ENSSSCG00000017177
Biological Process: RNA catabolic process (GO:0006401);	1	6	648	18902	ENSSSCG00000012979
Biological Process: pilomotor reflex (GO:0097195);	1	5	648	18902	ENSSSCG00000021867
Biological Process: regulation of cell death (GO:0010941);	2	40	648	18902	ENSSSCG00000002628;ENSSSCG00000017504
Biological Process: apoptotic DNA fragmentation (GO:0006309);	2	35	648	18902	ENSSSCG00000011472;ENSSSCG00000028970
Biological Process: cell morphogenesis (GO:0000902);	5	155	648	18902	ENSSSCG00000022088;ENSSSCG00000029556;ENSSSCG00000008692;ENSSSCG00000016742;ENSSSCG00000012309
Biological Process: MAPK cascade (GO:0000165);	2	89	648	18902	ENSSSCG00000025058;ENSSSCG00000002628
Biological Process: positive regulation of release of cytochrome c from mitochondria (GO:0090200);	2	31	648	18902	ENSSSCG00000008878;ENSSSCG00000013033
Biological Process: interferon-gamma production (GO:0032609);	1	8	648	18902	ENSSSCG00000025261
Biological Process: release of sequestered calcium ion into cytosol (GO:0051209);	4	37	648	18902	ENSSSCG00000029966;ENSSSCG00000013036;ENSSSCG00000020774;ENSSSCG00000011533
Biological Process: negative regulation of Wnt signaling pathway (GO:0030178);	1	51	648	18902	ENSSSCG00000028720
Biological Process: positive regulation of phosphate metabolic process (GO:0045937);	1	22	648	18902	ENSSSCG00000023188
Biological Process: fibroblast growth factor receptor signaling pathway (GO:0008543);	2	37	648	18902	ENSSSCG00000000493;ENSSSCG00000002996
Biological Process: G1/S transition of mitotic cell cycle (GO:0000082);	1	61	648	18902	ENSSSCG00000008538
Biological Process: protein phosphorylation (GO:0006468);	16	574	648	18902	ENSSSCG00000023926;ENSSSCG00000027164;ENSSSCG00000021588;ENSSSCG00000002628;ENSSSCG00000010214;ENSSSCG00000001554;ENSSSCG00000006206;ENSSSCG00000004560;ENSSSCG00000009769;ENSSSCG00000005090;ENSSSCG00000025261;ENSSSCG00000004594;ENSSSCG00000015587;ENSSSCG00000008540;ENSSSCG00000016095;ENSSSCG00000006506
Biological Process: protein processing (GO:0016485);	2	33	648	18902	ENSSSCG00000009270;ENSSSCG00000029465
Biological Process: regulation of proteasomal ubiquitin-dependent protein catabolic process (GO:0032434);	1	8	648	18902	ENSSSCG00000006904
Biological Process: anterior/posterior axis specification, embryo (GO:0008595);	1	6	648	18902	ENSSSCG00000000493
Biological Process: activation of cysteine-type endopeptidase activity involved in apoptotic process (GO:0006919);	3	91	648	18902	ENSSSCG00000013033;ENSSSCG00000000816;ENSSSCG00000003578
Biological Process: cell fate commitment involved in formation of primary germ layer (GO:0060795);	1	7	648	18902	ENSSSCG00000028237
Biological Process: macrophage activation involved in immune response (GO:0002281);	1	12	648	18902	ENSSSCG00000002919
Biological Process: chylomicron remnant clearance (GO:0034382);	1	4	648	18902	ENSSSCG00000008009
Biological Process: cellular process (GO:0009987);	10	331	648	18902	ENSSSCG00000026153;ENSSSCG00000029331;ENSSSCG00000011914;ENSSSCG00000000588;ENSSSCG00000011472;ENSSSCG00000008096;ENSSSCG00000008613;ENSSSCG00000000656;ENSSSCG00000003582;ENSSSCG00000021270
Biological Process: negative regulation of I-kappaB kinase/NF-kappaB signaling (GO:0043124);	1	30	648	18902	ENSSSCG00000002917
Biological Process: positive regulation of monocyte differentiation (GO:0045657);	1	6	648	18902	ENSSSCG00000006815
Biological Process: positive regulation of ERK1 and ERK2 cascade (GO:0070374);	5	113	648	18902	ENSSSCG00000013037;ENSSSCG00000010067;ENSSSCG00000029741;ENSSSCG00000007541;ENSSSCG00000023926
Biological Process: fusion of sperm to egg plasma membrane (GO:0007342);	1	8	648	18902	ENSSSCG00000007737
Biological Process: electron transport chain (GO:0022900);	4	87	648	18902	ENSSSCG00000005528;ENSSSCG00000016100;ENSSSCG00000008877;ENSSSCG00000002449
Biological Process: negative regulation of auditory receptor cell differentiation (GO:0045608);	1	2	648	18902	ENSSSCG00000026362
Biological Process: fatty acid metabolic process (GO:0006631);	5	95	648	18902	ENSSSCG00000010723;ENSSSCG00000004774;ENSSSCG00000023138;ENSSSCG00000014833;ENSSSCG00000014834
Biological Process: carbohydrate derivative metabolic process (GO:1901135);	3	37	648	18902	ENSSSCG00000017177;ENSSSCG00000017172;ENSSSCG00000005038
Biological Process: regulation of transcription, DNA-templated (GO:0006355);	53	1440	648	18902	ENSSSCG00000009769;ENSSSCG00000009771;ENSSSCG00000025261;ENSSSCG00000023228;ENSSSCG00000023703;ENSSSCG00000024145;ENSSSCG00000014163;ENSSSCG00000002628;ENSSSCG00000028865;ENSSSCG00000022373;ENSSSCG00000024341;ENSSSCG00000004592;ENSSSCG00000014945;ENSSSCG00000003981;ENSSSCG00000029989;ENSSSCG00000006902;ENSSSCG00000007077;ENSSSCG00000012688;ENSSSCG00000000697;ENSSSCG00000005530;ENSSSCG00000009071;…
Biological Process: protein stabilization (GO:0050821);	3	79	648	18902	ENSSSCG00000001653;ENSSSCG00000000694;ENSSSCG00000006682
Biological Process: positive regulation of cellular metabolic process (GO:0031325);	13	309	648	18902	ENSSSCG00000016095;ENSSSCG00000026733;ENSSSCG00000015506;ENSSSCG00000016189;ENSSSCG00000022611;ENSSSCG00000001554;ENSSSCG00000008737;ENSSSCG00000003578;ENSSSCG00000016111;ENSSSCG00000016769;ENSSSCG00000004898;ENSSSCG00000007077;ENSSSCG00000005838
Biological Process: cell division (GO:0051301);	10	244	648	18902	ENSSSCG00000010214;ENSSSCG00000021161;ENSSSCG00000000693;ENSSSCG00000021798;ENSSSCG00000017024;ENSSSCG00000026794;ENSSSCG00000008540;ENSSSCG00000017649;ENSSSCG00000024663;ENSSSCG00000000727
Biological Process: regulation of protein stability (GO:0031647);	1	42	648	18902	ENSSSCG00000017932
Biological Process: histone H4-R3 demethylation (GO:0070079);	1	1	648	18902	ENSSSCG00000022373
Biological Process: apical constriction (GO:0003383);	1	10	648	18902	ENSSSCG00000011103
Biological Process: embryonic digit morphogenesis (GO:0042733);	2	60	648	18902	ENSSSCG00000029465;ENSSSCG00000009270
Biological Process: positive regulation of neurogenesis (GO:0050769);	1	21	648	18902	ENSSSCG00000023228
Biological Process: positive regulation of angiogenesis (GO:0045766);	2	90	648	18902	ENSSSCG00000016189;ENSSSCG00000026733
Biological Process: intrinsic apoptotic signaling pathway (GO:0097193);	1	18	648	18902	ENSSSCG00000013033
Biological Process: regulation of defense response to virus (GO:0050688);	1	4	648	18902	ENSSSCG00000030548
Biological Process: regulation of phosphate metabolic process (GO:0019220);	3	152	648	18902	ENSSSCG00000004898;ENSSSCG00000016111;ENSSSCG00000000297
Biological Process: chordate embryonic development (GO:0043009);	3	107	648	18902	ENSSSCG00000013034;ENSSSCG00000016342;ENSSSCG00000016111
Biological Process: peptidyl-tyrosine phosphorylation (GO:0018108);	4	77	648	18902	ENSSSCG00000025370;ENSSSCG00000003578;ENSSSCG00000023926;ENSSSCG00000016095
Biological Process: regulation of immune system process (GO:0002682);	8	239	648	18902	ENSSSCG00000002917;ENSSSCG00000006506;ENSSSCG00000017927;ENSSSCG00000005838;ENSSSCG00000004898;ENSSSCG00000008737;ENSSSCG00000013034;ENSSSCG00000006902
Biological Process: glial cell differentiation (GO:0010001);	3	38	648	18902	ENSSSCG00000016094;ENSSSCG00000010214;ENSSSCG00000023118
Biological Process: protein localization to nucleus (GO:0034504);	2	42	648	18902	ENSSSCG00000005087;ENSSSCG00000026518
Biological Process: integrin-mediated signaling pathway (GO:0007229);	3	71	648	18902	ENSSSCG00000002919;ENSSSCG00000017204;ENSSSCG00000003578
Biological Process: neuron projection morphogenesis (GO:0048812);	3	76	648	18902	ENSSSCG00000010665;ENSSSCG00000011103;ENSSSCG00000003578
Biological Process: chaperone mediated protein folding requiring cofactor (GO:0051085);	2	17	648	18902	ENSSSCG00000005683;ENSSSCG00000025964
Biological Process: transcription-coupled nucleotide-excision repair (GO:0006283);	1	12	648	18902	ENSSSCG00000010391
Biological Process: embryonic camera-type eye morphogenesis (GO:0048596);	1	20	648	18902	ENSSSCG00000026733
Biological Process: monovalent inorganic cation transport (GO:0015672);	1	57	648	18902	ENSSSCG00000011821
Biological Process: single-organism behavior (GO:0044708);	1	74	648	18902	ENSSSCG00000010214
Biological Process: cAMP-mediated signaling (GO:0019933);	1	20	648	18902	ENSSSCG00000021920
Biological Process: astrocyte fate commitment (GO:0060018);	2	5	648	18902	ENSSSCG00000021920;ENSSSCG00000002630
Biological Process: regulation of definitive erythrocyte differentiation (GO:0010724);	1	4	648	18902	ENSSSCG00000000816
Biological Process: extracellular fibril organization (GO:0043206);	1	10	648	18902	ENSSSCG00000014035
Biological Process: response to growth factor (GO:0070848);	1	48	648	18902	ENSSSCG00000003578
Biological Process: positive regulation of cell motility (GO:2000147);	1	7	648	18902	ENSSSCG00000005826
Biological Process: regulation of cellular localization (GO:0060341);	6	151	648	18902	ENSSSCG00000002628;ENSSSCG00000004560;ENSSSCG00000021588;ENSSSCG00000017504;ENSSSCG00000003578;ENSSSCG00000013036
Biological Process: negative regulation of phosphatase activity (GO:0010923);	3	65	648	18902	ENSSSCG00000020982;ENSSSCG00000007924;ENSSSCG00000016742
Biological Process: cardiac myofibril assembly (GO:0055003);	1	29	648	18902	ENSSSCG00000017500
Biological Process: regulation of cell differentiation (GO:0045595);	4	292	648	18902	ENSSSCG00000002628;ENSSSCG00000005841;ENSSSCG00000023188;ENSSSCG00000001940
Biological Process: myeloid cell activation involved in immune response (GO:0002275);	1	25	648	18902	ENSSSCG00000017497
Biological Process: response to glucose (GO:0009749);	2	30	648	18902	ENSSSCG00000021129;ENSSSCG00000007336
Biological Process: hemidesmosome assembly (GO:0031581);	1	5	648	18902	ENSSSCG00000017204
Biological Process: ATP-dependent chromatin remodeling (GO:0043044);	1	6	648	18902	ENSSSCG00000010070
Biological Process: histone-serine phosphorylation (GO:0035404);	1	50	648	18902	ENSSSCG00000006206
Biological Process: gene expression (GO:0010467);	27	511	648	18902	ENSSSCG00000001372;ENSSSCG00000016096;ENSSSCG00000008201;ENSSSCG00000015203;ENSSSCG00000025308;ENSSSCG00000004671;ENSSSCG00000017925;ENSSSCG00000005126;ENSSSCG00000015600;ENSSSCG00000002999;ENSSSCG00000016189;ENSSSCG00000023978;ENSSSCG00000004590;ENSSSCG00000000171;ENSSSCG00000029409;ENSSSCG00000002922;ENSSSCG00000005702;ENSSSCG00000003579;ENSSSCG00000021626;ENSSSCG00000000509;ENSSSCG00000001653;…
Biological Process: positive regulation of viral genome replication (GO:0045070);	2	18	648	18902	ENSSSCG00000008878;ENSSSCG00000001554
Biological Process: activation of adenylate cyclase activity (GO:0007190);	3	71	648	18902	ENSSSCG00000028806;ENSSSCG00000006206;ENSSSCG00000010647
Biological Process: phosphatidylinositol metabolic process (GO:0046488);	1	25	648	18902	ENSSSCG00000030279
Biological Process: positive regulation of neuron differentiation (GO:0045666);	1	65	648	18902	ENSSSCG00000001940
Biological Process: positive regulation of histone acetylation (GO:0035066);	1	19	648	18902	ENSSSCG00000028806
Biological Process: regulation of microtubule-based process (GO:0032886);	1	15	648	18902	ENSSSCG00000017497
Biological Process: positive regulation of mesenchymal cell proliferation involved in ureter development (GO:2000729);	1	4	648	18902	ENSSSCG00000005087
Biological Process: cellular response to macrophage colony-stimulating factor stimulus (GO:0036006);	1	13	648	18902	ENSSSCG00000000297
Biological Process: spinal cord development (GO:0021510);	2	26	648	18902	ENSSSCG00000005530;ENSSSCG00000021920
Biological Process: mRNA polyadenylation (GO:0006378);	1	28	648	18902	ENSSSCG00000002447
Biological Process: regulation of cell adhesion (GO:0030155);	5	131	648	18902	ENSSSCG00000008540;ENSSSCG00000006206;ENSSSCG00000021920;ENSSSCG00000028806;ENSSSCG00000003578
Biological Process: protein palmitoylation (GO:0018345);	2	11	648	18902	ENSSSCG00000011914;ENSSSCG00000002778
Biological Process: response to steroid hormone (GO:0048545);	1	18	648	18902	ENSSSCG00000013028
Biological Process: GTP catabolic process (GO:0006184);	7	234	648	18902	ENSSSCG00000001372;ENSSSCG00000015324;ENSSSCG00000005462;ENSSSCG00000002996;ENSSSCG00000015305;ENSSSCG00000029741;ENSSSCG00000011827
Biological Process: retina layer formation (GO:0010842);	1	17	648	18902	ENSSSCG00000026733
Biological Process: regulation of protein localization (GO:0032880);	6	48	648	18902	ENSSSCG00000005087;ENSSSCG00000002996;ENSSSCG00000016604;ENSSSCG00000007336;ENSSSCG00000005089;ENSSSCG00000023197
Biological Process: positive regulation of tyrosine phosphorylation of STAT protein (GO:0042531);	1	7	648	18902	ENSSSCG00000011884
Biological Process: cell surface receptor signaling pathway (GO:0007166);	20	551	648	18902	ENSSSCG00000016342;ENSSSCG00000024072;ENSSSCG00000016189;ENSSSCG00000008737;ENSSSCG00000006688;ENSSSCG00000008217;ENSSSCG00000006547;ENSSSCG00000016095;ENSSSCG00000011951;ENSSSCG00000006506;ENSSSCG00000001554;ENSSSCG00000023177;ENSSSCG00000026733;ENSSSCG00000015093;ENSSSCG00000005838;ENSSSCG00000002917;ENSSSCG00000016742;ENSSSCG00000002628;ENSSSCG00000022373;ENSSSCG00000015094
Biological Process: immune response-regulating cell surface receptor signaling pathway (GO:0002768);	1	13	648	18902	ENSSSCG00000003578
Biological Process: detection of oxygen (GO:0003032);	1	1	648	18902	ENSSSCG00000029876
Biological Process: positive regulation of cell adhesion (GO:0045785);	4	57	648	18902	ENSSSCG00000017497;ENSSSCG00000017930;ENSSSCG00000010574;ENSSSCG00000013037
Biological Process: establishment of localization in cell (GO:0051649);	9	247	648	18902	ENSSSCG00000023188;ENSSSCG00000010559;ENSSSCG00000003628;ENSSSCG00000024563;ENSSSCG00000003578;ENSSSCG00000004560;ENSSSCG00000016769;ENSSSCG00000021588;ENSSSCG00000011103
Biological Process: transcription from RNA polymerase II promoter (GO:0006366);	7	91	648	18902	ENSSSCG00000027361;ENSSSCG00000009769;ENSSSCG00000005530;ENSSSCG00000002925;ENSSSCG00000028237;ENSSSCG00000007077;ENSSSCG00000008536
Biological Process: erythrocyte homeostasis (GO:0034101);	1	12	648	18902	ENSSSCG00000026759
Biological Process: mammary duct terminal end bud growth (GO:0060763);	1	9	648	18902	ENSSSCG00000006815
Biological Process: meiosis I (GO:0007127);	1	4	648	18902	ENSSSCG00000021161
Biological Process: formation of translation preinitiation complex (GO:0001731);	1	12	648	18902	ENSSSCG00000013661
Biological Process: ureteric bud morphogenesis (GO:0060675);	1	5	648	18902	ENSSSCG00000026362
Biological Process: cell redox homeostasis (GO:0045454);	4	64	648	18902	ENSSSCG00000017496;ENSSSCG00000002995;ENSSSCG00000002496;ENSSSCG00000027537
Biological Process: Golgi to plasma membrane protein transport (GO:0043001);	2	49	648	18902	ENSSSCG00000026269;ENSSSCG00000020711
Biological Process: RNA metabolic process (GO:0016070);	16	361	648	18902	ENSSSCG00000015203;ENSSSCG00000016096;ENSSSCG00000004590;ENSSSCG00000015600;ENSSSCG00000023978;ENSSSCG00000016189;ENSSSCG00000021626;ENSSSCG00000000509;ENSSSCG00000013038;ENSSSCG00000016094;ENSSSCG00000023409;ENSSSCG00000023118;ENSSSCG00000005841;ENSSSCG00000021024;ENSSSCG00000017272;ENSSSCG00000011884
Biological Process: phototransduction (GO:0007602);	1	26	648	18902	ENSSSCG00000015324
Biological Process: biomineral tissue development (GO:0031214);	1	14	648	18902	ENSSSCG00000017930
Biological Process: nephron development (GO:0072006);	1	21	648	18902	ENSSSCG00000016342
Biological Process: biosynthetic process (GO:0009058);	1	49	648	18902	ENSSSCG00000013283
Biological Process: negative regulation of developmental process (GO:0051093);	2	57	648	18902	ENSSSCG00000005841;ENSSSCG00000023188
Biological Process: rRNA transcription (GO:0009303);	1	8	648	18902	ENSSSCG00000017929
Biological Process: monocyte activation (GO:0042117);	1	5	648	18902	ENSSSCG00000004594
Biological Process: divalent metal ion export (GO:0070839);	1	1	648	18902	ENSSSCG00000025058
Biological Process: mammary gland alveolus development (GO:0060749);	2	24	648	18902	ENSSSCG00000004898;ENSSSCG00000009134
Biological Process: negative regulation of leukocyte apoptotic process (GO:2000107);	1	5	648	18902	ENSSSCG00000011884
Biological Process: respiratory chain complex IV assembly (GO:0008535);	1	8	648	18902	ENSSSCG00000008947
Biological Process: response to tumor necrosis factor (GO:0034612);	1	22	648	18902	ENSSSCG00000004594
Biological Process: skeletal muscle myosin thick filament assembly (GO:0030241);	1	34	648	18902	ENSSSCG00000017500
Biological Process: activation of MAPK activity (GO:0000187);	1	72	648	18902	ENSSSCG00000000493
Biological Process: organic substance metabolic process (GO:0071704);	10	288	648	18902	ENSSSCG00000016742;ENSSSCG00000026547;ENSSSCG00000014853;ENSSSCG00000009640;ENSSSCG00000005830;ENSSSCG00000009134;ENSSSCG00000004771;ENSSSCG00000006510;ENSSSCG00000005022;ENSSSCG00000010576
Biological Process: mitotic G1 DNA damage checkpoint (GO:0031571);	1	9	648	18902	ENSSSCG00000000727
Biological Process: vascular smooth muscle cell development (GO:0097084);	1	3	648	18902	ENSSSCG00000026362
Biological Process: histone H4 acetylation (GO:0043967);	3	34	648	18902	ENSSSCG00000012980;ENSSSCG00000016619;ENSSSCG00000021065
Biological Process: gland morphogenesis (GO:0022612);	2	58	648	18902	ENSSSCG00000016111;ENSSSCG00000013028
Biological Process: establishment of epithelial cell polarity (GO:0090162);	1	15	648	18902	ENSSSCG00000013041
Biological Process: extracellular polysaccharide biosynthetic process (GO:0045226);	1	1	648	18902	ENSSSCG00000021229
Biological Process: regulation of nitrogen compound metabolic process (GO:0051171);	1	43	648	18902	ENSSSCG00000012981
Biological Process: diacylglycerol biosynthetic process (GO:0006651);	1	3	648	18902	ENSSSCG00000014861
Biological Process: cerebral cortex neuron differentiation (GO:0021895);	1	7	648	18902	ENSSSCG00000014853
Biological Process: positive regulation of cell division (GO:0051781);	2	58	648	18902	ENSSSCG00000007541;ENSSSCG00000013037
Biological Process: MHC class II biosynthetic process (GO:0045342);	1	1	648	18902	ENSSSCG00000025058
Biological Process: nuclear export (GO:0051168);	1	7	648	18902	ENSSSCG00000011827
Biological Process: secretion (GO:0046903);	2	43	648	18902	ENSSSCG00000012627;ENSSSCG00000003578
Biological Process: negative regulation of Ras protein signal transduction (GO:0046580);	1	18	648	18902	ENSSSCG00000007735
Biological Process: cellular response to hydrogen peroxide (GO:0070301);	1	35	648	18902	ENSSSCG00000008878
Biological Process: aorta morphogenesis (GO:0035909);	1	17	648	18902	ENSSSCG00000005087
Biological Process: single-organism carbohydrate metabolic process (GO:0044723);	2	17	648	18902	ENSSSCG00000006206;ENSSSCG00000014035
Biological Process: voluntary musculoskeletal movement (GO:0050882);	4	11	648	18902	ENSSSCG00000020774;ENSSSCG00000011533;ENSSSCG00000026733;ENSSSCG00000029966
Biological Process: cytokinesis (GO:0000910);	2	72	648	18902	ENSSSCG00000008852;ENSSSCG00000029741
Biological Process: response to gamma radiation (GO:0010332);	3	21	648	18902	ENSSSCG00000009389;ENSSSCG00000010391;ENSSSCG00000029876
Biological Process: midbrain development (GO:0030901);	1	34	648	18902	ENSSSCG00000026362
Biological Process: cellular response to granulocyte macrophage colony-stimulating factor stimulus (GO:0097011);	1	8	648	18902	ENSSSCG00000000297
Biological Process: ureteric bud development (GO:0001657);	1	71	648	18902	ENSSSCG00000000363
Biological Process: adenylate cyclase-activating G-protein coupled receptor signaling pathway (GO:0007189);	1	41	648	18902	ENSSSCG00000022213
Biological Process: regulation of synaptic plasticity (GO:0048167);	1	56	648	18902	ENSSSCG00000010214
Biological Process: diphosphoinositol polyphosphate catabolic process (GO:0071544);	1	5	648	18902	ENSSSCG00000020903
Biological Process: mitotic cell cycle phase transition (GO:0044772);	1	24	648	18902	ENSSSCG00000010070
Biological Process: barbed-end actin filament capping (GO:0051016);	1	10	648	18902	ENSSSCG00000008692
Biological Process: response to interleukin-1 (GO:0070555);	2	20	648	18902	ENSSSCG00000004898;ENSSSCG00000023926
Biological Process: V(D)J recombination (GO:0033151);	1	19	648	18902	ENSSSCG00000006682
Biological Process: metanephros development (GO:0001656);	3	65	648	18902	ENSSSCG00000013037;ENSSSCG00000010991;ENSSSCG00000000363
Biological Process: endoplasmic reticulum unfolded protein response (GO:0030968);	2	26	648	18902	ENSSSCG00000009424;ENSSSCG00000010069
Biological Process: cellular response to drug (GO:0035690);	1	41	648	18902	ENSSSCG00000006398
Biological Process: otic vesicle development (GO:0071599);	1	11	648	18902	ENSSSCG00000005087
Biological Process: protein monoubiquitination (GO:0006513);	1	29	648	18902	ENSSSCG00000015600
Biological Process: reproductive process (GO:0022414);	5	74	648	18902	ENSSSCG00000005841;ENSSSCG00000007465;ENSSSCG00000006245;ENSSSCG00000013036;ENSSSCG00000003578
Biological Process: nuclear membrane organization (GO:0071763);	3	4	648	18902	ENSSSCG00000026518;ENSSSCG00000005683;ENSSSCG00000025964
Biological Process: phosphatidylinositol biosynthetic process (GO:0006661);	1	18	648	18902	ENSSSCG00000025733
Biological Process: pattern specification process (GO:0007389);	1	66	648	18902	ENSSSCG00000001940
Biological Process: single-organism metabolic process (GO:0044710);	4	242	648	18902	ENSSSCG00000026177;ENSSSCG00000023177;ENSSSCG00000023188;ENSSSCG00000028428
Biological Process: nerve growth factor signaling pathway (GO:0038180);	1	14	648	18902	ENSSSCG00000029741
Biological Process: nitrite transport (GO:0015707);	1	1	648	18902	ENSSSCG00000025058
Biological Process: hyaluronan metabolic process (GO:0030212);	1	10	648	18902	ENSSSCG00000011450
Biological Process: positive regulation of Rho GTPase activity (GO:0032321);	2	40	648	18902	ENSSSCG00000017497;ENSSSCG00000011346
Biological Process: regulation of translation (GO:0006417);	4	120	648	18902	ENSSSCG00000006206;ENSSSCG00000028806;ENSSSCG00000028509;ENSSSCG00000000694
Biological Process: muscle organ morphogenesis (GO:0048644);	1	14	648	18902	ENSSSCG00000009424
Biological Process: negative regulation of MAPK cascade (GO:0043409);	2	34	648	18902	ENSSSCG00000006347;ENSSSCG00000016111
Biological Process: epithelial cell proliferation involved in prostatic bud elongation (GO:0060517);	1	5	648	18902	ENSSSCG00000021920
Biological Process: phosphate-containing compound metabolic process (GO:0006796);	4	135	648	18902	ENSSSCG00000014163;ENSSSCG00000006347;ENSSSCG00000023177;ENSSSCG00000005126
Biological Process: multicellular organismal metabolic process (GO:0044236);	1	4	648	18902	ENSSSCG00000005090
Biological Process: multicellular organismal process (GO:0032501);	4	134	648	18902	ENSSSCG00000010576;ENSSSCG00000013038;ENSSSCG00000012691;ENSSSCG00000012364
Biological Process: interleukin-2 production (GO:0032623);	1	2	648	18902	ENSSSCG00000025058
Biological Process: male genitalia development (GO:0030539);	1	30	648	18902	ENSSSCG00000016340
Biological Process: age-dependent response to reactive oxygen species (GO:0001315);	1	1	648	18902	ENSSSCG00000029876
Biological Process: regulation of cytoskeleton organization (GO:0051493);	1	30	648	18902	ENSSSCG00000011346
Biological Process: DNA damage response, signal transduction by p53 class mediator resulting in transcription of p21 class mediator (GO:0006978);	3	13	648	18902	ENSSSCG00000000701;ENSSSCG00000026733;ENSSSCG00000012980
Biological Process: RNA interference (GO:0016246);	1	2	648	18902	ENSSSCG00000024429
Biological Process: positive regulation of DNA-templated transcription, elongation (GO:0032786);	1	3	648	18902	ENSSSCG00000010391
Biological Process: negative regulation of cytokine production (GO:0001818);	2	53	648	18902	ENSSSCG00000025058;ENSSSCG00000001940
Biological Process: single fertilization (GO:0007338);	4	79	648	18902	ENSSSCG00000026362;ENSSSCG00000024145;ENSSSCG00000023188;ENSSSCG00000013034
Biological Process: response to acidic pH (GO:0010447);	1	5	648	18902	ENSSSCG00000007466
Biological Process: positive regulation of T-helper 1 type immune response (GO:0002827);	2	7	648	18902	ENSSSCG00000023926;ENSSSCG00000025058
Biological Process: regulation of alternative mRNA splicing, via spliceosome (GO:0000381);	2	30	648	18902	ENSSSCG00000009505;ENSSSCG00000011720
Biological Process: positive regulation of macromolecule biosynthetic process (GO:0010557);	4	143	648	18902	ENSSSCG00000002628;ENSSSCG00000006206;ENSSSCG00000017504;ENSSSCG00000028806
Biological Process: negative regulation of cellular metabolic process (GO:0031324);	6	122	648	18902	ENSSSCG00000006506;ENSSSCG00000013038;ENSSSCG00000008737;ENSSSCG00000016769;ENSSSCG00000017504;ENSSSCG00000010214
Biological Process: in utero embryonic development (GO:0001701);	5	312	648	18902	ENSSSCG00000004594;ENSSSCG00000029465;ENSSSCG00000008692;ENSSSCG00000009270;ENSSSCG00000021920
Biological Process: galactitol metabolic process (GO:0019402);	1	1	648	18902	ENSSSCG00000017203
Biological Process: stress granule assembly (GO:0034063);	1	20	648	18902	ENSSSCG00000014031
Biological Process: positive regulation of erythrocyte differentiation (GO:0045648);	5	92	648	18902	ENSSSCG00000026482;ENSSSCG00000010076;ENSSSCG00000027828;ENSSSCG00000000295;ENSSSCG00000029285
Biological Process: negative regulation of immune response (GO:0050777);	1	7	648	18902	ENSSSCG00000001940
Biological Process: anagen (GO:0042640);	1	14	648	18902	ENSSSCG00000016175
Biological Process: regulation of dendrite morphogenesis (GO:0048814);	1	29	648	18902	ENSSSCG00000029741
Biological Process: non-canonical Wnt signaling pathway via JNK cascade (GO:0038031);	1	5	648	18902	ENSSSCG00000016111
Biological Process: gastrulation (GO:0007369);	1	34	648	18902	ENSSSCG00000005530
Biological Process: binding of sperm to zona pellucida (GO:0007339);	3	44	648	18902	ENSSSCG00000008377;ENSSSCG00000025849;ENSSSCG00000004048
Biological Process: prostate gland development (GO:0030850);	1	7	648	18902	ENSSSCG00000013028
Biological Process: tubulin deacetylation (GO:0090042);	1	2	648	18902	ENSSSCG00000026794
Biological Process: negative regulation of fibroblast proliferation (GO:0048147);	2	18	648	18902	ENSSSCG00000014035;ENSSSCG00000029876
Biological Process: SMAD protein signal transduction (GO:0060395);	2	17	648	18902	ENSSSCG00000025976;ENSSSCG00000026733
Biological Process: blood vessel development (GO:0001568);	3	125	648	18902	ENSSSCG00000016342;ENSSSCG00000005608;ENSSSCG00000015506
Biological Process: rRNA import into mitochondrion (GO:0035928);	1	6	648	18902	ENSSSCG00000004047
Biological Process: neuron fate specification (GO:0048665);	2	20	648	18902	ENSSSCG00000001940;ENSSSCG00000005087
Biological Process: negative regulation of protein phosphorylation (GO:0001933);	1	36	648	18902	ENSSSCG00000007735
Biological Process: macromolecule biosynthetic process (GO:0009059);	2	112	648	18902	ENSSSCG00000029409;ENSSSCG00000002922
Biological Process: positive regulation of NF-kappaB import into nucleus (GO:0042346);	1	17	648	18902	ENSSSCG00000007206
Biological Process: reproduction (GO:0000003);	1	51	648	18902	ENSSSCG00000021024
Biological Process: cellular response to misfolded protein (GO:0071218);	1	4	648	18902	ENSSSCG00000002446
Biological Process: L-methionine biosynthetic process from methylthioadenosine (GO:0019509);	1	8	648	18902	ENSSSCG00000009770
Biological Process: positive regulation of cell fate specification (GO:0042660);	1	2	648	18902	ENSSSCG00000006902
Biological Process: macromolecular complex subunit organization (GO:0043933);	1	19	648	18902	ENSSSCG00000005841
Biological Process: cartilage condensation (GO:0001502);	1	28	648	18902	ENSSSCG00000021920
Biological Process: regulation of exocyst assembly (GO:0001928);	1	9	648	18902	ENSSSCG00000029741
Biological Process: negative regulation of smoothened signaling pathway (GO:0045879);	1	18	648	18902	ENSSSCG00000015092
Biological Process: platelet aggregation (GO:0070527);	1	20	648	18902	ENSSSCG00000013041
Biological Process: positive regulation of protein secretion (GO:0050714);	2	43	648	18902	ENSSSCG00000008878;ENSSSCG00000015010
Biological Process: neuron differentiation (GO:0030182);	1	121	648	18902	ENSSSCG00000026733
Biological Process: positive regulation of cAMP-mediated signaling (GO:0043950);	1	11	648	18902	ENSSSCG00000010647
Biological Process: myeloid leukocyte differentiation (GO:0002573);	1	17	648	18902	ENSSSCG00000013037
Biological Process: protein K48-linked deubiquitination (GO:0071108);	1	15	648	18902	ENSSSCG00000024341
Biological Process: signal transduction by phosphorylation (GO:0023014);	1	33	648	18902	ENSSSCG00000017497
Biological Process: double-strand break repair via homologous recombination (GO:0000724);	2	49	648	18902	ENSSSCG00000008614;ENSSSCG00000007881
Biological Process: protein folding in endoplasmic reticulum (GO:0034975);	1	4	648	18902	ENSSSCG00000013038
Biological Process: inositol phosphate-mediated signaling (GO:0048016);	3	17	648	18902	ENSSSCG00000029966;ENSSSCG00000011533;ENSSSCG00000020774
Biological Process: PMA-inducible membrane protein ectodomain proteolysis (GO:0051088);	1	6	648	18902	ENSSSCG00000004594
Biological Process: outflow tract morphogenesis (GO:0003151);	2	48	648	18902	ENSSSCG00000006682;ENSSSCG00000005087
Biological Process: histone modification (GO:0016570);	8	121	648	18902	ENSSSCG00000015600;ENSSSCG00000002923;ENSSSCG00000005126;ENSSSCG00000000697;ENSSSCG00000016769;ENSSSCG00000023698;ENSSSCG00000004747;ENSSSCG00000023177
Biological Process: nucleosome disassembly (GO:0006337);	1	16	648	18902	ENSSSCG00000010070
Biological Process: neuron death (GO:0070997);	1	6	648	18902	ENSSSCG00000010575
Biological Process: gastrulation with mouth forming second (GO:0001702);	2	30	648	18902	ENSSSCG00000010574;ENSSSCG00000000493
Biological Process: ion transport (GO:0006811);	5	382	648	18902	ENSSSCG00000022398;ENSSSCG00000015090;ENSSSCG00000008201;ENSSSCG00000001346;ENSSSCG00000015091
Biological Process: protein O-linked fucosylation (GO:0036066);	1	4	648	18902	ENSSSCG00000022777
Biological Process: sensory perception of bitter taste (GO:0050913);	3	18	648	18902	ENSSSCG00000011533;ENSSSCG00000020774;ENSSSCG00000029966
Biological Process: lateral inhibition (GO:0046331);	1	1	648	18902	ENSSSCG00000026362
Biological Process: ossification (GO:0001503);	5	114	648	18902	ENSSSCG00000005841;ENSSSCG00000017930;ENSSSCG00000016342;ENSSSCG00000016111;ENSSSCG00000004898
Biological Process: enzyme linked receptor protein signaling pathway (GO:0007167);	1	32	648	18902	ENSSSCG00000023362
Biological Process: intrinsic apoptotic signaling pathway in response to endoplasmic reticulum stress (GO:0070059);	3	34	648	18902	ENSSSCG00000020774;ENSSSCG00000011533;ENSSSCG00000029966
Biological Process: immune system development (GO:0002520);	1	25	648	18902	ENSSSCG00000001940
Biological Process: epithelial cell maturation involved in prostate gland development (GO:0060743);	1	6	648	18902	ENSSSCG00000001940
Biological Process: negative regulation of smoothened signaling pathway involved in dorsal/ventral neural tube patterning (GO:1901621);	1	2	648	18902	ENSSSCG00000006302
Biological Process: negative regulation of actin filament depolymerization (GO:0030835);	1	6	648	18902	ENSSSCG00000030600
Biological Process: 2-oxobutyrate biosynthetic process (GO:0046360);	2	2	648	18902	ENSSSCG00000025106;ENSSSCG00000008211
Biological Process: substrate adhesion-dependent cell spreading (GO:0034446);	2	42	648	18902	ENSSSCG00000016111;ENSSSCG00000001869
Biological Process: positive regulation of BMP signaling pathway (GO:0030513);	1	22	648	18902	ENSSSCG00000026362
Biological Process: positive regulation of metabolic process (GO:0009893);	1	63	648	18902	ENSSSCG00000009211
Biological Process: hepoxilin biosynthetic process (GO:0051122);	1	2	648	18902	ENSSSCG00000017930
Biological Process: regulation of gene expression, epigenetic (GO:0040029);	1	3	648	18902	ENSSSCG00000006904
Biological Process: response to nicotine (GO:0035094);	1	5	648	18902	ENSSSCG00000026759
Biological Process: protein K63-linked deubiquitination (GO:0070536);	1	15	648	18902	ENSSSCG00000024341
Biological Process: positive regulation of cell migration (GO:0030335);	5	173	648	18902	ENSSSCG00000017496;ENSSSCG00000006815;ENSSSCG00000028806;ENSSSCG00000003578;ENSSSCG00000006206
Biological Process: bone development (GO:0060348);	1	52	648	18902	ENSSSCG00000017082
Biological Process: regulation of protein complex assembly (GO:0043254);	1	51	648	18902	ENSSSCG00000003578
Biological Process: positive regulation of cellular component organization (GO:0051130);	6	144	648	18902	ENSSSCG00000026733;ENSSSCG00000004560;ENSSSCG00000013037;ENSSSCG00000016111;ENSSSCG00000007541;ENSSSCG00000006682
Biological Process: integrin activation (GO:0033622);	1	6	648	18902	ENSSSCG00000013041
Biological Process: positive regulation of interferon-beta production (GO:0032728);	2	24	648	18902	ENSSSCG00000017737;ENSSSCG00000006691
Biological Process: protein targeting to Golgi (GO:0000042);	1	11	648	18902	ENSSSCG00000002445
Biological Process: positive regulation of MAPK cascade (GO:0043410);	2	120	648	18902	ENSSSCG00000010647;ENSSSCG00000006206
Biological Process: N-terminal peptidyl-serine dimethylation (GO:0035572);	1	2	648	18902	ENSSSCG00000005678
Biological Process: single stranded viral RNA replication via double stranded DNA intermediate (GO:0045090);	1	1	648	18902	ENSSSCG00000010070
Biological Process: epithelial to mesenchymal transition (GO:0001837);	2	41	648	18902	ENSSSCG00000014031;ENSSSCG00000021920
Biological Process: negative regulation of leukocyte migration (GO:0002686);	1	5	648	18902	ENSSSCG00000007735
Biological Process: positive regulation of smooth muscle cell proliferation (GO:0048661);	1	34	648	18902	ENSSSCG00000026759
Biological Process: regulation of ERK1 and ERK2 cascade (GO:0070372);	1	20	648	18902	ENSSSCG00000017497
Biological Process: regulation of system process (GO:0044057);	1	150	648	18902	ENSSSCG00000024072
Biological Process: negative regulation of stomach neuroendocrine cell differentiation (GO:0061106);	1	1	648	18902	ENSSSCG00000026362
Biological Process: regulation of cellular biosynthetic process (GO:0031326);	6	114	648	18902	ENSSSCG00000008737;ENSSSCG00000012981;ENSSSCG00000025308;ENSSSCG00000005838;ENSSSCG00000027361;ENSSSCG00000001372
Biological Process: positive regulation of B cell proliferation (GO:0030890);	4	38	648	18902	ENSSSCG00000000295;ENSSSCG00000010067;ENSSSCG00000026482;ENSSSCG00000027828
Biological Process: parturition (GO:0007567);	1	2	648	18902	ENSSSCG00000008875
Biological Process: dephosphorylation (GO:0016311);	2	55	648	18902	ENSSSCG00000008211;ENSSSCG00000025106
Biological Process: positive regulation of synaptic transmission (GO:0050806);	1	17	648	18902	ENSSSCG00000006206
Biological Process: response to antibiotic (GO:0046677);	2	24	648	18902	ENSSSCG00000008099;ENSSSCG00000022994
Biological Process: cell cycle checkpoint (GO:0000075);	1	29	648	18902	ENSSSCG00000011013
Biological Process: retina development in camera-type eye (GO:0060041);	2	81	648	18902	ENSSSCG00000022373;ENSSSCG00000005530
Biological Process: regulation of NAD(P)H oxidase activity (GO:0033860);	1	1	648	18902	ENSSSCG00000006398
Biological Process: cellular iron ion homeostasis (GO:0006879);	1	38	648	18902	ENSSSCG00000025058
Biological Process: regulation of biological process (GO:0050789);	11	279	648	18902	ENSSSCG00000021651;ENSSSCG00000008693;ENSSSCG00000002636;ENSSSCG00000002445;ENSSSCG00000002410;ENSSSCG00000017022;ENSSSCG00000008692;ENSSSCG00000011346;ENSSSCG00000005178;ENSSSCG00000026794;ENSSSCG00000010559
Biological Process: negative regulation of cell-substrate adhesion (GO:0010812);	1	22	648	18902	ENSSSCG00000016111
Biological Process: cellular chemical homeostasis (GO:0055082);	1	22	648	18902	ENSSSCG00000028806
Biological Process: signal peptide processing (GO:0006465);	1	13	648	18902	ENSSSCG00000009471
Biological Process: vesicle organization (GO:0016050);	1	13	648	18902	ENSSSCG00000026269
Biological Process: response to hypoxia (GO:0001666);	5	102	648	18902	ENSSSCG00000029966;ENSSSCG00000020774;ENSSSCG00000002995;ENSSSCG00000008002;ENSSSCG00000011533
Biological Process: regulation of cell cycle process (GO:0010564);	1	38	648	18902	ENSSSCG00000021920
Biological Process: non-canonical Wnt signaling pathway (GO:0035567);	1	10	648	18902	ENSSSCG00000016111
Biological Process: regulation of kinase activity (GO:0043549);	1	12	648	18902	ENSSSCG00000006398
Biological Process: CTP biosynthetic process (GO:0006241);	1	11	648	18902	ENSSSCG00000011347
Biological Process: brain development (GO:0007420);	11	221	648	18902	ENSSSCG00000012309;ENSSSCG00000001940;ENSSSCG00000017504;ENSSSCG00000016111;ENSSSCG00000003578;ENSSSCG00000002628;ENSSSCG00000009471;ENSSSCG00000005530;ENSSSCG00000007336;ENSSSCG00000016769;ENSSSCG00000022088
Biological Process: neuroblast division in subventricular zone (GO:0021849);	1	3	648	18902	ENSSSCG00000023228
Biological Process: positive chemotaxis (GO:0050918);	2	44	648	18902	ENSSSCG00000006682;ENSSSCG00000010067
Biological Process: positive regulation of cellular protein metabolic process (GO:0032270);	1	41	648	18902	ENSSSCG00000006206
Biological Process: fatty acid beta-oxidation using acyl-CoA dehydrogenase (GO:0033539);	2	6	648	18902	ENSSSCG00000016156;ENSSSCG00000008877
Biological Process: axon guidance (GO:0007411);	3	126	648	18902	ENSSSCG00000025261;ENSSSCG00000014628;ENSSSCG00000024341
Biological Process: myeloid cell differentiation (GO:0030099);	2	81	648	18902	ENSSSCG00000001554;ENSSSCG00000009157
Biological Process: histone-threonine phosphorylation (GO:0035405);	1	7	648	18902	ENSSSCG00000006206
Biological Process: response to wounding (GO:0009611);	4	96	648	18902	ENSSSCG00000024072;ENSSSCG00000028806;ENSSSCG00000003578;ENSSSCG00000023926
Biological Process: mitotic G2 DNA damage checkpoint (GO:0007095);	1	9	648	18902	ENSSSCG00000010214
Biological Process: locomotion (GO:0040011);	4	169	648	18902	ENSSSCG00000008614;ENSSSCG00000005530;ENSSSCG00000015522;ENSSSCG00000024746
Biological Process: sperm motility (GO:0030317);	2	45	648	18902	ENSSSCG00000000694;ENSSSCG00000002633
Biological Process: heme transport (GO:0015886);	1	6	648	18902	ENSSSCG00000009322
Biological Process: trochlear nerve development (GO:0021558);	1	1	648	18902	ENSSSCG00000026362
Biological Process: protein localization to plasma membrane (GO:0072659);	1	38	648	18902	ENSSSCG00000011914
Biological Process: response to muramyl dipeptide (GO:0032495);	1	6	648	18902	ENSSSCG00000012981
Biological Process: sodium ion transport (GO:0006814);	1	95	648	18902	ENSSSCG00000007466
Biological Process: maintenance of DNA methylation (GO:0010216);	1	10	648	18902	ENSSSCG00000013659
Biological Process: negative regulation of cardiac muscle hypertrophy (GO:0010614);	1	4	648	18902	ENSSSCG00000002496
Biological Process: cellular response to lipoteichoic acid (GO:0071223);	1	12	648	18902	ENSSSCG00000023926
Biological Process: regulation of cell morphogenesis (GO:0022604);	4	106	648	18902	ENSSSCG00000012691;ENSSSCG00000029285;ENSSSCG00000010076;ENSSSCG00000003578
Biological Process: heterocycle metabolic process (GO:0046483);	1	18	648	18902	ENSSSCG00000017926
Biological Process: somatic stem cell division (GO:0048103);	1	9	648	18902	ENSSSCG00000016111
Biological Process: elastic fiber assembly (GO:0048251);	1	21	648	18902	ENSSSCG00000021112
Biological Process: epithelial structure maintenance (GO:0010669);	2	5	648	18902	ENSSSCG00000010574;ENSSSCG00000029227
Biological Process: cellular component movement (GO:0006928);	19	384	648	18902	ENSSSCG00000024746;ENSSSCG00000028428;ENSSSCG00000005530;ENSSSCG00000026232;ENSSSCG00000005022;ENSSSCG00000005830;ENSSSCG00000002445;ENSSSCG00000015600;ENSSSCG00000024563;ENSSSCG00000023177;ENSSSCG00000017022;ENSSSCG00000002410;ENSSSCG00000010665;ENSSSCG00000004289;ENSSSCG00000023253;ENSSSCG00000017930;ENSSSCG00000007077;ENSSSCG00000029866;ENSSSCG00000008614
Biological Process: angiogenesis (GO:0001525);	4	237	648	18902	ENSSSCG00000007541;ENSSSCG00000015522;ENSSSCG00000009134;ENSSSCG00000015203
Biological Process: positive regulation of transforming growth factor beta receptor signaling pathway (GO:0030511);	1	20	648	18902	ENSSSCG00000026733
Biological Process: lipoxygenase pathway (GO:0019372);	1	5	648	18902	ENSSSCG00000017930
Biological Process: cellular metabolic process (GO:0044237);	10	359	648	18902	ENSSSCG00000009966;ENSSSCG00000004049;ENSSSCG00000002633;ENSSSCG00000005608;ENSSSCG00000009640;ENSSSCG00000014853;ENSSSCG00000006510;ENSSSCG00000015522;ENSSSCG00000005840;ENSSSCG00000010576
Biological Process: cell cycle process (GO:0022402);	18	341	648	18902	ENSSSCG00000002628;ENSSSCG00000016742;ENSSSCG00000024897;ENSSSCG00000010665;ENSSSCG00000016769;ENSSSCG00000000509;ENSSSCG00000023253;ENSSSCG00000017504;ENSSSCG00000001865;ENSSSCG00000006682;ENSSSCG00000029866;ENSSSCG00000008614;ENSSSCG00000004560;ENSSSCG00000001554;ENSSSCG00000004602;ENSSSCG00000026353;ENSSSCG00000026600;ENSSSCG00000028806
Biological Process: regulation of immunoglobulin secretion (GO:0051023);	1	6	648	18902	ENSSSCG00000005838
Biological Process: neuron migration (GO:0001764);	1	147	648	18902	ENSSSCG00000014628
Biological Process: pallium development (GO:0021543);	1	22	648	18902	ENSSSCG00000010214
Biological Process: lysosome organization (GO:0007040);	1	31	648	18902	ENSSSCG00000014632
Biological Process: regulation of osteoclast development (GO:2001204);	1	2	648	18902	ENSSSCG00000002919
Biological Process: response to chemical (GO:0042221);	13	274	648	18902	ENSSSCG00000010214;ENSSSCG00000006688;ENSSSCG00000026733;ENSSSCG00000015522;ENSSSCG00000025126;ENSSSCG00000004560;ENSSSCG00000008540;ENSSSCG00000015506;ENSSSCG00000001940;ENSSSCG00000005608;ENSSSCG00000000727;ENSSSCG00000010647;ENSSSCG00000016769
Biological Process: positive regulation of protein phosphorylation (GO:0001934);	2	135	648	18902	ENSSSCG00000021920;ENSSSCG00000002921
Biological Process: cell morphogenesis involved in differentiation (GO:0000904);	2	107	648	18902	ENSSSCG00000016111;ENSSSCG00000016342
Biological Process: chloride transport (GO:0006821);	1	62	648	18902	ENSSSCG00000006935
Biological Process: gonad development (GO:0008406);	1	43	648	18902	ENSSSCG00000016111
Biological Process: induction of positive chemotaxis (GO:0050930);	1	20	648	18902	ENSSSCG00000013037
Biological Process: ventricular system development (GO:0021591);	1	18	648	18902	ENSSSCG00000005090
Biological Process: positive regulation of gamma-delta T cell differentiation (GO:0045588);	3	13	648	18902	ENSSSCG00000027828;ENSSSCG00000026482;ENSSSCG00000000295
Biological Process: thymus development (GO:0048538);	3	49	648	18902	ENSSSCG00000005089;ENSSSCG00000026362;ENSSSCG00000005087
Biological Process: phosphatidylcholine catabolic process (GO:0034638);	2	5	648	18902	ENSSSCG00000025643;ENSSSCG00000015446
Biological Process: desensitization of G-protein coupled receptor protein signaling pathway by arrestin (GO:0002032);	1	4	648	18902	ENSSSCG00000010647
Biological Process: T cell proliferation involved in immune response (GO:0002309);	1	3	648	18902	ENSSSCG00000025058
Biological Process: negative regulation of platelet activation (GO:0010544);	1	7	648	18902	ENSSSCG00000007541
Biological Process: myeloid dendritic cell activation (GO:0001773);	1	16	648	18902	ENSSSCG00000006682
Biological Process: centrosome localization (GO:0051642);	1	15	648	18902	ENSSSCG00000011103
Biological Process: lung morphogenesis (GO:0060425);	1	28	648	18902	ENSSSCG00000001940
Biological Process: negative regulation of interleukin-6 secretion (GO:1900165);	1	4	648	18902	ENSSSCG00000007735
Biological Process: metanephric nephron tubule formation (GO:0072289);	1	10	648	18902	ENSSSCG00000021920
Biological Process: cytokine secretion (GO:0050663);	1	19	648	18902	ENSSSCG00000024072
Biological Process: transmission of nerve impulse (GO:0019226);	1	18	648	18902	ENSSSCG00000010647
Biological Process: regulation of localization (GO:0032879);	8	316	648	18902	ENSSSCG00000007077;ENSSSCG00000016769;ENSSSCG00000002917;ENSSSCG00000010647;ENSSSCG00000006688;ENSSSCG00000030548;ENSSSCG00000015091;ENSSSCG00000011951
Biological Process: positive regulation of response to external stimulus (GO:0032103);	1	1	648	18902	ENSSSCG00000006682
Biological Process: intracellular protein transport (GO:0006886);	7	224	648	18902	ENSSSCG00000023471;ENSSSCG00000015010;ENSSSCG00000002628;ENSSSCG00000029866;ENSSSCG00000017504;ENSSSCG00000012627;ENSSSCG00000008422
Biological Process: DNA replication (GO:0006260);	4	110	648	18902	ENSSSCG00000000701;ENSSSCG00000016098;ENSSSCG00000028980;ENSSSCG00000003583
Biological Process: leukocyte activation involved in immune response (GO:0002366);	1	14	648	18902	ENSSSCG00000006206
Biological Process: regulation of transmission of nerve impulse (GO:0051969);	1	1	648	18902	ENSSSCG00000015506
Biological Process: organonitrogen compound metabolic process (GO:1901564);	2	71	648	18902	ENSSSCG00000005126;ENSSSCG00000006245
Biological Process: regulation of triglyceride metabolic process (GO:0090207);	1	1	648	18902	ENSSSCG00000008009
Biological Process: regulation of catalytic activity (GO:0050790);	5	124	648	18902	ENSSSCG00000029876;ENSSSCG00000024145;ENSSSCG00000005608;ENSSSCG00000005090;ENSSSCG00000015522
Biological Process: histone deubiquitination (GO:0016578);	2	21	648	18902	ENSSSCG00000017362;ENSSSCG00000023711
Biological Process: entrainment of circadian clock by photoperiod (GO:0043153);	1	7	648	18902	ENSSSCG00000009472
Biological Process: cell migration in hindbrain (GO:0021535);	1	3	648	18902	ENSSSCG00000024746
Biological Process: apoptotic mitochondrial changes (GO:0008637);	1	16	648	18902	ENSSSCG00000006507
Biological Process: ventricular septum morphogenesis (GO:0060412);	2	17	648	18902	ENSSSCG00000005021;ENSSSCG00000026362
Biological Process: positive regulation of thyroid hormone generation (GO:2000611);	1	7	648	18902	ENSSSCG00000021867
Biological Process: urate catabolic process (GO:0019628);	1	2	648	18902	ENSSSCG00000022206
Biological Process: negative regulation of immune system process (GO:0002683);	1	60	648	18902	ENSSSCG00000021920
Biological Process: regulation of cell-matrix adhesion (GO:0001952);	1	9	648	18902	ENSSSCG00000027164
Biological Process: sarcomerogenesis (GO:0048769);	1	2	648	18902	ENSSSCG00000017500
Biological Process: positive regulation of actin filament polymerization (GO:0030838);	4	53	648	18902	ENSSSCG00000000295;ENSSSCG00000016185;ENSSSCG00000026482;ENSSSCG00000027828
Biological Process: enamel mineralization (GO:0070166);	1	11	648	18902	ENSSSCG00000020813
Biological Process: receptor-mediated endocytosis (GO:0006898);	1	34	648	18902	ENSSSCG00000010647
Biological Process: regulation of MAP kinase activity (GO:0043405);	2	12	648	18902	ENSSSCG00000017504;ENSSSCG00000029556
Biological Process: positive regulation of pseudopodium assembly (GO:0031274);	1	11	648	18902	ENSSSCG00000017245
Biological Process: metanephric thick ascending limb development (GO:0072233);	1	9	648	18902	ENSSSCG00000028237
Biological Process: skeletal system development (GO:0001501);	47	1117	648	18902	ENSSSCG00000002999;ENSSSCG00000014628;ENSSSCG00000002701;ENSSSCG00000023362;ENSSSCG00000002879;ENSSSCG00000015203;ENSSSCG00000030623;ENSSSCG00000014632;ENSSSCG00000008695;ENSSSCG00000013041;ENSSSCG00000000171;ENSSSCG00000017245;ENSSSCG00000012862;ENSSSCG00000012982;ENSSSCG00000025308;ENSSSCG00000008001;ENSSSCG00000007358;ENSSSCG00000001376;ENSSSCG00000002633;ENSSSCG00000024103;ENSSSCG00000013032;…
Biological Process: regulation of insulin receptor signaling pathway (GO:0046626);	2	17	648	18902	ENSSSCG00000028806;ENSSSCG00000006206
Biological Process: organelle organization (GO:0006996);	14	320	648	18902	ENSSSCG00000026353;ENSSSCG00000023228;ENSSSCG00000010573;ENSSSCG00000003628;ENSSSCG00000017732;ENSSSCG00000005038;ENSSSCG00000010575;ENSSSCG00000004671;ENSSSCG00000007077;ENSSSCG00000009772;ENSSSCG00000001653;ENSSSCG00000000509;ENSSSCG00000004592;ENSSSCG00000002628
Biological Process: negative regulation of Kit signaling pathway (GO:1900235);	1	1	648	18902	ENSSSCG00000007735
Biological Process: cellular response to nicotine (GO:0071316);	1	2	648	18902	ENSSSCG00000013033
Biological Process: sperm capacitation (GO:0048240);	1	11	648	18902	ENSSSCG00000000700
Biological Process: cellular process regulating host cell cycle in response to virus (GO:0060154);	1	4	648	18902	ENSSSCG00000013033
Biological Process: regulation of innate immune response (GO:0045088);	2	13	648	18902	ENSSSCG00000017737;ENSSSCG00000003578
Biological Process: labyrinthine layer blood vessel development (GO:0060716);	1	17	648	18902	ENSSSCG00000026362
Biological Process: microtubule cytoskeleton organization (GO:0000226);	4	132	648	18902	ENSSSCG00000000694;ENSSSCG00000002446;ENSSSCG00000026746;ENSSSCG00000011103
Biological Process: hair follicle development (GO:0001942);	6	54	648	18902	ENSSSCG00000021920;ENSSSCG00000007541;ENSSSCG00000010574;ENSSSCG00000029227;ENSSSCG00000005021;ENSSSCG00000012981
Biological Process: cellular response to mechanical stimulus (GO:0071260);	3	57	648	18902	ENSSSCG00000010934;ENSSSCG00000013033;ENSSSCG00000021920
Biological Process: regulation of establishment of cell polarity (GO:2000114);	1	22	648	18902	ENSSSCG00000029741
Biological Process: macromolecule metabolic process (GO:0043170);	20	484	648	18902	ENSSSCG00000014632;ENSSSCG00000007927;ENSSSCG00000012978;ENSSSCG00000025661;ENSSSCG00000007358;ENSSSCG00000012983;ENSSSCG00000010665;ENSSSCG00000002633;ENSSSCG00000015618;ENSSSCG00000017245;ENSSSCG00000009966;ENSSSCG00000012862;ENSSSCG00000013032;ENSSSCG00000004776;ENSSSCG00000024072;ENSSSCG00000012982;ENSSSCG00000014633;ENSSSCG00000017926;ENSSSCG00000002879;ENSSSCG00000014634
Biological Process: endocytic recycling (GO:0032456);	1	20	648	18902	ENSSSCG00000002996
Biological Process: intramembranous ossification (GO:0001957);	1	12	648	18902	ENSSSCG00000009966
Biological Process: skeletal muscle satellite cell maintenance involved in skeletal muscle regeneration (GO:0014834);	1	4	648	18902	ENSSSCG00000016111
Biological Process: protein kinase B signaling (GO:0043491);	2	53	648	18902	ENSSSCG00000021920;ENSSSCG00000003578
Biological Process: anatomical structure development (GO:0048856);	8	331	648	18902	ENSSSCG00000007465;ENSSSCG00000017927;ENSSSCG00000016604;ENSSSCG00000011913;ENSSSCG00000014035;ENSSSCG00000004671;ENSSSCG00000010575;ENSSSCG00000016606
Biological Process: cellular response to DNA damage stimulus (GO:0006974);	12	212	648	18902	ENSSSCG00000017504;ENSSSCG00000004602;ENSSSCG00000023698;ENSSSCG00000008538;ENSSSCG00000005038;ENSSSCG00000001653;ENSSSCG00000016769;ENSSSCG00000006206;ENSSSCG00000011013;ENSSSCG00000001372;ENSSSCG00000000697;ENSSSCG00000010391
Biological Process: axon target recognition (GO:0007412);	1	6	648	18902	ENSSSCG00000022945
Biological Process: positive regulation of phosphatidylinositol 3-kinase signaling (GO:0014068);	5	56	648	18902	ENSSSCG00000011884;ENSSSCG00000021920;ENSSSCG00000007541;ENSSSCG00000003578;ENSSSCG00000011346
Biological Process: positive regulation of protein sumoylation (GO:0033235);	1	8	648	18902	ENSSSCG00000006689
Biological Process: neural precursor cell proliferation (GO:0061351);	1	14	648	18902	ENSSSCG00000010170
Biological Process: multicellular organismal iron ion homeostasis (GO:0060586);	1	9	648	18902	ENSSSCG00000025058
Biological Process: G-protein coupled receptor signaling pathway (GO:0007186);	7	1353	648	18902	ENSSSCG00000006302;ENSSSCG00000015324;ENSSSCG00000016111;ENSSSCG00000006685;ENSSSCG00000013662;ENSSSCG00000005462;ENSSSCG00000009136
Biological Process: dentinogenesis (GO:0097187);	1	2	648	18902	ENSSSCG00000020813
Biological Process: smooth muscle cell migration (GO:0014909);	1	4	648	18902	ENSSSCG00000016189
Biological Process: positive regulation of T cell activation (GO:0050870);	2	28	648	18902	ENSSSCG00000011899;ENSSSCG00000003578
Biological Process: hair cycle (GO:0042633);	1	2	648	18902	ENSSSCG00000015090
Biological Process: response to calcium ion (GO:0051592);	4	57	648	18902	ENSSSCG00000011533;ENSSSCG00000005090;ENSSSCG00000020774;ENSSSCG00000029966
Biological Process: positive regulation of translational initiation (GO:0045948);	2	12	648	18902	ENSSSCG00000023118;ENSSSCG00000016094
Biological Process: endothelial cell chemotaxis (GO:0035767);	1	4	648	18902	ENSSSCG00000013037
Biological Process: cardiac septum morphogenesis (GO:0060411);	2	7	648	18902	ENSSSCG00000029465;ENSSSCG00000009270
Biological Process: regulation of cell communication (GO:0010646);	4	118	648	18902	ENSSSCG00000021588;ENSSSCG00000007077;ENSSSCG00000026733;ENSSSCG00000002628
Biological Process: positive regulation of cytokine-mediated signaling pathway (GO:0001961);	1	5	648	18902	ENSSSCG00000023926
Biological Process: negative thymic T cell selection (GO:0045060);	1	15	648	18902	ENSSSCG00000015092
Biological Process: cellular response to sodium dodecyl sulfate (GO:0072707);	2	61	648	18902	ENSSSCG00000010076;ENSSSCG00000029285
Biological Process: cell-type specific apoptotic process (GO:0097285);	2	53	648	18902	ENSSSCG00000028806;ENSSSCG00000006206
Biological Process: positive regulation of epithelial cell proliferation involved in wound healing (GO:0060054);	1	5	648	18902	ENSSSCG00000016111
Biological Process: positive regulation of multicellular organism growth (GO:0040018);	1	40	648	18902	ENSSSCG00000006815
Biological Process: N-terminal peptidyl-serine trimethylation (GO:0035573);	1	2	648	18902	ENSSSCG00000005678
Biological Process: negative regulation of thymidylate synthase biosynthetic process (GO:0050760);	1	1	648	18902	ENSSSCG00000014628
Biological Process: negative regulation of immature T cell proliferation in thymus (GO:0033088);	1	8	648	18902	ENSSSCG00000017497
Biological Process: cardiac muscle cell action potential involved in contraction (GO:0086002);	3	4	648	18902	ENSSSCG00000023267;ENSSSCG00000029199;ENSSSCG00000021651
Biological Process: mitotic nuclear division (GO:0007067);	7	158	648	18902	ENSSSCG00000017024;ENSSSCG00000026794;ENSSSCG00000028249;ENSSSCG00000017649;ENSSSCG00000010214;ENSSSCG00000021798;ENSSSCG00000005839
Biological Process: histone H3-K4 trimethylation (GO:0080182);	2	8	648	18902	ENSSSCG00000004747;ENSSSCG00000009157
Biological Process: regulation of cell-cell adhesion mediated by integrin (GO:0033632);	1	6	648	18902	ENSSSCG00000013041
Biological Process: lymphocyte activation (GO:0046649);	1	49	648	18902	ENSSSCG00000006206
Biological Process: iron-sulfur cluster assembly (GO:0016226);	1	13	648	18902	ENSSSCG00000008002
Biological Process: embryonic skeletal system development (GO:0048706);	1	53	648	18902	ENSSSCG00000011075
Biological Process: auditory receptor cell fate determination (GO:0042668);	1	2	648	18902	ENSSSCG00000026362
Biological Process: temperature homeostasis (GO:0001659);	1	13	648	18902	ENSSSCG00000016156
Biological Process: adenylate cyclase-inhibiting G-protein coupled receptor signaling pathway (GO:0007193);	1	21	648	18902	ENSSSCG00000009580
Biological Process: wound healing (GO:0042060);	3	101	648	18902	ENSSSCG00000025058;ENSSSCG00000017497;ENSSSCG00000028237
Biological Process: ATP metabolic process (GO:0046034);	1	18	648	18902	ENSSSCG00000013033
Biological Process: positive regulation of stress-activated MAPK cascade (GO:0032874);	1	13	648	18902	ENSSSCG00000024746
Biological Process: reproductive structure development (GO:0048608);	1	55	648	18902	ENSSSCG00000005530
Biological Process: DNA unwinding involved in DNA replication (GO:0006268);	1	5	648	18902	ENSSSCG00000030428
Biological Process: hormone biosynthetic process (GO:0042446);	1	12	648	18902	ENSSSCG00000002542
Biological Process: cellular response to catecholamine stimulus (GO:0071870);	2	18	648	18902	ENSSSCG00000005462;ENSSSCG00000015324
Biological Process: regulation of mitochondrial membrane permeability (GO:0046902);	2	20	648	18902	ENSSSCG00000013033;ENSSSCG00000008878
Biological Process: ruffle organization (GO:0031529);	1	21	648	18902	ENSSSCG00000030600
Biological Process: response to hormone (GO:0009725);	1	24	648	18902	ENSSSCG00000011884
Biological Process: negative regulation of signal transduction (GO:0009968);	4	128	648	18902	ENSSSCG00000006206;ENSSSCG00000022611;ENSSSCG00000006682;ENSSSCG00000008737
Biological Process: mesoderm development (GO:0007498);	1	19	648	18902	ENSSSCG00000027361
Biological Process: regulation of signal transduction (GO:0009966);	13	361	648	18902	ENSSSCG00000021024;ENSSSCG00000008875;ENSSSCG00000003821;ENSSSCG00000005838;ENSSSCG00000004898;ENSSSCG00000002917;ENSSSCG00000016339;ENSSSCG00000005126;ENSSSCG00000016336;ENSSSCG00000023177;ENSSSCG00000004560;ENSSSCG00000022213;ENSSSCG00000023362
Biological Process: auditory receptor cell differentiation (GO:0042491);	1	15	648	18902	ENSSSCG00000006902
Biological Process: gluconeogenesis (GO:0006094);	1	16	648	18902	ENSSSCG00000007507
Biological Process: membrane raft localization (GO:0051665);	1	8	648	18902	ENSSSCG00000029741
Biological Process: spindle assembly (GO:0051225);	1	35	648	18902	ENSSSCG00000008852
Biological Process: negative regulation of neuron apoptotic process (GO:0043524);	5	116	648	18902	ENSSSCG00000005089;ENSSSCG00000029876;ENSSSCG00000005087;ENSSSCG00000013037;ENSSSCG00000026733
Biological Process: semaphorin-plexin signaling pathway involved in bone trabecula morphogenesis (GO:1900220);	1	3	648	18902	ENSSSCG00000011346
Biological Process: lung epithelial cell differentiation (GO:0060487);	2	16	648	18902	ENSSSCG00000001940;ENSSSCG00000005021
Biological Process: negative regulation of stem cell differentiation (GO:2000737);	1	2	648	18902	ENSSSCG00000026362
Biological Process: negative regulation of myoblast differentiation (GO:0045662);	2	14	648	18902	ENSSSCG00000021920;ENSSSCG00000012676
Biological Process: vasculogenesis (GO:0001570);	2	70	648	18902	ENSSSCG00000006904;ENSSSCG00000027859
Biological Process: negative regulation of JNK cascade (GO:0046329);	1	20	648	18902	ENSSSCG00000010835
Biological Process: positive regulation of sodium ion transport (GO:0010765);	2	17	648	18902	ENSSSCG00000029199;ENSSSCG00000023267
Biological Process: positive regulation of exocytosis (GO:0045921);	1	13	648	18902	ENSSSCG00000015010
Biological Process: cell migration (GO:0016477);	20	426	648	18902	ENSSSCG00000024341;ENSSSCG00000002633;ENSSSCG00000017204;ENSSSCG00000016769;ENSSSCG00000010170;ENSSSCG00000002628;ENSSSCG00000016742;ENSSSCG00000017504;ENSSSCG00000001869;ENSSSCG00000013042;ENSSSCG00000001865;ENSSSCG00000007927;ENSSSCG00000023362;ENSSSCG00000015507;ENSSSCG00000003578;ENSSSCG00000026362;ENSSSCG00000024072;ENSSSCG00000023591;ENSSSCG00000017497;ENSSSCG00000005126
Biological Process: pyrimidine dimer repair (GO:0006290);	1	5	648	18902	ENSSSCG00000010391
Biological Process: positive regulation of fibroblast proliferation (GO:0048146);	2	48	648	18902	ENSSSCG00000010067;ENSSSCG00000007541
Biological Process: termination of signal transduction (GO:0023021);	1	4	648	18902	ENSSSCG00000014627
Biological Process: metanephric DCT cell differentiation (GO:0072240);	1	8	648	18902	ENSSSCG00000028237
Biological Process: regulation of smooth muscle cell migration (GO:0014910);	1	2	648	18902	ENSSSCG00000007541
Biological Process: positive regulation of epithelial cell differentiation (GO:0030858);	1	14	648	18902	ENSSSCG00000021920
Biological Process: mitotic sister chromatid segregation (GO:0000070);	1	12	648	18902	ENSSSCG00000004775
Biological Process: embryonic heart tube morphogenesis (GO:0003143);	1	13	648	18902	ENSSSCG00000026362
Biological Process: muscle tissue development (GO:0060537);	3	28	648	18902	ENSSSCG00000021588;ENSSSCG00000004560;ENSSSCG00000001554
Biological Process: calcium-mediated signaling (GO:0019722);	1	35	648	18902	ENSSSCG00000024072
Biological Process: constitutive protein ectodomain proteolysis (GO:0051089);	1	2	648	18902	ENSSSCG00000004594
Biological Process: regulation of RNA biosynthetic process (GO:2001141);	5	49	648	18902	ENSSSCG00000007924;ENSSSCG00000025849;ENSSSCG00000014031;ENSSSCG00000011540;ENSSSCG00000011075
Biological Process: keratinocyte migration (GO:0051546);	1	12	648	18902	ENSSSCG00000013041
Biological Process: mitochondrial respiratory chain complex II assembly (GO:0034553);	1	1	648	18902	ENSSSCG00000024907
Biological Process: neuron apoptotic process (GO:0051402);	1	24	648	18902	ENSSSCG00000000694
Biological Process: lipid transport (GO:0006869);	1	48	648	18902	ENSSSCG00000012862
Biological Process: positive regulation of axonogenesis (GO:0050772);	1	18	648	18902	ENSSSCG00000011346
Biological Process: proton transport (GO:0015992);	1	34	648	18902	ENSSSCG00000014834
Biological Process: neuron-neuron synaptic transmission (GO:0007270);	1	24	648	18902	ENSSSCG00000010214
Biological Process: lung epithelium development (GO:0060428);	1	11	648	18902	ENSSSCG00000001940
Biological Process: neuronal signal transduction (GO:0023041);	1	1	648	18902	ENSSSCG00000024072
Biological Process: histone acetylation (GO:0016573);	3	55	648	18902	ENSSSCG00000008536;ENSSSCG00000028428;ENSSSCG00000012980
Biological Process: tissue remodeling (GO:0048771);	1	9	648	18902	ENSSSCG00000016111
Biological Process: RNA biosynthetic process (GO:0032774);	2	28	648	18902	ENSSSCG00000007211;ENSSSCG00000017732
Biological Process: response to thyroid hormone (GO:0097066);	1	1	648	18902	ENSSSCG00000021867
Biological Process: cellular zinc ion homeostasis (GO:0006882);	1	23	648	18902	ENSSSCG00000003578
Biological Process: positive regulation of branching involved in ureteric bud morphogenesis (GO:0090190);	3	29	648	18902	ENSSSCG00000005089;ENSSSCG00000005087;ENSSSCG00000021920
Biological Process: negative regulation of insulin secretion (GO:0046676);	1	17	648	18902	ENSSSCG00000021129
Biological Process: negative regulation of DNA binding (GO:0043392);	1	29	648	18902	ENSSSCG00000010934
Biological Process: regulation of cellular macromolecule biosynthetic process (GO:2000112);	3	180	648	18902	ENSSSCG00000003981;ENSSSCG00000013034;ENSSSCG00000001554
Biological Process: regionalization (GO:0003002);	1	62	648	18902	ENSSSCG00000016111
Biological Process: negative regulation of striated muscle tissue development (GO:0045843);	1	6	648	18902	ENSSSCG00000026794
Biological Process: histone H2B conserved C-terminal lysine ubiquitination (GO:0071894);	1	1	648	18902	ENSSSCG00000011013
Biological Process: positive regulation of transport (GO:0051050);	2	61	648	18902	ENSSSCG00000010214;ENSSSCG00000013037
Biological Process: regulation of mitochondrial membrane potential (GO:0051881);	1	22	648	18902	ENSSSCG00000029876
Biological Process: negative regulation of protein secretion (GO:0050709);	1	12	648	18902	ENSSSCG00000023362
Biological Process: monocarboxylic acid catabolic process (GO:0072329);	2	11	648	18902	ENSSSCG00000004774;ENSSSCG00000010723
Biological Process: intestinal epithelial cell differentiation (GO:0060575);	1	4	648	18902	ENSSSCG00000005021
Biological Process: pharyngeal system development (GO:0060037);	2	23	648	18902	ENSSSCG00000026362;ENSSSCG00000005087
Biological Process: protein insertion into mitochondrial membrane (GO:0051204);	1	1	648	18902	ENSSSCG00000008947
Biological Process: positive regulation of cartilage development (GO:0061036);	1	22	648	18902	ENSSSCG00000021920
Biological Process: long-term memory (GO:0007616);	1	20	648	18902	ENSSSCG00000008175
Biological Process: negative regulation of translation (GO:0017148);	2	73	648	18902	ENSSSCG00000014031;ENSSSCG00000023409
Biological Process: regulation of sequestering of zinc ion (GO:0061088);	1	5	648	18902	ENSSSCG00000004668
Biological Process: response to retinoic acid (GO:0032526);	1	37	648	18902	ENSSSCG00000010991
Biological Process: muscle cell differentiation (GO:0042692);	2	38	648	18902	ENSSSCG00000006904;ENSSSCG00000011885
Biological Process: cell motility (GO:0048870);	2	25	648	18902	ENSSSCG00000017204;ENSSSCG00000023926
Biological Process: positive regulation of tyrosine phosphorylation of Stat3 protein (GO:0042517);	1	20	648	18902	ENSSSCG00000026362
Biological Process: metabolic process (GO:0008152);	9	323	648	18902	ENSSSCG00000004289;ENSSSCG00000029695;ENSSSCG00000004049;ENSSSCG00000012315;ENSSSCG00000014215;ENSSSCG00000025126;ENSSSCG00000026153;ENSSSCG00000015507;ENSSSCG00000024563
Biological Process: removal of superoxide radicals (GO:0019430);	1	18	648	18902	ENSSSCG00000029876
Biological Process: protein oligomerization (GO:0051259);	2	49	648	18902	ENSSSCG00000021129;ENSSSCG00000007003
Biological Process: primary metabolic process (GO:0044238);	26	723	648	18902	ENSSSCG00000013042;ENSSSCG00000009388;ENSSSCG00000007927;ENSSSCG00000028293;ENSSSCG00000016742;ENSSSCG00000000171;ENSSSCG00000024897;ENSSSCG00000005702;ENSSSCG00000002922;ENSSSCG00000015697;ENSSSCG00000025423;ENSSSCG00000004771;ENSSSCG00000013983;ENSSSCG00000014853;ENSSSCG00000009640;ENSSSCG00000002633;ENSSSCG00000006547;ENSSSCG00000010576;ENSSSCG00000021798;ENSSSCG00000030467;ENSSSCG00000016340;…
Biological Process: negative regulation of organelle organization (GO:0010639);	1	16	648	18902	ENSSSCG00000006206
Biological Process: positive regulation of tumor necrosis factor production (GO:0032760);	1	37	648	18902	ENSSSCG00000023926
Biological Process: regulation of vesicle-mediated transport (GO:0060627);	1	54	648	18902	ENSSSCG00000017497
Biological Process: mammary gland fat development (GO:0060611);	1	3	648	18902	ENSSSCG00000006815
Biological Process: lamellipodium assembly (GO:0030032);	1	32	648	18902	ENSSSCG00000023930
Biological Process: inner ear development (GO:0048839);	2	60	648	18902	ENSSSCG00000016342;ENSSSCG00000011103
Biological Process: proteasome assembly (GO:0043248);	3	5	648	18902	ENSSSCG00000030314;ENSSSCG00000029470;ENSSSCG00000017731
Biological Process: learning (GO:0007612);	2	51	648	18902	ENSSSCG00000008175;ENSSSCG00000010647
Biological Process: recognition of apoptotic cell (GO:0043654);	1	4	648	18902	ENSSSCG00000022373
Biological Process: developmental process involved in reproduction (GO:0003006);	3	56	648	18902	ENSSSCG00000006815;ENSSSCG00000001940;ENSSSCG00000023188
Biological Process: lateral ventricle development (GO:0021670);	1	27	648	18902	ENSSSCG00000023228
Biological Process: centrosome duplication (GO:0051298);	2	12	648	18902	ENSSSCG00000005839;ENSSSCG00000024341
Biological Process: intracellular cholesterol transport (GO:0032367);	1	7	648	18902	ENSSSCG00000020885
Biological Process: cell adhesion (GO:0007155);	12	554	648	18902	ENSSSCG00000015522;ENSSSCG00000008737;ENSSSCG00000009966;ENSSSCG00000024658;ENSSSCG00000015203;ENSSSCG00000026031;ENSSSCG00000015506;ENSSSCG00000026362;ENSSSCG00000017204;ENSSSCG00000015090;ENSSSCG00000005608;ENSSSCG00000023926
Biological Process: response to stimulus (GO:0050896);	43	1848	648	18902	ENSSSCG00000010665;ENSSSCG00000017022;ENSSSCG00000017932;ENSSSCG00000028237;ENSSSCG00000017930;ENSSSCG00000006902;ENSSSCG00000012857;ENSSSCG00000010990;ENSSSCG00000025976;ENSSSCG00000011512;ENSSSCG00000004586;ENSSSCG00000008077;ENSSSCG00000002445;ENSSSCG00000015600;ENSSSCG00000002636;ENSSSCG00000023975;ENSSSCG00000017927;ENSSSCG00000016094;ENSSSCG00000000656;ENSSSCG00000011450;ENSSSCG00000001865;…
Biological Process: dendritic cell chemotaxis (GO:0002407);	1	17	648	18902	ENSSSCG00000006682
Biological Process: macromolecule modification (GO:0043412);	1	12	648	18902	ENSSSCG00000010391
Biological Process: negative regulation of metabolic process (GO:0009892);	2	27	648	18902	ENSSSCG00000002627;ENSSSCG00000002626
Biological Process: cellular response to amino acid stimulus (GO:0071230);	1	54	648	18902	ENSSSCG00000013659
Biological Process: positive regulation of interleukin-4 production (GO:0032753);	1	18	648	18902	ENSSSCG00000015092
Biological Process: T cell activation (GO:0042110);	2	61	648	18902	ENSSSCG00000013036;ENSSSCG00000001940
Biological Process: negative regulation of growth (GO:0045926);	1	14	648	18902	ENSSSCG00000000701
Biological Process: regulation of cell shape (GO:0008360);	7	159	648	18902	ENSSSCG00000011346;ENSSSCG00000017245;ENSSSCG00000028428;ENSSSCG00000020662;ENSSSCG00000003578;ENSSSCG00000021042;ENSSSCG00000021867
Biological Process: histone H3-S28 phosphorylation (GO:0043988);	1	7	648	18902	ENSSSCG00000028806
Biological Process: positive regulation of metanephric mesenchymal cell migration by platelet-derived growth factor receptor-beta signaling pathway (GO:0035793);	1	2	648	18902	ENSSSCG00000007541
Biological Process: activation of Ral GTPase activity (GO:0032859);	3	8	648	18902	ENSSSCG00000026506;ENSSSCG00000024885;ENSSSCG00000024395
Biological Process: glutathione biosynthetic process (GO:0006750);	2	14	648	18902	ENSSSCG00000029002;ENSSSCG00000008003
Biological Process: cellular process involved in reproduction (GO:0048610);	4	42	648	18902	ENSSSCG00000023188;ENSSSCG00000008875;ENSSSCG00000022213;ENSSSCG00000013034
Biological Process: C-5 methylation of cytosine (GO:0090116);	1	3	648	18902	ENSSSCG00000013659
Biological Process: glial cell proliferation (GO:0014009);	1	2	648	18902	ENSSSCG00000025126
Biological Process: retinal rod cell differentiation (GO:0060221);	1	5	648	18902	ENSSSCG00000021920
Biological Process: chromatin modification (GO:0016568);	8	126	648	18902	ENSSSCG00000029465;ENSSSCG00000020982;ENSSSCG00000007924;ENSSSCG00000007879;ENSSSCG00000010391;ENSSSCG00000022398;ENSSSCG00000021620;ENSSSCG00000017928
Biological Process: ISG15-protein conjugation (GO:0032020);	1	9	648	18902	ENSSSCG00000030548
Biological Process: cerebral cortex radially oriented cell migration (GO:0021799);	1	15	648	18902	ENSSSCG00000005530
Biological Process: cell fate commitment (GO:0045165);	2	99	648	18902	ENSSSCG00000011512;ENSSSCG00000021920
Biological Process: response to UV-A (GO:0070141);	1	6	648	18902	ENSSSCG00000000727
Biological Process: positive regulation of dendritic spine morphogenesis (GO:0061003);	1	9	648	18902	ENSSSCG00000022611
Biological Process: positive regulation of protein kinase B signaling (GO:0051897);	3	88	648	18902	ENSSSCG00000011884;ENSSSCG00000013037;ENSSSCG00000007541
Biological Process: megakaryocyte development (GO:0035855);	1	13	648	18902	ENSSSCG00000030279
Biological Process: positive regulation of Ras GTPase activity (GO:0032320);	1	27	648	18902	ENSSSCG00000010647
Biological Process: positive regulation of B cell differentiation (GO:0045579);	4	17	648	18902	ENSSSCG00000027828;ENSSSCG00000013033;ENSSSCG00000026482;ENSSSCG00000000295
Biological Process: neural crest cell development (GO:0014032);	1	18	648	18902	ENSSSCG00000021920
Biological Process: negative regulation of apoptotic process (GO:0043066);	20	601	648	18902	ENSSSCG00000028237;ENSSSCG00000010076;ENSSSCG00000017930;ENSSSCG00000021867;ENSSSCG00000006206;ENSSSCG00000027828;ENSSSCG00000011512;ENSSSCG00000026966;ENSSSCG00000026482;ENSSSCG00000012981;ENSSSCG00000010214;ENSSSCG00000021920;ENSSSCG00000026759;ENSSSCG00000008878;ENSSSCG00000000295;ENSSSCG00000029285;ENSSSCG00000007879;ENSSSCG00000028806;ENSSSCG00000023814;ENSSSCG00000017496
Biological Process: response to oxygen-containing compound (GO:1901700);	1	145	648	18902	ENSSSCG00000003578
Biological Process: positive regulation of gene expression (GO:0010628);	4	139	648	18902	ENSSSCG00000021867;ENSSSCG00000013659;ENSSSCG00000016111;ENSSSCG00000006815
Biological Process: transmembrane transport (GO:0055085);	15	367	648	18902	ENSSSCG00000010068;ENSSSCG00000026547;ENSSSCG00000023915;ENSSSCG00000023504;ENSSSCG00000009322;ENSSSCG00000008695;ENSSSCG00000006682;ENSSSCG00000026466;ENSSSCG00000007466;ENSSSCG00000004668;ENSSSCG00000009563;ENSSSCG00000017926;ENSSSCG00000026177;ENSSSCG00000022005;ENSSSCG00000017925
Biological Process: positive regulation of cytokine secretion (GO:0050715);	5	46	648	18902	ENSSSCG00000006206;ENSSSCG00000006904;ENSSSCG00000010067;ENSSSCG00000028806;ENSSSCG00000003578
Biological Process: cytotoxic T cell differentiation (GO:0045065);	1	1	648	18902	ENSSSCG00000008217
Biological Process: positive regulation of peptidyl-serine phosphorylation (GO:0033138);	3	75	648	18902	ENSSSCG00000010067;ENSSSCG00000011884;ENSSSCG00000022611
Biological Process: cellular response to tumor necrosis factor (GO:0071356);	1	45	648	18902	ENSSSCG00000012981
Biological Process: cellular response to transforming growth factor beta stimulus (GO:0071560);	1	49	648	18902	ENSSSCG00000021920
Biological Process: positive regulation of proteolysis (GO:0045862);	3	28	648	18902	ENSSSCG00000029465;ENSSSCG00000009270;ENSSSCG00000013033
Biological Process: endoplasmic reticulum calcium ion homeostasis (GO:0032469);	3	15	648	18902	ENSSSCG00000029966;ENSSSCG00000020774;ENSSSCG00000011533
Biological Process: regulation of pH (GO:0006885);	1	31	648	18902	ENSSSCG00000007466
Biological Process: renal water absorption (GO:0070295);	1	9	648	18902	ENSSSCG00000010991
Biological Process: anterior/posterior axis specification (GO:0009948);	1	22	648	18902	ENSSSCG00000010574
Biological Process: regulation of kidney development (GO:0090183);	1	28	648	18902	ENSSSCG00000013037
Biological Process: mesenchymal cell differentiation (GO:0048762);	1	21	648	18902	ENSSSCG00000016111
Biological Process: axonogenesis (GO:0007409);	7	173	648	18902	ENSSSCG00000010214;ENSSSCG00000023228;ENSSSCG00000017504;ENSSSCG00000016769;ENSSSCG00000005721;ENSSSCG00000002628;ENSSSCG00000015507
Biological Process: heterochromatin assembly (GO:0031507);	1	1	648	18902	ENSSSCG00000004772
Biological Process: protein-chromophore linkage (GO:0018298);	1	11	648	18902	ENSSSCG00000009136
Biological Process: thyroid gland development (GO:0030878);	2	32	648	18902	ENSSSCG00000005089;ENSSSCG00000005087
Biological Process: protein localization to organelle (GO:0033365);	1	36	648	18902	ENSSSCG00000006682
Biological Process: negative regulation of cell adhesion (GO:0007162);	1	27	648	18902	ENSSSCG00000004594
Biological Process: negative regulation of mature B cell apoptotic process (GO:0002906);	1	4	648	18902	ENSSSCG00000010067
Biological Process: hemopoiesis (GO:0030097);	6	162	648	18902	ENSSSCG00000016769;ENSSSCG00000024945;ENSSSCG00000006902;ENSSSCG00000007541;ENSSSCG00000029876;ENSSSCG00000016111
Biological Process: calcium ion transport (GO:0006816);	2	131	648	18902	ENSSSCG00000006933;ENSSSCG00000007077
Biological Process: protein homotrimerization (GO:0070207);	2	12	648	18902	ENSSSCG00000010067;ENSSSCG00000005838
Biological Process: positive regulation of endothelial cell proliferation (GO:0001938);	1	59	648	18902	ENSSSCG00000013037
Biological Process: regulation of molecular function (GO:0065009);	1	136	648	18902	ENSSSCG00000013028
Biological Process: regulation of developmental process (GO:0050793);	3	136	648	18902	ENSSSCG00000017927;ENSSSCG00000027361;ENSSSCG00000016742
Biological Process: regulation of cellular component biogenesis (GO:0044087);	5	103	648	18902	ENSSSCG00000013037;ENSSSCG00000016742;ENSSSCG00000028806;ENSSSCG00000016111;ENSSSCG00000006206
Biological Process: protein transport (GO:0015031);	15	381	648	18902	ENSSSCG00000008947;ENSSSCG00000008199;ENSSSCG00000015094;ENSSSCG00000014036;ENSSSCG00000026269;ENSSSCG00000012978;ENSSSCG00000014632;ENSSSCG00000011827;ENSSSCG00000029741;ENSSSCG00000023793;ENSSSCG00000024904;ENSSSCG00000002996;ENSSSCG00000004253;ENSSSCG00000009424;ENSSSCG00000020711
Biological Process: histone H4-K12 acetylation (GO:0043983);	2	9	648	18902	ENSSSCG00000009071;ENSSSCG00000000701
Biological Process: membrane depolarization during cardiac muscle cell action potential (GO:0086012);	1	4	648	18902	ENSSSCG00000029199
Biological Process: negative regulation of cell migration involved in sprouting angiogenesis (GO:0090051);	1	7	648	18902	ENSSSCG00000007358
Biological Process: cellular response to cAMP (GO:0071320);	3	26	648	18902	ENSSSCG00000029966;ENSSSCG00000011533;ENSSSCG00000020774
Biological Process: pore complex assembly (GO:0046931);	1	2	648	18902	ENSSSCG00000013033
Biological Process: neurogenesis (GO:0022008);	4	62	648	18902	ENSSSCG00000022839;ENSSSCG00000009471;ENSSSCG00000005841;ENSSSCG00000002923
Biological Process: negative regulation of oxidative phosphorylation (GO:0090324);	1	11	648	18902	ENSSSCG00000008878
Biological Process: positive regulation of insulin secretion involved in cellular response to glucose stimulus (GO:0035774);	1	11	648	18902	ENSSSCG00000013033
Biological Process: purine ribonucleotide catabolic process (GO:0009154);	1	15	648	18902	ENSSSCG00000000297
Biological Process: oligodendrocyte cell fate specification (GO:0021778);	1	8	648	18902	ENSSSCG00000021920
Biological Process: Ras protein signal transduction (GO:0007265);	1	38	648	18902	ENSSSCG00000010214
Biological Process: nervous system development (GO:0007399);	36	800	648	18902	ENSSSCG00000026232;ENSSSCG00000010648;ENSSSCG00000005022;ENSSSCG00000010070;ENSSSCG00000024680;ENSSSCG00000008737;ENSSSCG00000013034;ENSSSCG00000016342;ENSSSCG00000004289;ENSSSCG00000029465;ENSSSCG00000022945;ENSSSCG00000001865;ENSSSCG00000008614;ENSSSCG00000023253;ENSSSCG00000015203;ENSSSCG00000005830;ENSSSCG00000024746;ENSSSCG00000028428;ENSSSCG00000023177;ENSSSCG00000024563;ENSSSCG00000003628;…
Biological Process: proteasome-mediated ubiquitin-dependent protein catabolic process (GO:0043161);	5	79	648	18902	ENSSSCG00000002446;ENSSSCG00000026794;ENSSSCG00000005038;ENSSSCG00000012980;ENSSSCG00000007206
Biological Process: negative regulation of nucleobase-containing compound metabolic process (GO:0045934);	1	24	648	18902	ENSSSCG00000000697
Biological Process: response to hyperoxia (GO:0055093);	1	1	648	18902	ENSSSCG00000029876
Biological Process: immune response (GO:0006955);	3	345	648	18902	ENSSSCG00000010076;ENSSSCG00000029285;ENSSSCG00000012691
Biological Process: inner ear morphogenesis (GO:0042472);	3	71	648	18902	ENSSSCG00000006902;ENSSSCG00000005089;ENSSSCG00000016111
Biological Process: positive regulation of filopodium assembly (GO:0051491);	2	20	648	18902	ENSSSCG00000029741;ENSSSCG00000017496
Biological Process: cellular macromolecule metabolic process (GO:0044260);	32	817	648	18902	ENSSSCG00000009720;ENSSSCG00000008614;ENSSSCG00000024000;ENSSSCG00000001865;ENSSSCG00000013983;ENSSSCG00000017177;ENSSSCG00000011103;ENSSSCG00000021798;ENSSSCG00000017925;ENSSSCG00000006547;ENSSSCG00000008201;ENSSSCG00000001372;ENSSSCG00000030467;ENSSSCG00000016340;ENSSSCG00000017024;ENSSSCG00000003580;ENSSSCG00000025308;ENSSSCG00000017172;ENSSSCG00000004898;ENSSSCG00000013042;ENSSSCG00000009388;…
Biological Process: osteoclast maturation (GO:0036179);	1	2	648	18902	ENSSSCG00000020813
Biological Process: negative regulation of fatty acid biosynthetic process (GO:0045717);	1	9	648	18902	ENSSSCG00000016156
Biological Process: complement activation, classical pathway (GO:0006958);	1	21	648	18902	ENSSSCG00000005840
Biological Process: mRNA export from nucleus (GO:0006406);	2	25	648	18902	ENSSSCG00000028509;ENSSSCG00000016845
Biological Process: positive regulation of male gonad development (GO:2000020);	1	16	648	18902	ENSSSCG00000021920
Biological Process: AV node cell to bundle of His cell communication (GO:0086067);	1	4	648	18902	ENSSSCG00000029199
Biological Process: cerebellar Purkinje cell differentiation (GO:0021702);	2	18	648	18902	ENSSSCG00000021626;ENSSSCG00000010574
Biological Process: cardiac muscle hypertrophy in response to stress (GO:0014898);	1	12	648	18902	ENSSSCG00000017500
Biological Process: glutathione metabolic process (GO:0006749);	3	27	648	18902	ENSSSCG00000029876;ENSSSCG00000002626;ENSSSCG00000002627
Biological Process: positive regulation of nucleobase-containing compound metabolic process (GO:0045935);	5	95	648	18902	ENSSSCG00000006506;ENSSSCG00000023188;ENSSSCG00000002628;ENSSSCG00000017504;ENSSSCG00000010575
Biological Process: vasodilation by acetylcholine involved in regulation of systemic arterial blood pressure (GO:0003069);	1	1	648	18902	ENSSSCG00000029876
Biological Process: negative regulation of lyase activity (GO:0051350);	1	1	648	18902	ENSSSCG00000005826
Biological Process: glucose catabolic process (GO:0006007);	1	1	648	18902	ENSSSCG00000013033
Biological Process: vasodilation by norepinephrine-epinephrine involved in regulation of systemic arterial blood pressure (GO:0002025);	1	3	648	18902	ENSSSCG00000010647
Biological Process: positive regulation of protein homodimerization activity (GO:0090073);	1	6	648	18902	ENSSSCG00000005838
Biological Process: cellular response to gonadotropin-releasing hormone (GO:0097211);	1	4	648	18902	ENSSSCG00000006685
Biological Process: regulation of cellular metabolic process (GO:0031323);	15	452	648	18902	ENSSSCG00000004602;ENSSSCG00000023177;ENSSSCG00000005038;ENSSSCG00000017732;ENSSSCG00000005126;ENSSSCG00000023362;ENSSSCG00000017737;ENSSSCG00000004560;ENSSSCG00000022213;ENSSSCG00000005841;ENSSSCG00000008875;ENSSSCG00000011884;ENSSSCG00000021588;ENSSSCG00000000509;ENSSSCG00000011103
Biological Process: regulation of heart rate by cardiac conduction (GO:0086091);	3	27	648	18902	ENSSSCG00000021651;ENSSSCG00000029199;ENSSSCG00000023267
Biological Process: positive regulation of type B pancreatic cell development (GO:2000078);	1	4	648	18902	ENSSSCG00000013033
Biological Process: positive regulation of cell migration involved in sprouting angiogenesis (GO:0090050);	1	7	648	18902	ENSSSCG00000027859
Biological Process: regulation of signaling (GO:0023051);	3	118	648	18902	ENSSSCG00000002628;ENSSSCG00000026733;ENSSSCG00000021588
Biological Process: single organismal cell-cell adhesion (GO:0016337);	2	155	648	18902	ENSSSCG00000015091;ENSSSCG00000013649
Biological Process: localization of cell (GO:0051674);	1	5	648	18902	ENSSSCG00000005530
Biological Process: regulation of blood vessel size (GO:0050880);	1	32	648	18902	ENSSSCG00000006302
Biological Process: prevention of polyspermy (GO:0060468);	1	4	648	18902	ENSSSCG00000007737
Biological Process: fertilization (GO:0009566);	1	48	648	18902	ENSSSCG00000007529
Biological Process: sensory perception of umami taste (GO:0050917);	3	20	648	18902	ENSSSCG00000020774;ENSSSCG00000011533;ENSSSCG00000029966
Biological Process: histone H2A-S1 phosphorylation (GO:0043990);	1	6	648	18902	ENSSSCG00000028806
Biological Process: mitotic cell cycle (GO:0000278);	1	94	648	18902	ENSSSCG00000002628
Biological Process: aromatic compound biosynthetic process (GO:0019438);	1	3	648	18902	ENSSSCG00000026177
Biological Process: positive regulation of prostaglandin secretion involved in immune response (GO:0061078);	1	1	648	18902	ENSSSCG00000010067
Biological Process: sprouting angiogenesis (GO:0002040);	1	20	648	18902	ENSSSCG00000022373
Biological Process: negative regulation of macromolecule biosynthetic process (GO:0010558);	1	24	648	18902	ENSSSCG00000022611
Biological Process: negative regulation of RNA polymerase II transcriptional preinitiation complex assembly (GO:0017055);	1	9	648	18902	ENSSSCG00000006682
Biological Process: negative regulation of fatty acid oxidation (GO:0046322);	1	4	648	18902	ENSSSCG00000016156
Biological Process: mesenchymal to epithelial transition (GO:0060231);	1	13	648	18902	ENSSSCG00000016111
Biological Process: nucleotide-binding oligomerization domain containing 1 signaling pathway (GO:0070427);	1	3	648	18902	ENSSSCG00000023926
Biological Process: cellular response to ATP (GO:0071318);	1	9	648	18902	ENSSSCG00000024072
Biological Process: release of cytochrome c from mitochondria (GO:0001836);	1	24	648	18902	ENSSSCG00000029876
Biological Process: protein deacetylation (GO:0006476);	1	3	648	18902	ENSSSCG00000026794
Biological Process: positive regulation of alpha-beta T cell proliferation (GO:0046641);	3	15	648	18902	ENSSSCG00000011899;ENSSSCG00000015092;ENSSSCG00000023926
Biological Process: generation of neurons (GO:0048699);	2	98	648	18902	ENSSSCG00000005089;ENSSSCG00000025126
Biological Process: ribosome disassembly (GO:0032790);	1	5	648	18902	ENSSSCG00000005532
Biological Process: neutrophil activation involved in immune response (GO:0002283);	1	4	648	18902	ENSSSCG00000002919
Biological Process: male meiosis (GO:0007140);	2	24	648	18902	ENSSSCG00000007529;ENSSSCG00000008538
Biological Process: respiratory electron transport chain (GO:0022904);	2	9	648	18902	ENSSSCG00000029876;ENSSSCG00000016607
Biological Process: negative regulation of phosphatidylinositol biosynthetic process (GO:0010512);	1	2	648	18902	ENSSSCG00000007541
Biological Process: photoreceptor cell maintenance (GO:0045494);	1	27	648	18902	ENSSSCG00000010391
Biological Process: regulation of cell activation (GO:0050865);	1	17	648	18902	ENSSSCG00000006206
Biological Process: negative regulation of T cell receptor signaling pathway (GO:0050860);	2	12	648	18902	ENSSSCG00000005826;ENSSSCG00000009440
Biological Process: G2 DNA damage checkpoint (GO:0031572);	3	39	648	18902	ENSSSCG00000027557;ENSSSCG00000003628;ENSSSCG00000015600
Biological Process: carbohydrate biosynthetic process (GO:0016051);	2	11	648	18902	ENSSSCG00000008175;ENSSSCG00000004771
Biological Process: positive regulation of signal transduction (GO:0009967);	8	258	648	18902	ENSSSCG00000006506;ENSSSCG00000024072;ENSSSCG00000009580;ENSSSCG00000013034;ENSSSCG00000016342;ENSSSCG00000016111;ENSSSCG00000008737;ENSSSCG00000029556
Biological Process: forebrain neuron fate commitment (GO:0021877);	1	3	648	18902	ENSSSCG00000005530
Biological Process: response to abiotic stimulus (GO:0009628);	1	104	648	18902	ENSSSCG00000006302
Biological Process: positive regulation of Rac GTPase activity (GO:0032855);	3	37	648	18902	ENSSSCG00000000295;ENSSSCG00000026482;ENSSSCG00000027828
Biological Process: glucose transport (GO:0015758);	2	29	648	18902	ENSSSCG00000023915;ENSSSCG00000010068
Biological Process: establishment of localization (GO:0051234);	4	80	648	18902	ENSSSCG00000004289;ENSSSCG00000005022;ENSSSCG00000008614;ENSSSCG00000023177
Biological Process: lysosomal transport (GO:0007041);	1	6	648	18902	ENSSSCG00000007003
Biological Process: regulation of lymphocyte apoptotic process (GO:0070228);	1	1	648	18902	ENSSSCG00000015094
Biological Process: developmental process (GO:0032502);	5	201	648	18902	ENSSSCG00000017024;ENSSSCG00000000690;ENSSSCG00000001346;ENSSSCG00000009771;ENSSSCG00000003821
Biological Process: positive regulation of MAP kinase activity (GO:0043406);	4	54	648	18902	ENSSSCG00000010067;ENSSSCG00000009134;ENSSSCG00000017497;ENSSSCG00000007541
Biological Process: histone H2A monoubiquitination (GO:0035518);	1	9	648	18902	ENSSSCG00000025053
Biological Process: protein autoubiquitination (GO:0051865);	2	42	648	18902	ENSSSCG00000009389;ENSSSCG00000005838
Biological Process: gene silencing (GO:0016458);	2	7	648	18902	ENSSSCG00000013659;ENSSSCG00000021920
Biological Process: embryonic morphogenesis (GO:0048598);	2	100	648	18902	ENSSSCG00000009772;ENSSSCG00000008737
Biological Process: osteoclast proliferation (GO:0002158);	1	5	648	18902	ENSSSCG00000006815
Biological Process: regulation of ARF GTPase activity (GO:0032312);	1	35	648	18902	ENSSSCG00000026372
Biological Process: regulation of nucleobase-containing compound metabolic process (GO:0019219);	7	259	648	18902	ENSSSCG00000000297;ENSSSCG00000021024;ENSSSCG00000027164;ENSSSCG00000004898;ENSSSCG00000013038;ENSSSCG00000003578;ENSSSCG00000001372
Biological Process: cell differentiation (GO:0030154);	47	1208	648	18902	ENSSSCG00000016189;ENSSSCG00000016342;ENSSSCG00000000697;ENSSSCG00000016095;ENSSSCG00000009440;ENSSSCG00000021024;ENSSSCG00000009966;ENSSSCG00000007211;ENSSSCG00000017927;ENSSSCG00000023228;ENSSSCG00000001655;ENSSSCG00000015600;ENSSSCG00000005830;ENSSSCG00000025849;ENSSSCG00000003584;ENSSSCG00000022213;ENSSSCG00000028428;ENSSSCG00000004560;ENSSSCG00000007077;ENSSSCG00000005838;ENSSSCG00000000509;…
Biological Process: negative regulation of fat cell differentiation (GO:0045599);	1	32	648	18902	ENSSSCG00000029876
Biological Process: release of sequestered calcium ion into cytosol by sarcoplasmic reticulum (GO:0014808);	1	19	648	18902	ENSSSCG00000006682
Biological Process: chondrocyte hypertrophy (GO:0003415);	1	5	648	18902	ENSSSCG00000021920
Biological Process: DNA-templated transcription, initiation (GO:0006352);	1	20	648	18902	ENSSSCG00000004747
Biological Process: type B pancreatic cell proliferation (GO:0044342);	1	5	648	18902	ENSSSCG00000013033
Biological Process: positive regulation of transcription from RNA polymerase I promoter (GO:0045943);	1	8	648	18902	ENSSSCG00000017497
Biological Process: mechanosensory behavior (GO:0007638);	1	4	648	18902	ENSSSCG00000006902
Biological Process: leukocyte cell-cell adhesion (GO:0007159);	1	27	648	18902	ENSSSCG00000013041
Biological Process: regulation of gluconeogenesis (GO:0006111);	1	9	648	18902	ENSSSCG00000001652
Biological Process: protein metabolic process (GO:0019538);	12	254	648	18902	ENSSSCG00000007077;ENSSSCG00000029866;ENSSSCG00000023228;ENSSSCG00000024145;ENSSSCG00000005608;ENSSSCG00000013034;ENSSSCG00000003821;ENSSSCG00000017172;ENSSSCG00000015506;ENSSSCG00000003579;ENSSSCG00000017177;ENSSSCG00000015522
Biological Process: regulation of cell migration (GO:0030334);	2	156	648	18902	ENSSSCG00000013034;ENSSSCG00000010214
Biological Process: sensory perception of sound (GO:0007605);	1	133	648	18902	ENSSSCG00000005087
Biological Process: lung connective tissue development (GO:0060427);	1	1	648	18902	ENSSSCG00000008875
Biological Process: hair follicle morphogenesis (GO:0031069);	1	41	648	18902	ENSSSCG00000025261
Biological Process: regulation of actin cytoskeleton reorganization (GO:2000249);	1	11	648	18902	ENSSSCG00000005826
Biological Process: positive thymic T cell selection (GO:0045059);	1	10	648	18902	ENSSSCG00000015093
Biological Process: hemoglobin metabolic process (GO:0020027);	2	5	648	18902	ENSSSCG00000008692;ENSSSCG00000014626
Biological Process: metaphase plate congression (GO:0051310);	1	2	648	18902	ENSSSCG00000024663
Biological Process: adaptive immune response (GO:0002250);	1	14	648	18902	ENSSSCG00000004898
Biological Process: DNA metabolic process (GO:0006259);	8	112	648	18902	ENSSSCG00000023698;ENSSSCG00000004602;ENSSSCG00000001940;ENSSSCG00000027164;ENSSSCG00000010391;ENSSSCG00000017272;ENSSSCG00000023978;ENSSSCG00000000697
Biological Process: determination of left/right symmetry (GO:0007368);	2	57	648	18902	ENSSSCG00000009270;ENSSSCG00000029465
Biological Process: embryonic organ development (GO:0048568);	4	67	648	18902	ENSSSCG00000029465;ENSSSCG00000008737;ENSSSCG00000009270;ENSSSCG00000016342
Biological Process: regulation of peptidyl-tyrosine phosphorylation (GO:0050730);	2	30	648	18902	ENSSSCG00000009134;ENSSSCG00000007541
Biological Process: epithelial cell differentiation (GO:0030855);	3	134	648	18902	ENSSSCG00000005089;ENSSSCG00000005087;ENSSSCG00000025182
Biological Process: T cell differentiation (GO:0030217);	1	47	648	18902	ENSSSCG00000003578
Biological Process: positive regulation of catalytic activity (GO:0043085);	1	145	648	18902	ENSSSCG00000006506
Biological Process: renal vesicle induction (GO:0072034);	1	6	648	18902	ENSSSCG00000021920
Biological Process: superoxide anion generation (GO:0042554);	1	9	648	18902	ENSSSCG00000029876
Biological Process: endocytosis (GO:0006897);	5	155	648	18902	ENSSSCG00000017497;ENSSSCG00000011884;ENSSSCG00000008422;ENSSSCG00000012627;ENSSSCG00000024341
Biological Process: proteolysis involved in cellular protein catabolic process (GO:0051603);	1	24	648	18902	ENSSSCG00000024390
Biological Process: regulation of type 2 immune response (GO:0002828);	1	36	648	18902	ENSSSCG00000006206
Biological Process: ubiquitin-dependent protein catabolic process (GO:0006511);	6	170	648	18902	ENSSSCG00000022945;ENSSSCG00000024341;ENSSSCG00000004671;ENSSSCG00000017731;ENSSSCG00000023188;ENSSSCG00000001653
Biological Process: positive regulation of intracellular estrogen receptor signaling pathway (GO:0033148);	1	14	648	18902	ENSSSCG00000001940
Biological Process: tube development (GO:0035295);	4	75	648	18902	ENSSSCG00000023188;ENSSSCG00000022213;ENSSSCG00000016342;ENSSSCG00000005530
Biological Process: regulation of neuron projection development (GO:0010975);	1	58	648	18902	ENSSSCG00000006206
Biological Process: positive regulation of protein ubiquitination involved in ubiquitin-dependent protein catabolic process (GO:2000060);	1	17	648	18902	ENSSSCG00000009134
Biological Process: iron ion transport (GO:0006826);	2	22	648	18902	ENSSSCG00000025058;ENSSSCG00000022005
Biological Process: cell maturation (GO:0048469);	4	43	648	18902	ENSSSCG00000005530;ENSSSCG00000000363;ENSSSCG00000026362;ENSSSCG00000025261
Biological Process: ER to Golgi vesicle-mediated transport (GO:0006888);	1	40	648	18902	ENSSSCG00000008009
Biological Process: inositol phosphate dephosphorylation (GO:0046855);	1	12	648	18902	ENSSSCG00000025733
Biological Process: cytolysis (GO:0019835);	1	18	648	18902	ENSSSCG00000005840
Biological Process: positive regulation of myeloid leukocyte cytokine production involved in immune response (GO:0061081);	1	1	648	18902	ENSSSCG00000010067
Biological Process: UDP catabolic process (GO:0006256);	1	1	648	18902	ENSSSCG00000009640
Biological Process: regulation of adenylate cyclase activity (GO:0045761);	1	17	648	18902	ENSSSCG00000006506
Biological Process: cellular response to prostaglandin E stimulus (GO:0071380);	2	18	648	18902	ENSSSCG00000005462;ENSSSCG00000015324
Biological Process: positive regulation of insulin secretion (GO:0032024);	3	18	648	18902	ENSSSCG00000007336;ENSSSCG00000009424;ENSSSCG00000021129
Biological Process: regulation of inflammatory response (GO:0050727);	1	41	648	18902	ENSSSCG00000012981
Biological Process: N-terminal peptidyl-alanine trimethylation (GO:0018012);	1	1	648	18902	ENSSSCG00000005678
Biological Process: positive regulation of histone modification (GO:0031058);	1	6	648	18902	ENSSSCG00000028806
Biological Process: regulation of proteolysis (GO:0030162);	1	33	648	18902	ENSSSCG00000015493
Biological Process: positive regulation of Notch signaling pathway (GO:0045747);	2	17	648	18902	ENSSSCG00000022777;ENSSSCG00000026362
Biological Process: N-terminal peptidyl-proline dimethylation (GO:0018016);	1	2	648	18902	ENSSSCG00000005678
Biological Process: L-arginine import (GO:0043091);	1	1	648	18902	ENSSSCG00000025058
Biological Process: positive regulation of cell death (GO:0010942);	1	19	648	18902	ENSSSCG00000009389
Biological Process: muscle cell cellular homeostasis (GO:0046716);	1	27	648	18902	ENSSSCG00000021129
Biological Process: positive regulation of substrate adhesion-dependent cell spreading (GO:1900026);	1	15	648	18902	ENSSSCG00000016185
Biological Process: positive regulation of dendrite morphogenesis (GO:0050775);	1	4	648	18902	ENSSSCG00000022611
Biological Process: metanephric ascending thin limb development (GO:0072218);	1	11	648	18902	ENSSSCG00000028237
Biological Process: regulation of gene silencing (GO:0060968);	2	14	648	18902	ENSSSCG00000010214;ENSSSCG00000017202
Biological Process: fatty acid oxidation (GO:0019395);	1	9	648	18902	ENSSSCG00000017930
Biological Process: DNA integration (GO:0015074);	1	14	648	18902	ENSSSCG00000009243
Biological Process: positive regulation of RNA metabolic process (GO:0051254);	1	23	648	18902	ENSSSCG00000013661
Biological Process: positive regulation of immature T cell proliferation (GO:0033091);	1	2	648	18902	ENSSSCG00000023926
Biological Process: positive regulation of vasculogenesis (GO:2001214);	1	17	648	18902	ENSSSCG00000029741
Biological Process: lymph node development (GO:0048535);	1	13	648	18902	ENSSSCG00000004898
Biological Process: positive regulation of protein export from nucleus (GO:0046827);	1	16	648	18902	ENSSSCG00000009276
Biological Process: xenobiotic metabolic process (GO:0006805);	1	19	648	18902	ENSSSCG00000002627
Biological Process: regulation of secondary heart field cardioblast proliferation (GO:0003266);	1	6	648	18902	ENSSSCG00000026362
Biological Process: lung alveolus development (GO:0048286);	1	42	648	18902	ENSSSCG00000007541
Biological Process: forebrain radial glial cell differentiation (GO:0021861);	1	5	648	18902	ENSSSCG00000026362
Biological Process: organ induction (GO:0001759);	3	19	648	18902	ENSSSCG00000000493;ENSSSCG00000005087;ENSSSCG00000005089
Biological Process: oculomotor nerve development (GO:0021557);	1	1	648	18902	ENSSSCG00000026362
Biological Process: embryonic cleavage (GO:0040016);	1	14	648	18902	ENSSSCG00000027164
Biological Process: selenocysteine incorporation (GO:0001514);	1	6	648	18902	ENSSSCG00000010721
Biological Process: positive regulation of signaling (GO:0023056);	1	29	648	18902	ENSSSCG00000025126
Biological Process: cellular localization (GO:0051641);	6	191	648	18902	ENSSSCG00000022398;ENSSSCG00000001372;ENSSSCG00000001346;ENSSSCG00000004049;ENSSSCG00000017497;ENSSSCG00000024145
Biological Process: mRNA cleavage (GO:0006379);	1	8	648	18902	ENSSSCG00000002447
Biological Process: intermediate filament cytoskeleton organization (GO:0045104);	1	35	648	18902	ENSSSCG00000002446
Biological Process: positive regulation of establishment of protein localization to plasma membrane (GO:0090004);	1	29	648	18902	ENSSSCG00000002921
Biological Process: actin cytoskeleton reorganization (GO:0031532);	2	81	648	18902	ENSSSCG00000003578;ENSSSCG00000029741
Biological Process: cell morphogenesis involved in neuron differentiation (GO:0048667);	3	49	648	18902	ENSSSCG00000003578;ENSSSCG00000011103;ENSSSCG00000026362
Biological Process: positive regulation of histone phosphorylation (GO:0033129);	1	8	648	18902	ENSSSCG00000028806
Biological Process: spinal cord anterior/posterior patterning (GO:0021512);	1	1	648	18902	ENSSSCG00000000363
Biological Process: wound healing involved in inflammatory response (GO:0002246);	1	2	648	18902	ENSSSCG00000026759
Biological Process: eye development (GO:0001654);	2	28	648	18902	ENSSSCG00000009270;ENSSSCG00000029465
Biological Process: positive regulation of cell growth (GO:0030307);	5	66	648	18902	ENSSSCG00000004594;ENSSSCG00000010069;ENSSSCG00000017930;ENSSSCG00000017497;ENSSSCG00000021867
Biological Process: polarized epithelial cell differentiation (GO:0030859);	2	34	648	18902	ENSSSCG00000020711;ENSSSCG00000026269
Biological Process: chromosome organization (GO:0051276);	1	47	648	18902	ENSSSCG00000004602
Biological Process: positive regulation of Ras protein signal transduction (GO:0046579);	1	19	648	18902	ENSSSCG00000006815
Biological Process: positive regulation of histone H3-K4 methylation (GO:0051571);	2	12	648	18902	ENSSSCG00000013659;ENSSSCG00000004747
Biological Process: one-carbon metabolic process (GO:0006730);	2	25	648	18902	ENSSSCG00000001652;ENSSSCG00000021229
Biological Process: telencephalon development (GO:0021537);	3	29	648	18902	ENSSSCG00000026362;ENSSSCG00000029465;ENSSSCG00000009270
Biological Process: negative regulation of forebrain neuron differentiation (GO:2000978);	1	1	648	18902	ENSSSCG00000026362
Biological Process: cellular response to calcium ion (GO:0071277);	1	64	648	18902	ENSSSCG00000008878
Biological Process: negative regulation of interleukin-6 production (GO:0032715);	3	21	648	18902	ENSSSCG00000026482;ENSSSCG00000000295;ENSSSCG00000027828
Biological Process: somite development (GO:0061053);	1	12	648	18902	ENSSSCG00000016111
Biological Process: positive regulation of glucose transport (GO:0010828);	1	6	648	18902	ENSSSCG00000002921
Biological Process: hormone metabolic process (GO:0042445);	1	17	648	18902	ENSSSCG00000001940
Biological Process: positive regulation of mononuclear cell proliferation (GO:0032946);	1	3	648	18902	ENSSSCG00000006815
Biological Process: UV protection (GO:0009650);	1	9	648	18902	ENSSSCG00000007881
Biological Process: positive regulation of innate immune response (GO:0045089);	1	11	648	18902	ENSSSCG00000006691
Biological Process: lipopolysaccharide-mediated signaling pathway (GO:0031663);	1	56	648	18902	ENSSSCG00000023926
Biological Process: organ development (GO:0048513);	56	1307	648	18902	ENSSSCG00000017172;ENSSSCG00000007924;ENSSSCG00000025182;ENSSSCG00000004821;ENSSSCG00000011347;ENSSSCG00000002917;ENSSSCG00000029409;ENSSSCG00000010170;ENSSSCG00000026353;ENSSSCG00000011075;ENSSSCG00000003628;ENSSSCG00000023177;ENSSSCG00000004772;ENSSSCG00000005126;ENSSSCG00000005124;ENSSSCG00000025423;ENSSSCG00000024746;ENSSSCG00000026733;ENSSSCG00000017082;ENSSSCG00000011540;ENSSSCG00000008009;…
Biological Process: glycerol biosynthetic process from pyruvate (GO:0046327);	1	2	648	18902	ENSSSCG00000007507
Biological Process: negative regulation of T cell differentiation in thymus (GO:0033085);	2	5	648	18902	ENSSSCG00000008099;ENSSSCG00000002917
Biological Process: positive regulation of cellular process (GO:0048522);	38	1402	648	18902	ENSSSCG00000022398;ENSSSCG00000011103;ENSSSCG00000029465;ENSSSCG00000025308;ENSSSCG00000005679;ENSSSCG00000002917;ENSSSCG00000010170;ENSSSCG00000017245;ENSSSCG00000007924;ENSSSCG00000008875;ENSSSCG00000005608;ENSSSCG00000016096;ENSSSCG00000011540;ENSSSCG00000015203;ENSSSCG00000005126;ENSSSCG00000023591;ENSSSCG00000002999;ENSSSCG00000011075;ENSSSCG00000023177;ENSSSCG00000017927;ENSSSCG00000009966;…
Biological Process: negative regulation of multicellular organism growth (GO:0040015);	1	11	648	18902	ENSSSCG00000010647
Biological Process: basolateral protein localization (GO:0061467);	2	33	648	18902	ENSSSCG00000026269;ENSSSCG00000020711
Biological Process: prostaglandin biosynthetic process (GO:0001516);	4	23	648	18902	ENSSSCG00000025643;ENSSSCG00000010067;ENSSSCG00000015446;ENSSSCG00000005688
Biological Process: brown fat cell differentiation (GO:0050873);	2	40	648	18902	ENSSSCG00000023915;ENSSSCG00000010647
Biological Process: cardiac muscle contraction (GO:0060048);	2	44	648	18902	ENSSSCG00000017500;ENSSSCG00000013037
Biological Process: ATP catabolic process (GO:0006200);	4	214	648	18902	ENSSSCG00000001653;ENSSSCG00000025546;ENSSSCG00000011821;ENSSSCG00000001346
Biological Process: negative regulation of epithelial to mesenchymal transition (GO:0010719);	2	12	648	18902	ENSSSCG00000001940;ENSSSCG00000021867
Biological Process: regulation of phagocytosis (GO:0050764);	1	16	648	18902	ENSSSCG00000003578
Biological Process: regulation of endocytosis (GO:0030100);	2	16	648	18902	ENSSSCG00000003578;ENSSSCG00000002996
Biological Process: regulation of phosphorus metabolic process (GO:0051174);	1	2	648	18902	ENSSSCG00000020813
Biological Process: positive regulation of glucokinase activity (GO:0033133);	1	2	648	18902	ENSSSCG00000013033
Biological Process: potassium ion transport (GO:0006813);	2	99	648	18902	ENSSSCG00000010214;ENSSSCG00000007466
Biological Process: peptidyl-lysine hydroxylation to 5-hydroxy-L-lysine (GO:0018395);	1	1	648	18902	ENSSSCG00000022373
Biological Process: cardiac muscle tissue development (GO:0048738);	4	88	648	18902	ENSSSCG00000024563;ENSSSCG00000023253;ENSSSCG00000002410;ENSSSCG00000016742
Biological Process: positive regulation of chemotaxis (GO:0050921);	1	22	648	18902	ENSSSCG00000007541
Biological Process: positive regulation of ureteric bud formation (GO:0072107);	2	6	648	18902	ENSSSCG00000005087;ENSSSCG00000005089
Biological Process: negative regulation of receptor-mediated endocytosis (GO:0048261);	1	5	648	18902	ENSSSCG00000007735
Biological Process: cochlea morphogenesis (GO:0090103);	3	36	648	18902	ENSSSCG00000021920;ENSSSCG00000005087;ENSSSCG00000021867
Biological Process: cellular response to stimulus (GO:0051716);	52	1269	648	18902	ENSSSCG00000004771;ENSSSCG00000005830;ENSSSCG00000012627;ENSSSCG00000024103;ENSSSCG00000013032;ENSSSCG00000004776;ENSSSCG00000005839;ENSSSCG00000012981;ENSSSCG00000002922;ENSSSCG00000000509;ENSSSCG00000015618;ENSSSCG00000026547;ENSSSCG00000017204;ENSSSCG00000010068;ENSSSCG00000012978;ENSSSCG00000007077;ENSSSCG00000000695;ENSSSCG00000013042;ENSSSCG00000008010;ENSSSCG00000017926;ENSSSCG00000008201;…
Biological Process: glycosaminoglycan biosynthetic process (GO:0006024);	1	3	648	18902	ENSSSCG00000014035
Biological Process: actin filament bundle assembly (GO:0051017);	2	45	648	18902	ENSSSCG00000008692;ENSSSCG00000030600
Biological Process: glycine metabolic process (GO:0006544);	1	11	648	18902	ENSSSCG00000013148
Biological Process: cell projection morphogenesis (GO:0048858);	1	25	648	18902	ENSSSCG00000026269
Biological Process: circadian temperature homeostasis (GO:0060086);	1	1	648	18902	ENSSSCG00000004898
Biological Process: protein-DNA complex assembly (GO:0065004);	1	3	648	18902	ENSSSCG00000021920
Biological Process: positive regulation of protein catabolic process (GO:0045732);	2	56	648	18902	ENSSSCG00000002995;ENSSSCG00000021920
Biological Process: monocyte differentiation (GO:0030224);	1	36	648	18902	ENSSSCG00000000297
Biological Process: response to biotic stimulus (GO:0009607);	2	14	648	18902	ENSSSCG00000028736;ENSSSCG00000014565
Biological Process: cell-matrix adhesion (GO:0007160);	3	88	648	18902	ENSSSCG00000017204;ENSSSCG00000010214;ENSSSCG00000015507
Biological Process: cell cycle arrest (GO:0007050);	2	86	648	18902	ENSSSCG00000014628;ENSSSCG00000000701
Biological Process: oxygen homeostasis (GO:0032364);	2	6	648	18902	ENSSSCG00000008002;ENSSSCG00000029876
Biological Process: regulation of blood pressure (GO:0008217);	1	57	648	18902	ENSSSCG00000021155
Biological Process: skeletal muscle fiber development (GO:0048741);	1	38	648	18902	ENSSSCG00000006682
Biological Process: gliogenesis (GO:0042063);	1	8	648	18902	ENSSSCG00000016342
Biological Process: regulation of exocytosis (GO:0017157);	2	36	648	18902	ENSSSCG00000026269;ENSSSCG00000029741
Biological Process: regulation of angiogenesis (GO:0045765);	1	62	648	18902	ENSSSCG00000016111
Biological Process: mRNA transport (GO:0051028);	2	47	648	18902	ENSSSCG00000023793;ENSSSCG00000028509
Biological Process: post-chaperonin tubulin folding pathway (GO:0007023);	1	7	648	18902	ENSSSCG00000002921
Biological Process: spinal cord dorsal/ventral patterning (GO:0021513);	2	6	648	18902	ENSSSCG00000029465;ENSSSCG00000009270
Biological Process: mitochondrial transport (GO:0006839);	2	12	648	18902	ENSSSCG00000014834;ENSSSCG00000014833
Biological Process: peptidyl-L-cysteine S-palmitoylation (GO:0018230);	1	4	648	18902	ENSSSCG00000002921
Biological Process: protein ubiquitination (GO:0016567);	18	381	648	18902	ENSSSCG00000006303;ENSSSCG00000009472;ENSSSCG00000007735;ENSSSCG00000020979;ENSSSCG00000021024;ENSSSCG00000002629;ENSSSCG00000023188;ENSSSCG00000011885;ENSSSCG00000004821;ENSSSCG00000007879;ENSSSCG00000004602;ENSSSCG00000016606;ENSSSCG00000030548;ENSSSCG00000026219;ENSSSCG00000022710;ENSSSCG00000016340;ENSSSCG00000005679;ENSSSCG00000017737
Biological Process: cellular amino acid catabolic process (GO:0009063);	1	3	648	18902	ENSSSCG00000013283
Biological Process: regulation of timing of neuron differentiation (GO:0060164);	1	4	648	18902	ENSSSCG00000026362
Biological Process: oligosaccharide biosynthetic process (GO:0009312);	2	11	648	18902	ENSSSCG00000017172;ENSSSCG00000007465
Biological Process: neutrophil chemotaxis (GO:0030593);	2	58	648	18902	ENSSSCG00000029695;ENSSSCG00000015089
Biological Process: DNA damage checkpoint (GO:0000077);	2	32	648	18902	ENSSSCG00000015601;ENSSSCG00000015602
Biological Process: axon transport of mitochondrion (GO:0019896);	1	8	648	18902	ENSSSCG00000022945
Biological Process: pentose-phosphate shunt (GO:0006098);	1	10	648	18902	ENSSSCG00000016154
Biological Process: negative regulation of bone mineralization (GO:0030502);	1	17	648	18902	ENSSSCG00000021920
Biological Process: heterophilic cell-cell adhesion via plasma membrane cell adhesion molecules (GO:0007157);	1	28	648	18902	ENSSSCG00000015089
Biological Process: translesion synthesis (GO:0019985);	1	8	648	18902	ENSSSCG00000015600
Biological Process: double-strand break repair (GO:0006302);	3	45	648	18902	ENSSSCG00000012980;ENSSSCG00000003580;ENSSSCG00000014628
Biological Process: transcription, DNA-templated (GO:0006351);	23	471	648	18902	ENSSSCG00000029285;ENSSSCG00000017498;ENSSSCG00000003981;ENSSSCG00000010076;ENSSSCG00000028509;ENSSSCG00000023188;ENSSSCG00000007924;ENSSSCG00000006691;ENSSSCG00000029736;ENSSSCG00000014031;ENSSSCG00000006346;ENSSSCG00000025298;ENSSSCG00000021714;ENSSSCG00000011540;ENSSSCG00000007958;ENSSSCG00000025849;ENSSSCG00000001554;ENSSSCG00000005038;ENSSSCG00000012981;ENSSSCG00000011075;ENSSSCG00000003982;…
Biological Process: cilium morphogenesis (GO:0060271);	2	65	648	18902	ENSSSCG00000009270;ENSSSCG00000029465
Biological Process: leukotriene biosynthetic process (GO:0019370);	1	17	648	18902	ENSSSCG00000017930
Biological Process: regulation of ryanodine-sensitive calcium-release channel activity (GO:0060314);	1	18	648	18902	ENSSSCG00000013036
Biological Process: blastocyst hatching (GO:0001835);	1	7	648	18902	ENSSSCG00000010070
Biological Process: negative regulation of adenylate cyclase activity (GO:0007194);	2	70	648	18902	ENSSSCG00000028806;ENSSSCG00000006206
Biological Process: epidermal growth factor receptor signaling pathway (GO:0007173);	2	25	648	18902	ENSSSCG00000021920;ENSSSCG00000009134
Biological Process: comma-shaped body morphogenesis (GO:0072049);	1	3	648	18902	ENSSSCG00000026362
Biological Process: adaptive immune response based on somatic recombination of immune receptors built from immunoglobulin superfamily domains (GO:0002460);	1	5	648	18902	ENSSSCG00000006206
Biological Process: response to insulin (GO:0032868);	1	22	648	18902	ENSSSCG00000007507
Biological Process: ERK1 and ERK2 cascade (GO:0070371);	2	19	648	18902	ENSSSCG00000009134;ENSSSCG00000021920
Biological Process: nucleolus organization (GO:0007000);	1	6	648	18902	ENSSSCG00000010576
Biological Process: sphingosine-1-phosphate signaling pathway (GO:0003376);	1	7	648	18902	ENSSSCG00000009580
Biological Process: regulation of microtubule polymerization or depolymerization (GO:0031110);	2	6	648	18902	ENSSSCG00000017649;ENSSSCG00000028249
Biological Process: adenohypophysis development (GO:0021984);	1	8	648	18902	ENSSSCG00000026362
Biological Process: positive regulation of cell cycle phase transition (GO:1901989);	2	61	648	18902	ENSSSCG00000010076;ENSSSCG00000029285
Biological Process: positive regulation of catenin import into nucleus (GO:0035413);	1	19	648	18902	ENSSSCG00000009134
Biological Process: spinal cord motor neuron differentiation (GO:0021522);	1	24	648	18902	ENSSSCG00000014853
Biological Process: positive regulation of cellular biosynthetic process (GO:0031328);	5	174	648	18902	ENSSSCG00000023188;ENSSSCG00000013028;ENSSSCG00000017504;ENSSSCG00000002628;ENSSSCG00000010575
Biological Process: response to drug (GO:0042493);	6	119	648	18902	ENSSSCG00000027828;ENSSSCG00000000295;ENSSSCG00000017102;ENSSSCG00000026482;ENSSSCG00000021130;ENSSSCG00000003578
Biological Process: cardiovascular system development (GO:0072358);	14	302	648	18902	ENSSSCG00000024746;ENSSSCG00000005830;ENSSSCG00000005124;ENSSSCG00000013034;ENSSSCG00000011897;ENSSSCG00000008737;ENSSSCG00000028720;ENSSSCG00000023228;ENSSSCG00000007211;ENSSSCG00000010665;ENSSSCG00000029533;ENSSSCG00000001865;ENSSSCG00000023698;ENSSSCG00000027064
Biological Process: response to X-ray (GO:0010165);	1	20	648	18902	ENSSSCG00000010391
Biological Process: intracellular signal transduction (GO:0007243);	5	144	648	18902	ENSSSCG00000028806;ENSSSCG00000001554;ENSSSCG00000021588;ENSSSCG00000002628;ENSSSCG00000004560
Biological Process: tRNA processing (GO:0008033);	1	43	648	18902	ENSSSCG00000021130
Biological Process: response to lipopolysaccharide (GO:0032496);	3	68	648	18902	ENSSSCG00000004307;ENSSSCG00000004898;ENSSSCG00000025058
Biological Process: positive regulation of ERK1 and ERK2 cascade via TNFSF11-mediated signaling (GO:0071848);	1	2	648	18902	ENSSSCG00000004898
Biological Process: cell death (GO:0008219);	3	44	648	18902	ENSSSCG00000015446;ENSSSCG00000025643;ENSSSCG00000009471
Biological Process: single-organism cellular process (GO:0044763);	52	1658	648	18902	ENSSSCG00000029180;ENSSSCG00000013983;ENSSSCG00000028124;ENSSSCG00000016340;ENSSSCG00000001826;ENSSSCG00000030467;ENSSSCG00000006510;ENSSSCG00000008693;ENSSSCG00000013661;ENSSSCG00000004070;ENSSSCG00000010576;ENSSSCG00000008216;ENSSSCG00000011347;ENSSSCG00000004497;ENSSSCG00000027859;ENSSSCG00000005021;ENSSSCG00000021102;ENSSSCG00000017172;ENSSSCG00000012574;ENSSSCG00000002701;ENSSSCG00000016096;…
Biological Process: cartilage development (GO:0051216);	5	104	648	18902	ENSSSCG00000023228;ENSSSCG00000016111;ENSSSCG00000008737;ENSSSCG00000005841;ENSSSCG00000023188
Biological Process: regulation of multicellular organismal development (GO:2000026);	9	451	648	18902	ENSSSCG00000002628;ENSSSCG00000023188;ENSSSCG00000001940;ENSSSCG00000005841;ENSSSCG00000017504;ENSSSCG00000005530;ENSSSCG00000013034;ENSSSCG00000022611;ENSSSCG00000008737
Biological Process: cellular response to ionizing radiation (GO:0071479);	2	29	648	18902	ENSSSCG00000015601;ENSSSCG00000015602
Biological Process: embryo development (GO:0009790);	15	350	648	18902	ENSSSCG00000025261;ENSSSCG00000023228;ENSSSCG00000010214;ENSSSCG00000002996;ENSSSCG00000011103;ENSSSCG00000006245;ENSSSCG00000004307;ENSSSCG00000007211;ENSSSCG00000002628;ENSSSCG00000000695;ENSSSCG00000023698;ENSSSCG00000005841;ENSSSCG00000023188;ENSSSCG00000007927;ENSSSCG00000001940
Biological Process: mesenchymal cell development (GO:0014031);	1	22	648	18902	ENSSSCG00000016342
Biological Process: cochlea development (GO:0090102);	1	22	648	18902	ENSSSCG00000026362
Biological Process: regulation of neuron differentiation (GO:0045664);	3	31	648	18902	ENSSSCG00000016342;ENSSSCG00000005087;ENSSSCG00000005089
Biological Process: negative regulation of meiotic cell cycle phase transition (GO:1901994);	1	1	648	18902	ENSSSCG00000027361
Biological Process: aging (GO:0007568);	1	16	648	18902	ENSSSCG00000029695
Biological Process: positive regulation of T cell cytokine production (GO:0002726);	1	7	648	18902	ENSSSCG00000005838
Biological Process: negative regulation of reactive oxygen species metabolic process (GO:2000378);	1	11	648	18902	ENSSSCG00000024219
Biological Process: positive regulation of organ growth (GO:0046622);	1	13	648	18902	ENSSSCG00000009424
Biological Process: negative regulation of smooth muscle cell differentiation (GO:0051151);	1	6	648	18902	ENSSSCG00000029989
Biological Process: regulation of protein homodimerization activity (GO:0043496);	1	6	648	18902	ENSSSCG00000010835
Biological Process: behavior (GO:0007610);	1	64	648	18902	ENSSSCG00000022945
Biological Process: response to toxic substance (GO:0009636);	2	64	648	18902	ENSSSCG00000010391;ENSSSCG00000004668
Biological Process: lung development (GO:0030324);	3	180	648	18902	ENSSSCG00000022373;ENSSSCG00000008540;ENSSSCG00000026362
Biological Process: regulation of mitosis (GO:0007088);	1	10	648	18902	ENSSSCG00000008852
Biological Process: positive regulation of interleukin-6-mediated signaling pathway (GO:0070105);	1	1	648	18902	ENSSSCG00000006902
Biological Process: response to estradiol (GO:0032355);	1	23	648	18902	ENSSSCG00000001940
Biological Process: positive regulation of interleukin-12 biosynthetic process (GO:0045084);	1	8	648	18902	ENSSSCG00000012981
Biological Process: epithelial cell morphogenesis (GO:0003382);	2	12	648	18902	ENSSSCG00000009270;ENSSSCG00000029465
Biological Process: response to amphetamine (GO:0001975);	2	26	648	18902	ENSSSCG00000000297;ENSSSCG00000017498
Biological Process: regulation of response to external stimulus (GO:0032101);	1	65	648	18902	ENSSSCG00000024072
Biological Process: ureter urothelium development (GO:0072190);	1	6	648	18902	ENSSSCG00000021920
Biological Process: positive regulation of osteoclast differentiation (GO:0045672);	1	19	648	18902	ENSSSCG00000006815
Biological Process: response to ionizing radiation (GO:0010212);	3	38	648	18902	ENSSSCG00000026194;ENSSSCG00000003580;ENSSSCG00000012980
Biological Process: acylglycerol biosynthetic process (GO:0046463);	1	2	648	18902	ENSSSCG00000014861
Biological Process: UTP biosynthetic process (GO:0006228);	1	10	648	18902	ENSSSCG00000011347
Biological Process: adult walking behavior (GO:0007628);	2	44	648	18902	ENSSSCG00000026733;ENSSSCG00000022945
Biological Process: skeletal muscle thin filament assembly (GO:0030240);	1	13	648	18902	ENSSSCG00000017500
Biological Process: response to activity (GO:0014823);	1	12	648	18902	ENSSSCG00000029876
Biological Process: endocardial cushion morphogenesis (GO:0003203);	1	10	648	18902	ENSSSCG00000021920
Biological Process: glycogen catabolic process (GO:0005980);	1	11	648	18902	ENSSSCG00000005024
Biological Process: cellular response to ethanol (GO:0071361);	3	12	648	18902	ENSSSCG00000029966;ENSSSCG00000020774;ENSSSCG00000011533
Biological Process: glycerol metabolic process (GO:0006071);	1	16	648	18902	ENSSSCG00000014853
Biological Process: metanephric nephron tubule morphogenesis (GO:0072282);	1	2	648	18902	ENSSSCG00000026362
Biological Process: adult locomotory behavior (GO:0008344);	1	62	648	18902	ENSSSCG00000025126
Biological Process: positive regulation by host of viral transcription (GO:0043923);	2	11	648	18902	ENSSSCG00000010070;ENSSSCG00000021867
Biological Process: response to interleukin-12 (GO:0070671);	1	2	648	18902	ENSSSCG00000023926
Biological Process: negative regulation of release of cytochrome c from mitochondria (GO:0090201);	1	30	648	18902	ENSSSCG00000008878
Biological Process: midbrain-hindbrain boundary morphogenesis (GO:0021555);	1	6	648	18902	ENSSSCG00000026362
Biological Process: interleukin-1-mediated signaling pathway (GO:0070498);	1	20	648	18902	ENSSSCG00000028806
Biological Process: cellular response to glucose starvation (GO:0042149);	1	20	648	18902	ENSSSCG00000023915
Biological Process: histone H4-K16 acetylation (GO:0043984);	3	20	648	18902	ENSSSCG00000028378;ENSSSCG00000000701;ENSSSCG00000009071
Biological Process: telomere maintenance via recombination (GO:0000722);	1	8	648	18902	ENSSSCG00000008614
Biological Process: long-term synaptic potentiation (GO:0060291);	3	28	648	18902	ENSSSCG00000029966;ENSSSCG00000020774;ENSSSCG00000011533
Biological Process: cortical actin cytoskeleton organization (GO:0030866);	3	25	648	18902	ENSSSCG00000000295;ENSSSCG00000026482;ENSSSCG00000027828
Biological Process: arachidonic acid metabolic process (GO:0019369);	3	11	648	18902	ENSSSCG00000017930;ENSSSCG00000025643;ENSSSCG00000015446
Biological Process: positive regulation of protein kinase activity (GO:0045860);	6	111	648	18902	ENSSSCG00000023926;ENSSSCG00000026482;ENSSSCG00000006815;ENSSSCG00000029741;ENSSSCG00000000295;ENSSSCG00000027828
Biological Process: peptidyl-threonine phosphorylation (GO:0018107);	3	51	648	18902	ENSSSCG00000016095;ENSSSCG00000025370;ENSSSCG00000026733
Biological Process: stem cell differentiation (GO:0048863);	3	47	648	18902	ENSSSCG00000023188;ENSSSCG00000028237;ENSSSCG00000017731
Biological Process: cytoskeleton organization (GO:0007010);	17	326	648	18902	ENSSSCG00000023253;ENSSSCG00000005841;ENSSSCG00000007927;ENSSSCG00000004747;ENSSSCG00000021042;ENSSSCG00000001865;ENSSSCG00000010665;ENSSSCG00000029285;ENSSSCG00000012691;ENSSSCG00000002633;ENSSSCG00000010076;ENSSSCG00000005124;ENSSSCG00000004602;ENSSSCG00000020662;ENSSSCG00000028428;ENSSSCG00000004560;ENSSSCG00000022839
Biological Process: nipple morphogenesis (GO:0060658);	1	1	648	18902	ENSSSCG00000008875
Biological Process: transforming growth factor beta receptor signaling pathway (GO:0007179);	1	62	648	18902	ENSSSCG00000000363
Biological Process: microspike assembly (GO:0030035);	1	8	648	18902	ENSSSCG00000023930
Biological Process: fat cell differentiation (GO:0045444);	1	68	648	18902	ENSSSCG00000002921
Biological Process: positive regulation of interleukin-2 production (GO:0032743);	2	10	648	18902	ENSSSCG00000023926;ENSSSCG00000005838
Biological Process: canonical Wnt signaling pathway (GO:0060070);	1	68	648	18902	ENSSSCG00000016111
Biological Process: glycogen metabolic process (GO:0005977);	3	28	648	18902	ENSSSCG00000008540;ENSSSCG00000001652;ENSSSCG00000005024
Biological Process: phagocytosis (GO:0006909);	2	29	648	18902	ENSSSCG00000003578;ENSSSCG00000023306
Biological Process: regulation of protein kinase activity (GO:0045859);	5	62	648	18902	ENSSSCG00000003578;ENSSSCG00000013040;ENSSSCG00000024411;ENSSSCG00000016769;ENSSSCG00000010214
Biological Process: defense response to Gram-negative bacterium (GO:0050829);	1	17	648	18902	ENSSSCG00000025058
Biological Process: positive regulation of calcium-mediated signaling (GO:0050850);	2	20	648	18902	ENSSSCG00000008217;ENSSSCG00000015092
Biological Process: negative regulation of erythrocyte differentiation (GO:0045647);	1	14	648	18902	ENSSSCG00000010574
Biological Process: mRNA processing (GO:0006397);	8	210	648	18902	ENSSSCG00000030507;ENSSSCG00000028124;ENSSSCG00000011720;ENSSSCG00000017504;ENSSSCG00000023148;ENSSSCG00000012676;ENSSSCG00000028658;ENSSSCG00000001376
Biological Process: regulation of phosphorylation (GO:0042325);	1	28	648	18902	ENSSSCG00000013035
Biological Process: regulation of growth (GO:0040008);	4	65	648	18902	ENSSSCG00000012980;ENSSSCG00000016619;ENSSSCG00000001947;ENSSSCG00000016111
Biological Process: chemotaxis (GO:0006935);	2	135	648	18902	ENSSSCG00000024072;ENSSSCG00000003578
Biological Process: anterior/posterior pattern specification (GO:0009952);	4	150	648	18902	ENSSSCG00000009270;ENSSSCG00000005530;ENSSSCG00000026733;ENSSSCG00000029465
Biological Process: regulation of protein phosphorylation (GO:0001932);	5	117	648	18902	ENSSSCG00000003578;ENSSSCG00000028806;ENSSSCG00000008737;ENSSSCG00000006206;ENSSSCG00000022611
Biological Process: regulation of primary metabolic process (GO:0080090);	19	551	648	18902	ENSSSCG00000008875;ENSSSCG00000005838;ENSSSCG00000000509;ENSSSCG00000003981;ENSSSCG00000005038;ENSSSCG00000005126;ENSSSCG00000023177;ENSSSCG00000012981;ENSSSCG00000022213;ENSSSCG00000023362;ENSSSCG00000005841;ENSSSCG00000011103;ENSSSCG00000013034;ENSSSCG00000016189;ENSSSCG00000017732;ENSSSCG00000004602;ENSSSCG00000027361;ENSSSCG00000017737;ENSSSCG00000025308
Biological Process: neuron maturation (GO:0042551);	1	10	648	18902	ENSSSCG00000025126
Biological Process: regulation of neurotransmitter levels (GO:0001505);	1	9	648	18902	ENSSSCG00000000297
Biological Process: negative regulation of ectodermal cell fate specification (GO:0042666);	1	1	648	18902	ENSSSCG00000016111
Biological Process: regulation of centriole replication (GO:0046599);	1	8	648	18902	ENSSSCG00000024663
Biological Process: regulation of metabolic process (GO:0019222);	5	185	648	18902	ENSSSCG00000006688;ENSSSCG00000024072;ENSSSCG00000001653;ENSSSCG00000005679;ENSSSCG00000029465
Biological Process: regulation of muscle system process (GO:0090257);	2	20	648	18902	ENSSSCG00000021588;ENSSSCG00000004560
Biological Process: locomotory behavior (GO:0007626);	2	97	648	18902	ENSSSCG00000029876;ENSSSCG00000000297
Biological Process: maternal placenta development (GO:0001893);	1	12	648	18902	ENSSSCG00000009772
Biological Process: cellular nitrogen compound metabolic process (GO:0034641);	5	61	648	18902	ENSSSCG00000008875;ENSSSCG00000010723;ENSSSCG00000004774;ENSSSCG00000017926;ENSSSCG00000022213
Biological Process: positive regulation of cyclin-dependent protein serine/threonine kinase activity (GO:0045737);	2	10	648	18902	ENSSSCG00000008538;ENSSSCG00000000727
Biological Process: regulation of biological quality (GO:0065008);	22	787	648	18902	ENSSSCG00000001346;ENSSSCG00000026733;ENSSSCG00000004560;ENSSSCG00000022213;ENSSSCG00000023228;ENSSSCG00000016111;ENSSSCG00000016769;ENSSSCG00000021588;ENSSSCG00000015090;ENSSSCG00000004592;ENSSSCG00000002628;ENSSSCG00000016742;ENSSSCG00000010170;ENSSSCG00000023926;ENSSSCG00000023188;ENSSSCG00000008875;ENSSSCG00000026269;ENSSSCG00000006506;ENSSSCG00000008737;ENSSSCG00000009580;ENSSSCG00000022398;…
Biological Process: regulation of organ morphogenesis (GO:2000027);	1	62	648	18902	ENSSSCG00000016111
Biological Process: protein desumoylation (GO:0016926);	1	6	648	18902	ENSSSCG00000000816
Biological Process: positive regulation of immune effector process (GO:0002699);	1	8	648	18902	ENSSSCG00000006206
Biological Process: positive regulation of necrotic cell death (GO:0010940);	1	12	648	18902	ENSSSCG00000008878
Biological Process: cellular response to lipopolysaccharide (GO:0071222);	3	68	648	18902	ENSSSCG00000006902;ENSSSCG00000029695;ENSSSCG00000012981
Biological Process: positive regulation of cytokine production (GO:0001819);	2	118	648	18902	ENSSSCG00000027628;ENSSSCG00000006206
Biological Process: negative regulation of multicellular organismal process (GO:0051241);	2	31	648	18902	ENSSSCG00000027628;ENSSSCG00000016111
Biological Process: erythrophore differentiation (GO:0048773);	1	1	648	18902	ENSSSCG00000029876
Biological Process: cellular response to insulin stimulus (GO:0032869);	1	68	648	18902	ENSSSCG00000023915
Biological Process: regulation of osteoclast differentiation (GO:0045670);	1	8	648	18902	ENSSSCG00000011512
Biological Process: negative regulation of proteasomal ubiquitin-dependent protein catabolic process (GO:0032435);	2	14	648	18902	ENSSSCG00000011013;ENSSSCG00000000816
Biological Process: neurological system process (GO:0050877);	9	190	648	18902	ENSSSCG00000005089;ENSSSCG00000008737;ENSSSCG00000004253;ENSSSCG00000010559;ENSSSCG00000005038;ENSSSCG00000006302;ENSSSCG00000013034;ENSSSCG00000011103;ENSSSCG00000004671
Biological Process: cell projection assembly (GO:0030031);	2	22	648	18902	ENSSSCG00000016742;ENSSSCG00000007541
Biological Process: histone H4-K8 acetylation (GO:0043982);	3	17	648	18902	ENSSSCG00000028378;ENSSSCG00000009071;ENSSSCG00000000701
Biological Process: prostate gland epithelium morphogenesis (GO:0060740);	1	24	648	18902	ENSSSCG00000001940
Biological Process: positive regulation of interferon-gamma-mediated signaling pathway (GO:0060335);	1	5	648	18902	ENSSSCG00000014626
Biological Process: regulation of catenin import into nucleus (GO:0035412);	1	5	648	18902	ENSSSCG00000016111
Biological Process: glomerulus vasculature development (GO:0072012);	2	8	648	18902	ENSSSCG00000026362;ENSSSCG00000013037
Biological Process: oxygen transport (GO:0015671);	1	10	648	18902	ENSSSCG00000017181
Biological Process: negative regulation of cell proliferation (GO:0008285);	8	329	648	18902	ENSSSCG00000001940;ENSSSCG00000001526;ENSSSCG00000005688;ENSSSCG00000000701;ENSSSCG00000016111;ENSSSCG00000000363;ENSSSCG00000010070;ENSSSCG00000025976
Biological Process: negative regulation of microtubule polymerization or depolymerization (GO:0031111);	1	8	648	18902	ENSSSCG00000013036
Biological Process: regulation of macromolecule metabolic process (GO:0060255);	8	321	648	18902	ENSSSCG00000003579;ENSSSCG00000011103;ENSSSCG00000000509;ENSSSCG00000005126;ENSSSCG00000005038;ENSSSCG00000027361;ENSSSCG00000023362;ENSSSCG00000004671
Biological Process: regulation of cellular component organization (GO:0051128);	9	299	648	18902	ENSSSCG00000022611;ENSSSCG00000011913;ENSSSCG00000023926;ENSSSCG00000017504;ENSSSCG00000010170;ENSSSCG00000016742;ENSSSCG00000002628;ENSSSCG00000029556;ENSSSCG00000016769
Biological Process: chorionic trophoblast cell differentiation (GO:0060718);	2	8	648	18902	ENSSSCG00000004037;ENSSSCG00000029556
Biological Process: neuromuscular junction development (GO:0007528);	1	53	648	18902	ENSSSCG00000017497
Biological Process: actin cytoskeleton organization (GO:0030036);	14	310	648	18902	ENSSSCG00000007541;ENSSSCG00000029866;ENSSSCG00000008614;ENSSSCG00000004289;ENSSSCG00000008692;ENSSSCG00000017022;ENSSSCG00000029556;ENSSSCG00000016111;ENSSSCG00000002446;ENSSSCG00000002445;ENSSSCG00000005022;ENSSSCG00000026232;ENSSSCG00000010648;ENSSSCG00000008540
Biological Process: sensory perception of sweet taste (GO:0050916);	3	20	648	18902	ENSSSCG00000029966;ENSSSCG00000020774;ENSSSCG00000011533
Biological Process: female meiotic division (GO:0007143);	1	6	648	18902	ENSSSCG00000007529
Biological Process: suckling behavior (GO:0001967);	1	16	648	18902	ENSSSCG00000010069
Biological Process: protein localization to kinetochore (GO:0034501);	1	13	648	18902	ENSSSCG00000010214
Biological Process: positive regulation of mast cell chemotaxis (GO:0060754);	1	4	648	18902	ENSSSCG00000013037
Biological Process: regulation of exocyst localization (GO:0060178);	3	13	648	18902	ENSSSCG00000029741;ENSSSCG00000024395;ENSSSCG00000026506
Biological Process: actin polymerization-dependent cell motility (GO:0070358);	3	10	648	18902	ENSSSCG00000027828;ENSSSCG00000026482;ENSSSCG00000000295
Biological Process: germline cell cycle switching, mitotic to meiotic cell cycle (GO:0051729);	1	1	648	18902	ENSSSCG00000027361
Biological Process: regulation of cellular process (GO:0050794);	78	1915	648	18902	ENSSSCG00000029180;ENSSSCG00000002923;ENSSSCG00000001376;ENSSSCG00000002633;ENSSSCG00000007358;ENSSSCG00000008001;ENSSSCG00000028124;ENSSSCG00000015507;ENSSSCG00000014633;ENSSSCG00000026746;ENSSSCG00000001826;ENSSSCG00000016340;ENSSSCG00000004671;ENSSSCG00000030467;ENSSSCG00000026232;ENSSSCG00000010648;ENSSSCG00000010576;ENSSSCG00000012862;ENSSSCG00000012982;ENSSSCG00000029409;ENSSSCG00000005702;…
Biological Process: response to inorganic substance (GO:0010035);	1	22	648	18902	ENSSSCG00000010991
Biological Process: cellular response to arsenic-containing substance (GO:0071243);	1	18	648	18902	ENSSSCG00000008878
Biological Process: protein homooligomerization (GO:0051260);	11	159	648	18902	ENSSSCG00000030428;ENSSSCG00000008737;ENSSSCG00000004253;ENSSSCG00000008537;ENSSSCG00000009388;ENSSSCG00000026759;ENSSSCG00000030147;ENSSSCG00000025964;ENSSSCG00000029180;ENSSSCG00000006686;ENSSSCG00000005683
Biological Process: positive regulation of kinase activity (GO:0033674);	2	83	648	18902	ENSSSCG00000010076;ENSSSCG00000029285
Biological Process: nucleobase-containing compound metabolic process (GO:0006139);	6	154	648	18902	ENSSSCG00000028428;ENSSSCG00000010665;ENSSSCG00000002999;ENSSSCG00000005126;ENSSSCG00000023177;ENSSSCG00000001865
Biological Process: positive regulation of protein autophosphorylation (GO:0031954);	3	21	648	18902	ENSSSCG00000007541;ENSSSCG00000013037;ENSSSCG00000029741
Biological Process: positive regulation of neuron projection development (GO:0010976);	3	78	648	18902	ENSSSCG00000029741;ENSSSCG00000003578;ENSSSCG00000023267
Biological Process: protein deubiquitination (GO:0016579);	1	48	648	18902	ENSSSCG00000022945
Biological Process: spindle organization (GO:0007051);	2	9	648	18902	ENSSSCG00000004775;ENSSSCG00000005678
Biological Process: diet induced thermogenesis (GO:0002024);	1	8	648	18902	ENSSSCG00000010647
Biological Process: lysosomal lumen acidification (GO:0007042);	1	5	648	18902	ENSSSCG00000009471
Biological Process: glycerol transport (GO:0015793);	1	5	648	18902	ENSSSCG00000010991
Biological Process: positive regulation of anoikis (GO:2000210);	1	4	648	18902	ENSSSCG00000001947
Biological Process: positive regulation of immune system process (GO:0002684);	2	135	648	18902	ENSSSCG00000010991;ENSSSCG00000024072
Biological Process: positive regulation of the force of heart contraction by epinephrine-norepinephrine (GO:0001997);	1	3	648	18902	ENSSSCG00000010647
Biological Process: negative regulation of gene expression (GO:0010629);	3	83	648	18902	ENSSSCG00000010067;ENSSSCG00000013037;ENSSSCG00000022777
Biological Process: positive regulation of extrinsic apoptotic signaling pathway (GO:2001238);	1	20	648	18902	ENSSSCG00000005838
Biological Process: Golgi to endosome transport (GO:0006895);	1	8	648	18902	ENSSSCG00000002996
Biological Process: positive regulation of cell proliferation (GO:0008284);	13	462	648	18902	ENSSSCG00000004594;ENSSSCG00000010076;ENSSSCG00000028237;ENSSSCG00000029285;ENSSSCG00000010069;ENSSSCG00000005089;ENSSSCG00000027628;ENSSSCG00000017930;ENSSSCG00000011884;ENSSSCG00000024945;ENSSSCG00000026733;ENSSSCG00000010214;ENSSSCG00000008538
Biological Process: senescence-associated heterochromatin focus assembly (GO:0035986);	1	5	648	18902	ENSSSCG00000001526
Biological Process: cellular response to abiotic stimulus (GO:0071214);	1	10	648	18902	ENSSSCG00000010991
Biological Process: endosome organization (GO:0007032);	1	32	648	18902	ENSSSCG00000014632
Biological Process: regulation of JNK cascade (GO:0046328);	2	34	648	18902	ENSSSCG00000029741;ENSSSCG00000016111
Biological Process: wound healing, spreading of cells (GO:0044319);	1	4	648	18902	ENSSSCG00000011103
Biological Process: sterol homeostasis (GO:0055092);	1	1	648	18902	ENSSSCG00000020885
Biological Process: regulation of catabolic process (GO:0009894);	2	49	648	18902	ENSSSCG00000003578;ENSSSCG00000006206
Biological Process: dorsal/ventral pattern formation (GO:0009953);	1	63	648	18902	ENSSSCG00000010835
Biological Process: cellular response to endogenous stimulus (GO:0071495);	5	100	648	18902	ENSSSCG00000008737;ENSSSCG00000013028;ENSSSCG00000016111;ENSSSCG00000005841;ENSSSCG00000013034
Biological Process: cell development (GO:0048468);	17	399	648	18902	ENSSSCG00000023188;ENSSSCG00000005841;ENSSSCG00000023253;ENSSSCG00000022994;ENSSSCG00000013042;ENSSSCG00000029866;ENSSSCG00000000695;ENSSSCG00000022945;ENSSSCG00000025182;ENSSSCG00000028237;ENSSSCG00000013037;ENSSSCG00000005124;ENSSSCG00000004602;ENSSSCG00000003628;ENSSSCG00000025126;ENSSSCG00000022839;ENSSSCG00000026746
Biological Process: regulation of sodium ion transmembrane transporter activity (GO:2000649);	3	10	648	18902	ENSSSCG00000021651;ENSSSCG00000023267;ENSSSCG00000029199
Biological Process: prostate epithelial cord arborization involved in prostate glandular acinus morphogenesis (GO:0060527);	1	9	648	18902	ENSSSCG00000000493
Biological Process: odontoblast differentiation (GO:0071895);	1	3	648	18902	ENSSSCG00000020813
Biological Process: alpha-tubulin acetylation (GO:0071929);	1	1	648	18902	ENSSSCG00000024604
Biological Process: small GTPase mediated signal transduction (GO:0007264);	5	209	648	18902	ENSSSCG00000020711;ENSSSCG00000029741;ENSSSCG00000026269;ENSSSCG00000005841;ENSSSCG00000002996
Biological Process: negative regulation of mast cell degranulation (GO:0043305);	1	1	648	18902	ENSSSCG00000007735
Biological Process: G-protein coupled purinergic nucleotide receptor signaling pathway (GO:0035589);	1	9	648	18902	ENSSSCG00000024072
Biological Process: negative regulation of transport (GO:0051051);	2	21	648	18902	ENSSSCG00000016111;ENSSSCG00000013036
Biological Process: positive regulation of interferon-gamma production (GO:0032729);	3	33	648	18902	ENSSSCG00000025058;ENSSSCG00000015092;ENSSSCG00000023926
Biological Process: regulation of cell growth (GO:0001558);	1	39	648	18902	ENSSSCG00000022429
Biological Process: negative regulation of cell migration (GO:0030336);	4	96	648	18902	ENSSSCG00000025976;ENSSSCG00000029741;ENSSSCG00000015203;ENSSSCG00000008737
Biological Process: negative regulation of osteoblast differentiation (GO:0045668);	1	31	648	18902	ENSSSCG00000027859
Biological Process: cellular calcium ion homeostasis (GO:0006874);	2	89	648	18902	ENSSSCG00000011821;ENSSSCG00000027164
Biological Process: positive regulation of chemokine production (GO:0032722);	1	16	648	18902	ENSSSCG00000023926
Biological Process: single organism signaling (GO:0044700);	16	270	648	18902	ENSSSCG00000004771;ENSSSCG00000006345;ENSSSCG00000005530;ENSSSCG00000017926;ENSSSCG00000014633;ENSSSCG00000008201;ENSSSCG00000012627;ENSSSCG00000015600;ENSSSCG00000013032;ENSSSCG00000012862;ENSSSCG00000000509;ENSSSCG00000028237;ENSSSCG00000022398;ENSSSCG00000029866;ENSSSCG00000013036;ENSSSCG00000007077
Biological Process: nucleotide-binding oligomerization domain containing 2 signaling pathway (GO:0070431);	2	4	648	18902	ENSSSCG00000012981;ENSSSCG00000023926
Biological Process: tissue development (GO:0009888);	39	1088	648	18902	ENSSSCG00000014628;ENSSSCG00000002701;ENSSSCG00000009563;ENSSSCG00000014632;ENSSSCG00000017245;ENSSSCG00000005178;ENSSSCG00000012862;ENSSSCG00000015507;ENSSSCG00000014633;ENSSSCG00000005679;ENSSSCG00000010648;ENSSSCG00000025308;ENSSSCG00000007358;ENSSSCG00000001376;ENSSSCG00000002633;ENSSSCG00000024103;ENSSSCG00000005839;ENSSSCG00000005830;ENSSSCG00000003584;ENSSSCG00000012978;ENSSSCG00000007927;…
Biological Process: negative regulation of GTPase activity (GO:0034260);	1	9	648	18902	ENSSSCG00000009772
Biological Process: muscle structure development (GO:0061061);	2	95	648	18902	ENSSSCG00000004602;ENSSSCG00000023253
Biological Process: translation (GO:0006412);	12	244	648	18902	ENSSSCG00000029050;ENSSSCG00000024315;ENSSSCG00000014855;ENSSSCG00000013656;ENSSSCG00000015503;ENSSSCG00000021007;ENSSSCG00000005532;ENSSSCG00000021590;ENSSSCG00000009771;ENSSSCG00000029425;ENSSSCG00000004594;ENSSSCG00000004047
Biological Process: response to cold (GO:0009409);	1	23	648	18902	ENSSSCG00000010647
Biological Process: regulation of MAPK cascade (GO:0043408);	1	135	648	18902	ENSSSCG00000003578
Biological Process: regulation of attachment of spindle microtubules to kinetochore (GO:0051988);	1	17	648	18902	ENSSSCG00000004775
Biological Process: protein import into mitochondrial outer membrane (GO:0045040);	1	6	648	18902	ENSSSCG00000028346
Biological Process: positive regulation of cell communication (GO:0010647);	1	28	648	18902	ENSSSCG00000025126
Biological Process: apoptotic process (GO:0006917);	4	185	648	18902	ENSSSCG00000021588;ENSSSCG00000004560;ENSSSCG00000017205;ENSSSCG00000013033
Biological Process: mitochondrial respiratory chain complex I assembly (GO:0032981);	1	20	648	18902	ENSSSCG00000007076
Biological Process: smooth muscle contraction (GO:0006939);	3	59	648	18902	ENSSSCG00000010647;ENSSSCG00000006302;ENSSSCG00000029695
Biological Process: cell migration involved in sprouting angiogenesis (GO:0002042);	1	14	648	18902	ENSSSCG00000013037
Biological Process: glucose metabolic process (GO:0006006);	1	40	648	18902	ENSSSCG00000009424
Biological Process: positive regulation of astrocyte differentiation (GO:0048711);	1	9	648	18902	ENSSSCG00000026362
Biological Process: negative regulation of pro-B cell differentiation (GO:2000974);	1	1	648	18902	ENSSSCG00000026362
Biological Process: cellular protein metabolic process (GO:0044267);	6	186	648	18902	ENSSSCG00000023362;ENSSSCG00000005841;ENSSSCG00000030548;ENSSSCG00000026353;ENSSSCG00000026600;ENSSSCG00000003628
Biological Process: regulation of macromolecule biosynthetic process (GO:0010556);	5	43	648	18902	ENSSSCG00000008737;ENSSSCG00000017272;ENSSSCG00000012981;ENSSSCG00000025308;ENSSSCG00000005838
Biological Process: monocarboxylic acid metabolic process (GO:0032787);	2	33	648	18902	ENSSSCG00000013148;ENSSSCG00000006245
Biological Process: myoblast migration (GO:0051451);	2	9	648	18902	ENSSSCG00000005089;ENSSSCG00000005087
Biological Process: positive regulation of macroautophagy (GO:0016239);	2	12	648	18902	ENSSSCG00000011013;ENSSSCG00000009389
Biological Process: heme oxidation (GO:0006788);	1	2	648	18902	ENSSSCG00000026759
Biological Process: cellular response to organic substance (GO:0071310);	13	384	648	18902	ENSSSCG00000006506;ENSSSCG00000011540;ENSSSCG00000025849;ENSSSCG00000025308;ENSSSCG00000005679;ENSSSCG00000016111;ENSSSCG00000003578;ENSSSCG00000011075;ENSSSCG00000008737;ENSSSCG00000005841;ENSSSCG00000007924;ENSSSCG00000023188;ENSSSCG00000013028
Biological Process: histone monoubiquitination (GO:0010390);	1	14	648	18902	ENSSSCG00000011013
Biological Process: positive regulation of bone mineralization (GO:0030501);	1	41	648	18902	ENSSSCG00000020813
Biological Process: oxidation-reduction process (GO:0055114);	13	549	648	18902	ENSSSCG00000010575;ENSSSCG00000010723;ENSSSCG00000022206;ENSSSCG00000022994;ENSSSCG00000006245;ENSSSCG00000021386;ENSSSCG00000004774;ENSSSCG00000023138;ENSSSCG00000002995;ENSSSCG00000000694;ENSSSCG00000002542;ENSSSCG00000022373;ENSSSCG00000002910
Biological Process: positive regulation of lipopolysaccharide-mediated signaling pathway (GO:0031666);	1	12	648	18902	ENSSSCG00000010067
Biological Process: positive regulation of NF-kappaB transcription factor activity (GO:0051092);	6	112	648	18902	ENSSSCG00000012981;ENSSSCG00000005838;ENSSSCG00000004898;ENSSSCG00000028806;ENSSSCG00000023926;ENSSSCG00000007206
Biological Process: regulation of hydrolase activity (GO:0051336);	1	42	648	18902	ENSSSCG00000016111
Biological Process: intrinsic apoptotic signaling pathway in response to DNA damage (GO:0008630);	1	22	648	18902	ENSSSCG00000010391
Biological Process: dephosphorylation of RNA polymerase II C-terminal domain (GO:0070940);	1	6	648	18902	ENSSSCG00000006903
Biological Process: positive regulation of interleukin-2 biosynthetic process (GO:0045086);	2	13	648	18902	ENSSSCG00000015092;ENSSSCG00000006904
Biological Process: RNA splicing (GO:0008380);	8	172	648	18902	ENSSSCG00000023148;ENSSSCG00000017504;ENSSSCG00000028124;ENSSSCG00000001554;ENSSSCG00000030507;ENSSSCG00000001376;ENSSSCG00000028658;ENSSSCG00000016095
Biological Process: protein import into peroxisome matrix, translocation (GO:0016561);	1	4	648	18902	ENSSSCG00000001653
Biological Process: defense response (GO:0006952);	6	233	648	18902	ENSSSCG00000002917;ENSSSCG00000000690;ENSSSCG00000006206;ENSSSCG00000017497;ENSSSCG00000028806;ENSSSCG00000009389
Biological Process: lipid particle organization (GO:0034389);	1	18	648	18902	ENSSSCG00000008878
Biological Process: T cell homeostasis (GO:0043029);	4	29	648	18902	ENSSSCG00000027828;ENSSSCG00000008099;ENSSSCG00000000295;ENSSSCG00000026482
Biological Process: negative regulation by host of viral transcription (GO:0043922);	1	21	648	18902	ENSSSCG00000028237
Biological Process: protein N-linked glycosylation via asparagine (GO:0018279);	1	16	648	18902	ENSSSCG00000010069
Biological Process: cation transport (GO:0006812);	6	105	648	18902	ENSSSCG00000009563;ENSSSCG00000011821;ENSSSCG00000022005;ENSSSCG00000025546;ENSSSCG00000020783;ENSSSCG00000010647
Biological Process: serotonin metabolic process (GO:0042428);	1	14	648	18902	ENSSSCG00000000297
Biological Process: glycoprotein metabolic process (GO:0009100);	1	12	648	18902	ENSSSCG00000017932
Biological Process: cerebellum development (GO:0021549);	2	29	648	18902	ENSSSCG00000016186;ENSSSCG00000024746
Biological Process: phosphatidylinositol-mediated signaling (GO:0048015);	1	36	648	18902	ENSSSCG00000027164
Biological Process: regulation of Notch signaling pathway (GO:0008593);	2	6	648	18902	ENSSSCG00000027064;ENSSSCG00000011897
Biological Process: metanephric glomerulus vasculature development (GO:0072239);	1	4	648	18902	ENSSSCG00000007541
Biological Process: regulation of protein secretion (GO:0050708);	1	17	648	18902	ENSSSCG00000024072
Biological Process: single-organism transport (GO:0044765);	27	763	648	18902	ENSSSCG00000011951;ENSSSCG00000001372;ENSSSCG00000022611;ENSSSCG00000011103;ENSSSCG00000029180;ENSSSCG00000017504;ENSSSCG00000010559;ENSSSCG00000005830;ENSSSCG00000003584;ENSSSCG00000014628;ENSSSCG00000004560;ENSSSCG00000026733;ENSSSCG00000016111;ENSSSCG00000026353;ENSSSCG00000025423;ENSSSCG00000005038;ENSSSCG00000013037;ENSSSCG00000005126;ENSSSCG00000021588;ENSSSCG00000016769;ENSSSCG00000004049;…
Biological Process: protein peptidyl-prolyl isomerization (GO:0000413);	3	46	648	18902	ENSSSCG00000016096;ENSSSCG00000008878;ENSSSCG00000013036
Biological Process: single-multicellular organism process (GO:0044707);	17	650	648	18902	ENSSSCG00000003821;ENSSSCG00000009580;ENSSSCG00000014626;ENSSSCG00000017737;ENSSSCG00000010723;ENSSSCG00000010575;ENSSSCG00000008096;ENSSSCG00000004592;ENSSSCG00000016604;ENSSSCG00000012981;ENSSSCG00000009771;ENSSSCG00000025976;ENSSSCG00000021651;ENSSSCG00000006345;ENSSSCG00000012861;ENSSSCG00000001346;ENSSSCG00000004774
Biological Process: lipid catabolic process (GO:0016042);	1	71	648	18902	ENSSSCG00000013034
Biological Process: positive regulation of humoral immune response mediated by circulating immunoglobulin (GO:0002925);	1	5	648	18902	ENSSSCG00000014626
Biological Process: protein glycosylation in Golgi (GO:0033578);	1	2	648	18902	ENSSSCG00000008009
Biological Process: skeletal system morphogenesis (GO:0048705);	8	322	648	18902	ENSSSCG00000005841;ENSSSCG00000007927;ENSSSCG00000005837;ENSSSCG00000007211;ENSSSCG00000008737;ENSSSCG00000014633;ENSSSCG00000015507;ENSSSCG00000009563
Biological Process: positive regulation of cell adhesion mediated by integrin (GO:0033630);	5	23	648	18902	ENSSSCG00000027828;ENSSSCG00000005124;ENSSSCG00000016111;ENSSSCG00000000295;ENSSSCG00000026482
Biological Process: negative regulation of cell division (GO:0051782);	1	6	648	18902	ENSSSCG00000006681
Biological Process: apoptotic process (GO:0006915);	21	436	648	18902	ENSSSCG00000012861;ENSSSCG00000007529;ENSSSCG00000009560;ENSSSCG00000005090;ENSSSCG00000009071;ENSSSCG00000023306;ENSSSCG00000006506;ENSSSCG00000006688;ENSSSCG00000024145;ENSSSCG00000030835;ENSSSCG00000030507;ENSSSCG00000022373;ENSSSCG00000016692;ENSSSCG00000016769;ENSSSCG00000002628;ENSSSCG00000008695;ENSSSCG00000017504;ENSSSCG00000029741;ENSSSCG00000006024;ENSSSCG00000023188;ENSSSCG00000003821
Biological Process: cytokine-mediated signaling pathway (GO:0019221);	5	98	648	18902	ENSSSCG00000027628;ENSSSCG00000013033;ENSSSCG00000013034;ENSSSCG00000023228;ENSSSCG00000012981
Biological Process: cellular response to stress (GO:0033554);	6	192	648	18902	ENSSSCG00000001554;ENSSSCG00000001940;ENSSSCG00000010991;ENSSSCG00000010575;ENSSSCG00000016095;ENSSSCG00000002628
Biological Process: mitochondrial DNA replication (GO:0006264);	1	11	648	18902	ENSSSCG00000030428
Biological Process: lens induction in camera-type eye (GO:0060235);	1	7	648	18902	ENSSSCG00000026733
Biological Process: organ morphogenesis (GO:0009887);	57	1445	648	18902	ENSSSCG00000013034;ENSSSCG00000014627;ENSSSCG00000017925;ENSSSCG00000026600;ENSSSCG00000006688;ENSSSCG00000017926;ENSSSCG00000001372;ENSSSCG00000012983;ENSSSCG00000024000;ENSSSCG00000009966;ENSSSCG00000024103;ENSSSCG00000013032;ENSSSCG00000004776;ENSSSCG00000005839;ENSSSCG00000013037;ENSSSCG00000023228;ENSSSCG00000012981;ENSSSCG00000024145;ENSSSCG00000004771;ENSSSCG00000005830;ENSSSCG00000003584;…
Biological Process: cytokine biosynthetic process (GO:0042089);	1	7	648	18902	ENSSSCG00000025308
Biological Process: activation of JUN kinase activity (GO:0007257);	1	20	648	18902	ENSSSCG00000010391
Biological Process: intracellular signal transduction (GO:0035556);	21	565	648	18902	ENSSSCG00000008614;ENSSSCG00000021024;ENSSSCG00000005679;ENSSSCG00000016340;ENSSSCG00000006506;ENSSSCG00000011951;ENSSSCG00000016095;ENSSSCG00000006688;ENSSSCG00000016342;ENSSSCG00000009580;ENSSSCG00000013034;ENSSSCG00000016769;ENSSSCG00000004821;ENSSSCG00000002917;ENSSSCG00000029916;ENSSSCG00000005838;ENSSSCG00000023188;ENSSSCG00000027164;ENSSSCG00000022710;ENSSSCG00000026733;ENSSSCG00000016606
Biological Process: cellular response to lipid (GO:0071396);	1	14	648	18902	ENSSSCG00000013033
Biological Process: mRNA stabilization (GO:0048255);	2	13	648	18902	ENSSSCG00000014031;ENSSSCG00000025058
Biological Process: microtubule-based process (GO:0007017);	3	124	648	18902	ENSSSCG00000008614;ENSSSCG00000028428;ENSSSCG00000005126
Biological Process: rRNA processing (GO:0006364);	2	81	648	18902	ENSSSCG00000000696;ENSSSCG00000014032
Biological Process: adenylate cyclase-modulating G-protein coupled receptor signaling pathway (GO:0007188);	2	24	648	18902	ENSSSCG00000009580;ENSSSCG00000008875
Biological Process: termination of RNA polymerase II transcription (GO:0006369);	1	10	648	18902	ENSSSCG00000028509
Biological Process: cerebral cortex tangential migration (GO:0021800);	1	2	648	18902	ENSSSCG00000005530
Biological Process: membrane depolarization during Purkinje myocyte cell action potential (GO:0086047);	1	1	648	18902	ENSSSCG00000023267
Biological Process: smoothened signaling pathway (GO:0007224);	5	61	648	18902	ENSSSCG00000009270;ENSSSCG00000029465;ENSSSCG00000009768;ENSSSCG00000026733;ENSSSCG00000026362
Biological Process: protein import into nucleus, translocation (GO:0000060);	1	34	648	18902	ENSSSCG00000025058
Biological Process: regulation of transport (GO:0051049);	6	163	648	18902	ENSSSCG00000022611;ENSSSCG00000008737;ENSSSCG00000017504;ENSSSCG00000004560;ENSSSCG00000002628;ENSSSCG00000021588
Biological Process: negative regulation of macromolecule metabolic process (GO:0010605);	6	164	648	18902	ENSSSCG00000013661;ENSSSCG00000000697;ENSSSCG00000013038;ENSSSCG00000016769;ENSSSCG00000008737;ENSSSCG00000017504
Biological Process: protein dephosphorylation (GO:0006470);	3	52	648	18902	ENSSSCG00000016339;ENSSSCG00000016336;ENSSSCG00000008540
Biological Process: transepithelial L-ascorbic acid transport (GO:0070904);	2	4	648	18902	ENSSSCG00000023504;ENSSSCG00000026466
Biological Process: vascular endothelial growth factor signaling pathway (GO:0038084);	1	14	648	18902	ENSSSCG00000013037
Biological Process: histone dephosphorylation (GO:0016576);	1	6	648	18902	ENSSSCG00000003580
Biological Process: epithelial cell migration (GO:0010631);	1	28	648	18902	ENSSSCG00000006206
Biological Process: positive regulation of translation (GO:0045727);	4	50	648	18902	ENSSSCG00000017497;ENSSSCG00000001346;ENSSSCG00000014031;ENSSSCG00000009424
Biological Process: positive regulation of osteoblast differentiation (GO:0045669);	1	67	648	18902	ENSSSCG00000020813
Biological Process: cellular pigmentation (GO:0033059);	1	3	648	18902	ENSSSCG00000021155
Biological Process: prostate gland stromal morphogenesis (GO:0060741);	1	2	648	18902	ENSSSCG00000001940
Biological Process: response to interleukin-18 (GO:0070673);	1	2	648	18902	ENSSSCG00000023926
Biological Process: myofibril assembly (GO:0030239);	3	42	648	18902	ENSSSCG00000024563;ENSSSCG00000002410;ENSSSCG00000016742
Biological Process: regulation of autophagic vacuole assembly (GO:2000785);	1	5	648	18902	ENSSSCG00000020711
Biological Process: regulation of anatomical structure morphogenesis (GO:0022603);	2	155	648	18902	ENSSSCG00000017504;ENSSSCG00000002628
Biological Process: organic cyclic compound biosynthetic process (GO:1901362);	1	18	648	18902	ENSSSCG00000026177
Biological Process: skeletal muscle tissue development (GO:0007519);	5	90	648	18902	ENSSSCG00000028970;ENSSSCG00000005089;ENSSSCG00000011471;ENSSSCG00000001940;ENSSSCG00000011720
Biological Process: negative regulation of endopeptidase activity (GO:0010951);	1	55	648	18902	ENSSSCG00000015493
Biological Process: positive regulation of mitotic cell cycle, embryonic (GO:0045977);	1	1	648	18902	ENSSSCG00000026362
Biological Process: fructose 6-phosphate metabolic process (GO:0006002);	1	5	648	18902	ENSSSCG00000021129
Biological Process: immune response-activating signal transduction (GO:0002757);	2	29	648	18902	ENSSSCG00000028806;ENSSSCG00000006206
Biological Process: potassium ion transmembrane transport (GO:0071805);	2	76	648	18902	ENSSSCG00000021867;ENSSSCG00000025423
Biological Process: cardiac muscle cell differentiation (GO:0055007);	1	27	648	18902	ENSSSCG00000001940
Biological Process: negative regulation of BMP signaling pathway (GO:0030514);	1	32	648	18902	ENSSSCG00000026733
Biological Process: regulation of ossification (GO:0030278);	1	23	648	18902	ENSSSCG00000006815
Biological Process: central nervous system development (GO:0007417);	5	147	648	18902	ENSSSCG00000023228;ENSSSCG00000023118;ENSSSCG00000002633;ENSSSCG00000016094;ENSSSCG00000010647
Biological Process: dermatan sulfate proteoglycan metabolic process (GO:0050655);	1	1	648	18902	ENSSSCG00000004771
Biological Process: embryonic cranial skeleton morphogenesis (GO:0048701);	2	36	648	18902	ENSSSCG00000005087;ENSSSCG00000005089
Biological Process: negative regulation of ATPase activity (GO:0032780);	1	14	648	18902	ENSSSCG00000008878
Biological Process: positive regulation of phosphoprotein phosphatase activity (GO:0032516);	1	12	648	18902	ENSSSCG00000025976
Biological Process: programmed cell death (GO:0012501);	1	32	648	18902	ENSSSCG00000017497
Biological Process: single-organism developmental process (GO:0044767);	66	1747	648	18902	ENSSSCG00000015600;ENSSSCG00000002636;ENSSSCG00000023978;ENSSSCG00000004586;ENSSSCG00000028428;ENSSSCG00000025849;ENSSSCG00000001653;ENSSSCG00000011658;ENSSSCG00000017930;ENSSSCG00000010990;ENSSSCG00000014035;ENSSSCG00000007077;ENSSSCG00000012979;ENSSSCG00000007465;ENSSSCG00000014163;ENSSSCG00000017204;ENSSSCG00000011346;ENSSSCG00000022611;ENSSSCG00000021798;ENSSSCG00000024680;ENSSSCG00000008201;…
Biological Process: iris morphogenesis (GO:0061072);	1	7	648	18902	ENSSSCG00000026733
Biological Process: T cell differentiation in thymus (GO:0033077);	3	33	648	18902	ENSSSCG00000016111;ENSSSCG00000015091;ENSSSCG00000022373
Biological Process: protein hexamerization (GO:0034214);	1	9	648	18902	ENSSSCG00000030428
Biological Process: positive regulation of lipoprotein lipase activity (GO:0051006);	1	10	648	18902	ENSSSCG00000008009
Biological Process: retinal metabolic process (GO:0042574);	1	21	648	18902	ENSSSCG00000006245
Biological Process: chaperone-mediated protein transport (GO:0072321);	1	5	648	18902	ENSSSCG00000002921
Biological Process: positive regulation of Rap GTPase activity (GO:0032854);	1	14	648	18902	ENSSSCG00000029741
Biological Process: regulation of wound healing (GO:0061041);	1	21	648	18902	ENSSSCG00000006206
Biological Process: regulation of RNA metabolic process (GO:0051252);	2	55	648	18902	ENSSSCG00000016095;ENSSSCG00000029736
Biological Process: hippo signaling (GO:0035329);	1	25	648	18902	ENSSSCG00000005021
Biological Process: positive regulation of protein kinase A signaling (GO:0010739);	1	5	648	18902	ENSSSCG00000010067
Biological Process: detection of muscle stretch (GO:0035995);	1	3	648	18902	ENSSSCG00000017500
Biological Process: secretion by cell (GO:0032940);	2	73	648	18902	ENSSSCG00000026979;ENSSSCG00000006506
Biological Process: positive regulation of peptidyl-threonine phosphorylation (GO:0010800);	1	27	648	18902	ENSSSCG00000009134
Biological Process: chromatin remodeling (GO:0006338);	3	67	648	18902	ENSSSCG00000021920;ENSSSCG00000001940;ENSSSCG00000006682
Biological Process: ribosome biogenesis (GO:0042254);	4	39	648	18902	ENSSSCG00000015305;ENSSSCG00000011827;ENSSSCG00000001372;ENSSSCG00000001346
Biological Process: extracellular matrix organization (GO:0030198);	7	126	648	18902	ENSSSCG00000008875;ENSSSCG00000023471;ENSSSCG00000022429;ENSSSCG00000014628;ENSSSCG00000021920;ENSSSCG00000006345;ENSSSCG00000015090
Biological Process: regulation of the force of heart contraction (GO:0002026);	1	50	648	18902	ENSSSCG00000002496
Biological Process: heat generation (GO:0031649);	1	3	648	18902	ENSSSCG00000010647
Biological Process: cellular component morphogenesis (GO:0032989);	14	190	648	18902	ENSSSCG00000005124;ENSSSCG00000002445;ENSSSCG00000007927;ENSSSCG00000029866;ENSSSCG00000008614;ENSSSCG00000001865;ENSSSCG00000017022;ENSSSCG00000026746;ENSSSCG00000005022;ENSSSCG00000002633;ENSSSCG00000026232;ENSSSCG00000010648;ENSSSCG00000005178;ENSSSCG00000004289
Biological Process: protein autophosphorylation (GO:0046777);	6	193	648	18902	ENSSSCG00000016095;ENSSSCG00000003578;ENSSSCG00000025370;ENSSSCG00000001869;ENSSSCG00000017504;ENSSSCG00000017497
Biological Process: muscle organ development (GO:0007517);	3	107	648	18902	ENSSSCG00000001554;ENSSSCG00000004560;ENSSSCG00000021588
Biological Process: gland development (GO:0048732);	1	123	648	18902	ENSSSCG00000013037
Biological Process: spermatid nucleus differentiation (GO:0007289);	1	11	648	18902	ENSSSCG00000004253
Biological Process: regulation of interleukin-1 beta production (GO:0032651);	1	3	648	18902	ENSSSCG00000009580
Biological Process: inositol biosynthetic process (GO:0006021);	1	2	648	18902	ENSSSCG00000025733
Biological Process: chaperone mediated protein folding independent of cofactor (GO:0051086);	1	16	648	18902	ENSSSCG00000004048
Biological Process: positive regulation of mitosis (GO:0045840);	1	27	648	18902	ENSSSCG00000009134
Biological Process: detection of light stimulus (GO:0009583);	1	5	648	18902	ENSSSCG00000009136
Biological Process: positive regulation of canonical Wnt signaling pathway (GO:0090263);	1	67	648	18902	ENSSSCG00000022611
Biological Process: intracellular transport (GO:0046907);	3	84	648	18902	ENSSSCG00000000509;ENSSSCG00000016742;ENSSSCG00000005126
Biological Process: leucine catabolic process (GO:0006552);	1	1	648	18902	ENSSSCG00000004774
Biological Process: regulation of double-strand break repair via homologous recombination (GO:0010569);	2	13	648	18902	ENSSSCG00000008540;ENSSSCG00000003583
Biological Process: positive regulation of neutrophil chemotaxis (GO:0090023);	3	18	648	18902	ENSSSCG00000027828;ENSSSCG00000026482;ENSSSCG00000000295
Biological Process: antigen processing and presentation of peptide antigen (GO:0048002);	1	7	648	18902	ENSSSCG00000025058
Biological Process: cardiac muscle cell action potential (GO:0086001);	1	22	648	18902	ENSSSCG00000015091
Biological Process: S-adenosylmethionine metabolic process (GO:0046500);	1	1	648	18902	ENSSSCG00000001652
Biological Process: regulation of odontogenesis of dentin-containing tooth (GO:0042487);	2	10	648	18902	ENSSSCG00000029465;ENSSSCG00000009270
Biological Process: Notch signaling pathway (GO:0007219);	1	53	648	18902	ENSSSCG00000004594
Biological Process: peptidyl-amino acid modification (GO:0018193);	6	150	648	18902	ENSSSCG00000002628;ENSSSCG00000029556;ENSSSCG00000016095;ENSSSCG00000005126;ENSSSCG00000010214;ENSSSCG00000023177
Biological Process: extrinsic apoptotic signaling pathway (GO:0097191);	1	12	648	18902	ENSSSCG00000013033
Biological Process: positive regulation of transcription from RNA polymerase II promoter (GO:0045944);	32	788	648	18902	ENSSSCG00000029227;ENSSSCG00000009440;ENSSSCG00000010070;ENSSSCG00000028806;ENSSSCG00000022611;ENSSSCG00000026219;ENSSSCG00000004307;ENSSSCG00000021155;ENSSSCG00000005089;ENSSSCG00000020979;ENSSSCG00000013028;ENSSSCG00000005087;ENSSSCG00000010574;ENSSSCG00000015093;ENSSSCG00000000816;ENSSSCG00000012980;ENSSSCG00000011512;ENSSSCG00000025058;ENSSSCG00000006346;ENSSSCG00000005090;ENSSSCG00000014628;…
Biological Process: neuron development (GO:0048666);	2	99	648	18902	ENSSSCG00000024604;ENSSSCG00000029876
Biological Process: ATP biosynthetic process (GO:0006754);	1	23	648	18902	ENSSSCG00000010073
Biological Process: convergent extension (GO:0060026);	1	8	648	18902	ENSSSCG00000016111
Biological Process: positive regulation of T cell proliferation (GO:0042102);	4	37	648	18902	ENSSSCG00000026482;ENSSSCG00000027828;ENSSSCG00000026362;ENSSSCG00000000295
Biological Process: methionine metabolic process (GO:0006555);	1	1	648	18902	ENSSSCG00000001652
Biological Process: cardiac neural crest cell development involved in outflow tract morphogenesis (GO:0061309);	1	3	648	18902	ENSSSCG00000026362
Biological Process: nucleotide metabolic process (GO:0009117);	1	12	648	18902	ENSSSCG00000011347
Biological Process: regulation of epithelial cell proliferation (GO:0050678);	1	13	648	18902	ENSSSCG00000000493
Biological Process: heterocycle biosynthetic process (GO:0018130);	1	2	648	18902	ENSSSCG00000026177
Biological Process: negative regulation of oxidative phosphorylation uncoupler activity (GO:2000276);	1	11	648	18902	ENSSSCG00000008878
Biological Process: head development (GO:0060322);	1	13	648	18902	ENSSSCG00000010574
Biological Process: eating behavior (GO:0042755);	1	15	648	18902	ENSSSCG00000022945
Biological Process: regulation of secretion (GO:0051046);	1	42	648	18902	ENSSSCG00000017497
Biological Process: phosphorylation of RNA polymerase II C-terminal domain (GO:0070816);	2	4	648	18902	ENSSSCG00000016769;ENSSSCG00000017504
Biological Process: positive regulation of nitrogen compound metabolic process (GO:0051173);	1	37	648	18902	ENSSSCG00000013028
Biological Process: positive regulation of phagocytosis (GO:0050766);	1	26	648	18902	ENSSSCG00000025058
Biological Process: intrinsic apoptotic signaling pathway in response to DNA damage by p53 class mediator (GO:0042771);	1	24	648	18902	ENSSSCG00000026733
Biological Process: leukotriene metabolic process (GO:0006691);	1	7	648	18902	ENSSSCG00000017930
Biological Process: negative regulation of protein ubiquitination (GO:0031397);	2	38	648	18902	ENSSSCG00000028720;ENSSSCG00000006904
Biological Process: negative regulation of catalytic activity (GO:0043086);	2	43	648	18902	ENSSSCG00000006681;ENSSSCG00000006506
Biological Process: positive regulation of protein deacetylation (GO:0090312);	1	4	648	18902	ENSSSCG00000001947
Biological Process: positive regulation of protein dephosphorylation (GO:0035307);	1	16	648	18902	ENSSSCG00000014627
Biological Process: positive regulation of T cell chemotaxis (GO:0010820);	1	10	648	18902	ENSSSCG00000004594
Biological Process: nucleic acid metabolic process (GO:0090304);	13	234	648	18902	ENSSSCG00000001653;ENSSSCG00000017925;ENSSSCG00000009720;ENSSSCG00000011913;ENSSSCG00000024000;ENSSSCG00000029866;ENSSSCG00000008614;ENSSSCG00000029180;ENSSSCG00000029409;ENSSSCG00000003580;ENSSSCG00000003579;ENSSSCG00000004671;ENSSSCG00000005679
Biological Process: regulation of calcium ion import (GO:0090279);	1	9	648	18902	ENSSSCG00000009134
Biological Process: histone phosphorylation (GO:0016572);	3	46	648	18902	ENSSSCG00000017504;ENSSSCG00000026733;ENSSSCG00000010214
Biological Process: B cell homeostasis (GO:0001782);	3	21	648	18902	ENSSSCG00000000295;ENSSSCG00000026482;ENSSSCG00000027828
Biological Process: protein targeting to plasma membrane (GO:0072661);	1	21	648	18902	ENSSSCG00000009772
Biological Process: regulation of synaptic growth at neuromuscular junction (GO:0008582);	2	4	648	18902	ENSSSCG00000005087;ENSSSCG00000005089
Biological Process: regulation of retrograde vesicle-mediated transport, Golgi to ER (GO:2000156);	1	2	648	18902	ENSSSCG00000020711
Biological Process: prostaglandin metabolic process (GO:0006693);	1	11	648	18902	ENSSSCG00000021386
Biological Process: generation of precursor metabolites and energy (GO:0006091);	2	19	648	18902	ENSSSCG00000021155;ENSSSCG00000022994
Biological Process: regulation of muscle contraction (GO:0006937);	2	31	648	18902	ENSSSCG00000011821;ENSSSCG00000006302
Biological Process: placenta development (GO:0001890);	2	35	648	18902	ENSSSCG00000004037;ENSSSCG00000029556
Biological Process: multicellular organismal aging (GO:0010259);	1	12	648	18902	ENSSSCG00000009424
Biological Process: negative regulation of female receptivity (GO:0007621);	1	2	648	18902	ENSSSCG00000017498
Biological Process: synaptic transmission (GO:0007268);	7	209	648	18902	ENSSSCG00000017504;ENSSSCG00000024072;ENSSSCG00000021588;ENSSSCG00000016769;ENSSSCG00000004560;ENSSSCG00000002628;ENSSSCG00000026733
Biological Process: base-excision repair, DNA ligation (GO:0006288);	1	8	648	18902	ENSSSCG00000006682
Biological Process: system development (GO:0048731);	18	558	648	18902	ENSSSCG00000013983;ENSSSCG00000007509;ENSSSCG00000008692;ENSSSCG00000010069;ENSSSCG00000024072;ENSSSCG00000020711;ENSSSCG00000006506;ENSSSCG00000027164;ENSSSCG00000011658;ENSSSCG00000011884;ENSSSCG00000012979;ENSSSCG00000029916;ENSSSCG00000014163;ENSSSCG00000000509;ENSSSCG00000026759;ENSSSCG00000008077;ENSSSCG00000012627;ENSSSCG00000023975
Biological Process: positive regulation of odontogenesis of dentin-containing tooth (GO:0042488);	1	4	648	18902	ENSSSCG00000006815
Biological Process: positive regulation of chromatin silencing (GO:0031937);	1	4	648	18902	ENSSSCG00000030423
Biological Process: cell growth (GO:0016049);	1	36	648	18902	ENSSSCG00000015507
Biological Process: regulation of transcription involved in G1/S transition of mitotic cell cycle (GO:0000083);	1	5	648	18902	ENSSSCG00000026959
Biological Process: regulation of response to stress (GO:0080134);	3	98	648	18902	ENSSSCG00000017497;ENSSSCG00000024072;ENSSSCG00000028806
Biological Process: positive regulation of protein binding (GO:0032092);	3	44	648	18902	ENSSSCG00000026733;ENSSSCG00000022611;ENSSSCG00000008692
Biological Process: I-kappaB kinase/NF-kappaB signaling (GO:0007249);	1	19	648	18902	ENSSSCG00000005838
Biological Process: organic substance transport (GO:0071702);	7	190	648	18902	ENSSSCG00000022611;ENSSSCG00000017497;ENSSSCG00000008737;ENSSSCG00000002917;ENSSSCG00000011951;ENSSSCG00000016742;ENSSSCG00000000509
Biological Process: negative regulation of cell aging (GO:0090344);	1	7	648	18902	ENSSSCG00000010067
Biological Process: serine family amino acid catabolic process (GO:0009071);	2	2	648	18902	ENSSSCG00000025106;ENSSSCG00000008211
Biological Process: morphogenesis of a branching epithelium (GO:0061138);	1	45	648	18902	ENSSSCG00000013028
Biological Process: positive regulation of DNA-dependent DNA replication initiation (GO:0032298);	1	6	648	18902	ENSSSCG00000010214
Biological Process: cell differentiation involved in embryonic placenta development (GO:0060706);	1	13	648	18902	ENSSSCG00000002630
Biological Process: metal ion transport (GO:0030001);	2	65	648	18902	ENSSSCG00000011821;ENSSSCG00000012982
Biological Process: defense response to bacterium (GO:0042742);	2	104	648	18902	ENSSSCG00000027628;ENSSSCG00000006398
Biological Process: regulation of immune response (GO:0050776);	1	126	648	18902	ENSSSCG00000024072
Biological Process: negative regulation of DNA damage response, signal transduction by p53 class mediator (GO:0043518);	1	12	648	18902	ENSSSCG00000010067
Biological Process: protein homotetramerization (GO:0051289);	2	64	648	18902	ENSSSCG00000029876;ENSSSCG00000001652
Biological Process: cAMP metabolic process (GO:0046058);	1	13	648	18902	ENSSSCG00000000297
Biological Process: response to UV (GO:0009411);	2	44	648	18902	ENSSSCG00000015600;ENSSSCG00000014031
Biological Process: B cell receptor signaling pathway (GO:0050853);	3	40	648	18902	ENSSSCG00000000295;ENSSSCG00000027828;ENSSSCG00000026482
Biological Process: positive regulation of cell-matrix adhesion (GO:0001954);	2	28	648	18902	ENSSSCG00000016111;ENSSSCG00000006815
Biological Process: cellular response to oxygen-containing compound (GO:1901701);	2	122	648	18902	ENSSSCG00000006506;ENSSSCG00000010991
Biological Process: spermatogenesis (GO:0007283);	3	243	648	18902	ENSSSCG00000027361;ENSSSCG00000001655;ENSSSCG00000021920
Biological Process: negative regulation of tumor necrosis factor production (GO:0032720);	1	36	648	18902	ENSSSCG00000021155
Biological Process: platelet-derived growth factor receptor signaling pathway (GO:0048008);	2	23	648	18902	ENSSSCG00000006681;ENSSSCG00000013037
Biological Process: rRNA pseudouridine synthesis (GO:0031118);	1	1	648	18902	ENSSSCG00000014032
Biological Process: transport (GO:0006810);	17	548	648	18902	ENSSSCG00000010576;ENSSSCG00000013034;ENSSSCG00000014626;ENSSSCG00000006506;ENSSSCG00000017926;ENSSSCG00000025308;ENSSSCG00000024904;ENSSSCG00000004671;ENSSSCG00000014031;ENSSSCG00000005839;ENSSSCG00000029761;ENSSSCG00000003628;ENSSSCG00000000816;ENSSSCG00000006302;ENSSSCG00000000171;ENSSSCG00000017932;ENSSSCG00000004592
Biological Process: small molecule metabolic process (GO:0044281);	5	132	648	18902	ENSSSCG00000004049;ENSSSCG00000008737;ENSSSCG00000005126;ENSSSCG00000022611;ENSSSCG00000022994
Biological Process: steroid hormone mediated signaling pathway (GO:0043401);	1	55	648	18902	ENSSSCG00000013028
Biological Process: histone H3-K4 acetylation (GO:0043973);	1	1	648	18902	ENSSSCG00000010574
Biological Process: positive regulation of hepatocyte proliferation (GO:2000347);	1	3	648	18902	ENSSSCG00000021867
Biological Process: ossification involved in bone maturation (GO:0043931);	2	18	648	18902	ENSSSCG00000006682;ENSSSCG00000011346
Biological Process: cellular amino acid metabolic process (GO:0006520);	1	15	648	18902	ENSSSCG00000030229
Biological Process: regulation of body fluid levels (GO:0050878);	3	36	648	18902	ENSSSCG00000006206;ENSSSCG00000013037;ENSSSCG00000024072
Biological Process: osteoclast differentiation (GO:0030316);	1	27	648	18902	ENSSSCG00000004898
Biological Process: positive regulation of multicellular organismal process (GO:0051240);	4	128	648	18902	ENSSSCG00000025126;ENSSSCG00000006302;ENSSSCG00000024072;ENSSSCG00000028806
Biological Process: epithelial-mesenchymal signaling involved in prostate gland development (GO:0060738);	1	1	648	18902	ENSSSCG00000001940
Biological Process: regulation of cell-substrate adhesion (GO:0010810);	1	5	648	18902	ENSSSCG00000002446
Biological Process: positive regulation of organelle organization (GO:0010638);	2	28	648	18902	ENSSSCG00000014036;ENSSSCG00000006206
Biological Process: positive regulation of endocytosis (GO:0045807);	1	9	648	18902	ENSSSCG00000002921
Biological Process: protein O-linked glycosylation (GO:0006493);	4	23	648	18902	ENSSSCG00000027064;ENSSSCG00000011897;ENSSSCG00000009157;ENSSSCG00000013037
Biological Process: positive regulation of chondrocyte differentiation (GO:0032332);	1	24	648	18902	ENSSSCG00000021920
Biological Process: immune effector process (GO:0002252);	2	98	648	18902	ENSSSCG00000024072;ENSSSCG00000028806
Biological Process: histone H3-S10 phosphorylation (GO:0043987);	1	7	648	18902	ENSSSCG00000028806
Biological Process: misfolded or incompletely synthesized protein catabolic process (GO:0006515);	1	12	648	18902	ENSSSCG00000002446
Biological Process: positive regulation of cardiac muscle cell apoptotic process (GO:0010666);	1	2	648	18902	ENSSSCG00000024219
Biological Process: negative regulation of cell growth (GO:0030308);	4	122	648	18902	ENSSSCG00000011347;ENSSSCG00000024234;ENSSSCG00000022611;ENSSSCG00000014628
Biological Process: response to interferon-gamma (GO:0034341);	1	14	648	18902	ENSSSCG00000025058
Biological Process: spindle localization (GO:0051653);	1	5	648	18902	ENSSSCG00000016604
Biological Process: positive regulation of T cell anergy (GO:0002669);	1	6	648	18902	ENSSSCG00000015092
Biological Process: memory (GO:0007613);	3	42	648	18902	ENSSSCG00000020774;ENSSSCG00000011533;ENSSSCG00000029966
Biological Process: positive regulation of transcription from RNA polymerase III promoter (GO:0045945);	1	13	648	18902	ENSSSCG00000017497
Biological Process: stem cell maintenance (GO:0019827);	2	47	648	18902	ENSSSCG00000029989;ENSSSCG00000004747
Biological Process: positive regulation of protein serine/threonine kinase activity (GO:0071902);	2	51	648	18902	ENSSSCG00000013037;ENSSSCG00000029556
Biological Process: negative regulation of cellular protein metabolic process (GO:0032269);	1	11	648	18902	ENSSSCG00000010067
Biological Process: positive regulation of arachidonic acid secretion (GO:0090238);	1	4	648	18902	ENSSSCG00000010067
Biological Process: defense response to Gram-positive bacterium (GO:0050830);	2	43	648	18902	ENSSSCG00000003578;ENSSSCG00000023926
Biological Process: epithelial tube morphogenesis (GO:0060562);	2	53	648	18902	ENSSSCG00000016111;ENSSSCG00000029556
Biological Process: regulation of ion transport (GO:0043269);	1	46	648	18902	ENSSSCG00000006506
Biological Process: regulation of cholesterol metabolic process (GO:0090181);	2	6	648	18902	ENSSSCG00000008009;ENSSSCG00000016156
Biological Process: positive regulation of developmental process (GO:0051094);	5	157	648	18902	ENSSSCG00000022611;ENSSSCG00000023188;ENSSSCG00000005841;ENSSSCG00000013034;ENSSSCG00000005530
Biological Process: manganese ion transmembrane transport (GO:0071421);	1	2	648	18902	ENSSSCG00000025058
Biological Process: forebrain development (GO:0030900);	4	144	648	18902	ENSSSCG00000010170;ENSSSCG00000028237;ENSSSCG00000016342;ENSSSCG00000000493
Biological Process: otic vesicle formation (GO:0030916);	2	13	648	18902	ENSSSCG00000021920;ENSSSCG00000017500
Biological Process: positive regulation of macromolecule metabolic process (GO:0010604);	11	264	648	18902	ENSSSCG00000005838;ENSSSCG00000004898;ENSSSCG00000017272;ENSSSCG00000016769;ENSSSCG00000003578;ENSSSCG00000008737;ENSSSCG00000016189;ENSSSCG00000010575;ENSSSCG00000015506;ENSSSCG00000026733;ENSSSCG00000016095
Biological Process: peptidyl-tyrosine dephosphorylation (GO:0035335);	3	130	648	18902	ENSSSCG00000027557;ENSSSCG00000006347;ENSSSCG00000003580
Biological Process: negative regulation of chondrocyte differentiation (GO:0032331);	1	23	648	18902	ENSSSCG00000021920
Biological Process: transcription from mitochondrial promoter (GO:0006390);	1	5	648	18902	ENSSSCG00000030428
Biological Process: negative regulation of cell cycle arrest (GO:0071157);	1	8	648	18902	ENSSSCG00000010067
Biological Process: peripheral nervous system development (GO:0007422);	1	22	648	18902	ENSSSCG00000017497
Biological Process: positive regulation of response to stimulus (GO:0048584);	7	220	648	18902	ENSSSCG00000026733;ENSSSCG00000015522;ENSSSCG00000015506;ENSSSCG00000017737;ENSSSCG00000022611;ENSSSCG00000005838;ENSSSCG00000005608
Biological Process: nephron morphogenesis (GO:0072028);	1	17	648	18902	ENSSSCG00000005530
Biological Process: regulation of intracellular pH (GO:0051453);	1	13	648	18902	ENSSSCG00000007466
Biological Process: positive regulation of epithelial cell proliferation (GO:0050679);	4	77	648	18902	ENSSSCG00000017497;ENSSSCG00000021920;ENSSSCG00000001940;ENSSSCG00000013033
Biological Process: cell chemotaxis (GO:0060326);	2	47	648	18902	ENSSSCG00000023306;ENSSSCG00000007541
Biological Process: camera-type eye development (GO:0043010);	1	91	648	18902	ENSSSCG00000011512
Biological Process: positive regulation of epithelial cell migration (GO:0010634);	1	48	648	18902	ENSSSCG00000021920
Biological Process: positive regulation of phosphorylation (GO:0042327);	2	21	648	18902	ENSSSCG00000016111;ENSSSCG00000006904
Biological Process: tRNA splicing, via endonucleolytic cleavage and ligation (GO:0006388);	1	4	648	18902	ENSSSCG00000013040
Biological Process: purine nucleobase metabolic process (GO:0006144);	2	6	648	18902	ENSSSCG00000022206;ENSSSCG00000029761
Biological Process: DNA recombination (GO:0006310);	1	60	648	18902	ENSSSCG00000023978
Biological Process: cullin deneddylation (GO:0010388);	1	9	648	18902	ENSSSCG00000000691
Biological Process: endodermal cell fate commitment (GO:0001711);	1	9	648	18902	ENSSSCG00000004747
Biological Process: galactose metabolic process (GO:0006012);	1	9	648	18902	ENSSSCG00000017203
Biological Process: phosphatidylinositol-3-phosphate biosynthetic process (GO:0036092);	1	16	648	18902	ENSSSCG00000027164
Biological Process: ventricular septum development (GO:0003281);	2	19	648	18902	ENSSSCG00000000493;ENSSSCG00000002445
Biological Process: regulation of DNA biosynthetic process (GO:2000278);	2	5	648	18902	ENSSSCG00000007541;ENSSSCG00000009560
Biological Process: regulation of atrial cardiac muscle cell membrane depolarization (GO:0060371);	2	8	648	18902	ENSSSCG00000023267;ENSSSCG00000021651
Biological Process: negative regulation of biological process (GO:0048519);	15	515	648	18902	ENSSSCG00000016339;ENSSSCG00000017204;ENSSSCG00000000297;ENSSSCG00000007077;ENSSSCG00000026733;ENSSSCG00000001346;ENSSSCG00000012981;ENSSSCG00000023177;ENSSSCG00000022398;ENSSSCG00000025126;ENSSSCG00000016095;ENSSSCG00000025308;ENSSSCG00000006688;ENSSSCG00000026600;ENSSSCG00000016336
Biological Process: exploration behavior (GO:0035640);	1	8	648	18902	ENSSSCG00000002446
Biological Process: negative regulation of activin receptor signaling pathway (GO:0032926);	1	7	648	18902	ENSSSCG00000025976
Biological Process: cell projection organization (GO:0030030);	3	154	648	18902	ENSSSCG00000026733;ENSSSCG00000004560;ENSSSCG00000020711
Biological Process: RNA methylation (GO:0001510);	1	14	648	18902	ENSSSCG00000017806
Biological Process: organic cyclic compound metabolic process (GO:1901360);	4	80	648	18902	ENSSSCG00000017926;ENSSSCG00000005702;ENSSSCG00000022213;ENSSSCG00000008875
Biological Process: negative regulation of mitosis (GO:0045839);	1	10	648	18902	ENSSSCG00000011347
Biological Process: regulation of fat cell differentiation (GO:0045598);	1	7	648	18902	ENSSSCG00000026362
Biological Process: nucleocytoplasmic transport (GO:0006913);	1	20	648	18902	ENSSSCG00000002917
Biological Process: cellular cadmium ion homeostasis (GO:0006876);	1	1	648	18902	ENSSSCG00000025058
Biological Process: lymphocyte mediated immunity (GO:0002449);	1	9	648	18902	ENSSSCG00000006206
Biological Process: negative regulation of DNA replication (GO:0008156);	1	17	648	18902	ENSSSCG00000023112
Biological Process: peptidyl-tyrosine sulfation (GO:0006478);	1	2	648	18902	ENSSSCG00000007737
Biological Process: positive regulation of CD8-positive, alpha-beta T cell differentiation (GO:0043378);	3	5	648	18902	ENSSSCG00000027828;ENSSSCG00000026482;ENSSSCG00000000295
Biological Process: complement activation, alternative pathway (GO:0006957);	1	13	648	18902	ENSSSCG00000005840
Biological Process: chemical homeostasis (GO:0048878);	1	32	648	18902	ENSSSCG00000024072
Biological Process: transcription initiation from RNA polymerase II promoter (GO:0006367);	1	38	648	18902	ENSSSCG00000008422
Biological Process: actin filament-based process (GO:0030029);	10	114	648	18902	ENSSSCG00000002633;ENSSSCG00000004602;ENSSSCG00000005178;ENSSSCG00000001865;ENSSSCG00000026746;ENSSSCG00000007927;ENSSSCG00000010665;ENSSSCG00000004560;ENSSSCG00000023253;ENSSSCG00000005124
Biological Process: organic substance catabolic process (GO:1901575);	3	110	648	18902	ENSSSCG00000006206;ENSSSCG00000003578;ENSSSCG00000023177
Biological Process: sensory organ development (GO:0007423);	2	44	648	18902	ENSSSCG00000008737;ENSSSCG00000005841
Biological Process: phosphatidylethanolamine catabolic process (GO:0046338);	2	3	648	18902	ENSSSCG00000025643;ENSSSCG00000015446
Biological Process: positive regulation of plasminogen activation (GO:0010756);	1	6	648	18902	ENSSSCG00000021867
Biological Process: positive regulation of mesenchymal cell proliferation (GO:0002053);	2	58	648	18902	ENSSSCG00000021920;ENSSSCG00000007541
Biological Process: creatine biosynthetic process (GO:0006601);	1	2	648	18902	ENSSSCG00000004672
Biological Process: renal interstitial fibroblast development (GO:0072141);	1	1	648	18902	ENSSSCG00000026362
Biological Process: actin filament organization (GO:0007015);	4	58	648	18902	ENSSSCG00000022088;ENSSSCG00000023188;ENSSSCG00000012309;ENSSSCG00000016604
Biological Process: hindbrain morphogenesis (GO:0021575);	1	6	648	18902	ENSSSCG00000026362
Biological Process: melanosome transport (GO:0032402);	1	15	648	18902	ENSSSCG00000002996
Biological Process: cellular response to heparin (GO:0071504);	1	9	648	18902	ENSSSCG00000021920
Biological Process: anatomical structure formation involved in morphogenesis (GO:0048646);	22	475	648	18902	ENSSSCG00000017022;ENSSSCG00000010665;ENSSSCG00000002633;ENSSSCG00000004289;ENSSSCG00000005841;ENSSSCG00000007927;ENSSSCG00000023188;ENSSSCG00000023253;ENSSSCG00000001865;ENSSSCG00000029866;ENSSSCG00000008614;ENSSSCG00000005530;ENSSSCG00000026232;ENSSSCG00000010648;ENSSSCG00000026746;ENSSSCG00000005022;ENSSSCG00000002445;ENSSSCG00000005124;ENSSSCG00000016342;ENSSSCG00000004602;ENSSSCG00000010214;…
Biological Process: regulation of TOR signaling (GO:0032006);	1	7	648	18902	ENSSSCG00000002629
Biological Process: renal system development (GO:0072001);	1	47	648	18902	ENSSSCG00000005841
Biological Process: toll-like receptor 4 signaling pathway (GO:0034142);	1	12	648	18902	ENSSSCG00000023926
Biological Process: oligodendrocyte development (GO:0014003);	1	11	648	18902	ENSSSCG00000009770
Biological Process: glycosylation (GO:0070085);	1	2	648	18902	ENSSSCG00000009471
Biological Process: histone H2A acetylation (GO:0043968);	1	20	648	18902	ENSSSCG00000016619
Biological Process: cellular response to osmotic stress (GO:0071470);	1	15	648	18902	ENSSSCG00000023915
Biological Process: regulation of Fc receptor mediated stimulatory signaling pathway (GO:0060368);	1	1	648	18902	ENSSSCG00000007735
Biological Process: intrahepatic bile duct development (GO:0035622);	1	3	648	18902	ENSSSCG00000021920
Biological Process: establishment of planar polarity (GO:0001736);	1	5	648	18902	ENSSSCG00000016111
Biological Process: basement membrane disassembly (GO:0034769);	1	1	648	18902	ENSSSCG00000021867
Biological Process: early endosome to late endosome transport (GO:0045022);	1	22	648	18902	ENSSSCG00000014632
Biological Process: phosphatidylinositol phosphorylation (GO:0046854);	3	41	648	18902	ENSSSCG00000030279;ENSSSCG00000025733;ENSSSCG00000027164
Biological Process: regulation of neuron apoptotic process (GO:0043523);	2	18	648	18902	ENSSSCG00000002995;ENSSSCG00000021626
Biological Process: regulation of dopamine metabolic process (GO:0042053);	1	12	648	18902	ENSSSCG00000000297
Biological Process: homeostatic process (GO:0042592);	1	105	648	18902	ENSSSCG00000007077
Biological Process: positive regulation of DNA binding (GO:0043388);	4	26	648	18902	ENSSSCG00000026362;ENSSSCG00000009134;ENSSSCG00000005833;ENSSSCG00000026733
Biological Process: response to UV-B (GO:0010224);	2	9	648	18902	ENSSSCG00000010391;ENSSSCG00000012981
Biological Process: cellular response to growth factor stimulus (GO:0071363);	4	69	648	18902	ENSSSCG00000017082;ENSSSCG00000028806;ENSSSCG00000007541;ENSSSCG00000006206
Biological Process: GPI anchor metabolic process (GO:0006505);	1	4	648	18902	ENSSSCG00000023471
Biological Process: regulation of cell cycle (GO:0051726);	7	132	648	18902	ENSSSCG00000012982;ENSSSCG00000017504;ENSSSCG00000028806;ENSSSCG00000006682;ENSSSCG00000002922;ENSSSCG00000016769;ENSSSCG00000017024
Biological Process: positive regulation of molecular function (GO:0044093);	1	109	648	18902	ENSSSCG00000010214
Biological Process: cellular aromatic compound metabolic process (GO:0006725);	1	37	648	18902	ENSSSCG00000017926
Biological Process: regulation of glomerular mesangial cell proliferation (GO:0072124);	1	1	648	18902	ENSSSCG00000007541
Biological Process: negative regulation of glial cell proliferation (GO:0060253);	1	2	648	18902	ENSSSCG00000026362
Biological Process: phosphorylation (GO:0016310);	7	178	648	18902	ENSSSCG00000021129;ENSSSCG00000024145;ENSSSCG00000014633;ENSSSCG00000002919;ENSSSCG00000022077;ENSSSCG00000030279;ENSSSCG00000010721
Biological Process: transposition, DNA-mediated (GO:0006313);	1	5	648	18902	ENSSSCG00000009243
Biological Process: eye photoreceptor cell development (GO:0042462);	1	23	648	18902	ENSSSCG00000015324
Biological Process: positive regulation of autophagy (GO:0010508);	1	20	648	18902	ENSSSCG00000022902
Biological Process: response to oxidative stress (GO:0006979);	3	79	648	18902	ENSSSCG00000006681;ENSSSCG00000008877;ENSSSCG00000026759
Biological Process: positive regulation of peptidyl-tyrosine phosphorylation (GO:0050731);	6	66	648	18902	ENSSSCG00000013037;ENSSSCG00000027628;ENSSSCG00000010067;ENSSSCG00000015092;ENSSSCG00000011899;ENSSSCG00000007541
Biological Process: regulation of mRNA splicing, via spliceosome (GO:0048024);	4	28	648	18902	ENSSSCG00000023409;ENSSSCG00000004070;ENSSSCG00000014031;ENSSSCG00000022373
Biological Process: regulation of stem cell maintenance (GO:2000036);	1	10	648	18902	ENSSSCG00000005021
Biological Process: multicellular organismal reproductive process (GO:0048609);	6	76	648	18902	ENSSSCG00000016111;ENSSSCG00000013028;ENSSSCG00000022213;ENSSSCG00000001940;ENSSSCG00000008875;ENSSSCG00000023188
Biological Process: neuroblast proliferation (GO:0007405);	1	13	648	18902	ENSSSCG00000000493
Biological Process: development of primary sexual characteristics (GO:0045137);	2	19	648	18902	ENSSSCG00000005530;ENSSSCG00000013028
Biological Process: proteolysis (GO:0006508);	5	528	648	18902	ENSSSCG00000030229;ENSSSCG00000028448;ENSSSCG00000022850;ENSSSCG00000021867;ENSSSCG00000023362
Biological Process: multicellular organismal development (GO:0007275);	12	442	648	18902	ENSSSCG00000017927;ENSSSCG00000007465;ENSSSCG00000017204;ENSSSCG00000017272;ENSSSCG00000029533;ENSSSCG00000014035;ENSSSCG00000011951;ENSSSCG00000004671;ENSSSCG00000003580;ENSSSCG00000001655;ENSSSCG00000016606;ENSSSCG00000005833
Biological Process: establishment or maintenance of cell polarity (GO:0007163);	1	21	648	18902	ENSSSCG00000015094
Biological Process: liver development (GO:0001889);	3	61	648	18902	ENSSSCG00000026362;ENSSSCG00000012981;ENSSSCG00000029876
Biological Process: regulation of toll-like receptor signaling pathway (GO:0034121);	1	2	648	18902	ENSSSCG00000006902
Biological Process: T cell costimulation (GO:0031295);	1	14	648	18902	ENSSSCG00000011899
Biological Process: positive regulation of lipid metabolic process (GO:0045834);	1	20	648	18902	ENSSSCG00000006206
Biological Process: cellular hormone metabolic process (GO:0034754);	1	22	648	18902	ENSSSCG00000006245
Biological Process: positive regulation of T cell differentiation (GO:0045582);	1	10	648	18902	ENSSSCG00000013033
Biological Process: phosphatidylinositol 3-kinase signaling (GO:0014065);	1	22	648	18902	ENSSSCG00000017497
Biological Process: defense response to virus (GO:0051607);	2	120	648	18902	ENSSSCG00000008217;ENSSSCG00000006691
Biological Process: peptidyl-lysine modification (GO:0018205);	1	33	648	18902	ENSSSCG00000016189
Biological Process: muscle fiber development (GO:0048747);	1	25	648	18902	ENSSSCG00000022945
Biological Process: Golgi vesicle transport (GO:0048193);	1	19	648	18902	ENSSSCG00000009772
Biological Process: positive regulation of endothelial cell migration (GO:0010595);	2	37	648	18902	ENSSSCG00000016189;ENSSSCG00000007541
Biological Process: protein complex assembly (GO:0006461);	8	77	648	18902	ENSSSCG00000026362;ENSSSCG00000008878;ENSSSCG00000021920;ENSSSCG00000008692;ENSSSCG00000005038;ENSSSCG00000023188;ENSSSCG00000011512;ENSSSCG00000023915
Biological Process: negative regulation of myeloid cell apoptotic process (GO:0033033);	1	6	648	18902	ENSSSCG00000010067
Biological Process: epidermis development (GO:0008544);	2	46	648	18902	ENSSSCG00000009560;ENSSSCG00000027361
Biological Process: endosomal transport (GO:0016197);	1	52	648	18902	ENSSSCG00000012978
Biological Process: response to virus (GO:0009615);	1	84	648	18902	ENSSSCG00000001526
Biological Process: positive regulation of protein ubiquitination (GO:0031398);	1	55	648	18902	ENSSSCG00000023926
Biological Process: negative regulation of MAP kinase activity (GO:0043407);	2	36	648	18902	ENSSSCG00000022945;ENSSSCG00000014627
Biological Process: negative regulation of telomere maintenance (GO:0032205);	1	5	648	18902	ENSSSCG00000007881
Biological Process: positive regulation of receptor internalization (GO:0002092);	1	15	648	18902	ENSSSCG00000025976
Biological Process: semaphorin-plexin signaling pathway (GO:0071526);	1	18	648	18902	ENSSSCG00000024746
Biological Process: cellular protein modification process (GO:0006464);	8	215	648	18902	ENSSSCG00000029465;ENSSSCG00000014163;ENSSSCG00000022945;ENSSSCG00000021620;ENSSSCG00000006688;ENSSSCG00000023228;ENSSSCG00000005838;ENSSSCG00000024103
Biological Process: cellular biosynthetic process (GO:0044249);	2	63	648	18902	ENSSSCG00000029409;ENSSSCG00000006245
Biological Process: mitotic chromosome condensation (GO:0007076);	1	14	648	18902	ENSSSCG00000000693
Biological Process: protein import into nucleus (GO:0006606);	2	61	648	18902	ENSSSCG00000016845;ENSSSCG00000006681
Biological Process: activation of JNKK activity (GO:0007256);	1	4	648	18902	ENSSSCG00000010391
Biological Process: metanephric mesenchyme development (GO:0072075);	2	17	648	18902	ENSSSCG00000005087;ENSSSCG00000005089
Biological Process: bone remodeling (GO:0046849);	1	28	648	18902	ENSSSCG00000011512
Biological Process: cerebral cortex development (GO:0021987);	1	58	648	18902	ENSSSCG00000002923
Biological Process: cellular macromolecule biosynthetic process (GO:0034645);	13	172	648	18902	ENSSSCG00000005679;ENSSSCG00000004671;ENSSSCG00000000509;ENSSSCG00000016095;ENSSSCG00000029180;ENSSSCG00000029866;ENSSSCG00000021024;ENSSSCG00000001653;ENSSSCG00000005841;ENSSSCG00000017272;ENSSSCG00000011884;ENSSSCG00000011913;ENSSSCG00000023978
Biological Process: striated muscle tissue development (GO:0014706);	6	133	648	18902	ENSSSCG00000008614;ENSSSCG00000002445;ENSSSCG00000004289;ENSSSCG00000026232;ENSSSCG00000005022;ENSSSCG00000017022
Biological Process: positive regulation of transcription, DNA-templated (GO:0045893);	23	474	648	18902	ENSSSCG00000025182;ENSSSCG00000028237;ENSSSCG00000028388;ENSSSCG00000009435;ENSSSCG00000005702;ENSSSCG00000001526;ENSSSCG00000016097;ENSSSCG00000006682;ENSSSCG00000008536;ENSSSCG00000014031;ENSSSCG00000001940;ENSSSCG00000023711;ENSSSCG00000029166;ENSSSCG00000009134;ENSSSCG00000011013;ENSSSCG00000005530;ENSSSCG00000017362;ENSSSCG00000009560;ENSSSCG00000011512;ENSSSCG00000016111;ENSSSCG00000000363;…
Biological Process: COPI coating of Golgi vesicle (GO:0048205);	1	3	648	18902	ENSSSCG00000014036
Biological Process: anatomical structure morphogenesis (GO:0009653);	29	744	648	18902	ENSSSCG00000002636;ENSSSCG00000005126;ENSSSCG00000023978;ENSSSCG00000011075;ENSSSCG00000023177;ENSSSCG00000024746;ENSSSCG00000022213;ENSSSCG00000011540;ENSSSCG00000025849;ENSSSCG00000007924;ENSSSCG00000011884;ENSSSCG00000007077;ENSSSCG00000023926;ENSSSCG00000012979;ENSSSCG00000010170;ENSSSCG00000017204;ENSSSCG00000025182;ENSSSCG00000022611;ENSSSCG00000008201;ENSSSCG00000027361;ENSSSCG00000000697;…
Biological Process: regulation of cytokine production (GO:0001817);	2	103	648	18902	ENSSSCG00000009440;ENSSSCG00000025308
Biological Process: peroxisome fission (GO:0016559);	1	14	648	18902	ENSSSCG00000006686
Biological Process: somatic stem cell maintenance (GO:0035019);	4	35	648	18902	ENSSSCG00000021920;ENSSSCG00000010574;ENSSSCG00000029227;ENSSSCG00000026362
Biological Process: regulation of dendritic spine morphogenesis (GO:0061001);	1	20	648	18902	ENSSSCG00000010214
Biological Process: cholesterol transport (GO:0030301);	1	16	648	18902	ENSSSCG00000017499
Biological Process: establishment of endothelial barrier (GO:0061028);	1	7	648	18902	ENSSSCG00000029695
Biological Process: regulation of mRNA processing (GO:0050684);	2	14	648	18902	ENSSSCG00000001554;ENSSSCG00000013661
Biological Process: positive regulation of growth hormone secretion (GO:0060124);	1	7	648	18902	ENSSSCG00000009424
Biological Process: protein heterooligomerization (GO:0051291);	1	16	648	18902	ENSSSCG00000025976
Biological Process: positive regulation of I-kappaB kinase/NF-kappaB signaling (GO:0043123);	6	159	648	18902	ENSSSCG00000023926;ENSSSCG00000030423;ENSSSCG00000009389;ENSSSCG00000012981;ENSSSCG00000007206;ENSSSCG00000026759
Biological Process: protein secretion (GO:0009306);	1	12	648	18902	ENSSSCG00000008009
Biological Process: carbohydrate phosphorylation (GO:0046835);	1	12	648	18902	ENSSSCG00000017203
Biological Process: iron ion homeostasis (GO:0055072);	3	24	648	18902	ENSSSCG00000029876;ENSSSCG00000026759;ENSSSCG00000022005
Biological Process: ameboidal-type cell migration (GO:0001667);	1	30	648	18902	ENSSSCG00000028806
Biological Process: negative regulation of protein kinase B signaling (GO:0051898);	1	30	648	18902	ENSSSCG00000025976
Biological Process: synaptic vesicle transport (GO:0048489);	1	15	648	18902	ENSSSCG00000026269
Biological Process: regulation of G-protein coupled receptor protein signaling pathway (GO:0008277);	1	24	648	18902	ENSSSCG00000024341
Biological Process: positive regulation of interleukin-6 production (GO:0032755);	2	41	648	18902	ENSSSCG00000004307;ENSSSCG00000023926
Biological Process: interleukin-3 production (GO:0032632);	1	1	648	18902	ENSSSCG00000025058
Biological Process: mRNA splicing, via spliceosome (GO:0000398);	4	61	648	18902	ENSSSCG00000023148;ENSSSCG00000002998;ENSSSCG00000028509;ENSSSCG00000013661
Biological Process: positive regulation of heart rate by epinephrine-norepinephrine (GO:0001996);	1	3	648	18902	ENSSSCG00000010647
Biological Process: epithelium development (GO:0060429);	12	244	648	18902	ENSSSCG00000025849;ENSSSCG00000000727;ENSSSCG00000011540;ENSSSCG00000022213;ENSSSCG00000026353;ENSSSCG00000011075;ENSSSCG00000023926;ENSSSCG00000008875;ENSSSCG00000007924;ENSSSCG00000017497;ENSSSCG00000016342;ENSSSCG00000021867
Biological Process: activation of NF-kappaB-inducing kinase activity (GO:0007250);	1	17	648	18902	ENSSSCG00000005838
Biological Process: negative regulation of JUN kinase activity (GO:0043508);	1	11	648	18902	ENSSSCG00000010835
Biological Process: cell activation (GO:0001775);	1	50	648	18902	ENSSSCG00000024072
Biological Process: maintenance of cell polarity (GO:0030011);	3	6	648	18902	ENSSSCG00000027828;ENSSSCG00000000295;ENSSSCG00000026482
Biological Process: mRNA splice site selection (GO:0006376);	1	7	648	18902	ENSSSCG00000011720
Biological Process: regulation of cell proliferation (GO:0042127);	8	234	648	18902	ENSSSCG00000017082;ENSSSCG00000011512;ENSSSCG00000013659;ENSSSCG00000005841;ENSSSCG00000023188;ENSSSCG00000003578;ENSSSCG00000013028;ENSSSCG00000029741
Biological Process: odontogenesis (GO:0042476);	1	39	648	18902	ENSSSCG00000010991
Biological Process: regulation of timing of cell differentiation (GO:0048505);	1	12	648	18902	ENSSSCG00000014853
Biological Process: optic placode formation involved in camera-type eye formation (GO:0046619);	1	2	648	18902	ENSSSCG00000000493
Biological Process: adult heart development (GO:0007512);	2	36	648	18902	ENSSSCG00000017500;ENSSSCG00000005090
Biological Process: nucleoside diphosphate phosphorylation (GO:0006165);	1	9	648	18902	ENSSSCG00000011347
Biological Process: regulation of branch elongation involved in ureteric bud branching (GO:0072095);	2	5	648	18902	ENSSSCG00000005087;ENSSSCG00000005089
Biological Process: cellular protein complex localization (GO:0034629);	1	3	648	18902	ENSSSCG00000016604
Biological Process: negative regulation of macromitophagy (GO:1901525);	1	2	648	18902	ENSSSCG00000024219
Biological Process: biological regulation (GO:0065007);	11	215	648	18902	ENSSSCG00000004253;ENSSSCG00000015531;ENSSSCG00000007509;ENSSSCG00000023975;ENSSSCG00000026979;ENSSSCG00000004772;ENSSSCG00000014833;ENSSSCG00000007958;ENSSSCG00000004774;ENSSSCG00000010723;ENSSSCG00000002701
Biological Process: neural tube closure (GO:0001843);	2	73	648	18902	ENSSSCG00000024746;ENSSSCG00000006904
Biological Process: peptidyl-serine phosphorylation (GO:0018105);	5	116	648	18902	ENSSSCG00000013037;ENSSSCG00000026733;ENSSSCG00000016095;ENSSSCG00000003628;ENSSSCG00000025370
Biological Process: heme metabolic process (GO:0042168);	1	3	648	18902	ENSSSCG00000014626
Biological Process: platelet activation (GO:0030168);	1	44	648	18902	ENSSSCG00000027164
Biological Process: insulin secretion (GO:0030073);	1	33	648	18902	ENSSSCG00000022994
Biological Process: endocrine pancreas development (GO:0031018);	1	28	648	18902	ENSSSCG00000021920
Biological Process: positive regulation of blood vessel endothelial cell migration (GO:0043536);	1	18	648	18902	ENSSSCG00000013037
Biological Process: regulation of gene expression (GO:0010468);	20	547	648	18902	ENSSSCG00000003981;ENSSSCG00000021588;ENSSSCG00000007924;ENSSSCG00000023188;ENSSSCG00000027164;ENSSSCG00000004560;ENSSSCG00000011540;ENSSSCG00000025849;ENSSSCG00000003578;ENSSSCG00000011075;ENSSSCG00000029556;ENSSSCG00000007211;ENSSSCG00000005841;ENSSSCG00000021024;ENSSSCG00000029736;ENSSSCG00000004037;ENSSSCG00000016095;ENSSSCG00000017737;ENSSSCG00000017732;ENSSSCG00000013034
Biological Process: positive regulation of transcription elongation from RNA polymerase II promoter (GO:0032968);	1	10	648	18902	ENSSSCG00000004747
Biological Process: regulation of proton-transporting ATPase activity, rotational mechanism (GO:0010849);	1	10	648	18902	ENSSSCG00000008878
Biological Process: negative regulation of molecular function (GO:0044092);	2	42	648	18902	ENSSSCG00000016111;ENSSSCG00000013036
Biological Process: activation of MAPKK activity (GO:0000186);	1	38	648	18902	ENSSSCG00000009134
Biological Process: negative regulation of biosynthetic process (GO:0009890);	1	16	648	18902	ENSSSCG00000008737
Biological Process: regulation of ventricular cardiac muscle cell membrane repolarization (GO:0060307);	2	7	648	18902	ENSSSCG00000023267;ENSSSCG00000029199
Biological Process: positive regulation of locomotion (GO:0040017);	1	19	648	18902	ENSSSCG00000024072
Biological Process: lipid biosynthetic process (GO:0008610);	2	81	648	18902	ENSSSCG00000006245;ENSSSCG00000022994
Biological Process: negative regulation of epithelial cell proliferation (GO:0050680);	3	77	648	18902	ENSSSCG00000005021;ENSSSCG00000021867;ENSSSCG00000021920
Biological Process: snRNA processing (GO:0016180);	3	17	648	18902	ENSSSCG00000015602;ENSSSCG00000007004;ENSSSCG00000015601
Biological Process: histone mRNA 3'-end processing (GO:0006398);	1	6	648	18902	ENSSSCG00000002447
Biological Process: regulation of actin cytoskeleton organization (GO:0032956);	2	46	648	18902	ENSSSCG00000013042;ENSSSCG00000003578
Biological Process: detection of mechanical stimulus involved in sensory perception of sound (GO:0050910);	1	26	648	18902	ENSSSCG00000021867
Biological Process: positive regulation of JAK-STAT cascade (GO:0046427);	1	16	648	18902	ENSSSCG00000027628
Biological Process: response to superoxide (GO:0000303);	3	3	648	18902	ENSSSCG00000014833;ENSSSCG00000014834;ENSSSCG00000010391
Biological Process: neuromuscular process (GO:0050905);	1	19	648	18902	ENSSSCG00000022945
Biological Process: positive regulation of intracellular signal transduction (GO:0010740);	1	137	648	18902	ENSSSCG00000028806

## Sheet: L-fat  vs D-fat GO.Cellular
#! Input file to measure the differentially expressed gene(DEG)-enrichment in annotation Cellular Component GO terms by the right sided Fisher exact test.
## Term: GO term name and id, format like 'Cellular Component: TERM NAME (TERM ID);'.
## mNum: DEG number in specified annotation Cellular Component GO term.
## nNum: Unigene number in specified annotation Cellular Component GO term.
## MNum: DEG number in all annotation Cellular Component GO term.
## NNum: Unigene number in all annotation Cellular Component GO term.
## GIDs: DEG IDs in specified annotation Cellular Component GO term, separated by ';'.
#Term	mNum	nNum	MNum	NNum	GIDs
Cellular Component: ruffle (GO:0001726);	1	141	680	19104	ENSSSCG00000030197
Cellular Component: replication fork (GO:0005657);	1	18	680	19104	ENSSSCG00000013659
Cellular Component: Cdc73/Paf1 complex (GO:0016593);	1	7	680	19104	ENSSSCG00000004747
Cellular Component: cytoskeletal part (GO:0044430);	33	658	680	19104	ENSSSCG00000026232;ENSSSCG00000010648;ENSSSCG00000005022;ENSSSCG00000004671;ENSSSCG00000004602;ENSSSCG00000026600;ENSSSCG00000004289;ENSSSCG00000001865;ENSSSCG00000017504;ENSSSCG00000029866;ENSSSCG00000008614;ENSSSCG00000026733;ENSSSCG00000028428;ENSSSCG00000026353;ENSSSCG00000024563;ENSSSCG00000003628;ENSSSCG00000023177;ENSSSCG00000016606;ENSSSCG00000005126;ENSSSCG00000005038;ENSSSCG00000015600;…
Cellular Component: nucleoplasm (GO:0005654);	11	267	680	19104	ENSSSCG00000001346;ENSSSCG00000017732;ENSSSCG00000011533;ENSSSCG00000022398;ENSSSCG00000022373;ENSSSCG00000008878;ENSSSCG00000027557;ENSSSCG00000020774;ENSSSCG00000025053;ENSSSCG00000029966;ENSSSCG00000004050
Cellular Component: integral component of mitochondrial inner membrane (GO:0031305);	2	6	680	19104	ENSSSCG00000008947;ENSSSCG00000008877
Cellular Component: mitochondrial nucleoid (GO:0042645);	1	53	680	19104	ENSSSCG00000030428
Cellular Component: perinuclear region of cytoplasm (GO:0048471);	14	528	680	19104	ENSSSCG00000024341;ENSSSCG00000023915;ENSSSCG00000009471;ENSSSCG00000006815;ENSSSCG00000015446;ENSSSCG00000012980;ENSSSCG00000013984;ENSSSCG00000025976;ENSSSCG00000012627;ENSSSCG00000029741;ENSSSCG00000022994;ENSSSCG00000025643;ENSSSCG00000013661;ENSSSCG00000017497
Cellular Component: MOZ/MORF histone acetyltransferase complex (GO:0070776);	1	10	680	19104	ENSSSCG00000006682
Cellular Component: Golgi-associated vesicle (GO:0005798);	2	12	680	19104	ENSSSCG00000014036;ENSSSCG00000004594
Cellular Component: recycling endosome membrane (GO:0055038);	2	53	680	19104	ENSSSCG00000002921;ENSSSCG00000029741
Cellular Component: zona pellucida receptor complex (GO:0002199);	2	20	680	19104	ENSSSCG00000008377;ENSSSCG00000004048
Cellular Component: phosphatidylinositol 3-kinase complex (GO:0005942);	1	24	680	19104	ENSSSCG00000027164
Cellular Component: multivesicular body (GO:0005771);	1	23	680	19104	ENSSSCG00000005459
Cellular Component: sarcoplasmic reticulum membrane (GO:0033017);	4	48	680	19104	ENSSSCG00000029966;ENSSSCG00000011533;ENSSSCG00000020774;ENSSSCG00000006682
Cellular Component: Golgi cisterna (GO:0031985);	1	4	680	19104	ENSSSCG00000007465
Cellular Component: cytoplasmic membrane-bounded vesicle (GO:0016023);	10	207	680	19104	ENSSSCG00000017497;ENSSSCG00000026979;ENSSSCG00000009772;ENSSSCG00000003578;ENSSSCG00000026362;ENSSSCG00000012490;ENSSSCG00000006506;ENSSSCG00000000509;ENSSSCG00000006206;ENSSSCG00000010068
Cellular Component: intrinsic component of endoplasmic reticulum membrane (GO:0031227);	1	6	680	19104	ENSSSCG00000017502
Cellular Component: motile cilium (GO:0031514);	2	35	680	19104	ENSSSCG00000002633;ENSSSCG00000000694
Cellular Component: nuclear inclusion body (GO:0042405);	1	15	680	19104	ENSSSCG00000002446
Cellular Component: cell-cell junction (GO:0005911);	5	133	680	19104	ENSSSCG00000029741;ENSSSCG00000021867;ENSSSCG00000010574;ENSSSCG00000011658;ENSSSCG00000010991
Cellular Component: alpha-beta T cell receptor complex (GO:0042105);	3	5	680	19104	ENSSSCG00000015094;ENSSSCG00000015092;ENSSSCG00000015093
Cellular Component: growth cone (GO:0030426);	2	94	680	19104	ENSSSCG00000010214;ENSSSCG00000014628
Cellular Component: core TFIIH complex (GO:0000439);	2	5	680	19104	ENSSSCG00000009769;ENSSSCG00000024019
Cellular Component: eukaryotic 43S preinitiation complex (GO:0016282);	1	11	680	19104	ENSSSCG00000013661
Cellular Component: midbody (GO:0030496);	4	177	680	19104	ENSSSCG00000008540;ENSSSCG00000023915;ENSSSCG00000010214;ENSSSCG00000029741
Cellular Component: cell surface (GO:0009986);	9	372	680	19104	ENSSSCG00000007541;ENSSSCG00000029741;ENSSSCG00000021867;ENSSSCG00000007466;ENSSSCG00000004594;ENSSSCG00000010067;ENSSSCG00000012625;ENSSSCG00000016189;ENSSSCG00000015507
Cellular Component: mitochondrial proton-transporting ATP synthase complex (GO:0005753);	1	30	680	19104	ENSSSCG00000008878
Cellular Component: Z disc (GO:0030018);	1	128	680	19104	ENSSSCG00000017500
Cellular Component: cleavage furrow (GO:0032154);	2	75	680	19104	ENSSSCG00000029741;ENSSSCG00000008540
Cellular Component: receptor complex (GO:0043235);	4	35	680	19104	ENSSSCG00000010647;ENSSSCG00000017497;ENSSSCG00000006815;ENSSSCG00000022611
Cellular Component: pronucleus (GO:0045120);	1	16	680	19104	ENSSSCG00000000693
Cellular Component: mitotic spindle (GO:0072686);	1	34	680	19104	ENSSSCG00000004775
Cellular Component: small-subunit processome (GO:0032040);	1	6	680	19104	ENSSSCG00000008693
Cellular Component: respiratory chain (GO:0070469);	4	42	680	19104	ENSSSCG00000016100;ENSSSCG00000002449;ENSSSCG00000016607;ENSSSCG00000005528
Cellular Component: integral component of peroxisomal membrane (GO:0005779);	1	16	680	19104	ENSSSCG00000006686
Cellular Component: PTW/PP1 phosphatase complex (GO:0072357);	2	15	680	19104	ENSSSCG00000021714;ENSSSCG00000008540
Cellular Component: centriole (GO:0005814);	4	64	680	19104	ENSSSCG00000029465;ENSSSCG00000024663;ENSSSCG00000002410;ENSSSCG00000009270
Cellular Component: proteasome core complex (GO:0005839);	1	16	680	19104	ENSSSCG00000024390
Cellular Component: peroxisomal membrane (GO:0005778);	3	48	680	19104	ENSSSCG00000015446;ENSSSCG00000025643;ENSSSCG00000012490
Cellular Component: Golgi lumen (GO:0005796);	1	4	680	19104	ENSSSCG00000020711
Cellular Component: protein complex (GO:0043234);	54	1127	680	19104	ENSSSCG00000013034;ENSSSCG00000016189;ENSSSCG00000026600;ENSSSCG00000004602;ENSSSCG00000005530;ENSSSCG00000005022;ENSSSCG00000022839;ENSSSCG00000011913;ENSSSCG00000023253;ENSSSCG00000008614;ENSSSCG00000029866;ENSSSCG00000001865;ENSSSCG00000022902;ENSSSCG00000001554;ENSSSCG00000015600;ENSSSCG00000002445;ENSSSCG00000024563;ENSSSCG00000024145;ENSSSCG00000023228;ENSSSCG00000028428;ENSSSCG00000011512;…
Cellular Component: tRNA (m1A) methyltransferase complex (GO:0031515);	2	2	680	19104	ENSSSCG00000008537;ENSSSCG00000030147
Cellular Component: cyclin-dependent protein kinase holoenzyme complex (GO:0000307);	3	37	680	19104	ENSSSCG00000010214;ENSSSCG00000002628;ENSSSCG00000000727
Cellular Component: cytoplasmic part (GO:0044444);	70	1991	680	19104	ENSSSCG00000023926;ENSSSCG00000011940;ENSSSCG00000002410;ENSSSCG00000004497;ENSSSCG00000002917;ENSSSCG00000021588;ENSSSCG00000004821;ENSSSCG00000005178;ENSSSCG00000002999;ENSSSCG00000005124;ENSSSCG00000015325;ENSSSCG00000005038;ENSSSCG00000003628;ENSSSCG00000023177;ENSSSCG00000026353;ENSSSCG00000026733;ENSSSCG00000017504;ENSSSCG00000022398;ENSSSCG00000029556;ENSSSCG00000005688;ENSSSCG00000008692;…
Cellular Component: endoplasmic reticulum-Golgi intermediate compartment (GO:0005793);	3	44	680	19104	ENSSSCG00000005459;ENSSSCG00000022777;ENSSSCG00000009772
Cellular Component: U7 snRNP (GO:0005683);	1	7	680	19104	ENSSSCG00000028124
Cellular Component: endomembrane system (GO:0012505);	6	165	680	19104	ENSSSCG00000029866;ENSSSCG00000002996;ENSSSCG00000005126;ENSSSCG00000010068;ENSSSCG00000013984;ENSSSCG00000023915
Cellular Component: synaptic vesicle (GO:0008021);	1	91	680	19104	ENSSSCG00000006506
Cellular Component: nuclear cyclin-dependent protein kinase holoenzyme complex (GO:0019908);	2	5	680	19104	ENSSSCG00000017504;ENSSSCG00000016769
Cellular Component: cytoplasmic vesicle membrane (GO:0030659);	3	106	680	19104	ENSSSCG00000023915;ENSSSCG00000026269;ENSSSCG00000020711
Cellular Component: proton-transporting V-type ATPase, V0 domain (GO:0033179);	1	6	680	19104	ENSSSCG00000002776
Cellular Component: chromosome, centromeric region (GO:0000775);	2	46	680	19104	ENSSSCG00000015496;ENSSSCG00000001654
Cellular Component: beta-catenin destruction complex (GO:0030877);	1	9	680	19104	ENSSSCG00000015504
Cellular Component: microtubule cytoskeleton (GO:0015630);	16	423	680	19104	ENSSSCG00000026353;ENSSSCG00000023177;ENSSSCG00000026600;ENSSSCG00000016606;ENSSSCG00000005126;ENSSSCG00000005038;ENSSSCG00000015600;ENSSSCG00000004671;ENSSSCG00000025298;ENSSSCG00000028428;ENSSSCG00000017504;ENSSSCG00000001653;ENSSSCG00000000694;ENSSSCG00000016769;ENSSSCG00000017245;ENSSSCG00000002628
Cellular Component: ciliary part (GO:0044441);	1	11	680	19104	ENSSSCG00000028806
Cellular Component: nuclear lumen (GO:0031981);	7	278	680	19104	ENSSSCG00000000697;ENSSSCG00000013661;ENSSSCG00000001372;ENSSSCG00000023228;ENSSSCG00000002628;ENSSSCG00000014031;ENSSSCG00000005089
Cellular Component: anchoring junction (GO:0070161);	1	15	680	19104	ENSSSCG00000011658
Cellular Component: catalytic step 2 spliceosome (GO:0071013);	4	107	680	19104	ENSSSCG00000028658;ENSSSCG00000028509;ENSSSCG00000028124;ENSSSCG00000016096
Cellular Component: photoreceptor outer segment (GO:0001750);	1	35	680	19104	ENSSSCG00000009136
Cellular Component: npBAF complex (GO:0071564);	1	18	680	19104	ENSSSCG00000010070
Cellular Component: adherens junction (GO:0005912);	1	49	680	19104	ENSSSCG00000026031
Cellular Component: histone acetyltransferase complex (GO:0000123);	3	19	680	19104	ENSSSCG00000000701;ENSSSCG00000009071;ENSSSCG00000028378
Cellular Component: glycosylphosphatidylinositol-N-acetylglucosaminyltransferase (GPI-GnT) complex (GO:0000506);	1	7	680	19104	ENSSSCG00000009211
Cellular Component: transport vesicle (GO:0030133);	1	39	680	19104	ENSSSCG00000025531
Cellular Component: Piccolo NuA4 histone acetyltransferase complex (GO:0032777);	2	8	680	19104	ENSSSCG00000016619;ENSSSCG00000012980
Cellular Component: transcription factor TFIID complex (GO:0005669);	2	20	680	19104	ENSSSCG00000007881;ENSSSCG00000005833
Cellular Component: protein-DNA complex (GO:0032993);	1	13	680	19104	ENSSSCG00000021920
Cellular Component: AP-type membrane coat adaptor complex (GO:0030119);	1	3	680	19104	ENSSSCG00000012978
Cellular Component: spindle pole (GO:0000922);	2	99	680	19104	ENSSSCG00000002410;ENSSSCG00000002923
Cellular Component: integrator complex (GO:0032039);	3	20	680	19104	ENSSSCG00000015601;ENSSSCG00000007004;ENSSSCG00000015602
Cellular Component: postsynaptic density (GO:0014069);	8	95	680	19104	ENSSSCG00000010214;ENSSSCG00000004594;ENSSSCG00000011533;ENSSSCG00000004253;ENSSSCG00000024746;ENSSSCG00000029966;ENSSSCG00000020774;ENSSSCG00000025976
Cellular Component: motile primary cilium (GO:0031512);	2	10	680	19104	ENSSSCG00000009270;ENSSSCG00000029465
Cellular Component: neuron projection (GO:0043005);	6	254	680	19104	ENSSSCG00000002628;ENSSSCG00000017181;ENSSSCG00000011103;ENSSSCG00000006345;ENSSSCG00000016769;ENSSSCG00000017504
Cellular Component: trans-Golgi network (GO:0005802);	2	148	680	19104	ENSSSCG00000020711;ENSSSCG00000026269
Cellular Component: coated vesicle (GO:0030135);	1	4	680	19104	ENSSSCG00000014036
Cellular Component: holo TFIIH complex (GO:0005675);	2	15	680	19104	ENSSSCG00000005090;ENSSSCG00000009769
Cellular Component: cell cortex (GO:0005938);	8	158	680	19104	ENSSSCG00000016742;ENSSSCG00000011103;ENSSSCG00000029966;ENSSSCG00000012627;ENSSSCG00000020774;ENSSSCG00000029866;ENSSSCG00000011471;ENSSSCG00000011533
Cellular Component: ruffle membrane (GO:0032587);	1	83	680	19104	ENSSSCG00000003578
Cellular Component: intracellular organelle part (GO:0044446);	31	986	680	19104	ENSSSCG00000006506;ENSSSCG00000021620;ENSSSCG00000006510;ENSSSCG00000022839;ENSSSCG00000012862;ENSSSCG00000010576;ENSSSCG00000006688;ENSSSCG00000008692;ENSSSCG00000021626;ENSSSCG00000006245;ENSSSCG00000029465;ENSSSCG00000003821;ENSSSCG00000010559;ENSSSCG00000009640;ENSSSCG00000009772;ENSSSCG00000024000;ENSSSCG00000007509;ENSSSCG00000004586;ENSSSCG00000005830;ENSSSCG00000007485;ENSSSCG00000002999;…
Cellular Component: condensed chromosome outer kinetochore (GO:0000940);	2	12	680	19104	ENSSSCG00000028249;ENSSSCG00000017649
Cellular Component: eukaryotic 48S preinitiation complex (GO:0033290);	1	11	680	19104	ENSSSCG00000013661
Cellular Component: ribosome (GO:0005840);	9	124	680	19104	ENSSSCG00000029425;ENSSSCG00000013656;ENSSSCG00000015503;ENSSSCG00000021007;ENSSSCG00000004047;ENSSSCG00000004594;ENSSSCG00000030478;ENSSSCG00000010560;ENSSSCG00000026472
Cellular Component: kinetochore (GO:0000776);	2	73	680	19104	ENSSSCG00000004775;ENSSSCG00000012491
Cellular Component: cytoplasmic stress granule (GO:0010494);	3	51	680	19104	ENSSSCG00000023409;ENSSSCG00000014031;ENSSSCG00000011720
Cellular Component: small ribosomal subunit (GO:0015935);	2	9	680	19104	ENSSSCG00000014855;ENSSSCG00000006507
Cellular Component: T-tubule (GO:0030315);	1	46	680	19104	ENSSSCG00000023267
Cellular Component: secretory granule (GO:0030141);	2	72	680	19104	ENSSSCG00000006933;ENSSSCG00000021155
Cellular Component: mitochondrial ribosome (GO:0005761);	1	9	680	19104	ENSSSCG00000006507
Cellular Component: DNA-directed RNA polymerase II, holoenzyme (GO:0016591);	2	21	680	19104	ENSSSCG00000006903;ENSSSCG00000023978
Cellular Component: calcium channel complex (GO:0034704);	1	16	680	19104	ENSSSCG00000001965
Cellular Component: PcG protein complex (GO:0031519);	1	16	680	19104	ENSSSCG00000025053
Cellular Component: node of Ranvier (GO:0033268);	1	16	680	19104	ENSSSCG00000023267
Cellular Component: protein phosphatase 4 complex (GO:0030289);	1	15	680	19104	ENSSSCG00000008540
Cellular Component: MLL1 complex (GO:0071339);	2	41	680	19104	ENSSSCG00000028378;ENSSSCG00000017928
Cellular Component: intracellular organelle (GO:0043229);	17	472	680	19104	ENSSSCG00000017737;ENSSSCG00000005679;ENSSSCG00000007958;ENSSSCG00000015203;ENSSSCG00000002879;ENSSSCG00000006547;ENSSSCG00000022611;ENSSSCG00000005839;ENSSSCG00000015493;ENSSSCG00000008216;ENSSSCG00000005702;ENSSSCG00000010170;ENSSSCG00000004497;ENSSSCG00000007879;ENSSSCG00000021102;ENSSSCG00000013042;ENSSSCG00000017272
Cellular Component: chromosome (GO:0005694);	9	143	680	19104	ENSSSCG00000017504;ENSSSCG00000008536;ENSSSCG00000015602;ENSSSCG00000001554;ENSSSCG00000015601;ENSSSCG00000016769;ENSSSCG00000002628;ENSSSCG00000026733;ENSSSCG00000016095
Cellular Component: condensed nuclear chromosome (GO:0000794);	1	23	680	19104	ENSSSCG00000010990
Cellular Component: synapse part (GO:0044456);	1	48	680	19104	ENSSSCG00000006506
Cellular Component: basolateral plasma membrane (GO:0016323);	5	139	680	19104	ENSSSCG00000023504;ENSSSCG00000023915;ENSSSCG00000017497;ENSSSCG00000010991;ENSSSCG00000026466
Cellular Component: trans-Golgi network transport vesicle (GO:0030140);	2	21	680	19104	ENSSSCG00000023915;ENSSSCG00000004253
Cellular Component: condensed chromosome inner kinetochore (GO:0000939);	2	3	680	19104	ENSSSCG00000028980;ENSSSCG00000016098
Cellular Component: spindle microtubule (GO:0005876);	3	57	680	19104	ENSSSCG00000028249;ENSSSCG00000010214;ENSSSCG00000017649
Cellular Component: cell periphery (GO:0071944);	14	325	680	19104	ENSSSCG00000000171;ENSSSCG00000017022;ENSSSCG00000010665;ENSSSCG00000004289;ENSSSCG00000002633;ENSSSCG00000007927;ENSSSCG00000023253;ENSSSCG00000011884;ENSSSCG00000008614;ENSSSCG00000014035;ENSSSCG00000026232;ENSSSCG00000005022;ENSSSCG00000002445;ENSSSCG00000024563
Cellular Component: cytoplasmic vesicle (GO:0031410);	5	189	680	19104	ENSSSCG00000024145;ENSSSCG00000009640;ENSSSCG00000004668;ENSSSCG00000011884;ENSSSCG00000024658
Cellular Component: microtubule organizing center (GO:0005815);	7	168	680	19104	ENSSSCG00000004560;ENSSSCG00000008377;ENSSSCG00000023253;ENSSSCG00000021798;ENSSSCG00000023197;ENSSSCG00000005459;ENSSSCG00000010214
Cellular Component: phagocytic vesicle (GO:0045335);	3	47	680	19104	ENSSSCG00000002996;ENSSSCG00000020711;ENSSSCG00000026269
Cellular Component: mitochondrion (GO:0005739);	50	1105	680	19104	ENSSSCG00000021229;ENSSSCG00000004049;ENSSSCG00000010721;ENSSSCG00000017499;ENSSSCG00000015305;ENSSSCG00000005532;ENSSSCG00000029425;ENSSSCG00000006206;ENSSSCG00000010560;ENSSSCG00000010073;ENSSSCG00000029761;ENSSSCG00000002636;ENSSSCG00000002996;ENSSSCG00000013656;ENSSSCG00000022005;ENSSSCG00000023471;ENSSSCG00000028448;ENSSSCG00000030147;ENSSSCG00000014406;ENSSSCG00000029002;ENSSSCG00000009211;…
Cellular Component: BLOC-1 complex (GO:0031083);	1	16	680	19104	ENSSSCG00000013984
Cellular Component: SOSS complex (GO:0070876);	1	4	680	19104	ENSSSCG00000026194
Cellular Component: extrinsic component of mitochondrial inner membrane (GO:0031314);	1	6	680	19104	ENSSSCG00000007076
Cellular Component: organelle lumen (GO:0043233);	1	5	680	19104	ENSSSCG00000024145
Cellular Component: cell projection part (GO:0044463);	2	97	680	19104	ENSSSCG00000016742;ENSSSCG00000011913
Cellular Component: endosome (GO:0005768);	7	279	680	19104	ENSSSCG00000010214;ENSSSCG00000002996;ENSSSCG00000016185;ENSSSCG00000023188;ENSSSCG00000017499;ENSSSCG00000023915;ENSSSCG00000015010
Cellular Component: eukaryotic translation initiation factor 3 complex (GO:0005852);	1	15	680	19104	ENSSSCG00000013661
Cellular Component: ribonucleoprotein granule (GO:0035770);	1	18	680	19104	ENSSSCG00000009771
Cellular Component: lysosome (GO:0005764);	4	189	680	19104	ENSSSCG00000014627;ENSSSCG00000015196;ENSSSCG00000025058;ENSSSCG00000022902
Cellular Component: peroxisomal matrix (GO:0005782);	1	15	680	19104	ENSSSCG00000021155
Cellular Component: myosin II complex (GO:0016460);	2	19	680	19104	ENSSSCG00000012309;ENSSSCG00000022088
Cellular Component: interstitial matrix (GO:0005614);	1	27	680	19104	ENSSSCG00000022429
Cellular Component: endosome membrane (GO:0010008);	8	122	680	19104	ENSSSCG00000002996;ENSSSCG00000025058;ENSSSCG00000004668;ENSSSCG00000017497;ENSSSCG00000009766;ENSSSCG00000021626;ENSSSCG00000002542;ENSSSCG00000016186
Cellular Component: actin cap (GO:0030478);	1	3	680	19104	ENSSSCG00000016604
Cellular Component: nucleolus (GO:0005730);	42	674	680	19104	ENSSSCG00000017504;ENSSSCG00000005087;ENSSSCG00000021270;ENSSSCG00000029966;ENSSSCG00000020774;ENSSSCG00000028388;ENSSSCG00000008878;ENSSSCG00000021130;ENSSSCG00000028509;ENSSSCG00000006507;ENSSSCG00000021590;ENSSSCG00000010070;ENSSSCG00000011533;ENSSSCG00000030197;ENSSSCG00000026847;ENSSSCG00000010576;ENSSSCG00000014032;ENSSSCG00000010391;ENSSSCG00000025298;ENSSSCG00000020662;ENSSSCG00000008540;…
Cellular Component: microvillus (GO:0005902);	1	43	680	19104	ENSSSCG00000007541
Cellular Component: apicolateral plasma membrane (GO:0016327);	1	13	680	19104	ENSSSCG00000024658
Cellular Component: actin cytoskeleton (GO:0015629);	27	486	680	19104	ENSSSCG00000010665;ENSSSCG00000002410;ENSSSCG00000017022;ENSSSCG00000017245;ENSSSCG00000002633;ENSSSCG00000004289;ENSSSCG00000005178;ENSSSCG00000023253;ENSSSCG00000007927;ENSSSCG00000007077;ENSSSCG00000008614;ENSSSCG00000029866;ENSSSCG00000001869;ENSSSCG00000001865;ENSSSCG00000008540;ENSSSCG00000030467;ENSSSCG00000026746;ENSSSCG00000005022;ENSSSCG00000010648;ENSSSCG00000026232;ENSSSCG00000007958;…
Cellular Component: microfibril (GO:0001527);	1	9	680	19104	ENSSSCG00000021112
Cellular Component: Cul4-RING E3 ubiquitin ligase complex (GO:0080008);	4	16	680	19104	ENSSSCG00000005839;ENSSSCG00000026219;ENSSSCG00000006303;ENSSSCG00000020979
Cellular Component: plasma membrane (GO:0005886);	68	3259	680	19104	ENSSSCG00000004594;ENSSSCG00000016189;ENSSSCG00000009134;ENSSSCG00000017926;ENSSSCG00000030279;ENSSSCG00000002542;ENSSSCG00000005024;ENSSSCG00000028865;ENSSSCG00000022213;ENSSSCG00000029741;ENSSSCG00000030478;ENSSSCG00000004289;ENSSSCG00000029180;ENSSSCG00000022945;ENSSSCG00000010647;ENSSSCG00000008692;ENSSSCG00000009136;ENSSSCG00000020711;ENSSSCG00000030197;ENSSSCG00000000493;ENSSSCG00000013041;…
Cellular Component: sarcoplasmic reticulum (GO:0016529);	2	54	680	19104	ENSSSCG00000001965;ENSSSCG00000011533
Cellular Component: acrosomal vesicle (GO:0001669);	3	63	680	19104	ENSSSCG00000000700;ENSSSCG00000004048;ENSSSCG00000009766
Cellular Component: nuclear chromatin (GO:0000790);	1	109	680	19104	ENSSSCG00000010574
Cellular Component: spindle (GO:0005819);	3	190	680	19104	ENSSSCG00000011103;ENSSSCG00000024663;ENSSSCG00000004560
Cellular Component: insulin-responsive compartment (GO:0032593);	1	22	680	19104	ENSSSCG00000023915
Cellular Component: PML body (GO:0016605);	3	80	680	19104	ENSSSCG00000008614;ENSSSCG00000003583;ENSSSCG00000026733
Cellular Component: voltage-gated sodium channel complex (GO:0001518);	2	19	680	19104	ENSSSCG00000029199;ENSSSCG00000023267
Cellular Component: organelle membrane (GO:0031090);	8	283	680	19104	ENSSSCG00000029470;ENSSSCG00000011884;ENSSSCG00000009640;ENSSSCG00000006506;ENSSSCG00000023138;ENSSSCG00000028806;ENSSSCG00000012627;ENSSSCG00000005126
Cellular Component: transcription factor TFIIA complex (GO:0005672);	1	5	680	19104	ENSSSCG00000008422
Cellular Component: proteinaceous extracellular matrix (GO:0005578);	5	276	680	19104	ENSSSCG00000015618;ENSSSCG00000005838;ENSSSCG00000015507;ENSSSCG00000004771;ENSSSCG00000023978
Cellular Component: cytoplasmic side of plasma membrane (GO:0009898);	3	46	680	19104	ENSSSCG00000012309;ENSSSCG00000022088;ENSSSCG00000005838
Cellular Component: condensed chromosome (GO:0000793);	2	30	680	19104	ENSSSCG00000010214;ENSSSCG00000006682
Cellular Component: BAF-type complex (GO:0090544);	1	6	680	19104	ENSSSCG00000023698
Cellular Component: FHF complex (GO:0070695);	1	8	680	19104	ENSSSCG00000014632
Cellular Component: nuclear part (GO:0044428);	22	389	680	19104	ENSSSCG00000025308;ENSSSCG00000009771;ENSSSCG00000010391;ENSSSCG00000016095;ENSSSCG00000016096;ENSSSCG00000008201;ENSSSCG00000014633;ENSSSCG00000021920;ENSSSCG00000013034;ENSSSCG00000025423;ENSSSCG00000000509;ENSSSCG00000001376;ENSSSCG00000016604;ENSSSCG00000007211;ENSSSCG00000029409;ENSSSCG00000021155;ENSSSCG00000007077;ENSSSCG00000008614;ENSSSCG00000029866;ENSSSCG00000012983;ENSSSCG00000011884;…
Cellular Component: cytoplasm (GO:0005737);	141	3551	680	19104	ENSSSCG00000006689;ENSSSCG00000003584;ENSSSCG00000022710;ENSSSCG00000028428;ENSSSCG00000004560;ENSSSCG00000023228;ENSSSCG00000001655;ENSSSCG00000015600;ENSSSCG00000004592;ENSSSCG00000028237;ENSSSCG00000013035;ENSSSCG00000003579;ENSSSCG00000024897;ENSSSCG00000021042;ENSSSCG00000000695;ENSSSCG00000016033;ENSSSCG00000024390;ENSSSCG00000008010;ENSSSCG00000000297;ENSSSCG00000010991;ENSSSCG00000002496;…
Cellular Component: Ino80 complex (GO:0031011);	2	16	680	19104	ENSSSCG00000021545;ENSSSCG00000015242
Cellular Component: heterotrimeric G-protein complex (GO:0005834);	2	37	680	19104	ENSSSCG00000015324;ENSSSCG00000005462
Cellular Component: CIA complex (GO:0097361);	1	4	680	19104	ENSSSCG00000008002
Cellular Component: histone pre-mRNA 3'end processing complex (GO:0071204);	1	10	680	19104	ENSSSCG00000028124
Cellular Component: Y chromosome (GO:0000806);	1	6	680	19104	ENSSSCG00000010214
Cellular Component: chromatin silencing complex (GO:0005677);	1	4	680	19104	ENSSSCG00000004772
Cellular Component: ciliary basal body (GO:0005932);	3	52	680	19104	ENSSSCG00000002633;ENSSSCG00000009270;ENSSSCG00000029465
Cellular Component: vacuole (GO:0005773);	1	11	680	19104	ENSSSCG00000024145
Cellular Component: eukaryotic translation initiation factor 2B complex (GO:0005851);	1	7	680	19104	ENSSSCG00000009770
Cellular Component: cytoskeleton (GO:0005856);	11	418	680	19104	ENSSSCG00000007927;ENSSSCG00000016185;ENSSSCG00000021588;ENSSSCG00000011103;ENSSSCG00000004497;ENSSSCG00000008692;ENSSSCG00000024897;ENSSSCG00000001554;ENSSSCG00000028654;ENSSSCG00000023306;ENSSSCG00000016095
Cellular Component: mRNA cleavage and polyadenylation specificity factor complex (GO:0005847);	1	21	680	19104	ENSSSCG00000002447
Cellular Component: nucleotide-excision repair factor 1 complex (GO:0000110);	1	1	680	19104	ENSSSCG00000007881
Cellular Component: integrin complex (GO:0008305);	1	48	680	19104	ENSSSCG00000017204
Cellular Component: apical plasma membrane (GO:0016324);	8	217	680	19104	ENSSSCG00000002776;ENSSSCG00000024658;ENSSSCG00000017497;ENSSSCG00000026466;ENSSSCG00000021129;ENSSSCG00000012309;ENSSSCG00000022088;ENSSSCG00000023504
Cellular Component: transcription factor complex (GO:0005667);	15	249	680	19104	ENSSSCG00000005087;ENSSSCG00000012981;ENSSSCG00000005089;ENSSSCG00000010214;ENSSSCG00000021920;ENSSSCG00000010574;ENSSSCG00000016342;ENSSSCG00000011884;ENSSSCG00000002630;ENSSSCG00000028237;ENSSSCG00000003580;ENSSSCG00000029227;ENSSSCG00000009435;ENSSSCG00000009560;ENSSSCG00000012980
Cellular Component: ribonuclease H2 complex (GO:0032299);	1	3	680	19104	ENSSSCG00000012979
Cellular Component: Golgi stack (GO:0005795);	1	22	680	19104	ENSSSCG00000002921
Cellular Component: nuclear chromosome (GO:0000228);	2	21	680	19104	ENSSSCG00000000693;ENSSSCG00000010070
Cellular Component: extracellular matrix part (GO:0044420);	2	52	680	19104	ENSSSCG00000005838;ENSSSCG00000023978
Cellular Component: cytosolic large ribosomal subunit (GO:0022625);	1	70	680	19104	ENSSSCG00000021590
Cellular Component: cyclin K-CDK13 complex (GO:0002945);	1	2	680	19104	ENSSSCG00000016769
Cellular Component: membrane part (GO:0044425);	14	542	680	19104	ENSSSCG00000011103;ENSSSCG00000009640;ENSSSCG00000011821;ENSSSCG00000006506;ENSSSCG00000020711;ENSSSCG00000028806;ENSSSCG00000009136;ENSSSCG00000009580;ENSSSCG00000017204;ENSSSCG00000014035;ENSSSCG00000001346;ENSSSCG00000011899;ENSSSCG00000023138;ENSSSCG00000002996
Cellular Component: integral component of membrane (GO:0016021);	114	4298	680	19104	ENSSSCG00000023591;ENSSSCG00000026031;ENSSSCG00000021651;ENSSSCG00000027557;ENSSSCG00000006024;ENSSSCG00000008875;ENSSSCG00000028397;ENSSSCG00000020783;ENSSSCG00000024072;ENSSSCG00000009580;ENSSSCG00000017497;ENSSSCG00000015092;ENSSSCG00000002919;ENSSSCG00000020774;ENSSSCG00000029966;ENSSSCG00000008199;ENSSSCG00000013649;ENSSSCG00000004776;ENSSSCG00000025058;ENSSSCG00000007077;ENSSSCG00000017502;…
Cellular Component: endocytic vesicle (GO:0030139);	4	71	680	19104	ENSSSCG00000012627;ENSSSCG00000029741;ENSSSCG00000029866;ENSSSCG00000005459
Cellular Component: lateral element (GO:0000800);	1	18	680	19104	ENSSSCG00000007529
Cellular Component: external side of plasma membrane (GO:0009897);	6	203	680	19104	ENSSSCG00000008217;ENSSSCG00000004898;ENSSSCG00000023915;ENSSSCG00000015203;ENSSSCG00000015092;ENSSSCG00000011899
Cellular Component: mitochondrial matrix (GO:0005759);	7	154	680	19104	ENSSSCG00000024907;ENSSSCG00000016156;ENSSSCG00000002446;ENSSSCG00000029876;ENSSSCG00000015492;ENSSSCG00000004774;ENSSSCG00000010723
Cellular Component: postsynaptic membrane (GO:0045211);	2	172	680	19104	ENSSSCG00000004253;ENSSSCG00000025531
Cellular Component: intracellular non-membrane-bounded organelle (GO:0043232);	18	368	680	19104	ENSSSCG00000001826;ENSSSCG00000022839;ENSSSCG00000005830;ENSSSCG00000004586;ENSSSCG00000024145;ENSSSCG00000010576;ENSSSCG00000016189;ENSSSCG00000023978;ENSSSCG00000013038;ENSSSCG00000028509;ENSSSCG00000001376;ENSSSCG00000022398;ENSSSCG00000014163;ENSSSCG00000009389;ENSSSCG00000004747;ENSSSCG00000021024;ENSSSCG00000010559;ENSSSCG00000011658
Cellular Component: SWI/SNF superfamily-type complex (GO:0070603);	1	12	680	19104	ENSSSCG00000000697
Cellular Component: vesicle (GO:0031982);	3	34	680	19104	ENSSSCG00000010991;ENSSSCG00000027164;ENSSSCG00000007735
Cellular Component: calcineurin complex (GO:0005955);	3	20	680	19104	ENSSSCG00000029966;ENSSSCG00000020774;ENSSSCG00000011533
Cellular Component: condensed chromosome kinetochore (GO:0000777);	1	53	680	19104	ENSSSCG00000008540
Cellular Component: COP9 signalosome (GO:0008180);	1	55	680	19104	ENSSSCG00000000691
Cellular Component: axoneme (GO:0035085);	2	56	680	19104	ENSSSCG00000029465;ENSSSCG00000009270
Cellular Component: membrane attack complex (GO:0005579);	1	7	680	19104	ENSSSCG00000005840
Cellular Component: recycling endosome (GO:0055037);	6	79	680	19104	ENSSSCG00000020711;ENSSSCG00000006206;ENSSSCG00000007735;ENSSSCG00000002996;ENSSSCG00000006302;ENSSSCG00000026269
Cellular Component: nuclear body (GO:0016604);	2	56	680	19104	ENSSSCG00000000816;ENSSSCG00000006902
Cellular Component: slit diaphragm (GO:0036057);	1	10	680	19104	ENSSSCG00000025976
Cellular Component: cell part (GO:0044464);	19	596	680	19104	ENSSSCG00000011450;ENSSSCG00000029331;ENSSSCG00000022850;ENSSSCG00000015507;ENSSSCG00000025126;ENSSSCG00000015522;ENSSSCG00000026547;ENSSSCG00000012364;ENSSSCG00000004898;ENSSSCG00000005021;ENSSSCG00000005608;ENSSSCG00000007924;ENSSSCG00000012574;ENSSSCG00000012861;ENSSSCG00000025849;ENSSSCG00000015506;ENSSSCG00000024746;ENSSSCG00000008422;ENSSSCG00000002636
Cellular Component: anchored component of plasma membrane (GO:0046658);	1	9	680	19104	ENSSSCG00000005721
Cellular Component: neuromuscular junction (GO:0031594);	1	93	680	19104	ENSSSCG00000010214
Cellular Component: cis-Golgi network (GO:0005801);	1	28	680	19104	ENSSSCG00000022777
Cellular Component: chromosome, telomeric region (GO:0000781);	2	41	680	19104	ENSSSCG00000010214;ENSSSCG00000008614
Cellular Component: cytosolic small ribosomal subunit (GO:0022627);	1	62	680	19104	ENSSSCG00000001528
Cellular Component: endoplasmic reticulum-Golgi intermediate compartment membrane (GO:0033116);	1	27	680	19104	ENSSSCG00000014036
Cellular Component: transcription elongation factor complex (GO:0008023);	1	13	680	19104	ENSSSCG00000010391
Cellular Component: macromolecular complex (GO:0032991);	12	285	680	19104	ENSSSCG00000007211;ENSSSCG00000008692;ENSSSCG00000000171;ENSSSCG00000004592;ENSSSCG00000016604;ENSSSCG00000013659;ENSSSCG00000011658;ENSSSCG00000005841;ENSSSCG00000021024;ENSSSCG00000009389;ENSSSCG00000016095;ENSSSCG00000011516
Cellular Component: chaperonin-containing T-complex (GO:0005832);	2	12	680	19104	ENSSSCG00000004048;ENSSSCG00000008377
Cellular Component: cilium (GO:0005929);	1	140	680	19104	ENSSSCG00000010559
Cellular Component: intracellular organelle lumen (GO:0070013);	1	34	680	19104	ENSSSCG00000026794
Cellular Component: leading edge membrane (GO:0031256);	1	50	680	19104	ENSSSCG00000003578
Cellular Component: U12-type spliceosomal complex (GO:0005689);	1	30	680	19104	ENSSSCG00000028124
Cellular Component: extracellular matrix (GO:0031012);	15	404	680	19104	ENSSSCG00000016111;ENSSSCG00000024103;ENSSSCG00000002999;ENSSSCG00000013032;ENSSSCG00000009563;ENSSSCG00000006345;ENSSSCG00000015506;ENSSSCG00000015522;ENSSSCG00000025126;ENSSSCG00000005837;ENSSSCG00000005608;ENSSSCG00000012983;ENSSSCG00000028124;ENSSSCG00000023471;ENSSSCG00000000171
Cellular Component: cell-cell adherens junction (GO:0005913);	1	41	680	19104	ENSSSCG00000011103
Cellular Component: photoreceptor connecting cilium (GO:0032391);	3	36	680	19104	ENSSSCG00000029465;ENSSSCG00000009270;ENSSSCG00000008378
Cellular Component: lamellipodium (GO:0030027);	4	177	680	19104	ENSSSCG00000010214;ENSSSCG00000023930;ENSSSCG00000016604;ENSSSCG00000014628
Cellular Component: trans-Golgi network membrane (GO:0032588);	1	17	680	19104	ENSSSCG00000002921
Cellular Component: organelle (GO:0043226);	1	76	680	19104	ENSSSCG00000003579
Cellular Component: nuclear chromosome, telomeric region (GO:0000784);	1	11	680	19104	ENSSSCG00000007881
Cellular Component: early endosome (GO:0005769);	8	145	680	19104	ENSSSCG00000023197;ENSSSCG00000002776;ENSSSCG00000007735;ENSSSCG00000015587;ENSSSCG00000029741;ENSSSCG00000010069;ENSSSCG00000022902;ENSSSCG00000006206
Cellular Component: Golgi apparatus (GO:0005794);	21	808	680	19104	ENSSSCG00000012676;ENSSSCG00000017248;ENSSSCG00000008852;ENSSSCG00000029741;ENSSSCG00000016185;ENSSSCG00000002778;ENSSSCG00000009772;ENSSSCG00000007466;ENSSSCG00000004048;ENSSSCG00000002633;ENSSSCG00000002445;ENSSSCG00000002996;ENSSSCG00000005126;ENSSSCG00000023362;ENSSSCG00000014035;ENSSSCG00000026269;ENSSSCG00000023197;ENSSSCG00000017172;ENSSSCG00000014036;ENSSSCG00000006280;ENSSSCG00000009471
Cellular Component: Ada2/Gcn5/Ada3 transcription activator complex (GO:0005671);	1	20	680	19104	ENSSSCG00000025849
Cellular Component: SCF ubiquitin ligase complex (GO:0019005);	3	26	680	19104	ENSSSCG00000009472;ENSSSCG00000002629;ENSSSCG00000005839
Cellular Component: PRC1 complex (GO:0035102);	1	12	680	19104	ENSSSCG00000030467
Cellular Component: primary cilium (GO:0072372);	3	65	680	19104	ENSSSCG00000020711;ENSSSCG00000026269;ENSSSCG00000006302
Cellular Component: endoplasmic reticulum membrane (GO:0005789);	22	491	680	19104	ENSSSCG00000021867;ENSSSCG00000020885;ENSSSCG00000009389;ENSSSCG00000008009;ENSSSCG00000013036;ENSSSCG00000009211;ENSSSCG00000012625;ENSSSCG00000022945;ENSSSCG00000006245;ENSSSCG00000014036;ENSSSCG00000008199;ENSSSCG00000026759;ENSSSCG00000014861;ENSSSCG00000009424;ENSSSCG00000028397;ENSSSCG00000011533;ENSSSCG00000004901;ENSSSCG00000025643;ENSSSCG00000023362;ENSSSCG00000015446;ENSSSCG00000006206;…
Cellular Component: mitochondrial small ribosomal subunit (GO:0005763);	1	15	680	19104	ENSSSCG00000030478
Cellular Component: tertiary granule membrane (GO:0070821);	1	1	680	19104	ENSSSCG00000025058
Cellular Component: tight junction (GO:0005923);	7	94	680	19104	ENSSSCG00000026031;ENSSSCG00000015089;ENSSSCG00000020982;ENSSSCG00000007924;ENSSSCG00000015306;ENSSSCG00000025976;ENSSSCG00000024658
Cellular Component: nuclear pore (GO:0005643);	2	38	680	19104	ENSSSCG00000023793;ENSSSCG00000016845
Cellular Component: nucleoplasm part (GO:0044451);	12	173	680	19104	ENSSSCG00000015697;ENSSSCG00000003628;ENSSSCG00000023177;ENSSSCG00000008536;ENSSSCG00000016189;ENSSSCG00000012627;ENSSSCG00000005126;ENSSSCG00000015600;ENSSSCG00000010575;ENSSSCG00000028428;ENSSSCG00000004070;ENSSSCG00000002923
Cellular Component: nBAF complex (GO:0071565);	1	19	680	19104	ENSSSCG00000010070
Cellular Component: late endosome (GO:0005770);	5	81	680	19104	ENSSSCG00000010069;ENSSSCG00000004668;ENSSSCG00000022902;ENSSSCG00000025058;ENSSSCG00000029741
Cellular Component: cortical actin cytoskeleton (GO:0030864);	4	39	680	19104	ENSSSCG00000029989;ENSSSCG00000012309;ENSSSCG00000023915;ENSSSCG00000022088
Cellular Component: pericentric heterochromatin (GO:0005721);	1	14	680	19104	ENSSSCG00000013659
Cellular Component: sarcomere (GO:0030017);	1	43	680	19104	ENSSSCG00000010934
Cellular Component: filopodium (GO:0030175);	4	97	680	19104	ENSSSCG00000010214;ENSSSCG00000023930;ENSSSCG00000011913;ENSSSCG00000016742
Cellular Component: NuRD complex (GO:0016581);	1	18	680	19104	ENSSSCG00000000697
Cellular Component: spliceosomal complex (GO:0005681);	8	93	680	19104	ENSSSCG00000014031;ENSSSCG00000023148;ENSSSCG00000028658;ENSSSCG00000011013;ENSSSCG00000030507;ENSSSCG00000028124;ENSSSCG00000004070;ENSSSCG00000002998
Cellular Component: SCAR complex (GO:0031209);	3	5	680	19104	ENSSSCG00000000295;ENSSSCG00000026482;ENSSSCG00000027828
Cellular Component: integral component of endoplasmic reticulum membrane (GO:0030176);	1	65	680	19104	ENSSSCG00000010069
Cellular Component: stress fiber (GO:0001725);	5	93	680	19104	ENSSSCG00000022088;ENSSSCG00000028970;ENSSSCG00000011471;ENSSSCG00000012309;ENSSSCG00000030600
Cellular Component: actin filament (GO:0005884);	1	56	680	19104	ENSSSCG00000029331
Cellular Component: Cul2-RING ubiquitin ligase complex (GO:0031462);	1	8	680	19104	ENSSSCG00000006904
Cellular Component: proteasome complex (GO:0000502);	2	27	680	19104	ENSSSCG00000029470;ENSSSCG00000005459
Cellular Component: Cajal body (GO:0015030);	6	43	680	19104	ENSSSCG00000010214;ENSSSCG00000014032;ENSSSCG00000030507;ENSSSCG00000010576;ENSSSCG00000026959;ENSSSCG00000011827
Cellular Component: intercalated disc (GO:0014704);	2	49	680	19104	ENSSSCG00000029199;ENSSSCG00000023267
Cellular Component: focal adhesion (GO:0005925);	6	162	680	19104	ENSSSCG00000028970;ENSSSCG00000006024;ENSSSCG00000016185;ENSSSCG00000030600;ENSSSCG00000001869;ENSSSCG00000011471
Cellular Component: filamentous actin (GO:0031941);	4	50	680	19104	ENSSSCG00000012627;ENSSSCG00000012309;ENSSSCG00000022088;ENSSSCG00000030197
Cellular Component: collagen trimer (GO:0005581);	3	121	680	19104	ENSSSCG00000008737;ENSSSCG00000017245;ENSSSCG00000007211
Cellular Component: nuclear envelope lumen (GO:0005641);	2	19	680	19104	ENSSSCG00000015504;ENSSSCG00000005688
Cellular Component: basement membrane (GO:0005604);	3	119	680	19104	ENSSSCG00000015618;ENSSSCG00000007358;ENSSSCG00000017082
Cellular Component: membrane-bounded vesicle (GO:0031988);	2	42	680	19104	ENSSSCG00000024145;ENSSSCG00000011884
Cellular Component: Cul4B-RING E3 ubiquitin ligase complex (GO:0031465);	1	4	680	19104	ENSSSCG00000015600
Cellular Component: nuclear origin of replication recognition complex (GO:0005664);	2	10	680	19104	ENSSSCG00000016098;ENSSSCG00000028980
Cellular Component: basal plasma membrane (GO:0009925);	2	32	680	19104	ENSSSCG00000012309;ENSSSCG00000022088
Cellular Component: vacuolar lumen (GO:0005775);	1	1	680	19104	ENSSSCG00000009471
Cellular Component: cytoplasmic microtubule (GO:0005881);	1	68	680	19104	ENSSSCG00000009424
Cellular Component: immunological synapse (GO:0001772);	1	31	680	19104	ENSSSCG00000015092
Cellular Component: Schmidt-Lanterman incisure (GO:0043220);	1	16	680	19104	ENSSSCG00000024658
Cellular Component: Cul4A-RING E3 ubiquitin ligase complex (GO:0031464);	2	7	680	19104	ENSSSCG00000015600;ENSSSCG00000006904
Cellular Component: ciliary basal body (GO:0036064);	1	18	680	19104	ENSSSCG00000008378
Cellular Component: intermediate filament (GO:0005882);	1	53	680	19104	ENSSSCG00000022839
Cellular Component: mitochondrial intermembrane space (GO:0005758);	3	35	680	19104	ENSSSCG00000004672;ENSSSCG00000005528;ENSSSCG00000006246
Cellular Component: cyclin K-CDK12 complex (GO:0002944);	1	2	680	19104	ENSSSCG00000017504
Cellular Component: axon (GO:0030424);	4	221	680	19104	ENSSSCG00000010214;ENSSSCG00000013036;ENSSSCG00000022945;ENSSSCG00000010665
Cellular Component: SWI/SNF complex (GO:0016514);	2	20	680	19104	ENSSSCG00000029409;ENSSSCG00000010070
Cellular Component: synaptic vesicle membrane (GO:0030672);	1	39	680	19104	ENSSSCG00000024746
Cellular Component: semaphorin receptor complex (GO:0002116);	1	1	680	19104	ENSSSCG00000011346
Cellular Component: ribonucleoprotein complex (GO:0030529);	4	216	680	19104	ENSSSCG00000023978;ENSSSCG00000014032;ENSSSCG00000001376;ENSSSCG00000025308
Cellular Component: MLL5-L complex (GO:0070688);	1	14	680	19104	ENSSSCG00000008540
Cellular Component: brush border (GO:0005903);	2	40	680	19104	ENSSSCG00000023915;ENSSSCG00000007466
Cellular Component: polysomal ribosome (GO:0042788);	1	6	680	19104	ENSSSCG00000001346
Cellular Component: X chromosome (GO:0000805);	1	6	680	19104	ENSSSCG00000010214
Cellular Component: nuclear membrane (GO:0031965);	13	157	680	19104	ENSSSCG00000004050;ENSSSCG00000023978;ENSSSCG00000027557;ENSSSCG00000021867;ENSSSCG00000021007;ENSSSCG00000015503;ENSSSCG00000000727;ENSSSCG00000005683;ENSSSCG00000026733;ENSSSCG00000028378;ENSSSCG00000023793;ENSSSCG00000025964;ENSSSCG00000026746
Cellular Component: proteasome accessory complex (GO:0022624);	3	16	680	19104	ENSSSCG00000017731;ENSSSCG00000017273;ENSSSCG00000005038
Cellular Component: melanosome (GO:0042470);	2	139	680	19104	ENSSSCG00000008377;ENSSSCG00000023915
Cellular Component: lysosomal membrane (GO:0005765);	4	98	680	19104	ENSSSCG00000009471;ENSSSCG00000007003;ENSSSCG00000016186;ENSSSCG00000021626
Cellular Component: neuronal cell body (GO:0043025);	5	197	680	19104	ENSSSCG00000017498;ENSSSCG00000017181;ENSSSCG00000022945;ENSSSCG00000010214;ENSSSCG00000021867
Cellular Component: NURF complex (GO:0016589);	1	7	680	19104	ENSSSCG00000017928
Cellular Component: LUBAC complex (GO:0071797);	1	3	680	19104	ENSSSCG00000007206
Cellular Component: mediator complex (GO:0016592);	1	47	680	19104	ENSSSCG00000029989
Cellular Component: SAGA complex (GO:0000124);	2	8	680	19104	ENSSSCG00000023711;ENSSSCG00000017362
Cellular Component: nucleosome (GO:0000786);	3	83	680	19104	ENSSSCG00000016738;ENSSSCG00000006682;ENSSSCG00000017202
Cellular Component: mitochondrial large ribosomal subunit (GO:0005762);	2	10	680	19104	ENSSSCG00000024315;ENSSSCG00000029050
Cellular Component: phagocytic vesicle membrane (GO:0030670);	1	33	680	19104	ENSSSCG00000025058
Cellular Component: perinuclear endoplasmic reticulum (GO:0097038);	1	5	680	19104	ENSSSCG00000009389
Cellular Component: terminal cisterna (GO:0014802);	2	27	680	19104	ENSSSCG00000013036;ENSSSCG00000006682
Cellular Component: mitochondrial inner membrane (GO:0005743);	12	298	680	19104	ENSSSCG00000004672;ENSSSCG00000005528;ENSSSCG00000016607;ENSSSCG00000026153;ENSSSCG00000026177;ENSSSCG00000029876;ENSSSCG00000022005;ENSSSCG00000014833;ENSSSCG00000002449;ENSSSCG00000028346;ENSSSCG00000014834;ENSSSCG00000016100
Cellular Component: Cul3-RING ubiquitin ligase complex (GO:0031463);	3	31	680	19104	ENSSSCG00000026353;ENSSSCG00000006904;ENSSSCG00000024897
Cellular Component: extracellular region part (GO:0044421);	49	1105	680	19104	ENSSSCG00000001376;ENSSSCG00000002633;ENSSSCG00000008001;ENSSSCG00000007358;ENSSSCG00000028124;ENSSSCG00000025308;ENSSSCG00000014633;ENSSSCG00000012982;ENSSSCG00000012862;ENSSSCG00000013041;ENSSSCG00000000171;ENSSSCG00000008695;ENSSSCG00000014632;ENSSSCG00000009563;ENSSSCG00000002879;ENSSSCG00000023362;ENSSSCG00000030623;ENSSSCG00000015203;ENSSSCG00000014628;ENSSSCG00000002999;ENSSSCG00000009966;…
Cellular Component: integral component of Golgi membrane (GO:0030173);	2	39	680	19104	ENSSSCG00000009640;ENSSSCG00000017177
Cellular Component: nuclear chromosome part (GO:0044454);	1	3	680	19104	ENSSSCG00000023698
Cellular Component: nucleus (GO:0005634);	169	4077	680	19104	ENSSSCG00000008010;ENSSSCG00000012688;ENSSSCG00000024390;ENSSSCG00000007077;ENSSSCG00000029470;ENSSSCG00000000297;ENSSSCG00000000694;ENSSSCG00000010076;ENSSSCG00000015496;ENSSSCG00000014945;ENSSSCG00000004592;ENSSSCG00000028237;ENSSSCG00000002443;ENSSSCG00000014163;ENSSSCG00000012981;ENSSSCG00000024145;ENSSSCG00000023703;ENSSSCG00000002445;ENSSSCG00000015600;ENSSSCG00000012309;ENSSSCG00000023978;…
Cellular Component: intracellular part (GO:0044424);	32	749	680	19104	ENSSSCG00000017927;ENSSSCG00000009966;ENSSSCG00000004050;ENSSSCG00000014853;ENSSSCG00000011828;ENSSSCG00000029736;ENSSSCG00000025911;ENSSSCG00000012676;ENSSSCG00000016340;ENSSSCG00000028185;ENSSSCG00000030467;ENSSSCG00000016342;ENSSSCG00000011516;ENSSSCG00000003982;ENSSSCG00000002443;ENSSSCG00000011347;ENSSSCG00000000696;ENSSSCG00000001940;ENSSSCG00000017930;ENSSSCG00000005838;ENSSSCG00000023409;…
Cellular Component: peroxisome (GO:0005777);	3	80	680	19104	ENSSSCG00000001653;ENSSSCG00000022206;ENSSSCG00000014922
Cellular Component: early endosome membrane (GO:0031901);	1	53	680	19104	ENSSSCG00000002921
Cellular Component: intracellular membrane-bounded organelle (GO:0043231);	52	1789	680	19104	ENSSSCG00000010576;ENSSSCG00000012982;ENSSSCG00000005840;ENSSSCG00000026232;ENSSSCG00000004671;ENSSSCG00000022484;ENSSSCG00000008692;ENSSSCG00000010647;ENSSSCG00000029180;ENSSSCG00000004289;ENSSSCG00000022438;ENSSSCG00000011103;ENSSSCG00000015325;ENSSSCG00000002999;ENSSSCG00000005124;ENSSSCG00000006346;ENSSSCG00000007485;ENSSSCG00000027164;ENSSSCG00000011940;ENSSSCG00000023926;ENSSSCG00000002917;…
Cellular Component: apical part of cell (GO:0045177);	3	91	680	19104	ENSSSCG00000009270;ENSSSCG00000029465;ENSSSCG00000011103
Cellular Component: microtubule (GO:0005874);	5	239	680	19104	ENSSSCG00000004048;ENSSSCG00000002633;ENSSSCG00000026794;ENSSSCG00000008377;ENSSSCG00000021798
Cellular Component: lipid particle (GO:0005811);	1	61	680	19104	ENSSSCG00000000171
Cellular Component: membrane (GO:0016020);	72	2624	680	19104	ENSSSCG00000015362;ENSSSCG00000023306;ENSSSCG00000000588;ENSSSCG00000006345;ENSSSCG00000015203;ENSSSCG00000004497;ENSSSCG00000021588;ENSSSCG00000004898;ENSSSCG00000023926;ENSSSCG00000017203;ENSSSCG00000005608;ENSSSCG00000004671;ENSSSCG00000024904;ENSSSCG00000012982;ENSSSCG00000022398;ENSSSCG00000007879;ENSSSCG00000008692;ENSSSCG00000013038;ENSSSCG00000014853;ENSSSCG00000007541;ENSSSCG00000012861;…
Cellular Component: plasma membrane part (GO:0044459);	8	345	680	19104	ENSSSCG00000007465;ENSSSCG00000016742;ENSSSCG00000010068;ENSSSCG00000027628;ENSSSCG00000010559;ENSSSCG00000007077;ENSSSCG00000029866;ENSSSCG00000001865
Cellular Component: chromosomal part (GO:0044427);	2	66	680	19104	ENSSSCG00000008614;ENSSSCG00000010391
Cellular Component: neuron part (GO:0097458);	7	190	680	19104	ENSSSCG00000006206;ENSSSCG00000016742;ENSSSCG00000006506;ENSSSCG00000022945;ENSSSCG00000028806;ENSSSCG00000023177;ENSSSCG00000010559
Cellular Component: organelle part (GO:0044422);	4	129	680	19104	ENSSSCG00000021024;ENSSSCG00000001826;ENSSSCG00000011103;ENSSSCG00000011821
Cellular Component: membrane raft (GO:0045121);	3	126	680	19104	ENSSSCG00000003578;ENSSSCG00000021626;ENSSSCG00000002921
Cellular Component: integral component of plasma membrane (GO:0005887);	8	330	680	19104	ENSSSCG00000006506;ENSSSCG00000011533;ENSSSCG00000016111;ENSSSCG00000023915;ENSSSCG00000010068;ENSSSCG00000020774;ENSSSCG00000021867;ENSSSCG00000029966
Cellular Component: Smc5-Smc6 complex (GO:0030915);	1	12	680	19104	ENSSSCG00000008614
Cellular Component: mitochondrial sorting and assembly machinery complex (GO:0001401);	1	2	680	19104	ENSSSCG00000028346
Cellular Component: dendrite (GO:0030425);	2	190	680	19104	ENSSSCG00000010214;ENSSSCG00000004253
Cellular Component: nuclear matrix (GO:0016363);	2	70	680	19104	ENSSSCG00000006902;ENSSSCG00000001554
Cellular Component: intermediate filament cytoskeleton (GO:0045111);	3	59	680	19104	ENSSSCG00000017205;ENSSSCG00000008878;ENSSSCG00000027234
Cellular Component: intrinsic component of the cytoplasmic side of the plasma membrane (GO:0031235);	1	7	680	19104	ENSSSCG00000017496
Cellular Component: protein phosphatase type 2A complex (GO:0000159);	1	21	680	19104	ENSSSCG00000001654
Cellular Component: exon-exon junction complex (GO:0035145);	1	21	680	19104	ENSSSCG00000028509
Cellular Component: XY body (GO:0001741);	1	14	680	19104	ENSSSCG00000010070
Cellular Component: endoplasmic reticulum lumen (GO:0005788);	6	81	680	19104	ENSSSCG00000025964;ENSSSCG00000027064;ENSSSCG00000011897;ENSSSCG00000006682;ENSSSCG00000013038;ENSSSCG00000005683
Cellular Component: sarcolemma (GO:0042383);	3	74	680	19104	ENSSSCG00000025531;ENSSSCG00000017930;ENSSSCG00000023915
Cellular Component: endoplasmic reticulum (GO:0005783);	27	560	680	19104	ENSSSCG00000030314;ENSSSCG00000007737;ENSSSCG00000002996;ENSSSCG00000001554;ENSSSCG00000001866;ENSSSCG00000005459;ENSSSCG00000023138;ENSSSCG00000001346;ENSSSCG00000026269;ENSSSCG00000029470;ENSSSCG00000007077;ENSSSCG00000009388;ENSSSCG00000009471;ENSSSCG00000000171;ENSSSCG00000014861;ENSSSCG00000001651;ENSSSCG00000020711;ENSSSCG00000016618;ENSSSCG00000011821;ENSSSCG00000022994;ENSSSCG00000015410;…
Cellular Component: methionine adenosyltransferase complex (GO:0048269);	1	1	680	19104	ENSSSCG00000021229
Cellular Component: extracellular region (GO:0005576);	19	1179	680	19104	ENSSSCG00000023228;ENSSSCG00000023975;ENSSSCG00000004776;ENSSSCG00000002636;ENSSSCG00000000700;ENSSSCG00000012857;ENSSSCG00000027628;ENSSSCG00000029174;ENSSSCG00000026600;ENSSSCG00000021798;ENSSSCG00000011450;ENSSSCG00000005841;ENSSSCG00000004772;ENSSSCG00000011950;ENSSSCG00000006345;ENSSSCG00000002701;ENSSSCG00000005840;ENSSSCG00000026005;ENSSSCG00000025308
Cellular Component: condensin complex (GO:0000796);	1	6	680	19104	ENSSSCG00000000693
Cellular Component: mitochondrial outer membrane (GO:0005741);	2	82	680	19104	ENSSSCG00000013033;ENSSSCG00000008540
Cellular Component: podosome (GO:0002102);	1	25	680	19104	ENSSSCG00000013041
Cellular Component: clathrin adaptor complex (GO:0030131);	1	22	680	19104	ENSSSCG00000008422
Cellular Component: extracellular vesicular exosome (GO:0070062);	2	109	680	19104	ENSSSCG00000023915;ENSSSCG00000005126
Cellular Component: transport vesicle membrane (GO:0030658);	3	28	680	19104	ENSSSCG00000029966;ENSSSCG00000011533;ENSSSCG00000020774
Cellular Component: coated pit (GO:0005905);	1	57	680	19104	ENSSSCG00000012627
Cellular Component: CD40 receptor complex (GO:0035631);	1	10	680	19104	ENSSSCG00000005838
Cellular Component: Golgi membrane (GO:0000139);	13	282	680	19104	ENSSSCG00000004253;ENSSSCG00000020711;ENSSSCG00000007737;ENSSSCG00000015325;ENSSSCG00000015446;ENSSSCG00000025643;ENSSSCG00000008175;ENSSSCG00000017502;ENSSSCG00000021065;ENSSSCG00000007466;ENSSSCG00000006024;ENSSSCG00000008199;ENSSSCG00000004594
Cellular Component: cell leading edge (GO:0031252);	3	67	680	19104	ENSSSCG00000016185;ENSSSCG00000011913;ENSSSCG00000016742
Cellular Component: chromatin (GO:0000785);	6	104	680	19104	ENSSSCG00000000697;ENSSSCG00000021714;ENSSSCG00000000727;ENSSSCG00000012980;ENSSSCG00000023112;ENSSSCG00000023698
Cellular Component: transcriptional repressor complex (GO:0017053);	4	58	680	19104	ENSSSCG00000006902;ENSSSCG00000016691;ENSSSCG00000030423;ENSSSCG00000004307
Cellular Component: senescence-associated heterochromatin focus (GO:0035985);	1	5	680	19104	ENSSSCG00000001526
Cellular Component: ciliary membrane (GO:0060170);	1	26	680	19104	ENSSSCG00000006302
Cellular Component: nuclear speck (GO:0016607);	7	160	680	19104	ENSSSCG00000030507;ENSSSCG00000012627;ENSSSCG00000017504;ENSSSCG00000023148;ENSSSCG00000008540;ENSSSCG00000016769;ENSSSCG00000028509
Cellular Component: mitochondrial membrane (GO:0031966);	1	66	680	19104	ENSSSCG00000002446
Cellular Component: nuclear envelope (GO:0005635);	5	85	680	19104	ENSSSCG00000010068;ENSSSCG00000025964;ENSSSCG00000001965;ENSSSCG00000001346;ENSSSCG00000005683
Cellular Component: membrane-bounded organelle (GO:0043227);	6	155	680	19104	ENSSSCG00000017022;ENSSSCG00000006345;ENSSSCG00000005830;ENSSSCG00000022839;ENSSSCG00000015203;ENSSSCG00000016342
Cellular Component: DNA-directed RNA polymerase II, core complex (GO:0005665);	1	18	680	19104	ENSSSCG00000002925
Cellular Component: vacuolar proton-transporting V-type ATPase complex (GO:0016471);	1	12	680	19104	ENSSSCG00000002776
Cellular Component: pericentriolar material (GO:0000242);	2	31	680	19104	ENSSSCG00000004048;ENSSSCG00000003578
Cellular Component: myosin complex (GO:0016459);	1	55	680	19104	ENSSSCG00000016742
Cellular Component: cell outer membrane (GO:0009279);	1	2	680	19104	ENSSSCG00000025058
Cellular Component: photoreceptor disc membrane (GO:0097381);	1	57	680	19104	ENSSSCG00000015324
Cellular Component: microtubule plus-end (GO:0035371);	1	9	680	19104	ENSSSCG00000004775
Cellular Component: F-actin capping protein complex (GO:0008290);	1	11	680	19104	ENSSSCG00000008692
Cellular Component: cell projection (GO:0042995);	30	797	680	19104	ENSSSCG00000007077;ENSSSCG00000011884;ENSSSCG00000007927;ENSSSCG00000021588;ENSSSCG00000017204;ENSSSCG00000029916;ENSSSCG00000013041;ENSSSCG00000016111;ENSSSCG00000003578;ENSSSCG00000024563;ENSSSCG00000023177;ENSSSCG00000012627;ENSSSCG00000023591;ENSSSCG00000002996;ENSSSCG00000016606;ENSSSCG00000005126;ENSSSCG00000000588;ENSSSCG00000006206;ENSSSCG00000029866;ENSSSCG00000008614;ENSSSCG00000001865;…
Cellular Component: synapse (GO:0045202);	8	184	680	19104	ENSSSCG00000026979;ENSSSCG00000028806;ENSSSCG00000004253;ENSSSCG00000017504;ENSSSCG00000014628;ENSSSCG00000025126;ENSSSCG00000002628;ENSSSCG00000016769
Cellular Component: TCTN-B9D complex (GO:0036038);	1	11	680	19104	ENSSSCG00000009768
Cellular Component: cell junction (GO:0030054);	10	458	680	19104	ENSSSCG00000006206;ENSSSCG00000004253;ENSSSCG00000024563;ENSSSCG00000003578;ENSSSCG00000010214;ENSSSCG00000013041;ENSSSCG00000004048;ENSSSCG00000011884;ENSSSCG00000007927;ENSSSCG00000025531
Cellular Component: small nucleolar ribonucleoprotein complex (GO:0005732);	1	5	680	19104	ENSSSCG00000014032
Cellular Component: female pronucleus (GO:0001939);	1	11	680	19104	ENSSSCG00000023915
Cellular Component: exocyst (GO:0000145);	2	51	680	19104	ENSSSCG00000020711;ENSSSCG00000026269
Cellular Component: histone deacetylase complex (GO:0000118);	1	39	680	19104	ENSSSCG00000027859
Cellular Component: cytosol (GO:0005829);	35	1093	680	19104	ENSSSCG00000000295;ENSSSCG00000028509;ENSSSCG00000017731;ENSSSCG00000023253;ENSSSCG00000011827;ENSSSCG00000009472;ENSSSCG00000001372;ENSSSCG00000013034;ENSSSCG00000005826;ENSSSCG00000000727;ENSSSCG00000000694;ENSSSCG00000017930;ENSSSCG00000001653;ENSSSCG00000012857;ENSSSCG00000029470;ENSSSCG00000027828;ENSSSCG00000021386;ENSSSCG00000026482;ENSSSCG00000012981;ENSSSCG00000029180;ENSSSCG00000022945;…
Cellular Component: nuclear heterochromatin (GO:0005720);	1	18	680	19104	ENSSSCG00000004048
Cellular Component: 6-phosphofructokinase complex (GO:0005945);	1	3	680	19104	ENSSSCG00000021129
Cellular Component: nuclear inner membrane (GO:0005637);	4	38	680	19104	ENSSSCG00000029966;ENSSSCG00000020774;ENSSSCG00000011533;ENSSSCG00000026518
Cellular Component: vacuolar proton-transporting V-type ATPase, V0 domain (GO:0000220);	1	6	680	19104	ENSSSCG00000009766
Cellular Component: intracellular (GO:0005622);	13	469	680	19104	ENSSSCG00000007541;ENSSSCG00000024219;ENSSSCG00000017022;ENSSSCG00000011346;ENSSSCG00000000509;ENSSSCG00000026372;ENSSSCG00000012689;ENSSSCG00000016099;ENSSSCG00000000508;ENSSSCG00000013037;ENSSSCG00000003982;ENSSSCG00000026143;ENSSSCG00000022273
Cellular Component: heterochromatin (GO:0000792);	2	25	680	19104	ENSSSCG00000028980;ENSSSCG00000016098
Cellular Component: centrosome (GO:0005813);	18	408	680	19104	ENSSSCG00000008377;ENSSSCG00000014163;ENSSSCG00000027234;ENSSSCG00000004289;ENSSSCG00000005178;ENSSSCG00000024341;ENSSSCG00000011885;ENSSSCG00000005841;ENSSSCG00000015531;ENSSSCG00000026733;ENSSSCG00000000697;ENSSSCG00000008378;ENSSSCG00000014162;ENSSSCG00000026746;ENSSSCG00000015600;ENSSSCG00000005124;ENSSSCG00000011949;ENSSSCG00000002776
Cellular Component: extracellular space (GO:0005615);	19	704	680	19104	ENSSSCG00000015522;ENSSSCG00000025126;ENSSSCG00000006933;ENSSSCG00000009134;ENSSSCG00000008737;ENSSSCG00000014626;ENSSSCG00000021155;ENSSSCG00000007358;ENSSSCG00000020813;ENSSSCG00000003582;ENSSSCG00000007541;ENSSSCG00000017082;ENSSSCG00000013037;ENSSSCG00000000363;ENSSSCG00000016111;ENSSSCG00000010067;ENSSSCG00000015493;ENSSSCG00000005608;ENSSSCG00000006815

## Sheet: L-fat  vs D-fat GO.Molecular
#! Input file to measure the differentially expressed gene(DEG)-enrichment in annotation Molecular Function GO terms by the right sided Fisher exact test.
## Term: GO term name and id, format like 'Molecular Function: TERM NAME (TERM ID);'.
## mNum: DEG number in specified annotation Molecular Function GO term.
## nNum: Unigene number in specified annotation Molecular Function GO term.
## MNum: DEG number in all annotation Molecular Function GO term.
## NNum: Unigene number in all annotation Molecular Function GO term.
## GIDs: DEG IDs in specified annotation Molecular Function GO term, separated by ';'.
#Term	mNum	nNum	MNum	NNum	GIDs
Molecular Function: histone demethylase activity (H3-R2 specific) (GO:0033746);	1	1	607	17708	ENSSSCG00000022373
Molecular Function: ribosome binding (GO:0043022);	2	35	607	17708	ENSSSCG00000001346;ENSSSCG00000009435
Molecular Function: Rab GTPase binding (GO:0017137);	3	76	607	17708	ENSSSCG00000002633;ENSSSCG00000023197;ENSSSCG00000015010
Molecular Function: alpha-2A adrenergic receptor binding (GO:0031694);	2	7	607	17708	ENSSSCG00000010647;ENSSSCG00000022945
Molecular Function: G-protein coupled amine receptor activity (GO:0008227);	1	7	607	17708	ENSSSCG00000006302
Molecular Function: transposase activity (GO:0004803);	1	5	607	17708	ENSSSCG00000009243
Molecular Function: transcription factor binding (GO:0008134);	10	246	607	17708	ENSSSCG00000013659;ENSSSCG00000029166;ENSSSCG00000002630;ENSSSCG00000001940;ENSSSCG00000006682;ENSSSCG00000014628;ENSSSCG00000008692;ENSSSCG00000016097;ENSSSCG00000026794;ENSSSCG00000008878
Molecular Function: ion binding (GO:0043167);	18	410	607	17708	ENSSSCG00000003628;ENSSSCG00000008737;ENSSSCG00000013034;ENSSSCG00000024103;ENSSSCG00000022611;ENSSSCG00000028185;ENSSSCG00000004560;ENSSSCG00000000697;ENSSSCG00000026733;ENSSSCG00000007077;ENSSSCG00000013036;ENSSSCG00000008536;ENSSSCG00000001865;ENSSSCG00000011884;ENSSSCG00000009640;ENSSSCG00000021588;ENSSSCG00000004049;ENSSSCG00000029916
Molecular Function: threonine-type endopeptidase activity (GO:0004298);	1	25	607	17708	ENSSSCG00000024390
Molecular Function: 1-phosphatidylinositol-4-phosphate 3-kinase activity (GO:0035005);	1	10	607	17708	ENSSSCG00000027164
Molecular Function: potassium:proton antiporter activity (GO:0015386);	1	2	607	17708	ENSSSCG00000007466
Molecular Function: ATPase activity, coupled (GO:0042623);	1	17	607	17708	ENSSSCG00000001653
Molecular Function: urate oxidase activity (GO:0004846);	1	1	607	17708	ENSSSCG00000022206
Molecular Function: iron ion binding (GO:0005506);	4	178	607	17708	ENSSSCG00000017930;ENSSSCG00000022373;ENSSSCG00000017181;ENSSSCG00000002995
Molecular Function: beta-catenin binding (GO:0008013);	1	82	607	17708	ENSSSCG00000021920
Molecular Function: aspartate-tRNA ligase activity (GO:0004815);	1	2	607	17708	ENSSSCG00000015492
Molecular Function: G-protein coupled peptide receptor activity (GO:0008528);	1	56	607	17708	ENSSSCG00000024072
Molecular Function: phosphatidylinositol phospholipase C activity (GO:0004435);	1	27	607	17708	ENSSSCG00000013034
Molecular Function: phosphatidate phosphatase activity (GO:0008195);	1	9	607	17708	ENSSSCG00000007359
Molecular Function: protein kinase C binding (GO:0005080);	3	42	607	17708	ENSSSCG00000011103;ENSSSCG00000014633;ENSSSCG00000027859
Molecular Function: fibronectin binding (GO:0001968);	1	17	607	17708	ENSSSCG00000016111
Molecular Function: sodium channel inhibitor activity (GO:0019871);	1	7	607	17708	ENSSSCG00000023267
Molecular Function: dehydroascorbic acid transporter activity (GO:0033300);	1	7	607	17708	ENSSSCG00000023915
Molecular Function: tau-protein kinase activity (GO:0050321);	1	23	607	17708	ENSSSCG00000010214
Molecular Function: LIM domain binding (GO:0030274);	3	11	607	17708	ENSSSCG00000029227;ENSSSCG00000023926;ENSSSCG00000010574
Molecular Function: histone pre-mRNA DCP binding (GO:0071208);	1	2	607	17708	ENSSSCG00000028124
Molecular Function: metalloendopeptidase activity (GO:0004222);	2	145	607	17708	ENSSSCG00000004594;ENSSSCG00000021112
Molecular Function: protein transporter activity (GO:0008565);	3	87	607	17708	ENSSSCG00000008947;ENSSSCG00000002996;ENSSSCG00000029741
Molecular Function: superoxide dismutase activity (GO:0004784);	1	5	607	17708	ENSSSCG00000029876
Molecular Function: histone deacetylase binding (GO:0042826);	2	86	607	17708	ENSSSCG00000026362;ENSSSCG00000026794
Molecular Function: protein tyrosine phosphatase activity (GO:0004725);	3	124	607	17708	ENSSSCG00000027557;ENSSSCG00000006347;ENSSSCG00000003580
Molecular Function: protein complex binding (GO:0032403);	8	63	607	17708	ENSSSCG00000011884;ENSSSCG00000010391;ENSSSCG00000000295;ENSSSCG00000029741;ENSSSCG00000012980;ENSSSCG00000027828;ENSSSCG00000026482;ENSSSCG00000001653
Molecular Function: ErbB-2 class receptor binding (GO:0005176);	1	14	607	17708	ENSSSCG00000010214
Molecular Function: 15-oxoprostaglandin 13-oxidase activity (GO:0047522);	1	2	607	17708	ENSSSCG00000021386
Molecular Function: sodium-dependent L-ascorbate transmembrane transporter activity (GO:0070890);	2	4	607	17708	ENSSSCG00000023504;ENSSSCG00000026466
Molecular Function: enzyme regulator activity (GO:0030234);	3	51	607	17708	ENSSSCG00000015522;ENSSSCG00000029556;ENSSSCG00000005608
Molecular Function: carbohydrate binding (GO:0030246);	2	130	607	17708	ENSSSCG00000000656;ENSSSCG00000017932
Molecular Function: snoRNA binding (GO:0030515);	2	18	607	17708	ENSSSCG00000020903;ENSSSCG00000014032
Molecular Function: aspartate-tRNA(Asn) ligase activity (GO:0050560);	1	1	607	17708	ENSSSCG00000015492
Molecular Function: cysteine-type endopeptidase activity (GO:0004197);	2	50	607	17708	ENSSSCG00000024341;ENSSSCG00000022945
Molecular Function: methylcytosine dioxygenase activity (GO:0070579);	1	6	607	17708	ENSSSCG00000009157
Molecular Function: histone acetyltransferase binding (GO:0035035);	1	24	607	17708	ENSSSCG00000026794
Molecular Function: 1-phosphatidylinositol-3-kinase activity (GO:0016303);	1	19	607	17708	ENSSSCG00000027164
Molecular Function: ATPase activity (GO:0016887);	5	144	607	17708	ENSSSCG00000016742;ENSSSCG00000000697;ENSSSCG00000001346;ENSSSCG00000005038;ENSSSCG00000023698
Molecular Function: helicase activity (GO:0004386);	2	58	607	17708	ENSSSCG00000010391;ENSSSCG00000023978
Molecular Function: UDP-galactosyltransferase activity (GO:0035250);	2	6	607	17708	ENSSSCG00000014035;ENSSSCG00000007465
Molecular Function: cAMP binding (GO:0030552);	1	23	607	17708	ENSSSCG00000029695
Molecular Function: omega peptidase activity (GO:0008242);	2	11	607	17708	ENSSSCG00000022945;ENSSSCG00000002446
Molecular Function: thyroxine 5-deiodinase activity (GO:0033798);	1	2	607	17708	ENSSSCG00000002542
Molecular Function: hydroxyisourate hydrolase activity (GO:0033971);	1	1	607	17708	ENSSSCG00000029761
Molecular Function: phosphoric diester hydrolase activity (GO:0008081);	1	19	607	17708	ENSSSCG00000014853
Molecular Function: 5'-3' DNA helicase activity (GO:0043139);	1	7	607	17708	ENSSSCG00000030428
Molecular Function: transcription cofactor activity (GO:0003712);	5	44	607	17708	ENSSSCG00000028237;ENSSSCG00000016342;ENSSSCG00000010574;ENSSSCG00000010575;ENSSSCG00000029227
Molecular Function: acetyl-CoA C-acetyltransferase activity (GO:0003985);	2	2	607	17708	ENSSSCG00000026153;ENSSSCG00000004049
Molecular Function: RNA polymerase core enzyme binding (GO:0043175);	1	1	607	17708	ENSSSCG00000004070
Molecular Function: transferase activity, transferring phosphorus-containing groups (GO:0016772);	6	86	607	17708	ENSSSCG00000029331;ENSSSCG00000022438;ENSSSCG00000011346;ENSSSCG00000008614;ENSSSCG00000028293;ENSSSCG00000026979
Molecular Function: transcription coactivator activity (GO:0003713);	6	142	607	17708	ENSSSCG00000026959;ENSSSCG00000005833;ENSSSCG00000012980;ENSSSCG00000007312;ENSSSCG00000000701;ENSSSCG00000015093
Molecular Function: chemoattractant activity (GO:0042056);	3	40	607	17708	ENSSSCG00000010067;ENSSSCG00000006682;ENSSSCG00000013037
Molecular Function: calcium channel inhibitor activity (GO:0019855);	1	9	607	17708	ENSSSCG00000005826
Molecular Function: NAD binding (GO:0051287);	1	30	607	17708	ENSSSCG00000000694
Molecular Function: glutathione transferase activity (GO:0004364);	2	25	607	17708	ENSSSCG00000002627;ENSSSCG00000002626
Molecular Function: ubiquitin-protein transferase inhibitor activity (GO:0055105);	1	1	607	17708	ENSSSCG00000006904
Molecular Function: m7G(5')pppN diphosphatase activity (GO:0050072);	1	10	607	17708	ENSSSCG00000020903
Molecular Function: ligand-dependent nuclear receptor transcription coactivator activity (GO:0030374);	6	51	607	17708	ENSSSCG00000023711;ENSSSCG00000006303;ENSSSCG00000001526;ENSSSCG00000017362;ENSSSCG00000020979;ENSSSCG00000026219
Molecular Function: translation activator activity (GO:0008494);	1	8	607	17708	ENSSSCG00000001346
Molecular Function: protein N-terminus binding (GO:0047485);	6	101	607	17708	ENSSSCG00000012981;ENSSSCG00000005090;ENSSSCG00000009769;ENSSSCG00000010391;ENSSSCG00000026959;ENSSSCG00000007881
Molecular Function: enzyme binding (GO:0019899);	7	324	607	17708	ENSSSCG00000010574;ENSSSCG00000006682;ENSSSCG00000001526;ENSSSCG00000005126;ENSSSCG00000028806;ENSSSCG00000006689;ENSSSCG00000029227
Molecular Function: tumor necrosis factor-activated receptor activity (GO:0005031);	1	4	607	17708	ENSSSCG00000004898
Molecular Function: Wnt-protein binding (GO:0017147);	1	24	607	17708	ENSSSCG00000016111
Molecular Function: TFIID-class transcription factor binding (GO:0001094);	1	2	607	17708	ENSSSCG00000007881
Molecular Function: SH3 domain binding (GO:0017124);	6	90	607	17708	ENSSSCG00000004594;ENSSSCG00000015092;ENSSSCG00000022902;ENSSSCG00000023306;ENSSSCG00000030197;ENSSSCG00000011884
Molecular Function: symporter activity (GO:0015293);	1	42	607	17708	ENSSSCG00000017926
Molecular Function: receptor signaling protein tyrosine kinase activity (GO:0004716);	1	13	607	17708	ENSSSCG00000017497
Molecular Function: RNA methyltransferase activity (GO:0008173);	1	9	607	17708	ENSSSCG00000017806
Molecular Function: macrophage colony-stimulating factor receptor binding (GO:0005157);	1	4	607	17708	ENSSSCG00000006815
Molecular Function: ISG15 transferase activity (GO:0042296);	1	6	607	17708	ENSSSCG00000030548
Molecular Function: AMP binding (GO:0016208);	1	12	607	17708	ENSSSCG00000005024
Molecular Function: tRNA (adenine-N1-)-methyltransferase activity (GO:0016429);	2	2	607	17708	ENSSSCG00000030147;ENSSSCG00000008537
Molecular Function: tubulin binding (GO:0015631);	2	55	607	17708	ENSSSCG00000005038;ENSSSCG00000007465
Molecular Function: dopachrome isomerase activity (GO:0004167);	1	2	607	17708	ENSSSCG00000010067
Molecular Function: glycine N-benzoyltransferase activity (GO:0047962);	1	5	607	17708	ENSSSCG00000013148
Molecular Function: steroid binding (GO:0005496);	2	25	607	17708	ENSSSCG00000013028;ENSSSCG00000012625
Molecular Function: beta-1 adrenergic receptor binding (GO:0031697);	1	2	607	17708	ENSSSCG00000025976
Molecular Function: glutathione binding (GO:0043295);	1	7	607	17708	ENSSSCG00000005688
Molecular Function: mRNA 3'-UTR binding (GO:0003730);	1	31	607	17708	ENSSSCG00000014031
Molecular Function: mitogen-activated protein kinase p38 binding (GO:0048273);	1	4	607	17708	ENSSSCG00000028806
Molecular Function: identical protein binding (GO:0042802);	15	444	607	17708	ENSSSCG00000023915;ENSSSCG00000022373;ENSSSCG00000021588;ENSSSCG00000028970;ENSSSCG00000016604;ENSSSCG00000028124;ENSSSCG00000021129;ENSSSCG00000005838;ENSSSCG00000009388;ENSSSCG00000004560;ENSSSCG00000015507;ENSSSCG00000002919;ENSSSCG00000017497;ENSSSCG00000011471;ENSSSCG00000012981
Molecular Function: transmembrane signaling receptor activity (GO:0004888);	5	167	607	17708	ENSSSCG00000023591;ENSSSCG00000016111;ENSSSCG00000015092;ENSSSCG00000015093;ENSSSCG00000015094
Molecular Function: inositol monophosphate 4-phosphatase activity (GO:0052833);	1	2	607	17708	ENSSSCG00000025733
Molecular Function: motor activity (GO:0003774);	4	71	607	17708	ENSSSCG00000029866;ENSSSCG00000011913;ENSSSCG00000012627;ENSSSCG00000016742
Molecular Function: norepinephrine binding (GO:0051380);	1	4	607	17708	ENSSSCG00000010647
Molecular Function: GTPase activator activity (GO:0005096);	2	99	607	17708	ENSSSCG00000024885;ENSSSCG00000012982
Molecular Function: magnesium ion binding (GO:0000287);	6	251	607	17708	ENSSSCG00000002628;ENSSSCG00000007507;ENSSSCG00000001554;ENSSSCG00000015305;ENSSSCG00000020903;ENSSSCG00000028806
Molecular Function: nucleic acid binding (GO:0003676);	29	891	607	17708	ENSSSCG00000000697;ENSSSCG00000004070;ENSSSCG00000015492;ENSSSCG00000028658;ENSSSCG00000006510;ENSSSCG00000010575;ENSSSCG00000015494;ENSSSCG00000012689;ENSSSCG00000016691;ENSSSCG00000003982;ENSSSCG00000007211;ENSSSCG00000022398;ENSSSCG00000029285;ENSSSCG00000012315;ENSSSCG00000012691;ENSSSCG00000001376;ENSSSCG00000005841;ENSSSCG00000021270;ENSSSCG00000006689;ENSSSCG00000012627;ENSSSCG00000023978;…
Molecular Function: cation transmembrane transporter activity (GO:0008324);	3	30	607	17708	ENSSSCG00000022005;ENSSSCG00000004668;ENSSSCG00000020783
Molecular Function: glycine N-acyltransferase activity (GO:0047961);	1	5	607	17708	ENSSSCG00000013148
Molecular Function: platelet-derived growth factor receptor binding (GO:0005161);	1	13	607	17708	ENSSSCG00000007541
Molecular Function: ubiquitin thiolesterase activity (GO:0004221);	3	93	607	17708	ENSSSCG00000022945;ENSSSCG00000002446;ENSSSCG00000024341
Molecular Function: histone acetyltransferase activity (H4-K16 specific) (GO:0046972);	1	11	607	17708	ENSSSCG00000028378
Molecular Function: retinoid X receptor binding (GO:0046965);	1	18	607	17708	ENSSSCG00000001526
Molecular Function: receptor tyrosine kinase binding (GO:0030971);	1	30	607	17708	ENSSSCG00000023306
Molecular Function: insulin-like growth factor binding (GO:0005520);	1	25	607	17708	ENSSSCG00000022429
Molecular Function: G-protein coupled receptor activity (GO:0004930);	7	1283	607	17708	ENSSSCG00000006302;ENSSSCG00000013662;ENSSSCG00000023591;ENSSSCG00000016111;ENSSSCG00000008875;ENSSSCG00000009580;ENSSSCG00000009136
Molecular Function: Edg-2 lysophosphatidic acid receptor binding (GO:0031755);	1	10	607	17708	ENSSSCG00000029741
Molecular Function: glycerophosphodiester phosphodiesterase activity (GO:0008889);	1	12	607	17708	ENSSSCG00000014853
Molecular Function: sodium channel activity (GO:0005272);	1	14	607	17708	ENSSSCG00000021651
Molecular Function: RNA binding (GO:0003723);	26	524	607	17708	ENSSSCG00000030507;ENSSSCG00000009771;ENSSSCG00000021714;ENSSSCG00000009505;ENSSSCG00000014855;ENSSSCG00000023118;ENSSSCG00000011940;ENSSSCG00000010990;ENSSSCG00000000696;ENSSSCG00000005702;ENSSSCG00000011542;ENSSSCG00000011041;ENSSSCG00000008000;ENSSSCG00000002447;ENSSSCG00000023148;ENSSSCG00000030273;ENSSSCG00000014032;ENSSSCG00000004070;ENSSSCG00000030089;ENSSSCG00000028124;ENSSSCG00000017806;…
Molecular Function: glycerol channel activity (GO:0015254);	1	2	607	17708	ENSSSCG00000010991
Molecular Function: endodeoxyribonuclease activity (GO:0004520);	1	6	607	17708	ENSSSCG00000007881
Molecular Function: cadherin binding (GO:0045296);	1	33	607	17708	ENSSSCG00000025499
Molecular Function: calcium ion binding (GO:0005509);	10	806	607	17708	ENSSSCG00000001866;ENSSSCG00000017082;ENSSSCG00000006682;ENSSSCG00000024000;ENSSSCG00000029812;ENSSSCG00000020813;ENSSSCG00000013034;ENSSSCG00000009134;ENSSSCG00000005022;ENSSSCG00000022850
Molecular Function: voltage-gated sodium channel activity involved in cardiac muscle cell action potential (GO:0086006);	2	4	607	17708	ENSSSCG00000029199;ENSSSCG00000021651
Molecular Function: ErbB-3 class receptor binding (GO:0043125);	1	19	607	17708	ENSSSCG00000010214
Molecular Function: Tat protein binding (GO:0030957);	1	12	607	17708	ENSSSCG00000010070
Molecular Function: histone demethylase activity (H4-R3 specific) (GO:0033749);	1	1	607	17708	ENSSSCG00000022373
Molecular Function: glyceraldehyde-3-phosphate dehydrogenase (NAD+) (phosphorylating) activity (GO:0004365);	1	2	607	17708	ENSSSCG00000000694
Molecular Function: aminopeptidase activity (GO:0004177);	1	25	607	17708	ENSSSCG00000028448
Molecular Function: RNA transmembrane transporter activity (GO:0051033);	1	2	607	17708	ENSSSCG00000024429
Molecular Function: 13-prostaglandin reductase activity (GO:0036132);	1	2	607	17708	ENSSSCG00000021386
Molecular Function: small ribosomal subunit rRNA binding (GO:0070181);	1	3	607	17708	ENSSSCG00000014031
Molecular Function: receptor signaling protein activity (GO:0005057);	2	29	607	17708	ENSSSCG00000010647;ENSSSCG00000004070
Molecular Function: electron carrier activity (GO:0009055);	2	124	607	17708	ENSSSCG00000002496;ENSSSCG00000008877
Molecular Function: nucleotide binding (GO:0000166);	20	519	607	17708	ENSSSCG00000023409;ENSSSCG00000007077;ENSSSCG00000027164;ENSSSCG00000004592;ENSSSCG00000021588;ENSSSCG00000004590;ENSSSCG00000003578;ENSSSCG00000012627;ENSSSCG00000004560;ENSSSCG00000014031;ENSSSCG00000030089;ENSSSCG00000028509;ENSSSCG00000029556;ENSSSCG00000012315;ENSSSCG00000002998;ENSSSCG00000023148;ENSSSCG00000028806;ENSSSCG00000010575;ENSSSCG00000004070;ENSSSCG00000013661
Molecular Function: histone acetyltransferase activity (H4-K8 specific) (GO:0043996);	1	11	607	17708	ENSSSCG00000028378
Molecular Function: cholesterol transporter activity (GO:0017127);	1	16	607	17708	ENSSSCG00000017499
Molecular Function: oxidoreductase activity, acting on NAD(P)H (GO:0016651);	1	4	607	17708	ENSSSCG00000016607
Molecular Function: calcium-independent phospholipase A2 activity (GO:0047499);	2	5	607	17708	ENSSSCG00000015446;ENSSSCG00000025643
Molecular Function: chloride channel activity (GO:0005254);	1	52	607	17708	ENSSSCG00000006935
Molecular Function: 1-phosphatidylinositol-5-phosphate 4-kinase activity (GO:0016309);	1	3	607	17708	ENSSSCG00000030279
Molecular Function: calcium- and calmodulin-regulated 3',5'-cyclic-GMP phosphodiesterase activity (GO:0048101);	1	15	607	17708	ENSSSCG00000000297
Molecular Function: double-stranded DNA binding (GO:0003690);	2	84	607	17708	ENSSSCG00000009720;ENSSSCG00000006682
Molecular Function: cytokine activity (GO:0005125);	5	141	607	17708	ENSSSCG00000013037;ENSSSCG00000000363;ENSSSCG00000006815;ENSSSCG00000010067;ENSSSCG00000025308
Molecular Function: purine nucleobase binding (GO:0002060);	1	4	607	17708	ENSSSCG00000005024
Molecular Function: fructose-6-phosphate binding (GO:0070095);	1	3	607	17708	ENSSSCG00000021129
Molecular Function: phosphotransferase activity, alcohol group as acceptor (GO:0016773);	2	23	607	17708	ENSSSCG00000027340;ENSSSCG00000025520
Molecular Function: left-handed Z-DNA binding (GO:0003692);	1	1	607	17708	ENSSSCG00000007508
Molecular Function: Rac GTPase activator activity (GO:0030675);	3	24	607	17708	ENSSSCG00000027828;ENSSSCG00000000295;ENSSSCG00000026482
Molecular Function: epidermal growth factor receptor binding (GO:0005154);	1	23	607	17708	ENSSSCG00000009134
Molecular Function: inositol diphosphate tetrakisphosphate diphosphatase activity (GO:0052840);	1	4	607	17708	ENSSSCG00000020903
Molecular Function: calmodulin-dependent protein kinase activity (GO:0004683);	2	29	607	17708	ENSSSCG00000021588;ENSSSCG00000004560
Molecular Function: substrate-specific transmembrane transporter activity (GO:0022891);	1	16	607	17708	ENSSSCG00000010068
Molecular Function: collagen binding (GO:0005518);	1	44	607	17708	ENSSSCG00000007541
Molecular Function: sphingomyelin phosphodiesterase activity (GO:0004767);	2	8	607	17708	ENSSSCG00000003582;ENSSSCG00000014627
Molecular Function: serine-type endopeptidase inhibitor activity (GO:0004867);	2	88	607	17708	ENSSSCG00000011450;ENSSSCG00000015493
Molecular Function: insulin receptor substrate binding (GO:0043560);	1	19	607	17708	ENSSSCG00000027164
Molecular Function: serine-type peptidase activity (GO:0008236);	1	49	607	17708	ENSSSCG00000023188
Molecular Function: UDP-xylosyltransferase activity (GO:0035252);	2	3	607	17708	ENSSSCG00000011897;ENSSSCG00000027064
Molecular Function: Rho guanyl-nucleotide exchange factor activity (GO:0005089);	5	100	607	17708	ENSSSCG00000023930;ENSSSCG00000004070;ENSSSCG00000029916;ENSSSCG00000028654;ENSSSCG00000028185
Molecular Function: endoribonuclease activity (GO:0004521);	1	5	607	17708	ENSSSCG00000017929
Molecular Function: fibroblast growth factor receptor binding (GO:0005104);	1	16	607	17708	ENSSSCG00000000493
Molecular Function: hydrogen-exporting ATPase activity, phosphorylative mechanism (GO:0008553);	1	8	607	17708	ENSSSCG00000002776
Molecular Function: phosphatase binding (GO:0019902);	2	41	607	17708	ENSSSCG00000025976;ENSSSCG00000011940
Molecular Function: protein kinase A catalytic subunit binding (GO:0034236);	1	9	607	17708	ENSSSCG00000021920
Molecular Function: cyclin-dependent protein serine/threonine kinase activity (GO:0004693);	3	26	607	17708	ENSSSCG00000017504;ENSSSCG00000016769;ENSSSCG00000010214
Molecular Function: transferase activity, transferring alkyl or aryl (other than methyl) groups (GO:0016765);	1	3	607	17708	ENSSSCG00000020885
Molecular Function: oxygen sensor activity (GO:0019826);	1	1	607	17708	ENSSSCG00000002995
Molecular Function: isomerase activity (GO:0016853);	1	14	607	17708	ENSSSCG00000016096
Molecular Function: oxidoreductase activity, acting on paired donors, with incorporation or reduction of molecular oxygen, reduced flavin or flavoprotein as one donor, and incorporation of one atom of oxygen (GO:0016712);	1	12	607	17708	ENSSSCG00000023138
Molecular Function: virion binding (GO:0046790);	1	2	607	17708	ENSSSCG00000026733
Molecular Function: ion channel activity (GO:0005216);	7	128	607	17708	ENSSSCG00000029180;ENSSSCG00000006933;ENSSSCG00000025499;ENSSSCG00000000171;ENSSSCG00000021155;ENSSSCG00000025308;ENSSSCG00000005839
Molecular Function: inositol-5-diphosphate-1,2,3,4,6-pentakisphosphate diphosphatase activity (GO:0052845);	1	4	607	17708	ENSSSCG00000020903
Molecular Function: lyase activity (GO:0016829);	2	20	607	17708	ENSSSCG00000008211;ENSSSCG00000025106
Molecular Function: flavin adenine dinucleotide binding (GO:0050660);	4	79	607	17708	ENSSSCG00000008877;ENSSSCG00000010723;ENSSSCG00000004774;ENSSSCG00000016156
Molecular Function: RNA polymerase II distal enhancer sequence-specific DNA binding transcription factor activity (GO:0003705);	3	78	607	17708	ENSSSCG00000012981;ENSSSCG00000021920;ENSSSCG00000011512
Molecular Function: glycine N-methyltransferase activity (GO:0017174);	1	1	607	17708	ENSSSCG00000001652
Molecular Function: polyubiquitin binding (GO:0031593);	1	25	607	17708	ENSSSCG00000011940
Molecular Function: pyridoxal phosphate binding (GO:0030170);	4	63	607	17708	ENSSSCG00000005024;ENSSSCG00000013283;ENSSSCG00000008211;ENSSSCG00000025106
Molecular Function: protein-disulfide reductase activity (GO:0047134);	1	2	607	17708	ENSSSCG00000028720
Molecular Function: voltage-gated calcium channel activity (GO:0005245);	1	63	607	17708	ENSSSCG00000006682
Molecular Function: endodeoxyribonuclease activity, producing 5'-phosphomonoesters (GO:0016888);	2	10	607	17708	ENSSSCG00000011472;ENSSSCG00000028970
Molecular Function: electron-transferring-flavoprotein dehydrogenase activity (GO:0004174);	1	2	607	17708	ENSSSCG00000008877
Molecular Function: hydroxyacylglutathione hydrolase activity (GO:0004416);	2	4	607	17708	ENSSSCG00000008003;ENSSSCG00000029002
Molecular Function: transporter activity (GO:0005215);	3	128	607	17708	ENSSSCG00000008695;ENSSSCG00000005831;ENSSSCG00000006506
Molecular Function: carboxylic ester hydrolase activity (GO:0004091);	1	27	607	17708	ENSSSCG00000015196
Molecular Function: oxidoreductase activity, acting on single donors with incorporation of molecular oxygen, incorporation of two atoms of oxygen (GO:0016702);	1	35	607	17708	ENSSSCG00000022373
Molecular Function: myosin light chain kinase activity (GO:0004687);	2	14	607	17708	ENSSSCG00000021588;ENSSSCG00000004560
Molecular Function: nucleotidyltransferase activity (GO:0016779);	2	17	607	17708	ENSSSCG00000017102;ENSSSCG00000024477
Molecular Function: amidase activity (GO:0004040);	2	33	607	17708	ENSSSCG00000024145;ENSSSCG00000023188
Molecular Function: metal ion transmembrane transporter activity (GO:0046873);	2	31	607	17708	ENSSSCG00000012982;ENSSSCG00000011821
Molecular Function: Rap guanyl-nucleotide exchange factor activity (GO:0017034);	1	13	607	17708	ENSSSCG00000029741
Molecular Function: kinesin binding (GO:0019894);	1	28	607	17708	ENSSSCG00000006023
Molecular Function: protein methyltransferase activity (GO:0008276);	1	10	607	17708	ENSSSCG00000005678
Molecular Function: hyalurononglucosaminidase activity (GO:0004415);	1	8	607	17708	ENSSSCG00000014626
Molecular Function: phosphatidylinositol-4,5-bisphosphate 3-kinase activity (GO:0046934);	1	9	607	17708	ENSSSCG00000027164
Molecular Function: hydrolase activity (GO:0016787);	12	353	607	17708	ENSSSCG00000016604;ENSSSCG00000002447;ENSSSCG00000017272;ENSSSCG00000021112;ENSSSCG00000009640;ENSSSCG00000008536;ENSSSCG00000013039;ENSSSCG00000013034;ENSSSCG00000024103;ENSSSCG00000002999;ENSSSCG00000026847;ENSSSCG00000006690
Molecular Function: potassium channel activity (GO:0005267);	1	36	607	17708	ENSSSCG00000025423
Molecular Function: DNA-dependent ATPase activity (GO:0008094);	3	30	607	17708	ENSSSCG00000010391;ENSSSCG00000009769;ENSSSCG00000005090
Molecular Function: NAD+ binding (GO:0070403);	1	12	607	17708	ENSSSCG00000026794
Molecular Function: frizzled binding (GO:0005109);	1	39	607	17708	ENSSSCG00000004253
Molecular Function: beta1-adrenergic receptor activity (GO:0004940);	1	1	607	17708	ENSSSCG00000010647
Molecular Function: protein kinase binding (GO:0019901);	10	344	607	17708	ENSSSCG00000011884;ENSSSCG00000013033;ENSSSCG00000000727;ENSSSCG00000004594;ENSSSCG00000005839;ENSSSCG00000003578;ENSSSCG00000008538;ENSSSCG00000015697;ENSSSCG00000012981;ENSSSCG00000008540
Molecular Function: SUMO transferase activity (GO:0019789);	1	13	607	17708	ENSSSCG00000006689
Molecular Function: methyltransferase activity (GO:0008168);	4	65	607	17708	ENSSSCG00000011542;ENSSSCG00000030273;ENSSSCG00000007076;ENSSSCG00000011041
Molecular Function: platelet-derived growth factor binding (GO:0048407);	1	21	607	17708	ENSSSCG00000007541
Molecular Function: type 3 melanocortin receptor binding (GO:0031781);	1	6	607	17708	ENSSSCG00000021155
Molecular Function: L-ascorbate:sodium symporter activity (GO:0008520);	2	4	607	17708	ENSSSCG00000023504;ENSSSCG00000026466
Molecular Function: ligase activity (GO:0016874);	1	82	607	17708	ENSSSCG00000022945
Molecular Function: ubiquitin-specific protease activity (GO:0004843);	2	53	607	17708	ENSSSCG00000024341;ENSSSCG00000002446
Molecular Function: anion binding (GO:0043168);	7	124	607	17708	ENSSSCG00000006506;ENSSSCG00000027164;ENSSSCG00000028806;ENSSSCG00000003578;ENSSSCG00000000509;ENSSSCG00000029866;ENSSSCG00000013283
Molecular Function: 5S rRNA binding (GO:0008097);	1	7	607	17708	ENSSSCG00000004047
Molecular Function: single-stranded RNA binding (GO:0003727);	2	28	607	17708	ENSSSCG00000009720;ENSSSCG00000022373
Molecular Function: glycine binding (GO:0016594);	1	10	607	17708	ENSSSCG00000001652
Molecular Function: cytokine receptor binding (GO:0005126);	1	42	607	17708	ENSSSCG00000010067
Molecular Function: phospholipid binding (GO:0005543);	18	426	607	17708	ENSSSCG00000011913;ENSSSCG00000024945;ENSSSCG00000013033;ENSSSCG00000026979;ENSSSCG00000013041;ENSSSCG00000029916;ENSSSCG00000021792;ENSSSCG00000016742;ENSSSCG00000014827;ENSSSCG00000010643;ENSSSCG00000026372;ENSSSCG00000023930;ENSSSCG00000012862;ENSSSCG00000004070;ENSSSCG00000023306;ENSSSCG00000028185;ENSSSCG00000000588;ENSSSCG00000028654
Molecular Function: RNA polymerase II regulatory region sequence-specific DNA binding (GO:0000977);	1	42	607	17708	ENSSSCG00000025182
Molecular Function: Ras guanyl-nucleotide exchange factor activity (GO:0005088);	1	9	607	17708	ENSSSCG00000010647
Molecular Function: NADH dehydrogenase activity (GO:0003954);	1	2	607	17708	ENSSSCG00000002449
Molecular Function: S-methyl-5-thioribose-1-phosphate isomerase activity (GO:0046523);	1	4	607	17708	ENSSSCG00000009770
Molecular Function: protein serine/threonine phosphatase activity (GO:0004722);	4	40	607	17708	ENSSSCG00000027557;ENSSSCG00000016339;ENSSSCG00000016336;ENSSSCG00000003578
Molecular Function: histone acetyltransferase activity (H4-K5 specific) (GO:0043995);	1	11	607	17708	ENSSSCG00000028378
Molecular Function: endonuclease activity (GO:0004519);	1	21	607	17708	ENSSSCG00000011472
Molecular Function: microfilament motor activity (GO:0000146);	1	42	607	17708	ENSSSCG00000016742
Molecular Function: oxidoreductase activity (GO:0016491);	2	129	607	17708	ENSSSCG00000013034;ENSSSCG00000000697
Molecular Function: Hsp70 protein binding (GO:0030544);	3	26	607	17708	ENSSSCG00000010214;ENSSSCG00000008878;ENSSSCG00000016096
Molecular Function: extracellular matrix binding (GO:0050840);	2	23	607	17708	ENSSSCG00000017082;ENSSSCG00000006345
Molecular Function: 2-acylglycerol O-acyltransferase activity (GO:0003846);	1	3	607	17708	ENSSSCG00000014861
Molecular Function: inositol-1,5-bisdiphosphate-2,3,4,6-tetrakisphosphate 5-diphosphatase activity (GO:0052847);	1	4	607	17708	ENSSSCG00000020903
Molecular Function: Hsp90 protein binding (GO:0051879);	1	19	607	17708	ENSSSCG00000008878
Molecular Function: methionine adenosyltransferase regulator activity (GO:0048270);	1	1	607	17708	ENSSSCG00000021229
Molecular Function: sphingolipid binding (GO:0046625);	1	1	607	17708	ENSSSCG00000005838
Molecular Function: phosphoenolpyruvate carboxykinase (GTP) activity (GO:0004613);	1	2	607	17708	ENSSSCG00000007507
Molecular Function: Fc-gamma receptor I complex binding (GO:0034988);	1	1	607	17708	ENSSSCG00000003578
Molecular Function: nucleoside diphosphate kinase activity (GO:0004550);	1	10	607	17708	ENSSSCG00000011347
Molecular Function: pseudouridine synthase activity (GO:0009982);	1	16	607	17708	ENSSSCG00000008000
Molecular Function: mannose binding (GO:0005537);	1	20	607	17708	ENSSSCG00000009471
Molecular Function: anaphase-promoting complex binding (GO:0010997);	1	4	607	17708	ENSSSCG00000003628
Molecular Function: phosphatidylinositol binding (GO:0035091);	5	87	607	17708	ENSSSCG00000020774;ENSSSCG00000029966;ENSSSCG00000011533;ENSSSCG00000015587;ENSSSCG00000006206
Molecular Function: protein binding (GO:0005515);	111	2893	607	17708	ENSSSCG00000010559;ENSSSCG00000007466;ENSSSCG00000011913;ENSSSCG00000024000;ENSSSCG00000001865;ENSSSCG00000004602;ENSSSCG00000006688;ENSSSCG00000008201;ENSSSCG00000011951;ENSSSCG00000001372;ENSSSCG00000000697;ENSSSCG00000005530;ENSSSCG00000005022;ENSSSCG00000001653;ENSSSCG00000011658;ENSSSCG00000026269;ENSSSCG00000021867;ENSSSCG00000007077;ENSSSCG00000000695;ENSSSCG00000017022;ENSSSCG00000012364;…
Molecular Function: cation-transporting ATPase activity (GO:0019829);	2	36	607	17708	ENSSSCG00000011821;ENSSSCG00000025546
Molecular Function: acylglycerol O-acyltransferase activity (GO:0016411);	2	4	607	17708	ENSSSCG00000027266;ENSSSCG00000014861
Molecular Function: manganese ion transmembrane transporter activity (GO:0005384);	1	3	607	17708	ENSSSCG00000025058
Molecular Function: FK506 binding (GO:0005528);	1	13	607	17708	ENSSSCG00000013036
Molecular Function: serine-type exopeptidase activity (GO:0070008);	1	5	607	17708	ENSSSCG00000021867
Molecular Function: ubiquinone binding (GO:0048039);	1	3	607	17708	ENSSSCG00000008877
Molecular Function: structural constituent of ribosome (GO:0003735);	10	214	607	17708	ENSSSCG00000021007;ENSSSCG00000013656;ENSSSCG00000015503;ENSSSCG00000014855;ENSSSCG00000024315;ENSSSCG00000029050;ENSSSCG00000004047;ENSSSCG00000004594;ENSSSCG00000029425;ENSSSCG00000021590
Molecular Function: DNA binding (GO:0003677);	54	1160	607	17708	ENSSSCG00000014031;ENSSSCG00000007735;ENSSSCG00000028932;ENSSSCG00000006691;ENSSSCG00000023253;ENSSSCG00000004380;ENSSSCG00000021546;ENSSSCG00000008613;ENSSSCG00000017927;ENSSSCG00000001526;ENSSSCG00000017929;ENSSSCG00000024680;ENSSSCG00000021725;ENSSSCG00000016342;ENSSSCG00000017202;ENSSSCG00000000697;ENSSSCG00000005530;ENSSSCG00000007206;ENSSSCG00000006902;ENSSSCG00000014945;ENSSSCG00000003579;…
Molecular Function: nuclease activity (GO:0004518);	1	23	607	17708	ENSSSCG00000008613
Molecular Function: phosphate ion binding (GO:0042301);	1	7	607	17708	ENSSSCG00000012981
Molecular Function: hyaluronic acid binding (GO:0005540);	1	18	607	17708	ENSSSCG00000017022
Molecular Function: cytokine receptor activity (GO:0004896);	1	26	607	17708	ENSSSCG00000027628
Molecular Function: inositol monophosphate 3-phosphatase activity (GO:0052832);	1	2	607	17708	ENSSSCG00000025733
Molecular Function: RNA polymerase II transcription coactivator activity (GO:0001105);	2	27	607	17708	ENSSSCG00000021920;ENSSSCG00000026733
Molecular Function: transmembrane receptor protein tyrosine kinase adaptor activity (GO:0005068);	1	10	607	17708	ENSSSCG00000000493
Molecular Function: oxygen binding (GO:0019825);	1	16	607	17708	ENSSSCG00000017181
Molecular Function: catalytic activity (GO:0003824);	17	435	607	17708	ENSSSCG00000023253;ENSSSCG00000005841;ENSSSCG00000013283;ENSSSCG00000011347;ENSSSCG00000002910;ENSSSCG00000004821;ENSSSCG00000016189;ENSSSCG00000016606;ENSSSCG00000005839;ENSSSCG00000006688;ENSSSCG00000003628;ENSSSCG00000023177;ENSSSCG00000004602;ENSSSCG00000026746;ENSSSCG00000016340;ENSSSCG00000010648;ENSSSCG00000013147
Molecular Function: diphosphoinositol-polyphosphate diphosphatase activity (GO:0008486);	1	5	607	17708	ENSSSCG00000020903
Molecular Function: integrin binding (GO:0005178);	4	74	607	17708	ENSSSCG00000016111;ENSSSCG00000013649;ENSSSCG00000013041;ENSSSCG00000015507
Molecular Function: fructose binding (GO:0070061);	1	5	607	17708	ENSSSCG00000021129
Molecular Function: S-adenosylmethionine-dependent methyltransferase activity (GO:0008757);	1	4	607	17708	ENSSSCG00000000696
Molecular Function: protein kinase C activity (GO:0004697);	2	58	607	17708	ENSSSCG00000028806;ENSSSCG00000006206
Molecular Function: spectrin binding (GO:0030507);	1	7	607	17708	ENSSSCG00000008692
Molecular Function: heme binding (GO:0020037);	4	156	607	17708	ENSSSCG00000012625;ENSSSCG00000017181;ENSSSCG00000022994;ENSSSCG00000014626
Molecular Function: palmitoyltransferase activity (GO:0016409);	1	13	607	17708	ENSSSCG00000002778
Molecular Function: 1-phosphatidylinositol-4-phosphate 5-kinase activity (GO:0016308);	1	9	607	17708	ENSSSCG00000030279
Molecular Function: RNA polymerase II transcription factor binding (GO:0001085);	1	39	607	17708	ENSSSCG00000011884
Molecular Function: cholesterol binding (GO:0015485);	2	36	607	17708	ENSSSCG00000017499;ENSSSCG00000012862
Molecular Function: cytoskeletal protein binding (GO:0008092);	1	121	607	17708	ENSSSCG00000021024
Molecular Function: gonadotropin-releasing hormone receptor activity (GO:0004968);	1	2	607	17708	ENSSSCG00000006685
Molecular Function: titin binding (GO:0031432);	1	25	607	17708	ENSSSCG00000017500
Molecular Function: peptidyl-prolyl cis-trans isomerase activity (GO:0003755);	3	47	607	17708	ENSSSCG00000008878;ENSSSCG00000016096;ENSSSCG00000013036
Molecular Function: myosin phosphatase activity (GO:0017018);	1	11	607	17708	ENSSSCG00000008540
Molecular Function: GTP binding (GO:0005525);	9	387	607	17708	ENSSSCG00000020711;ENSSSCG00000002996;ENSSSCG00000007507;ENSSSCG00000001372;ENSSSCG00000011827;ENSSSCG00000029741;ENSSSCG00000015305;ENSSSCG00000026269;ENSSSCG00000005841
Molecular Function: protein heterodimerization activity (GO:0046982);	13	386	607	17708	ENSSSCG00000015093;ENSSSCG00000015092;ENSSSCG00000017202;ENSSSCG00000007529;ENSSSCG00000013037;ENSSSCG00000021920;ENSSSCG00000015094;ENSSSCG00000024885;ENSSSCG00000008692;ENSSSCG00000010647;ENSSSCG00000007541;ENSSSCG00000013033;ENSSSCG00000016738
Molecular Function: ribulose-phosphate 3-epimerase activity (GO:0004750);	1	2	607	17708	ENSSSCG00000016154
Molecular Function: protein dimerization activity (GO:0046983);	8	199	607	17708	ENSSSCG00000016342;ENSSSCG00000001940;ENSSSCG00000016336;ENSSSCG00000008540;ENSSSCG00000016339;ENSSSCG00000011512;ENSSSCG00000025261;ENSSSCG00000028237
Molecular Function: N-acetyltransferase activity (GO:0008080);	1	13	607	17708	ENSSSCG00000009435
Molecular Function: ryanodine-sensitive calcium-release channel activity (GO:0005219);	1	20	607	17708	ENSSSCG00000006682
Molecular Function: NAD(P)H oxidase activity (GO:0016174);	1	5	607	17708	ENSSSCG00000022994
Molecular Function: G-protein coupled receptor binding (GO:0001664);	1	26	607	17708	ENSSSCG00000024341
Molecular Function: SMAD binding (GO:0046332);	2	45	607	17708	ENSSSCG00000025976;ENSSSCG00000026733
Molecular Function: water channel activity (GO:0015250);	1	8	607	17708	ENSSSCG00000010991
Molecular Function: receptor signaling complex scaffold activity (GO:0030159);	1	2	607	17708	ENSSSCG00000025976
Molecular Function: ligand-activated sequence-specific DNA binding RNA polymerase II transcription factor activity (GO:0004879);	1	29	607	17708	ENSSSCG00000013028
Molecular Function: damaged DNA binding (GO:0003684);	2	50	607	17708	ENSSSCG00000006682;ENSSSCG00000007881
Molecular Function: RNA polymerase I core binding (GO:0001042);	1	5	607	17708	ENSSSCG00000017497
Molecular Function: activating transcription factor binding (GO:0033613);	2	28	607	17708	ENSSSCG00000027859;ENSSSCG00000012981
Molecular Function: phosphoric ester hydrolase activity (GO:0042578);	1	6	607	17708	ENSSSCG00000012315
Molecular Function: peroxisome proliferator activated receptor binding (GO:0042975);	1	8	607	17708	ENSSSCG00000001526
Molecular Function: titin Z domain binding (GO:0070080);	1	7	607	17708	ENSSSCG00000017500
Molecular Function: dTDP-4-dehydrorhamnose reductase activity (GO:0008831);	1	1	607	17708	ENSSSCG00000021229
Molecular Function: 3',5'-cyclic-nucleotide phosphodiesterase activity (GO:0004114);	1	20	607	17708	ENSSSCG00000029695
Molecular Function: protein kinase activator activity (GO:0030295);	3	30	607	17708	ENSSSCG00000027828;ENSSSCG00000026482;ENSSSCG00000000295
Molecular Function: galactose binding (GO:0005534);	1	2	607	17708	ENSSSCG00000017203
Molecular Function: inositol 1,4,5 trisphosphate binding (GO:0070679);	3	15	607	17708	ENSSSCG00000011533;ENSSSCG00000020774;ENSSSCG00000029966
Molecular Function: uridine-diphosphatase activity (GO:0045134);	1	2	607	17708	ENSSSCG00000009640
Molecular Function: N-acetylgalactosamine 4-O-sulfotransferase activity (GO:0001537);	1	5	607	17708	ENSSSCG00000004771
Molecular Function: metallopeptidase activity (GO:0008237);	1	57	607	17708	ENSSSCG00000030229
Molecular Function: oxygen transporter activity (GO:0005344);	1	9	607	17708	ENSSSCG00000017181
Molecular Function: methylated histone binding (GO:0035064);	2	60	607	17708	ENSSSCG00000000701;ENSSSCG00000016619
Molecular Function: actin monomer binding (GO:0003785);	1	31	607	17708	ENSSSCG00000030600
Molecular Function: structural molecule activity (GO:0005198);	3	183	607	17708	ENSSSCG00000008692;ENSSSCG00000015306;ENSSSCG00000022839
Molecular Function: DNA replication origin binding (GO:0003688);	2	4	607	17708	ENSSSCG00000016098;ENSSSCG00000028980
Molecular Function: xylosylprotein 4-beta-galactosyltransferase activity (GO:0046525);	1	1	607	17708	ENSSSCG00000014035
Molecular Function: GTPase activating protein binding (GO:0032794);	1	14	607	17708	ENSSSCG00000011346
Molecular Function: Rho GTPase binding (GO:0017048);	1	41	607	17708	ENSSSCG00000006206
Molecular Function: sequence-specific DNA binding RNA polymerase II transcription factor activity (GO:0000981);	5	87	607	17708	ENSSSCG00000007312;ENSSSCG00000001940;ENSSSCG00000018014;ENSSSCG00000007958;ENSSSCG00000024680
Molecular Function: deoxyribonuclease activity (GO:0004536);	1	4	607	17708	ENSSSCG00000011472
Molecular Function: protein binding, bridging (GO:0030674);	1	37	607	17708	ENSSSCG00000017500
Molecular Function: phosphoprotein phosphatase activity (GO:0004721);	2	38	607	17708	ENSSSCG00000006347;ENSSSCG00000005826
Molecular Function: phosphotyrosine binding (GO:0001784);	1	16	607	17708	ENSSSCG00000003578
Molecular Function: hormone binding (GO:0042562);	1	7	607	17708	ENSSSCG00000008875
Molecular Function: retinol binding (GO:0019841);	1	11	607	17708	ENSSSCG00000005840
Molecular Function: drug binding (GO:0008144);	5	103	607	17708	ENSSSCG00000029695;ENSSSCG00000024145;ENSSSCG00000023188;ENSSSCG00000021867;ENSSSCG00000005024
Molecular Function: transferase activity, transferring acyl groups (GO:0016746);	1	47	607	17708	ENSSSCG00000007003
Molecular Function: non-membrane spanning protein tyrosine kinase activity (GO:0004715);	3	45	607	17708	ENSSSCG00000001869;ENSSSCG00000003578;ENSSSCG00000023926
Molecular Function: serine-type endopeptidase activity (GO:0004252);	3	177	607	17708	ENSSSCG00000021867;ENSSSCG00000023362;ENSSSCG00000022850
Molecular Function: oxidative phosphorylation uncoupler activity (GO:0017077);	2	2	607	17708	ENSSSCG00000014834;ENSSSCG00000014833
Molecular Function: histone threonine kinase activity (GO:0035184);	1	7	607	17708	ENSSSCG00000006206
Molecular Function: oxidoreductase activity, acting on a sulfur group of donors, disulfide as acceptor (GO:0016671);	1	7	607	17708	ENSSSCG00000013038
Molecular Function: ion gated channel activity (GO:0022839);	1	15	607	17708	ENSSSCG00000012982
Molecular Function: retinol dehydrogenase activity (GO:0004745);	1	29	607	17708	ENSSSCG00000006245
Molecular Function: single-stranded DNA binding (GO:0003697);	4	76	607	17708	ENSSSCG00000007881;ENSSSCG00000030428;ENSSSCG00000006682;ENSSSCG00000004747
Molecular Function: H4 histone acetyltransferase activity (GO:0010485);	1	8	607	17708	ENSSSCG00000021065
Molecular Function: phospholipase A2 activator activity (GO:0016005);	1	1	607	17708	ENSSSCG00000005126
Molecular Function: hormone activity (GO:0005179);	1	88	607	17708	ENSSSCG00000021155
Molecular Function: voltage-gated ion channel activity (GO:0005244);	1	27	607	17708	ENSSSCG00000021651
Molecular Function: methyl-CpG binding (GO:0008327);	1	5	607	17708	ENSSSCG00000013659
Molecular Function: ubiquitin binding (GO:0043130);	3	36	607	17708	ENSSSCG00000022945;ENSSSCG00000026794;ENSSSCG00000007206
Molecular Function: DNA-(apurinic or apyrimidinic site) lyase activity (GO:0003906);	1	13	607	17708	ENSSSCG00000001526
Molecular Function: heparin binding (GO:0008201);	4	146	607	17708	ENSSSCG00000015493;ENSSSCG00000000363;ENSSSCG00000013037;ENSSSCG00000017732
Molecular Function: histone acetyltransferase activity (GO:0004402);	3	42	607	17708	ENSSSCG00000006682;ENSSSCG00000012980;ENSSSCG00000016619
Molecular Function: myosin-light-chain-phosphatase activity (GO:0050115);	1	3	607	17708	ENSSSCG00000008540
Molecular Function: fucose binding (GO:0042806);	2	37	607	17708	ENSSSCG00000024145;ENSSSCG00000023188
Molecular Function: calcium-activated potassium channel activity (GO:0015269);	1	10	607	17708	ENSSSCG00000021867
Molecular Function: cysteine-type peptidase activity (GO:0008234);	1	71	607	17708	ENSSSCG00000022945
Molecular Function: Ral GTPase activator activity (GO:0017123);	3	7	607	17708	ENSSSCG00000026506;ENSSSCG00000024885;ENSSSCG00000024395
Molecular Function: enzyme inhibitor activity (GO:0004857);	1	10	607	17708	ENSSSCG00000006681
Molecular Function: lipase activity (GO:0016298);	1	5	607	17708	ENSSSCG00000027266
Molecular Function: protein tyrosine kinase activity (GO:0004713);	2	83	607	17708	ENSSSCG00000025370;ENSSSCG00000016095
Molecular Function: ganglioside binding (GO:0035594);	1	2	607	17708	ENSSSCG00000002921
Molecular Function: steroid dehydrogenase activity, acting on the CH-OH group of donors, NAD or NADP as acceptor (GO:0033764);	1	18	607	17708	ENSSSCG00000006245
Molecular Function: protein self-association (GO:0043621);	2	43	607	17708	ENSSSCG00000023915;ENSSSCG00000010574
Molecular Function: chromatin binding (GO:0003682);	22	452	607	17708	ENSSSCG00000005124;ENSSSCG00000021920;ENSSSCG00000004772;ENSSSCG00000017929;ENSSSCG00000012981;ENSSSCG00000030423;ENSSSCG00000023703;ENSSSCG00000007361;ENSSSCG00000010391;ENSSSCG00000007360;ENSSSCG00000017928;ENSSSCG00000014628;ENSSSCG00000011512;ENSSSCG00000011013;ENSSSCG00000006510;ENSSSCG00000003580;ENSSSCG00000010574;ENSSSCG00000005087;ENSSSCG00000023698;ENSSSCG00000027859;ENSSSCG00000028293;…
Molecular Function: type II activin receptor binding (GO:0070699);	1	3	607	17708	ENSSSCG00000025976
Molecular Function: sequence-specific DNA binding transcription factor activity (GO:0003700);	26	730	607	17708	ENSSSCG00000006346;ENSSSCG00000025261;ENSSSCG00000027635;ENSSSCG00000002636;ENSSSCG00000002630;ENSSSCG00000008099;ENSSSCG00000003981;ENSSSCG00000028237;ENSSSCG00000025182;ENSSSCG00000001940;ENSSSCG00000012688;ENSSSCG00000009440;ENSSSCG00000009560;ENSSSCG00000005530;ENSSSCG00000012689;ENSSSCG00000026959;ENSSSCG00000016342;ENSSSCG00000012691;ENSSSCG00000029285;ENSSSCG00000001526;ENSSSCG00000021546;…
Molecular Function: ligand-gated ion channel activity (GO:0015276);	1	4	607	17708	ENSSSCG00000006935
Molecular Function: double-stranded RNA binding (GO:0003725);	2	30	607	17708	ENSSSCG00000009720;ENSSSCG00000011720
Molecular Function: G-protein coupled purinergic nucleotide receptor activity (GO:0045028);	2	10	607	17708	ENSSSCG00000024072;ENSSSCG00000013662
Molecular Function: receptor binding (GO:0005102);	8	387	607	17708	ENSSSCG00000005608;ENSSSCG00000006682;ENSSSCG00000015522;ENSSSCG00000001965;ENSSSCG00000022611;ENSSSCG00000001651;ENSSSCG00000003578;ENSSSCG00000011075
Molecular Function: phenylpyruvate tautomerase activity (GO:0050178);	1	1	607	17708	ENSSSCG00000010067
Molecular Function: scavenger receptor activity (GO:0005044);	1	50	607	17708	ENSSSCG00000021867
Molecular Function: zinc ion binding (GO:0008270);	42	1337	607	17708	ENSSSCG00000004594;ENSSSCG00000000701;ENSSSCG00000007211;ENSSSCG00000007735;ENSSSCG00000013145;ENSSSCG00000029002;ENSSSCG00000002778;ENSSSCG00000013659;ENSSSCG00000028658;ENSSSCG00000017737;ENSSSCG00000000697;ENSSSCG00000005530;ENSSSCG00000009071;ENSSSCG00000024341;ENSSSCG00000005838;ENSSSCG00000007206;ENSSSCG00000006902;ENSSSCG00000021386;ENSSSCG00000011914;ENSSSCG00000006689;ENSSSCG00000005090;…
Molecular Function: 5'-deoxyribose-5-phosphate lyase activity (GO:0051575);	1	6	607	17708	ENSSSCG00000001526
Molecular Function: aminoacylase activity (GO:0004046);	1	3	607	17708	ENSSSCG00000030229
Molecular Function: neurotransmitter receptor activity (GO:0030594);	1	1	607	17708	ENSSSCG00000024072
Molecular Function: SUMO-specific protease activity (GO:0016929);	1	4	607	17708	ENSSSCG00000000816
Molecular Function: cyclin-dependent protein serine/threonine kinase regulator activity (GO:0016538);	1	10	607	17708	ENSSSCG00000021161
Molecular Function: protein phosphatase type 2A regulator activity (GO:0008601);	1	14	607	17708	ENSSSCG00000001654
Molecular Function: core promoter sequence-specific DNA binding (GO:0001046);	1	11	607	17708	ENSSSCG00000021920
Molecular Function: heat shock protein binding (GO:0031072);	1	23	607	17708	ENSSSCG00000014405
Molecular Function: translation repressor activity (GO:0030371);	1	7	607	17708	ENSSSCG00000014031
Molecular Function: NF-kappaB binding (GO:0051059);	2	22	607	17708	ENSSSCG00000002917;ENSSSCG00000012981
Molecular Function: glycine amidinotransferase activity (GO:0015068);	1	1	607	17708	ENSSSCG00000004672
Molecular Function: transferase activity, transferring glycosyl groups (GO:0016757);	1	59	607	17708	ENSSSCG00000007465
Molecular Function: CD40 receptor binding (GO:0005174);	1	2	607	17708	ENSSSCG00000005838
Molecular Function: syntaxin-1 binding (GO:0017075);	1	7	607	17708	ENSSSCG00000006023
Molecular Function: transferase activity (GO:0016740);	12	218	607	17708	ENSSSCG00000021024;ENSSSCG00000002778;ENSSSCG00000009435;ENSSSCG00000005679;ENSSSCG00000000509;ENSSSCG00000011914;ENSSSCG00000029465;ENSSSCG00000004901;ENSSSCG00000022398;ENSSSCG00000014163;ENSSSCG00000021620;ENSSSCG00000028428
Molecular Function: hydrolase activity, acting on glycosyl bonds (GO:0016798);	1	11	607	17708	ENSSSCG00000014627
Molecular Function: protein serine/threonine kinase activity (GO:0004674);	14	424	607	17708	ENSSSCG00000006206;ENSSSCG00000016095;ENSSSCG00000004037;ENSSSCG00000004560;ENSSSCG00000026733;ENSSSCG00000006506;ENSSSCG00000025370;ENSSSCG00000028806;ENSSSCG00000001554;ENSSSCG00000021588;ENSSSCG00000029556;ENSSSCG00000002628;ENSSSCG00000023926;ENSSSCG00000027164
Molecular Function: ribonucleoprotein complex binding (GO:0043021);	1	16	607	17708	ENSSSCG00000017737
Molecular Function: galactokinase activity (GO:0004335);	1	5	607	17708	ENSSSCG00000017203
Molecular Function: phosphohistidine phosphatase activity (GO:0008969);	1	4	607	17708	ENSSSCG00000005826
Molecular Function: beta2-adrenergic receptor activity (GO:0004941);	1	2	607	17708	ENSSSCG00000010647
Molecular Function: peptidyl-proline 4-dioxygenase activity (GO:0031545);	1	3	607	17708	ENSSSCG00000002995
Molecular Function: protein-hormone receptor activity (GO:0016500);	2	6	607	17708	ENSSSCG00000022213;ENSSSCG00000008875
Molecular Function: RNA polymerase II core binding (GO:0000993);	1	9	607	17708	ENSSSCG00000011013
Molecular Function: peptidase activity (GO:0008233);	1	138	607	17708	ENSSSCG00000026362
Molecular Function: sphingosine-1-phosphate receptor activity (GO:0038036);	1	7	607	17708	ENSSSCG00000009580
Molecular Function: ubiquitin-protein transferase activity (GO:0004842);	10	300	607	17708	ENSSSCG00000011940;ENSSSCG00000005838;ENSSSCG00000009389;ENSSSCG00000007735;ENSSSCG00000007206;ENSSSCG00000023188;ENSSSCG00000011885;ENSSSCG00000015600;ENSSSCG00000030548;ENSSSCG00000017737
Molecular Function: glycogen phosphorylase activity (GO:0008184);	1	4	607	17708	ENSSSCG00000005024
Molecular Function: unfolded protein binding (GO:0051082);	3	71	607	17708	ENSSSCG00000014405;ENSSSCG00000008377;ENSSSCG00000004048
Molecular Function: transcription corepressor activity (GO:0003714);	5	115	607	17708	ENSSSCG00000026733;ENSSSCG00000025053;ENSSSCG00000026959;ENSSSCG00000027859;ENSSSCG00000016691
Molecular Function: heme transporter activity (GO:0015232);	1	6	607	17708	ENSSSCG00000009322
Molecular Function: lipid binding (GO:0008289);	2	130	607	17708	ENSSSCG00000012862;ENSSSCG00000004497
Molecular Function: hydrolase activity, acting on ester bonds (GO:0016788);	2	28	607	17708	ENSSSCG00000017502;ENSSSCG00000023471
Molecular Function: palmitoyl-CoA oxidase activity (GO:0016401);	1	3	607	17708	ENSSSCG00000016156
Molecular Function: inositol-1,4,5-trisphosphate 3-kinase activity (GO:0008440);	1	6	607	17708	ENSSSCG00000003000
Molecular Function: RNA polymerase II carboxy-terminal domain kinase activity (GO:0008353);	5	21	607	17708	ENSSSCG00000010214;ENSSSCG00000005090;ENSSSCG00000017504;ENSSSCG00000016769;ENSSSCG00000009769
Molecular Function: cysteine-tRNA ligase activity (GO:0004817);	1	3	607	17708	ENSSSCG00000012857
Molecular Function: WW domain binding (GO:0050699);	1	24	607	17708	ENSSSCG00000007509
Molecular Function: tau protein binding (GO:0048156);	1	34	607	17708	ENSSSCG00000013036
Molecular Function: bile acid binding (GO:0032052);	1	15	607	17708	ENSSSCG00000005024
Molecular Function: transcription regulatory region DNA binding (GO:0044212);	5	210	607	17708	ENSSSCG00000007958;ENSSSCG00000012981;ENSSSCG00000005087;ENSSSCG00000001940;ENSSSCG00000006902
Molecular Function: protein C-terminus binding (GO:0008022);	9	174	607	17708	ENSSSCG00000001653;ENSSSCG00000021129;ENSSSCG00000017497;ENSSSCG00000024658;ENSSSCG00000026959;ENSSSCG00000004253;ENSSSCG00000007881;ENSSSCG00000010391;ENSSSCG00000014827
Molecular Function: sialyltransferase activity (GO:0008373);	2	11	607	17708	ENSSSCG00000017172;ENSSSCG00000017177
Molecular Function: inositol 1,4,5-trisphosphate-sensitive calcium-release channel activity (GO:0005220);	3	11	607	17708	ENSSSCG00000029966;ENSSSCG00000020774;ENSSSCG00000011533
Molecular Function: ion channel binding (GO:0044325);	5	83	607	17708	ENSSSCG00000004253;ENSSSCG00000017500;ENSSSCG00000006682;ENSSSCG00000005826;ENSSSCG00000029199
Molecular Function: GDP binding (GO:0019003);	2	95	607	17708	ENSSSCG00000029741;ENSSSCG00000002996
Molecular Function: peptidyl-lysine 5-dioxygenase activity (GO:0070815);	1	1	607	17708	ENSSSCG00000022373
Molecular Function: D-glucose transmembrane transporter activity (GO:0055056);	1	6	607	17708	ENSSSCG00000023915
Molecular Function: neurotrophin TRKA receptor binding (GO:0005168);	1	9	607	17708	ENSSSCG00000000493
Molecular Function: proline-rich region binding (GO:0070064);	1	17	607	17708	ENSSSCG00000014628
Molecular Function: cell adhesion molecule binding (GO:0050839);	1	24	607	17708	ENSSSCG00000015089
Molecular Function: mRNA binding (GO:0003729);	1	72	607	17708	ENSSSCG00000028509
Molecular Function: intracellular ligand-gated calcium channel activity (GO:0005218);	3	14	607	17708	ENSSSCG00000011533;ENSSSCG00000020774;ENSSSCG00000029966
Molecular Function: thioredoxin-disulfide reductase activity (GO:0004791);	1	7	607	17708	ENSSSCG00000028720
Molecular Function: acetylcholine receptor activator activity (GO:0030549);	1	12	607	17708	ENSSSCG00000010214
Molecular Function: glucose transmembrane transporter activity (GO:0005355);	2	12	607	17708	ENSSSCG00000023915;ENSSSCG00000010068
Molecular Function: scaffold protein binding (GO:0097110);	3	84	607	17708	ENSSSCG00000028806;ENSSSCG00000006206;ENSSSCG00000029695
Molecular Function: ATP-dependent helicase activity (GO:0008026);	9	98	607	17708	ENSSSCG00000029736;ENSSSCG00000023698;ENSSSCG00000001376;ENSSSCG00000007360;ENSSSCG00000000697;ENSSSCG00000009720;ENSSSCG00000023978;ENSSSCG00000009771;ENSSSCG00000007361
Molecular Function: vitamin binding (GO:0019842);	1	4	607	17708	ENSSSCG00000005024
Molecular Function: Rab GTPase activator activity (GO:0005097);	3	74	607	17708	ENSSSCG00000023197;ENSSSCG00000023253;ENSSSCG00000007205
Molecular Function: RNA polymerase II activating transcription factor binding (GO:0001102);	2	36	607	17708	ENSSSCG00000010574;ENSSSCG00000026733
Molecular Function: ankyrin repeat binding (GO:0071532);	1	3	607	17708	ENSSSCG00000012981
Molecular Function: transferase activity, transferring acyl groups other than amino-acyl groups (GO:0016747);	1	18	607	17708	ENSSSCG00000004049
Molecular Function: histone deacetylase activity (GO:0004407);	1	14	607	17708	ENSSSCG00000027859
Molecular Function: kinase activity (GO:0016301);	7	96	607	17708	ENSSSCG00000014633;ENSSSCG00000000727;ENSSSCG00000002919;ENSSSCG00000022077;ENSSSCG00000007507;ENSSSCG00000010721;ENSSSCG00000024145
Molecular Function: protein homodimerization activity (GO:0042803);	24	603	607	17708	ENSSSCG00000010574;ENSSSCG00000002627;ENSSSCG00000015504;ENSSSCG00000007541;ENSSSCG00000008692;ENSSSCG00000010647;ENSSSCG00000004594;ENSSSCG00000014827;ENSSSCG00000004253;ENSSSCG00000008217;ENSSSCG00000015492;ENSSSCG00000006815;ENSSSCG00000023926;ENSSSCG00000012857;ENSSSCG00000006686;ENSSSCG00000024897;ENSSSCG00000013037;ENSSSCG00000026759;ENSSSCG00000026362;ENSSSCG00000026353;ENSSSCG00000025058;…
Molecular Function: sequence-specific DNA binding (GO:0043565);	19	533	607	17708	ENSSSCG00000001940;ENSSSCG00000012688;ENSSSCG00000007312;ENSSSCG00000008099;ENSSSCG00000028237;ENSSSCG00000025182;ENSSSCG00000005833;ENSSSCG00000024145;ENSSSCG00000026362;ENSSSCG00000027635;ENSSSCG00000006346;ENSSSCG00000013028;ENSSSCG00000009243;ENSSSCG00000005087;ENSSSCG00000014031;ENSSSCG00000005089;ENSSSCG00000028388;ENSSSCG00000005530;ENSSSCG00000009440
Molecular Function: adenyl nucleotide binding (GO:0030554);	2	14	607	17708	ENSSSCG00000008202;ENSSSCG00000008201
Molecular Function: guanyl-nucleotide exchange factor activity (GO:0005085);	4	97	607	17708	ENSSSCG00000028185;ENSSSCG00000016094;ENSSSCG00000009770;ENSSSCG00000023118
Molecular Function: phosphatidylinositol-4,5-bisphosphate 5-phosphatase activity (GO:0004439);	1	7	607	17708	ENSSSCG00000012315
Molecular Function: nucleoside-triphosphatase activity (GO:0017111);	7	133	607	17708	ENSSSCG00000004671;ENSSSCG00000010391;ENSSSCG00000005683;ENSSSCG00000007077;ENSSSCG00000008010;ENSSSCG00000001653;ENSSSCG00000005038
Molecular Function: CARD domain binding (GO:0050700);	1	5	607	17708	ENSSSCG00000023926
Molecular Function: N-box binding (GO:0071820);	1	1	607	17708	ENSSSCG00000026362
Molecular Function: metal ion binding (GO:0046872);	57	1676	607	17708	ENSSSCG00000011821;ENSSSCG00000014215;ENSSSCG00000012676;ENSSSCG00000008540;ENSSSCG00000026153;ENSSSCG00000028806;ENSSSCG00000014626;ENSSSCG00000016336;ENSSSCG00000003982;ENSSSCG00000024680;ENSSSCG00000023930;ENSSSCG00000012689;ENSSSCG00000017927;ENSSSCG00000029285;ENSSSCG00000025546;ENSSSCG00000022994;ENSSSCG00000017272;ENSSSCG00000016154;ENSSSCG00000009505;ENSSSCG00000009769;ENSSSCG00000021714;…
Molecular Function: cAMP-dependent protein kinase regulator activity (GO:0008603);	1	28	607	17708	ENSSSCG00000006198
Molecular Function: ARF GTPase activator activity (GO:0008060);	1	34	607	17708	ENSSSCG00000026372
Molecular Function: cytochrome-b5 reductase activity, acting on NAD(P)H (GO:0004128);	1	4	607	17708	ENSSSCG00000022994
Molecular Function: oxidoreductase activity, acting on paired donors, with incorporation or reduction of molecular oxygen, 2-oxoglutarate as one donor, and incorporation of one atom each of oxygen into both donors (GO:0016706);	1	29	607	17708	ENSSSCG00000002910
Molecular Function: inositol-3,5-bisdiphosphate-2,3,4,6-tetrakisphosphate 5-diphosphatase activity (GO:0052848);	1	4	607	17708	ENSSSCG00000020903
Molecular Function: voltage-gated sodium channel activity involved in Purkinje myocyte action potential (GO:0086062);	1	1	607	17708	ENSSSCG00000023267
Molecular Function: actin binding (GO:0003779);	9	315	607	17708	ENSSSCG00000016604;ENSSSCG00000016742;ENSSSCG00000008692;ENSSSCG00000029866;ENSSSCG00000013042;ENSSSCG00000029989;ENSSSCG00000016185;ENSSSCG00000025499;ENSSSCG00000011471
Molecular Function: transmembrane receptor protein tyrosine kinase activity (GO:0004714);	2	75	607	17708	ENSSSCG00000003578;ENSSSCG00000017497
Molecular Function: repressing transcription factor binding (GO:0070491);	3	37	607	17708	ENSSSCG00000027859;ENSSSCG00000012981;ENSSSCG00000012980
Molecular Function: heterocyclic compound binding (GO:1901363);	16	364	607	17708	ENSSSCG00000008201;ENSSSCG00000010391;ENSSSCG00000000700;ENSSSCG00000005679;ENSSSCG00000010576;ENSSSCG00000002999;ENSSSCG00000025423;ENSSSCG00000023228;ENSSSCG00000003628;ENSSSCG00000007211;ENSSSCG00000016604;ENSSSCG00000008878;ENSSSCG00000013038;ENSSSCG00000029736;ENSSSCG00000023698;ENSSSCG00000001865
Molecular Function: NAD-dependent histone deacetylase activity (GO:0017136);	1	4	607	17708	ENSSSCG00000026794
Molecular Function: acyl-CoA dehydrogenase activity (GO:0003995);	2	20	607	17708	ENSSSCG00000010723;ENSSSCG00000004774
Molecular Function: solute:proton antiporter activity (GO:0015299);	1	9	607	17708	ENSSSCG00000009563
Molecular Function: hepatocyte growth factor receptor binding (GO:0005171);	1	1	607	17708	ENSSSCG00000006904
Molecular Function: steroid hormone receptor activity (GO:0003707);	1	49	607	17708	ENSSSCG00000013028
Molecular Function: CTD phosphatase activity (GO:0008420);	1	6	607	17708	ENSSSCG00000006903
Molecular Function: SH2 domain binding (GO:0042169);	1	48	607	17708	ENSSSCG00000003578
Molecular Function: metal ion:proton antiporter activity (GO:0051139);	1	1	607	17708	ENSSSCG00000025058
Molecular Function: protein phosphatase inhibitor activity (GO:0004864);	3	22	607	17708	ENSSSCG00000013035;ENSSSCG00000021714;ENSSSCG00000017498
Molecular Function: receptor activity (GO:0004872);	8	140	607	17708	ENSSSCG00000029533;ENSSSCG00000023926;ENSSSCG00000006398;ENSSSCG00000024746;ENSSSCG00000022373;ENSSSCG00000011346;ENSSSCG00000015203;ENSSSCG00000017204
Molecular Function: serine binding (GO:0070905);	2	3	607	17708	ENSSSCG00000025106;ENSSSCG00000008211
Molecular Function: inositol-1-diphosphate-2,3,4,5,6-pentakisphosphate diphosphatase activity (GO:0052843);	1	4	607	17708	ENSSSCG00000020903
Molecular Function: enhancer sequence-specific DNA binding (GO:0001158);	2	16	607	17708	ENSSSCG00000021920;ENSSSCG00000010574
Molecular Function: tubulin N-acetyltransferase activity (GO:0019799);	1	1	607	17708	ENSSSCG00000024604
Molecular Function: ATP binding (GO:0005524);	51	1756	607	17708	ENSSSCG00000017504;ENSSSCG00000029736;ENSSSCG00000029556;ENSSSCG00000004048;ENSSSCG00000001376;ENSSSCG00000025964;ENSSSCG00000017497;ENSSSCG00000025370;ENSSSCG00000004037;ENSSSCG00000010391;ENSSSCG00000007361;ENSSSCG00000004671;ENSSSCG00000021129;ENSSSCG00000027164;ENSSSCG00000023926;ENSSSCG00000017203;ENSSSCG00000023698;ENSSSCG00000016742;ENSSSCG00000011347;ENSSSCG00000008377;ENSSSCG00000021588;…
Molecular Function: transmembrane transporter activity (GO:0022857);	1	43	607	17708	ENSSSCG00000008695
Molecular Function: 6-phosphofructokinase activity (GO:0003872);	1	3	607	17708	ENSSSCG00000021129
Molecular Function: actin filament binding (GO:0051015);	6	145	607	17708	ENSSSCG00000008692;ENSSSCG00000008540;ENSSSCG00000022088;ENSSSCG00000012309;ENSSSCG00000012627;ENSSSCG00000030600
Molecular Function: estrogen receptor binding (GO:0030331);	2	33	607	17708	ENSSSCG00000008878;ENSSSCG00000016096
Molecular Function: thyroxine 5'-deiodinase activity (GO:0004800);	1	4	607	17708	ENSSSCG00000002542
Molecular Function: oxidoreductase activity, oxidizing metal ions with flavin as acceptor (GO:0043783);	1	1	607	17708	ENSSSCG00000008877
Molecular Function: photoreceptor activity (GO:0009881);	1	8	607	17708	ENSSSCG00000009136
Molecular Function: NADH dehydrogenase (ubiquinone) activity (GO:0008137);	1	29	607	17708	ENSSSCG00000016100
Molecular Function: tRNA 2'-phosphotransferase activity (GO:0000215);	1	1	607	17708	ENSSSCG00000013040
Molecular Function: sodium:proton antiporter activity (GO:0015385);	1	12	607	17708	ENSSSCG00000007466
Molecular Function: peptidyl-cysteine S-nitrosylase activity (GO:0035605);	1	2	607	17708	ENSSSCG00000000694
Molecular Function: DNA (cytosine-5-)-methyltransferase activity (GO:0003886);	1	6	607	17708	ENSSSCG00000013659
Molecular Function: type 1 melanocortin receptor binding (GO:0070996);	1	4	607	17708	ENSSSCG00000021155
Molecular Function: protein-tyrosine sulfotransferase activity (GO:0008476);	1	2	607	17708	ENSSSCG00000007737
Molecular Function: carboxylic ester hydrolase activity (GO:0052689);	2	14	607	17708	ENSSSCG00000027266;ENSSSCG00000020828
Molecular Function: type 4 melanocortin receptor binding (GO:0031782);	1	6	607	17708	ENSSSCG00000021155
Molecular Function: ATP-activated nucleotide receptor activity (GO:0045031);	1	1	607	17708	ENSSSCG00000024072
Molecular Function: arachidonate 12-lipoxygenase activity (GO:0004052);	1	6	607	17708	ENSSSCG00000017930
Molecular Function: carboxylic acid binding (GO:0031406);	1	7	607	17708	ENSSSCG00000007507
Molecular Function: metalloexopeptidase activity (GO:0008235);	1	11	607	17708	ENSSSCG00000028448
Molecular Function: prostaglandin-E synthase activity (GO:0050220);	1	4	607	17708	ENSSSCG00000005688
Molecular Function: acetyltransferase activity (GO:0016407);	2	7	607	17708	ENSSSCG00000008536;ENSSSCG00000014861
Molecular Function: microtubule binding (GO:0008017);	4	175	607	17708	ENSSSCG00000017649;ENSSSCG00000002921;ENSSSCG00000000694;ENSSSCG00000025228
Molecular Function: fructose-2,6-bisphosphate 2-phosphatase activity (GO:0004331);	1	5	607	17708	ENSSSCG00000024219
Molecular Function: sulfotransferase activity (GO:0008146);	1	21	607	17708	ENSSSCG00000008175
Molecular Function: sodium channel regulator activity (GO:0017080);	2	17	607	17708	ENSSSCG00000029199;ENSSSCG00000021651
Molecular Function: manganese ion binding (GO:0030145);	3	49	607	17708	ENSSSCG00000007507;ENSSSCG00000028448;ENSSSCG00000029876
Molecular Function: DNA binding, bending (GO:0008301);	1	41	607	17708	ENSSSCG00000006682
Molecular Function: GTPase activity (GO:0003924);	7	247	607	17708	ENSSSCG00000005462;ENSSSCG00000015324;ENSSSCG00000001372;ENSSSCG00000011827;ENSSSCG00000029741;ENSSSCG00000015305;ENSSSCG00000002996
Molecular Function: RNA polymerase II repressing transcription factor binding (GO:0001103);	1	32	607	17708	ENSSSCG00000000697
Molecular Function: Wnt-activated receptor activity (GO:0042813);	1	15	607	17708	ENSSSCG00000016111
Molecular Function: purine ribonucleoside binding (GO:0032550);	3	41	607	17708	ENSSSCG00000000509;ENSSSCG00000029866;ENSSSCG00000016742
Molecular Function: RNA polymerase II core promoter proximal region sequence-specific DNA binding transcription factor activity involved in negative regulation of transcription (GO:0001078);	2	44	607	17708	ENSSSCG00000027361;ENSSSCG00000026362
Molecular Function: insulin receptor binding (GO:0005158);	1	36	607	17708	ENSSSCG00000000493
Molecular Function: protein kinase A binding (GO:0051018);	1	14	607	17708	ENSSSCG00000012627
Molecular Function: selenium binding (GO:0008430);	1	12	607	17708	ENSSSCG00000017496
Molecular Function: AU-rich element binding (GO:0017091);	1	14	607	17708	ENSSSCG00000023409
Molecular Function: histone kinase activity (GO:0035173);	2	18	607	17708	ENSSSCG00000010214;ENSSSCG00000017504
Molecular Function: thioesterase binding (GO:0031996);	1	25	607	17708	ENSSSCG00000005838
Molecular Function: CAAX-protein geranylgeranyltransferase activity (GO:0004662);	1	3	607	17708	ENSSSCG00000014215
Molecular Function: DNA-directed RNA polymerase activity (GO:0003899);	3	42	607	17708	ENSSSCG00000025298;ENSSSCG00000006691;ENSSSCG00000002925
Molecular Function: protein domain specific binding (GO:0019904);	3	165	607	17708	ENSSSCG00000010835;ENSSSCG00000001940;ENSSSCG00000013028
Molecular Function: p53 binding (GO:0002039);	1	64	607	17708	ENSSSCG00000010070
Molecular Function: adenyl ribonucleotide binding (GO:0032559);	2	18	607	17708	ENSSSCG00000016742;ENSSSCG00000029866
Molecular Function: hydrogen ion transmembrane transporter activity (GO:0015078);	1	28	607	17708	ENSSSCG00000009766
Molecular Function: inositol monophosphate 1-phosphatase activity (GO:0008934);	1	3	607	17708	ENSSSCG00000025733
Molecular Function: NADP binding (GO:0050661);	1	37	607	17708	ENSSSCG00000000694
Molecular Function: sialate O-acetylesterase activity (GO:0001681);	1	1	607	17708	ENSSSCG00000015196
Molecular Function: cation channel activity (GO:0005261);	1	36	607	17708	ENSSSCG00000012982
Molecular Function: kinase binding (GO:0019900);	3	33	607	17708	ENSSSCG00000016692;ENSSSCG00000010665;ENSSSCG00000021129
Molecular Function: linoleate 13S-lipoxygenase activity (GO:0016165);	1	8	607	17708	ENSSSCG00000017930
Molecular Function: organic cyclic compound binding (GO:0097159);	17	388	607	17708	ENSSSCG00000008201;ENSSSCG00000010391;ENSSSCG00000000700;ENSSSCG00000005679;ENSSSCG00000012862;ENSSSCG00000010576;ENSSSCG00000025423;ENSSSCG00000002999;ENSSSCG00000023228;ENSSSCG00000003628;ENSSSCG00000007211;ENSSSCG00000016604;ENSSSCG00000008878;ENSSSCG00000013038;ENSSSCG00000029736;ENSSSCG00000023698;ENSSSCG00000001865
Molecular Function: small GTPase regulator activity (GO:0005083);	1	36	607	17708	ENSSSCG00000004253
Molecular Function: FATZ binding (GO:0051373);	1	8	607	17708	ENSSSCG00000017500
Molecular Function: beta3-adrenergic receptor activity (GO:0015052);	1	2	607	17708	ENSSSCG00000010647
Molecular Function: calmodulin-dependent cyclic-nucleotide phosphodiesterase activity (GO:0004117);	1	15	607	17708	ENSSSCG00000000297
Molecular Function: tRNA binding (GO:0000049);	2	38	607	17708	ENSSSCG00000010721;ENSSSCG00000012857
Molecular Function: histone binding (GO:0042393);	2	89	607	17708	ENSSSCG00000006682;ENSSSCG00000014628
Molecular Function: binding (GO:0005488);	63	1628	607	17708	ENSSSCG00000004821;ENSSSCG00000005178;ENSSSCG00000010170;ENSSSCG00000002410;ENSSSCG00000011347;ENSSSCG00000008099;ENSSSCG00000008695;ENSSSCG00000023409;ENSSSCG00000011940;ENSSSCG00000009563;ENSSSCG00000007485;ENSSSCG00000002879;ENSSSCG00000007958;ENSSSCG00000014628;ENSSSCG00000002701;ENSSSCG00000026472;ENSSSCG00000015697;ENSSSCG00000011720;ENSSSCG00000023591;ENSSSCG00000016606;ENSSSCG00000004772;…
Molecular Function: translation initiation factor activity (GO:0003743);	3	63	607	17708	ENSSSCG00000013661;ENSSSCG00000011516;ENSSSCG00000009770
Molecular Function: potassium channel regulator activity (GO:0015459);	1	14	607	17708	ENSSSCG00000006206
Molecular Function: 4 iron, 4 sulfur cluster binding (GO:0051539);	2	39	607	17708	ENSSSCG00000008002;ENSSSCG00000008877
Molecular Function: hydrolase activity, acting on acid anhydrides, in phosphorus-containing anhydrides (GO:0016818);	1	5	607	17708	ENSSSCG00000029736
Molecular Function: protease binding (GO:0002020);	4	70	607	17708	ENSSSCG00000015493;ENSSSCG00000021545;ENSSSCG00000030428;ENSSSCG00000015242
Molecular Function: protein kinase activity (GO:0004672);	4	186	607	17708	ENSSSCG00000029556;ENSSSCG00000002925;ENSSSCG00000021920;ENSSSCG00000015587
Molecular Function: PDZ domain binding (GO:0030165);	3	85	607	17708	ENSSSCG00000010647;ENSSSCG00000025976;ENSSSCG00000016111
Molecular Function: cytokine binding (GO:0019955);	2	16	607	17708	ENSSSCG00000027628;ENSSSCG00000004898
Molecular Function: signal transducer activity (GO:0004871);	11	715	607	17708	ENSSSCG00000025976;ENSSSCG00000030423;ENSSSCG00000026759;ENSSSCG00000005462;ENSSSCG00000009389;ENSSSCG00000023926;ENSSSCG00000023854;ENSSSCG00000009136;ENSSSCG00000013034;ENSSSCG00000015324;ENSSSCG00000016338
Molecular Function: RNA polymerase II core promoter proximal region sequence-specific DNA binding transcription factor activity involved in positive regulation of transcription (GO:0001077);	2	82	607	17708	ENSSSCG00000011512;ENSSSCG00000021920
Molecular Function: snRNA binding (GO:0017069);	1	8	607	17708	ENSSSCG00000002998
Molecular Function: vascular endothelial growth factor receptor 1 binding (GO:0043183);	1	2	607	17708	ENSSSCG00000013037
Molecular Function: long-chain-acyl-CoA dehydrogenase activity (GO:0004466);	1	3	607	17708	ENSSSCG00000016156
Molecular Function: 2-alkenal reductase [NAD(P)] activity (GO:0032440);	1	1	607	17708	ENSSSCG00000021386
Molecular Function: calmodulin binding (GO:0005516);	8	210	607	17708	ENSSSCG00000000297;ENSSSCG00000013034;ENSSSCG00000012627;ENSSSCG00000005833;ENSSSCG00000006682;ENSSSCG00000008692;ENSSSCG00000004560;ENSSSCG00000021588
Molecular Function: inositol-1,5-bisdiphosphate-2,3,4,6-tetrakisphosphate 1-diphosphatase activity (GO:0052846);	1	4	607	17708	ENSSSCG00000020903
Molecular Function: growth factor activity (GO:0008083);	5	151	607	17708	ENSSSCG00000009134;ENSSSCG00000013037;ENSSSCG00000006815;ENSSSCG00000007541;ENSSSCG00000000363
Molecular Function: alpha-N-acetylgalactosaminide alpha-2,6-sialyltransferase activity (GO:0001665);	1	3	607	17708	ENSSSCG00000017172
Molecular Function: peptide alpha-N-acetyltransferase activity (GO:0004596);	1	4	607	17708	ENSSSCG00000021065
Molecular Function: protein disulfide oxidoreductase activity (GO:0015035);	2	29	607	17708	ENSSSCG00000002496;ENSSSCG00000013038
Molecular Function: structural constituent of nuclear pore (GO:0017056);	1	12	607	17708	ENSSSCG00000016845
Molecular Function: inositol-3-diphosphate-1,2,4,5,6-pentakisphosphate diphosphatase activity (GO:0052844);	1	4	607	17708	ENSSSCG00000020903
Molecular Function: protein tyrosine/serine/threonine phosphatase activity (GO:0008138);	3	36	607	17708	ENSSSCG00000003580;ENSSSCG00000006347;ENSSSCG00000027557
Molecular Function: 14-3-3 protein binding (GO:0071889);	1	13	607	17708	ENSSSCG00000027859
Molecular Function: folic acid binding (GO:0005542);	1	11	607	17708	ENSSSCG00000001652
Molecular Function: protein phosphatase binding (GO:0019903);	3	63	607	17708	ENSSSCG00000013033;ENSSSCG00000003583;ENSSSCG00000017497
Molecular Function: hydrolase activity, acting on carbon-nitrogen (but not peptide) bonds, in linear amides (GO:0016811);	1	4	607	17708	ENSSSCG00000026794
Molecular Function: UDP-glucosyltransferase activity (GO:0035251);	2	2	607	17708	ENSSSCG00000027064;ENSSSCG00000011897
Molecular Function: tubulin deacetylase activity (GO:0042903);	1	2	607	17708	ENSSSCG00000026794
Molecular Function: peptide binding (GO:0042277);	1	25	607	17708	ENSSSCG00000008878
Molecular Function: lysophospholipase activity (GO:0004622);	2	10	607	17708	ENSSSCG00000025643;ENSSSCG00000015446
Molecular Function: syntaxin binding (GO:0019905);	1	29	607	17708	ENSSSCG00000014036
Molecular Function: tumor necrosis factor receptor binding (GO:0005164);	1	30	607	17708	ENSSSCG00000005838
Molecular Function: cyclin binding (GO:0030332);	3	21	607	17708	ENSSSCG00000010214;ENSSSCG00000017504;ENSSSCG00000016769
Molecular Function: growth factor binding (GO:0019838);	2	31	607	17708	ENSSSCG00000023362;ENSSSCG00000017497
Molecular Function: ribonuclease P activity (GO:0004526);	1	10	607	17708	ENSSSCG00000021130
Molecular Function: L-ascorbic acid binding (GO:0031418);	1	21	607	17708	ENSSSCG00000002995
Molecular Function: ADP binding (GO:0043531);	1	55	607	17708	ENSSSCG00000012627
Molecular Function: NAD+ ADP-ribosyltransferase activity (GO:0003950);	2	25	607	17708	ENSSSCG00000000728;ENSSSCG00000023033
Molecular Function: heme oxygenase (decyclizing) activity (GO:0004392);	1	2	607	17708	ENSSSCG00000026759
Molecular Function: ubiquitin protein ligase binding (GO:0031625);	7	188	607	17708	ENSSSCG00000006681;ENSSSCG00000023188;ENSSSCG00000006904;ENSSSCG00000012981;ENSSSCG00000005838;ENSSSCG00000002446;ENSSSCG00000029695
Molecular Function: transcription regulatory region sequence-specific DNA binding (GO:0000976);	1	61	607	17708	ENSSSCG00000021920
Molecular Function: purine ribonucleotide binding (GO:0032555);	1	17	607	17708	ENSSSCG00000000509
Molecular Function: hydrolase activity, acting on carbon-nitrogen (but not peptide) bonds, in linear amidines (GO:0016813);	1	2	607	17708	ENSSSCG00000004672
Molecular Function: structural constituent of muscle (GO:0008307);	1	55	607	17708	ENSSSCG00000017500

## Sheet:  GO_enrichment.stat
#GO_classify1	GO_classify2	All Unigene	DEG Unigene
#Total_gene		20679	738
cellular component	extracellular region	2266	47
cellular component	collagen trimer	146	3
cellular component	cell	17036	625
cellular component	nucleoid	56	1
cellular component	membrane	9424	285
cellular component	virion	30	0
cellular component	cell junction	1009	31
cellular component	extracellular matrix	842	24
cellular component	membrane-enclosed lumen	1607	80
cellular component	macromolecular complex	5839	245
cellular component	organelle	13144	517
cellular component	extracellular matrix part	242	6
cellular component	extracellular region part	2245	75
cellular component	organelle part	7989	326
cellular component	virion part	24	0
cellular component	membrane part	6721	173
cellular component	synapse part	428	10
cellular component	cell part	17412	635
cellular component	synapse	627	17
molecular function	protein binding transcription factor activity	476	22
molecular function	nucleic acid binding transcription factor activity	981	35
molecular function	catalytic activity	7232	259
molecular function	receptor activity	2200	31
molecular function	guanyl-nucleotide exchange factor activity	278	10
molecular function	structural molecule activity	610	16
molecular function	transporter activity	1494	46
molecular function	binding	13774	493
molecular function	electron carrier activity	155	2
molecular function	morphogen activity	1	0
molecular function	antioxidant activity	77	2
molecular function	channel regulator activity	81	5
molecular function	metallochaperone activity	7	0
molecular function	enzyme regulator activity	900	27
molecular function	receptor regulator activity	43	1
molecular function	protein tag	3	0
molecular function	chemoattractant activity	40	3
molecular function	translation regulator activity	25	2
molecular function	chemorepellent activity	10	0
molecular function	molecular transducer activity	2282	33
biological process	reproduction	865	19
biological process	cell killing	25	0
biological process	immune system process	2110	67
biological process	metabolic process	11449	438
biological process	cellular process	16615	577
biological process	reproductive process	1238	31
biological process	biological adhesion	1069	21
biological process	signaling	5108	136
biological process	multicellular organismal process	8634	249
biological process	developmental process	8236	307
biological process	growth	365	7
biological process	locomotion	1476	46
biological process	single-organism process	15743	512
biological process	biological phase	40	2
biological process	hormone secretion	58	1
biological process	rhythmic process	170	3
biological process	response to stimulus	10101	309
biological process	localization	6706	215
biological process	multi-organism process	1453	33
biological process	biological regulation	13658	474
biological process	cellular component organization or biogenesis	6136	236
biological process	cell aggregation	28	1
