# Supplementary material for: Comparative analyses of long non-coding RNA in lean and obese pigs
Source: Oncotarget. 2017 May 26;8(25):41440–50. doi: 10.18632/oncotarget.18269 (PMC5522191; doi:10.18632/oncotarget.18269)
Supplement: Supplementary file 8 [file oncotarget-08-41440-s008.xlsx]

## Sheet: L-fat  vs D-fat .KEGG
#KEGG_n	224	KEGG_N	7698
#Pathway	ko_ID	Unigene	gene	Unigene_all	gene_all
Pathways in cancer	ko05200	17	436	224	7698	ENSSSCG00000002995;ENSSSCG00000005462;ENSSSCG00000005838;ENSSSCG00000007541;ENSSSCG00000009134;ENSSSCG00000011512;ENSSSCG00000012981;ENSSSCG00000013033;ENSSSCG00000013034;ENSSSCG00000013037;ENSSSCG00000015324;ENSSSCG00000015618;ENSSSCG00000016111;ENSSSCG00000017497;ENSSSCG00000021161;ENSSSCG00000021588;ENSSSCG00000029741	K09592+K04545+K03173+K04359+K04357+K09455+K04735+K02158+K05858+K16858+K04546+K06244+K02432+K05083+K02219+K08803+K07834
PI3K-Akt signaling pathway	ko04151	16	380	224	7698	ENSSSCG00000000727;ENSSSCG00000001654;ENSSSCG00000005462;ENSSSCG00000006206;ENSSSCG00000006815;ENSSSCG00000007507;ENSSSCG00000007541;ENSSSCG00000009134;ENSSSCG00000012981;ENSSSCG00000013033;ENSSSCG00000013037;ENSSSCG00000015324;ENSSSCG00000015507;ENSSSCG00000015618;ENSSSCG00000017204;ENSSSCG00000027628	K10151+K11584+K04545+K13304+K05453+K01596+K04359+K04357+K04735+K02158+K16858+K04546+K06252+K06244+K06525+K05055
Regulation of actin cytoskeleton	ko04810	11	235	224	7698	ENSSSCG00000000295;ENSSSCG00000007541;ENSSSCG00000009134;ENSSSCG00000016185;ENSSSCG00000016604;ENSSSCG00000017204;ENSSSCG00000027828;ENSSSCG00000028185;ENSSSCG00000028654;ENSSSCG00000029916;ENSSSCG00000030279	K05750+K04359+K04357+K05758+K05747+K06525+K05750+K05722+K05722+K05722+K00920
Viral carcinogenesis	ko05203	11	202	224	7698	ENSSSCG00000000697;ENSSSCG00000000727;ENSSSCG00000002776;ENSSSCG00000005838;ENSSSCG00000009769;ENSSSCG00000010214;ENSSSCG00000012981;ENSSSCG00000013033;ENSSSCG00000021867;ENSSSCG00000027859;ENSSSCG00000029425	K11643+K10151+K02146+K03173+K03143+K02087+K04735+K02158+K08665+K11408+K16174
Focal adhesion	ko04510	10	243	224	7698	ENSSSCG00000000727;ENSSSCG00000007541;ENSSSCG00000009134;ENSSSCG00000013033;ENSSSCG00000013037;ENSSSCG00000015506;ENSSSCG00000015507;ENSSSCG00000015618;ENSSSCG00000017204;ENSSSCG00000017497	K10151+K04359+K04357+K02158+K16858+K06252+K06252+K06244+K06525+K05083
Alzheimer's disease	ko05010	10	201	224	7698	ENSSSCG00000000694;ENSSSCG00000002449;ENSSSCG00000005528;ENSSSCG00000006346;ENSSSCG00000011533;ENSSSCG00000013033;ENSSSCG00000013034;ENSSSCG00000014628;ENSSSCG00000016100;ENSSSCG00000016607	K00134+K03957+K03952+K09054+K04958+K02158+K05858+K04529+K03959+K03949
Epstein-Barr virus infection	ko05169	10	206	224	7698	ENSSSCG00000002925;ENSSSCG00000003578;ENSSSCG00000005038;ENSSSCG00000005838;ENSSSCG00000006682;ENSSSCG00000006691;ENSSSCG00000010214;ENSSSCG00000012981;ENSSSCG00000017273;ENSSSCG00000017731	K03017+K08891+K03064+K03173+K03024+K03023+K02087+K04735+K03035+K03036
Transcriptional misregulation in cancer	ko05202	10	192	224	7698	ENSSSCG00000000727;ENSSSCG00000005087;ENSSSCG00000005089;ENSSSCG00000007541;ENSSSCG00000010574;ENSSSCG00000011951;ENSSSCG00000012981;ENSSSCG00000015697;ENSSSCG00000025182;ENSSSCG00000026547	K10151+K15614+K15615+K04359+K15617+K14242+K04735+K15188+K04376+K15379
HTLV-I infection	ko05166	9	277	224	7698	ENSSSCG00000000727;ENSSSCG00000007541;ENSSSCG00000012980;ENSSSCG00000012981;ENSSSCG00000015092;ENSSSCG00000015093;ENSSSCG00000015094;ENSSSCG00000016111;ENSSSCG00000025182	K10151+K04359+K11304+K04735+K06451+K06450+K06452+K02432+K04376
Purine metabolism	ko00230	9	200	224	7698	ENSSSCG00000000297;ENSSSCG00000002925;ENSSSCG00000006682;ENSSSCG00000006691;ENSSSCG00000009640;ENSSSCG00000011347;ENSSSCG00000022206;ENSSSCG00000025298;ENSSSCG00000029761	K13755+K03017+K03024+K03023+K12305+K00940+K00365+K03004+K07127
Ras signaling pathway	ko04014	9	257	224	7698	ENSSSCG00000005462;ENSSSCG00000006815;ENSSSCG00000007541;ENSSSCG00000009134;ENSSSCG00000012981;ENSSSCG00000013033;ENSSSCG00000013037;ENSSSCG00000015324;ENSSSCG00000029741	K04545+K05453+K04359+K04357+K04735+K02158+K16858+K04546+K07834
Huntington's disease	ko05016	8	209	224	7698	ENSSSCG00000002449;ENSSSCG00000002925;ENSSSCG00000005528;ENSSSCG00000011533;ENSSSCG00000013034;ENSSSCG00000016100;ENSSSCG00000016607;ENSSSCG00000029876	K03957+K03017+K03952+K04958+K05858+K03959+K03949+K04564
Rap1 signaling pathway	ko04015	8	240	224	7698	ENSSSCG00000006815;ENSSSCG00000007541;ENSSSCG00000009134;ENSSSCG00000011103;ENSSSCG00000012982;ENSSSCG00000013034;ENSSSCG00000013037;ENSSSCG00000029741	K05453+K04359+K04357+K04237+K08013+K05858+K16858+K07834
Non-alcoholic fatty liver disease (NAFLD)	ko04932	7	172	224	7698	ENSSSCG00000002449;ENSSSCG00000005528;ENSSSCG00000005838;ENSSSCG00000012981;ENSSSCG00000016100;ENSSSCG00000016607;ENSSSCG00000027628	K03957+K03952+K03173+K04735+K03959+K03949+K05055
MicroRNAs in cancer	ko05206	7	160	224	7698	ENSSSCG00000000727;ENSSSCG00000007541;ENSSSCG00000013659;ENSSSCG00000015507;ENSSSCG00000017024;ENSSSCG00000017497;ENSSSCG00000026547	K10151+K04359+K00558+K06252+K10145+K05083+K15379
Lysosome	ko04142	7	128	224	7698	ENSSSCG00000002776;ENSSSCG00000007003;ENSSSCG00000009471;ENSSSCG00000009640;ENSSSCG00000009766;ENSSSCG00000014627;ENSSSCG00000025058	K02146+K10532+K12390+K12305+K02154+K12350+K12347
Ribosome	ko03010	7	182	224	7698	ENSSSCG00000001528;ENSSSCG00000004047;ENSSSCG00000013656;ENSSSCG00000014855;ENSSSCG00000015503;ENSSSCG00000021007;ENSSSCG00000021590	K02947+K02881+K02926+K02985+K02954+K02884+K02894
Neuroactive ligand-receptor interaction	ko04080	7	286	224	7698	ENSSSCG00000006685;ENSSSCG00000008875;ENSSSCG00000009580;ENSSSCG00000010647;ENSSSCG00000011103;ENSSSCG00000022213;ENSSSCG00000024072	K04280+K04306+K04290+K04141+K04237+K04307+K08387
RNA transport	ko03013	7	174	224	7698	ENSSSCG00000009770;ENSSSCG00000013661;ENSSSCG00000016845;ENSSSCG00000021130;ENSSSCG00000023793;ENSSSCG00000028509;ENSSSCG00000028865	K03239+K03248+K14312+K03540+K14321+K12876+K14324
Spliceosome	ko03040	7	139	224	7698	ENSSSCG00000001376;ENSSSCG00000002998;ENSSSCG00000023148;ENSSSCG00000025710;ENSSSCG00000028509;ENSSSCG00000029341;ENSSSCG00000030507	K12813+K11091+K12891+K12870+K12876+K12870+K12839
MAPK signaling pathway	ko04010	7	286	224	7698	ENSSSCG00000004037;ENSSSCG00000005838;ENSSSCG00000007541;ENSSSCG00000009134;ENSSSCG00000012981;ENSSSCG00000025182;ENSSSCG00000028806	K04428+K03173+K04359+K04357+K04735+K04376+K16510
Chemokine signaling pathway	ko04062	7	184	224	7698	ENSSSCG00000003578;ENSSSCG00000005462;ENSSSCG00000011103;ENSSSCG00000012981;ENSSSCG00000013034;ENSSSCG00000015324;ENSSSCG00000016604	K08891+K04545+K04237+K04735+K05858+K04546+K05747
Hematopoietic cell lineage	ko04640	6	88	224	7698	ENSSSCG00000006815;ENSSSCG00000008217;ENSSSCG00000015092;ENSSSCG00000015093;ENSSSCG00000015094;ENSSSCG00000027628	K05453+K06458+K06451+K06450+K06452+K05055
Pyrimidine metabolism	ko00240	6	107	224	7698	ENSSSCG00000002925;ENSSSCG00000006682;ENSSSCG00000006691;ENSSSCG00000009640;ENSSSCG00000011347;ENSSSCG00000025298	K03017+K03024+K03023+K12305+K00940+K03004
Phosphatidylinositol signaling system	ko04070	6	104	224	7698	ENSSSCG00000003000;ENSSSCG00000011533;ENSSSCG00000012315;ENSSSCG00000013034;ENSSSCG00000025733;ENSSSCG00000030279	K00911+K04958+K01099+K05858+K01092+K00920
Dopaminergic synapse	ko04728	6	135	224	7698	ENSSSCG00000001654;ENSSSCG00000005462;ENSSSCG00000011533;ENSSSCG00000013034;ENSSSCG00000015324;ENSSSCG00000017498	K11584+K04545+K04958+K05858+K04546+K15494
Sphingolipid signaling pathway	ko04071	6	120	224	7698	ENSSSCG00000001654;ENSSSCG00000005838;ENSSSCG00000009580;ENSSSCG00000012981;ENSSSCG00000013034;ENSSSCG00000014627	K11584+K03173+K04290+K04735+K05858+K12350
Protein processing in endoplasmic reticulum	ko04141	6	182	224	7698	ENSSSCG00000000171;ENSSSCG00000002446;ENSSSCG00000005126;ENSSSCG00000005838;ENSSSCG00000006346;ENSSSCG00000010069	K13999+K11863+K14018+K03173+K09054+K13989
Gap junction	ko04540	6	109	224	7698	ENSSSCG00000007541;ENSSSCG00000009134;ENSSSCG00000010214;ENSSSCG00000010647;ENSSSCG00000011533;ENSSSCG00000013034	K04359+K04357+K02087+K04141+K04958+K05858
Herpes simplex infection	ko05168	6	192	224	7698	ENSSSCG00000001554;ENSSSCG00000005838;ENSSSCG00000010214;ENSSSCG00000012981;ENSSSCG00000016338;ENSSSCG00000023148	K15409+K03173+K02087+K04735+K02633+K12891
Cell cycle	ko04110	6	138	224	7698	ENSSSCG00000000727;ENSSSCG00000009560;ENSSSCG00000010214;ENSSSCG00000016098;ENSSSCG00000027557;ENSSSCG00000028980	K10151+K04683+K02087+K02604+K06639+K02604
Osteoclast differentiation	ko04380	6	136	224	7698	ENSSSCG00000002919;ENSSSCG00000004898;ENSSSCG00000005838;ENSSSCG00000006815;ENSSSCG00000011512;ENSSSCG00000012981	K07992+K05147+K03173+K05453+K09455+K04735
FoxO signaling pathway	ko04068	6	150	224	7698	ENSSSCG00000000727;ENSSSCG00000006206;ENSSSCG00000007507;ENSSSCG00000009134;ENSSSCG00000023915;ENSSSCG00000029876	K10151+K13304+K01596+K04357+K07191+K04564
Oxidative phosphorylation	ko00190	6	147	224	7698	ENSSSCG00000002449;ENSSSCG00000002776;ENSSSCG00000005528;ENSSSCG00000009766;ENSSSCG00000016100;ENSSSCG00000016607	K03957+K02146+K03952+K02154+K03959+K03949
HIF-1 signaling pathway	ko04066	6	119	224	7698	ENSSSCG00000000694;ENSSSCG00000002995;ENSSSCG00000009134;ENSSSCG00000012981;ENSSSCG00000017497;ENSSSCG00000027628	K00134+K09592+K04357+K04735+K05083+K05055
Cytokine-cytokine receptor interaction	ko04060	6	235	224	7698	ENSSSCG00000004898;ENSSSCG00000006815;ENSSSCG00000007541;ENSSSCG00000009134;ENSSSCG00000013037;ENSSSCG00000027628	K05147+K05453+K04359+K04357+K16858+K05055
Calcium signaling pathway	ko04020	6	232	224	7698	ENSSSCG00000000297;ENSSSCG00000003000;ENSSSCG00000010647;ENSSSCG00000011533;ENSSSCG00000013034;ENSSSCG00000017497	K13755+K00911+K04141+K04958+K05858+K05083
Nucleotide excision repair	ko03420	6	50	224	7698	ENSSSCG00000003583;ENSSSCG00000005090;ENSSSCG00000007881;ENSSSCG00000009769;ENSSSCG00000010391;ENSSSCG00000024019	K10739+K10842+K10848+K03143+K10841+K10845
Parkinson's disease	ko05012	5	160	224	7698	ENSSSCG00000002449;ENSSSCG00000005528;ENSSSCG00000016100;ENSSSCG00000016607;ENSSSCG00000022945	K03957+K03952+K03959+K03949+K05611
Inositol phosphate metabolism	ko00562	5	68	224	7698	ENSSSCG00000003000;ENSSSCG00000012315;ENSSSCG00000013034;ENSSSCG00000025733;ENSSSCG00000030279	K00911+K01099+K05858+K01092+K00920
Tuberculosis	ko05152	5	169	224	7698	ENSSSCG00000002776;ENSSSCG00000009766;ENSSSCG00000012981;ENSSSCG00000013033;ENSSSCG00000023926	K02146+K02154+K04735+K02158+K08846
Proteasome	ko03050	5	53	224	7698	ENSSSCG00000005038;ENSSSCG00000017273;ENSSSCG00000017731;ENSSSCG00000024390;ENSSSCG00000029470	K03064+K03035+K03036+K02735+K11599
Prostate cancer	ko05215	5	101	224	7698	ENSSSCG00000007541;ENSSSCG00000009134;ENSSSCG00000012981;ENSSSCG00000013033;ENSSSCG00000017497	K04359+K04357+K04735+K02158+K05083
Adipocytokine signaling pathway	ko04920	5	75	224	7698	ENSSSCG00000005838;ENSSSCG00000007507;ENSSSCG00000012981;ENSSSCG00000021155;ENSSSCG00000023915	K03173+K01596+K04735+K05228+K07191
Measles	ko05162	5	151	224	7698	ENSSSCG00000000727;ENSSSCG00000012981;ENSSSCG00000015092;ENSSSCG00000015093;ENSSSCG00000015094	K10151+K04735+K06451+K06450+K06452
ECM-receptor interaction	ko04512	5	110	224	7698	ENSSSCG00000015506;ENSSSCG00000015507;ENSSSCG00000015618;ENSSSCG00000017022;ENSSSCG00000017204	K06252+K06252+K06244+K06267+K06525
T cell receptor signaling pathway	ko04660	5	121	224	7698	ENSSSCG00000008217;ENSSSCG00000012981;ENSSSCG00000015092;ENSSSCG00000015093;ENSSSCG00000015094	K06458+K04735+K06451+K06450+K06452
Rheumatoid arthritis	ko05323	5	102	224	7698	ENSSSCG00000002776;ENSSSCG00000004898;ENSSSCG00000006815;ENSSSCG00000009766;ENSSSCG00000011899	K02146+K05147+K05453+K02154+K05412
Adrenergic signaling in cardiomyocytes	ko04261	5	170	224	7698	ENSSSCG00000001654;ENSSSCG00000010647;ENSSSCG00000013034;ENSSSCG00000023267;ENSSSCG00000029199	K11584+K04141+K05858+K04845+K04848
Serotonergic synapse	ko04726	5	131	224	7698	ENSSSCG00000005462;ENSSSCG00000011533;ENSSSCG00000013034;ENSSSCG00000015324;ENSSSCG00000017930	K04545+K04958+K05858+K04546+K00458
Proteoglycans in cancer	ko05205	5	209	224	7698	ENSSSCG00000000493;ENSSSCG00000011533;ENSSSCG00000011884;ENSSSCG00000016111;ENSSSCG00000017497	K12461+K04958+K06106+K02432+K05083
Carbon metabolism	ko01200	5	108	224	7698	ENSSSCG00000000694;ENSSSCG00000004049;ENSSSCG00000016154;ENSSSCG00000021129;ENSSSCG00000026153	K00134+K00626+K01783+K00850+K00626
Circadian entrainment	ko04713	5	115	224	7698	ENSSSCG00000005462;ENSSSCG00000011533;ENSSSCG00000013034;ENSSSCG00000015324;ENSSSCG00000016338	K04545+K04958+K05858+K04546+K02633
Tight junction	ko04530	5	148	224	7698	ENSSSCG00000011103;ENSSSCG00000011884;ENSSSCG00000012309;ENSSSCG00000022088;ENSSSCG00000024658	K04237+K06106+K18625+K18625+K06095
Chagas disease (American trypanosomiasis)	ko05142	5	125	224	7698	ENSSSCG00000012981;ENSSSCG00000013034;ENSSSCG00000015092;ENSSSCG00000015093;ENSSSCG00000015094	K04735+K05858+K06451+K06450+K06452
Alcoholism	ko05034	5	136	224	7698	ENSSSCG00000005462;ENSSSCG00000015324;ENSSSCG00000016738;ENSSSCG00000017498;ENSSSCG00000027859	K04545+K04546+K11251+K15494+K11408
Pancreatic cancer	ko05212	5	76	224	7698	ENSSSCG00000009134;ENSSSCG00000012981;ENSSSCG00000013033;ENSSSCG00000017497;ENSSSCG00000029741	K04357+K04735+K02158+K05083+K07834
Fatty acid metabolism	ko01212	4	53	224	7698	ENSSSCG00000004049;ENSSSCG00000010723;ENSSSCG00000016156;ENSSSCG00000026153	K00626+K09478+K00255+K00626
Cytosolic DNA-sensing pathway	ko04623	4	56	224	7698	ENSSSCG00000006682;ENSSSCG00000006691;ENSSSCG00000007508;ENSSSCG00000012981	K03024+K03023+K12965+K04735
Bacterial invasion of epithelial cells	ko05100	4	83	224	7698	ENSSSCG00000011884;ENSSSCG00000016185;ENSSSCG00000016604;ENSSSCG00000030197	K06106+K05758+K05747+K13738
Neurotrophin signaling pathway	ko04722	4	128	224	7698	ENSSSCG00000000493;ENSSSCG00000012981;ENSSSCG00000013033;ENSSSCG00000023926	K12461+K04735+K02158+K08846
Cell adhesion molecules (CAMs)	ko04514	4	177	224	7698	ENSSSCG00000005721;ENSSSCG00000008217;ENSSSCG00000011899;ENSSSCG00000013649	K16359+K06458+K05412+K06486
Valine, leucine and isoleucine degradation	ko00280	4	61	224	7698	ENSSSCG00000004049;ENSSSCG00000004774;ENSSSCG00000010723;ENSSSCG00000026153	K00626+K00253+K09478+K00626
Oocyte meiosis	ko04114	4	127	224	7698	ENSSSCG00000001654;ENSSSCG00000008538;ENSSSCG00000010214;ENSSSCG00000011533	K11584+K08694+K02087+K04958
Amoebiasis	ko05146	4	134	224	7698	ENSSSCG00000005840;ENSSSCG00000012981;ENSSSCG00000013034;ENSSSCG00000015618	K03999+K04735+K05858+K06244
Retrograde endocannabinoid signaling	ko04723	4	110	224	7698	ENSSSCG00000005462;ENSSSCG00000011533;ENSSSCG00000013034;ENSSSCG00000015324	K04545+K04958+K05858+K04546
RNA polymerase	ko03020	4	33	224	7698	ENSSSCG00000002925;ENSSSCG00000006682;ENSSSCG00000006691;ENSSSCG00000025298	K03017+K03024+K03023+K03004
Ribosome biogenesis in eukaryotes	ko03008	4	88	224	7698	ENSSSCG00000008536;ENSSSCG00000010990;ENSSSCG00000011827;ENSSSCG00000014032	K14546+K14544+K14539+K11129
Cholinergic synapse	ko04725	4	122	224	7698	ENSSSCG00000005462;ENSSSCG00000011533;ENSSSCG00000013034;ENSSSCG00000015324	K04545+K04958+K05858+K04546
Insulin signaling pathway	ko04910	4	160	224	7698	ENSSSCG00000005024;ENSSSCG00000007507;ENSSSCG00000013033;ENSSSCG00000023915	K00688+K01596+K02158+K07191
Pancreatic secretion	ko04972	4	101	224	7698	ENSSSCG00000006933;ENSSSCG00000006935;ENSSSCG00000011533;ENSSSCG00000013034	K05027+K05028+K04958+K05858
GnRH signaling pathway	ko04912	4	112	224	7698	ENSSSCG00000004037;ENSSSCG00000006685;ENSSSCG00000011533;ENSSSCG00000013034	K04428+K04280+K04958+K05858
Melanoma	ko05218	4	82	224	7698	ENSSSCG00000007541;ENSSSCG00000009134;ENSSSCG00000011512;ENSSSCG00000013033	K04359+K04357+K09455+K02158
Hepatitis C	ko05160	4	134	224	7698	ENSSSCG00000005838;ENSSSCG00000009134;ENSSSCG00000012981;ENSSSCG00000013033	K03173+K04357+K04735+K02158
Fatty acid degradation	ko00071	4	49	224	7698	ENSSSCG00000004049;ENSSSCG00000010723;ENSSSCG00000016156;ENSSSCG00000026153	K00626+K09478+K00255+K00626
Adherens junction	ko04520	4	90	224	7698	ENSSSCG00000011103;ENSSSCG00000016604;ENSSSCG00000017497;ENSSSCG00000025127	K04237+K05747+K05083+K06084
Axon guidance	ko04360	4	139	224	7698	ENSSSCG00000005721;ENSSSCG00000011346;ENSSSCG00000024746;ENSSSCG00000029533	K16359+K06821+K06521+K06521
cGMP-PKG signaling pathway	ko04022	4	193	224	7698	ENSSSCG00000010647;ENSSSCG00000011533;ENSSSCG00000013033;ENSSSCG00000013034	K04141+K04958+K02158+K05858
TNF signaling pathway	ko04668	4	128	224	7698	ENSSSCG00000005838;ENSSSCG00000006815;ENSSSCG00000012981;ENSSSCG00000028806	K03173+K05453+K04735+K16510
Melanogenesis	ko04916	4	101	224	7698	ENSSSCG00000011512;ENSSSCG00000013034;ENSSSCG00000016111;ENSSSCG00000021155	K09455+K05858+K02432+K05228
Small cell lung cancer	ko05222	4	100	224	7698	ENSSSCG00000005838;ENSSSCG00000012981;ENSSSCG00000015618;ENSSSCG00000021161	K03173+K04735+K06244+K02219
Glutamatergic synapse	ko04724	4	140	224	7698	ENSSSCG00000005462;ENSSSCG00000011533;ENSSSCG00000013034;ENSSSCG00000015324	K04545+K04958+K05858+K04546
cAMP signaling pathway	ko04024	4	232	224	7698	ENSSSCG00000010647;ENSSSCG00000012981;ENSSSCG00000013033;ENSSSCG00000017498	K04141+K04735+K02158+K15494
AMPK signaling pathway	ko04152	4	134	224	7698	ENSSSCG00000001654;ENSSSCG00000007507;ENSSSCG00000021129;ENSSSCG00000023915	K11584+K01596+K00850+K07191
Hippo signaling pathway	ko04390	4	141	224	7698	ENSSSCG00000000727;ENSSSCG00000005021;ENSSSCG00000011103;ENSSSCG00000016111	K10151+K16686+K04237+K02432
Biosynthesis of amino acids	ko01230	4	69	224	7698	ENSSSCG00000000694;ENSSSCG00000016154;ENSSSCG00000021129;ENSSSCG00000021229	K00134+K01783+K00850+K00789
Pyruvate metabolism	ko00620	4	44	224	7698	ENSSSCG00000004049;ENSSSCG00000007507;ENSSSCG00000008003;ENSSSCG00000026153	K00626+K01596+K01069+K00626
Wnt signaling pathway	ko04310	4	134	224	7698	ENSSSCG00000000727;ENSSSCG00000013034;ENSSSCG00000015504;ENSSSCG00000016111	K10151+K05858+K04507+K02432
mRNA surveillance pathway	ko03015	4	96	224	7698	ENSSSCG00000001654;ENSSSCG00000002447;ENSSSCG00000028509;ENSSSCG00000028865	K11584+K14402+K12876+K14324
p53 signaling pathway	ko04115	3	81	224	7698	ENSSSCG00000000727;ENSSSCG00000010214;ENSSSCG00000017024	K10151+K02087+K10145
Glycerolipid metabolism	ko00561	3	59	224	7698	ENSSSCG00000007359;ENSSSCG00000014861;ENSSSCG00000027266	K15728+K14457+K13534
Other types of O-glycan biosynthesis	ko00514	3	33	224	7698	ENSSSCG00000008175;ENSSSCG00000011897;ENSSSCG00000027064	K09674+K13667+K13667
Central carbon metabolism in cancer	ko05230	3	67	224	7698	ENSSSCG00000017497;ENSSSCG00000021129;ENSSSCG00000024219	K05083+K00850+K14634
Endocytosis	ko04144	3	238	224	7698	ENSSSCG00000009134;ENSSSCG00000010647;ENSSSCG00000011103	K04357+K04141+K04237
Platelet activation	ko04611	3	154	224	7698	ENSSSCG00000011533;ENSSSCG00000013034;ENSSSCG00000013041	K04958+K05858+K17084
Jak-STAT signaling pathway	ko04630	3	162	224	7698	ENSSSCG00000000727;ENSSSCG00000006689;ENSSSCG00000027628	K10151+K16064+K05055
NF-kappa B signaling pathway	ko04064	3	110	224	7698	ENSSSCG00000004898;ENSSSCG00000005838;ENSSSCG00000012981	K05147+K03173+K04735
Morphine addiction	ko05032	3	95	224	7698	ENSSSCG00000000297;ENSSSCG00000005462;ENSSSCG00000015324	K13755+K04545+K04546
Salivary secretion	ko04970	3	92	224	7698	ENSSSCG00000010647;ENSSSCG00000011533;ENSSSCG00000013034	K04141+K04958+K05858
Primary immunodeficiency	ko05340	3	38	224	7698	ENSSSCG00000008217;ENSSSCG00000015092;ENSSSCG00000015093	K06458+K06451+K06450
Arachidonic acid metabolism	ko00590	3	78	224	7698	ENSSSCG00000005688;ENSSSCG00000008540;ENSSSCG00000017930	K15729+K14621+K00458
Prolactin signaling pathway	ko04917	3	72	224	7698	ENSSSCG00000000727;ENSSSCG00000004898;ENSSSCG00000012981	K10151+K05147+K04735
Inflammatory mediator regulation of TRP channels	ko04750	3	129	224	7698	ENSSSCG00000011533;ENSSSCG00000013034;ENSSSCG00000017930	K04958+K05858+K00458
Peroxisome	ko04146	3	86	224	7698	ENSSSCG00000001653;ENSSSCG00000006686;ENSSSCG00000029876	K13339+K13352+K04564
Endometrial cancer	ko05213	3	59	224	7698	ENSSSCG00000009134;ENSSSCG00000013033;ENSSSCG00000017497	K04357+K02158+K05083
Basal transcription factors	ko03022	3	48	224	7698	ENSSSCG00000005090;ENSSSCG00000009769;ENSSSCG00000024019	K10842+K03143+K10845
Non-small cell lung cancer	ko05223	3	61	224	7698	ENSSSCG00000009134;ENSSSCG00000013033;ENSSSCG00000017497	K04357+K02158+K05083
Aminoacyl-tRNA biosynthesis	ko00970	3	55	224	7698	ENSSSCG00000010721;ENSSSCG00000012857;ENSSSCG00000015492	K10837+K01883+K01876
Thyroid hormone synthesis	ko04918	3	89	224	7698	ENSSSCG00000011533;ENSSSCG00000013034;ENSSSCG00000017932	K04958+K05858+K10064
Glycolysis / Gluconeogenesis	ko00010	3	59	224	7698	ENSSSCG00000000694;ENSSSCG00000007507;ENSSSCG00000021129	K00134+K01596+K00850
Toxoplasmosis	ko05145	3	126	224	7698	ENSSSCG00000012981;ENSSSCG00000013033;ENSSSCG00000015618	K04735+K02158+K06244
Choline metabolism in cancer	ko05231	3	120	224	7698	ENSSSCG00000007541;ENSSSCG00000009134;ENSSSCG00000016604	K04359+K04357+K05747
ErbB signaling pathway	ko04012	3	103	224	7698	ENSSSCG00000009134;ENSSSCG00000013033;ENSSSCG00000017497	K04357+K02158+K05083
Fanconi anemia pathway	ko03460	3	61	224	7698	ENSSSCG00000003583;ENSSSCG00000007881;ENSSSCG00000026362	K10739+K10848+K06054
Systemic lupus erythematosus	ko05322	3	104	224	7698	ENSSSCG00000005840;ENSSSCG00000011899;ENSSSCG00000016738	K03999+K05412+K11251
Legionellosis	ko05134	3	69	224	7698	ENSSSCG00000012981;ENSSSCG00000016095;ENSSSCG00000025370	K04735+K08823+K08823
Apoptosis	ko04210	3	108	224	7698	ENSSSCG00000005838;ENSSSCG00000012981;ENSSSCG00000013033	K03173+K04735+K02158
Thyroid hormone signaling pathway	ko04919	3	133	224	7698	ENSSSCG00000002542;ENSSSCG00000013033;ENSSSCG00000013034	K07754+K02158+K05858
Notch signaling pathway	ko04330	3	49	224	7698	ENSSSCG00000013145;ENSSSCG00000023228;ENSSSCG00000026362	K06058+K06057+K06054
Salmonella infection	ko05132	3	90	224	7698	ENSSSCG00000012981;ENSSSCG00000016185;ENSSSCG00000016604	K04735+K05758+K05747
Bladder cancer	ko05219	3	43	224	7698	ENSSSCG00000009134;ENSSSCG00000017497;ENSSSCG00000021588	K04357+K05083+K08803
Long-term potentiation	ko04720	2	72	224	7698	ENSSSCG00000011533;ENSSSCG00000013034	K04958+K05858
Synaptic vesicle cycle	ko04721	2	62	224	7698	ENSSSCG00000002776;ENSSSCG00000009766	K02146+K02154
Galactose metabolism	ko00052	2	32	224	7698	ENSSSCG00000017203;ENSSSCG00000021129	K00849+K00850
Cocaine addiction	ko05030	2	53	224	7698	ENSSSCG00000012981;ENSSSCG00000017498	K04735+K15494
Mineral absorption	ko04978	2	51	224	7698	ENSSSCG00000025058;ENSSSCG00000026759	K12347+K00510
Butanoate metabolism	ko00650	2	27	224	7698	ENSSSCG00000004049;ENSSSCG00000026153	K00626+K00626
Retinol metabolism	ko00830	2	61	224	7698	ENSSSCG00000006245;ENSSSCG00000023138	K15734+K07424
Synthesis and degradation of ketone bodies	ko00072	2	10	224	7698	ENSSSCG00000004049;ENSSSCG00000026153	K00626+K00626
Olfactory transduction	ko04740	2	927	224	7698	ENSSSCG00000006933;ENSSSCG00000006935	K05027+K05028
Progesterone-mediated oocyte maturation	ko04914	2	100	224	7698	ENSSSCG00000008538;ENSSSCG00000010214	K08694+K02087
Prion diseases	ko05020	2	40	224	7698	ENSSSCG00000005840;ENSSSCG00000021620	K03999+K09553
Linoleic acid metabolism	ko00591	2	40	224	7698	ENSSSCG00000008540;ENSSSCG00000023138	K14621+K07424
Hepatitis B	ko05161	2	164	224	7698	ENSSSCG00000012981;ENSSSCG00000013033	K04735+K02158
Glyoxylate and dicarboxylate metabolism	ko00630	2	30	224	7698	ENSSSCG00000004049;ENSSSCG00000026153	K00626+K00626
Lysine degradation	ko00310	2	59	224	7698	ENSSSCG00000004049;ENSSSCG00000026153	K00626+K00626
Phagosome	ko04145	2	163	224	7698	ENSSSCG00000002776;ENSSSCG00000009766	K02146+K02154
Glycine, serine and threonine metabolism	ko00260	2	38	224	7698	ENSSSCG00000001652;ENSSSCG00000004672	K00552+K00613
Glioma	ko05214	2	66	224	7698	ENSSSCG00000007541;ENSSSCG00000009134	K04359+K04357
Cysteine and methionine metabolism	ko00270	2	42	224	7698	ENSSSCG00000013659;ENSSSCG00000021229	K00558+K00789
Pentose phosphate pathway	ko00030	2	25	224	7698	ENSSSCG00000016154;ENSSSCG00000021129	K01783+K00850
Glycerophospholipid metabolism	ko00564	2	96	224	7698	ENSSSCG00000007359;ENSSSCG00000008540	K15728+K14621
Tryptophan metabolism	ko00380	2	43	224	7698	ENSSSCG00000004049;ENSSSCG00000026153	K00626+K00626
NOD-like receptor signaling pathway	ko04621	2	56	224	7698	ENSSSCG00000012981;ENSSSCG00000023926	K04735+K08846
Long-term depression	ko04730	2	70	224	7698	ENSSSCG00000011533;ENSSSCG00000013034	K04958+K05858
Circadian rhythm	ko04710	2	30	224	7698	ENSSSCG00000009472;ENSSSCG00000016338	K10269+K02633
Oxytocin signaling pathway	ko04921	2	182	224	7698	ENSSSCG00000011533;ENSSSCG00000013034	K04958+K05858
Propanoate metabolism	ko00640	2	35	224	7698	ENSSSCG00000004049;ENSSSCG00000026153	K00626+K00626
Vascular smooth muscle contraction	ko04270	2	142	224	7698	ENSSSCG00000011533;ENSSSCG00000013034	K04958+K05858
Collecting duct acid secretion	ko04966	2	30	224	7698	ENSSSCG00000002776;ENSSSCG00000009766	K02146+K02154
Dilated cardiomyopathy	ko05414	2	107	224	7698	ENSSSCG00000010647;ENSSSCG00000017204	K04141+K06525
GABAergic synapse	ko04727	2	93	224	7698	ENSSSCG00000005462;ENSSSCG00000015324	K04545+K04546
Mucin type O-Glycan biosynthesis	ko00512	2	31	224	7698	ENSSSCG00000007465;ENSSSCG00000017172	K09905+K03479
RIG-I-like receptor signaling pathway	ko04622	2	70	224	7698	ENSSSCG00000005838;ENSSSCG00000012981	K03173+K04735
PPAR signaling pathway	ko03320	2	74	224	7698	ENSSSCG00000007507;ENSSSCG00000016156	K01596+K00255
Estrogen signaling pathway	ko04915	2	104	224	7698	ENSSSCG00000011533;ENSSSCG00000013034	K04958+K05858
Fructose and mannose metabolism	ko00051	2	31	224	7698	ENSSSCG00000021129;ENSSSCG00000024219	K00850+K14634
Glycosaminoglycan biosynthesis - chondroitin sulfate / dermatan sulfate	ko00532	2	21	224	7698	ENSSSCG00000004771;ENSSSCG00000014035	K08105+K00733
Gastric acid secretion	ko04971	2	82	224	7698	ENSSSCG00000011533;ENSSSCG00000013034	K04958+K05858
Complement and coagulation cascades	ko04610	2	79	224	7698	ENSSSCG00000005840;ENSSSCG00000015493	K03999+K03911
Toll-like receptor signaling pathway	ko04620	2	108	224	7698	ENSSSCG00000011899;ENSSSCG00000012981	K05412+K04735
Chemical carcinogenesis	ko05204	2	66	224	7698	ENSSSCG00000002627;ENSSSCG00000023138	K00799+K07424
Chronic myeloid leukemia	ko05220	2	73	224	7698	ENSSSCG00000012981;ENSSSCG00000013033	K04735+K02158
RNA degradation	ko03018	2	77	224	7698	ENSSSCG00000017102;ENSSSCG00000021129	K03514+K00850
Terpenoid backbone biosynthesis	ko00900	2	23	224	7698	ENSSSCG00000004049;ENSSSCG00000026153	K00626+K00626
Fc gamma R-mediated phagocytosis	ko04666	2	90	224	7698	ENSSSCG00000016185;ENSSSCG00000016604	K05758+K05747
DNA replication	ko03030	2	38	224	7698	ENSSSCG00000003583;ENSSSCG00000012979	K10739+K10745
Acute myeloid leukemia	ko05221	2	60	224	7698	ENSSSCG00000012981;ENSSSCG00000013033	K04735+K02158
Proximal tubule bicarbonate reclamation	ko04964	1	27	224	7698	ENSSSCG00000007507	K01596
African trypanosomiasis	ko05143	1	39	224	7698	ENSSSCG00000013034	K05858
Glutathione metabolism	ko00480	1	53	224	7698	ENSSSCG00000002627	K00799
Ether lipid metabolism	ko00565	1	50	224	7698	ENSSSCG00000008540	K14621
Intestinal immune network for IgA production	ko04672	1	56	224	7698	ENSSSCG00000011899	K05412
Arginine and proline metabolism	ko00330	1	61	224	7698	ENSSSCG00000004672	K00613
Endocrine and other factor-regulated calcium reabsorption	ko04961	1	50	224	7698	ENSSSCG00000013034	K05858
Allograft rejection	ko05330	1	47	224	7698	ENSSSCG00000011899	K05412
Pertussis	ko05133	1	74	224	7698	ENSSSCG00000012981	K04735
Amyotrophic lateral sclerosis (ALS)	ko05014	1	57	224	7698	ENSSSCG00000013033	K02158
Sphingolipid metabolism	ko00600	1	51	224	7698	ENSSSCG00000014627	K12350
Renal cell carcinoma	ko05211	1	70	224	7698	ENSSSCG00000002995	K09592
Base excision repair	ko03410	1	34	224	7698	ENSSSCG00000023033	K10798
Inflammatory bowel disease (IBD)	ko05321	1	76	224	7698	ENSSSCG00000012981	K04735
Leishmaniasis	ko05140	1	67	224	7698	ENSSSCG00000012981	K04735
Glycosaminoglycan biosynthesis - heparan sulfate / heparin	ko00534	1	25	224	7698	ENSSSCG00000014035	K00733
Homologous recombination	ko03440	1	34	224	7698	ENSSSCG00000003583	K10739
Autoimmune thyroid disease	ko05320	1	54	224	7698	ENSSSCG00000011899	K05412
Leukocyte transendothelial migration	ko04670	1	130	224	7698	ENSSSCG00000012982	K08013
Metabolism of xenobiotics by cytochrome P450	ko00980	1	49	224	7698	ENSSSCG00000002627	K00799
alpha-Linolenic acid metabolism	ko00592	1	28	224	7698	ENSSSCG00000008540	K14621
Colorectal cancer	ko05210	1	66	224	7698	ENSSSCG00000013033	K02158
Viral myocarditis	ko05416	1	77	224	7698	ENSSSCG00000011899	K05412
Fat digestion and absorption	ko04975	1	38	224	7698	ENSSSCG00000014861	K14457
Citrate cycle (TCA cycle)	ko00020	1	33	224	7698	ENSSSCG00000007507	K01596
Type I diabetes mellitus	ko04940	1	50	224	7698	ENSSSCG00000011899	K05412
Basal cell carcinoma	ko05217	1	52	224	7698	ENSSSCG00000016111	K02432
Type II diabetes mellitus	ko04930	1	61	224	7698	ENSSSCG00000023915	K07191
Tyrosine metabolism	ko00350	1	35	224	7698	ENSSSCG00000010067	K07253
Antigen processing and presentation	ko04612	1	74	224	7698	ENSSSCG00000008217	K06458
TGF-beta signaling pathway	ko04350	1	77	224	7698	ENSSSCG00000009560	K04683
Caffeine metabolism	ko00232	1	4	224	7698	ENSSSCG00000022206	K00365
Hypertrophic cardiomyopathy (HCM)	ko05410	1	101	224	7698	ENSSSCG00000017204	K06525
Pentose and glucuronate interconversions	ko00040	1	26	224	7698	ENSSSCG00000016154	K01783
Amino sugar and nucleotide sugar metabolism	ko00520	1	49	224	7698	ENSSSCG00000017203	K00849
Amphetamine addiction	ko05031	1	68	224	7698	ENSSSCG00000017498	K15494
VEGF signaling pathway	ko04370	1	63	224	7698	ENSSSCG00000013033	K02158
Influenza A	ko05164	1	169	224	7698	ENSSSCG00000012981	K04735
Starch and sucrose metabolism	ko00500	1	55	224	7698	ENSSSCG00000005024	K00688
Phenylalanine metabolism	ko00360	1	24	224	7698	ENSSSCG00000010067	K07253
Maturity onset diabetes of the young	ko04950	1	23	224	7698	ENSSSCG00000026362	K06054
Protein digestion and absorption	ko04974	1	100	224	7698	ENSSSCG00000025423	K04916
Signaling pathways regulating pluripotency of stem cells	ko04550	1	133	224	7698	ENSSSCG00000016111	K02432
Porphyrin and chlorophyll metabolism	ko00860	1	35	224	7698	ENSSSCG00000026759	K00510
Vasopressin-regulated water reabsorption	ko04962	1	56	224	7698	ENSSSCG00000010991	K09876
Insulin secretion	ko04911	1	100	224	7698	ENSSSCG00000013034	K05858
Glycosylphosphatidylinositol(GPI)-anchor biosynthesis	ko00563	1	27	224	7698	ENSSSCG00000004901	K05285
Graft-versus-host disease	ko05332	1	43	224	7698	ENSSSCG00000011899	K05412
Glycosaminoglycan degradation	ko00531	1	20	224	7698	ENSSSCG00000007003	K10532
Mismatch repair	ko03430	1	27	224	7698	ENSSSCG00000003583	K10739
Arrhythmogenic right ventricular cardiomyopathy (ARVC)	ko05412	1	91	224	7698	ENSSSCG00000017204	K06525
Steroid hormone biosynthesis	ko00140	1	55	224	7698	ENSSSCG00000023138	K07424
Drug metabolism - cytochrome P450	ko00982	1	50	224	7698	ENSSSCG00000002627	K00799
Natural killer cell mediated cytotoxicity	ko04650	1	104	224	7698	ENSSSCG00000002919	K07992
B cell receptor signaling pathway	ko04662	1	72	224	7698	ENSSSCG00000012981	K04735
Ubiquitin mediated proteolysis	ko04120	1	154	224	7698	ENSSSCG00000006689	K16064
Selenocompound metabolism	ko00450	1	19	224	7698	ENSSSCG00000010721	K10837
SNARE interactions in vesicular transport	ko04130	1	37	224	7698	ENSSSCG00000015325	K08504
