# Supplementary material for: Comparative analyses of long non-coding RNA in lean and obese pigs
Source: Oncotarget. 2017 May 26;8(25):41440–50. doi: 10.18632/oncotarget.18269 (PMC5522191; doi:10.18632/oncotarget.18269)
Supplement: Supplementary file 9 [file oncotarget-08-41440-s009.xlsx]

## Sheet: lncRNA
#ID	L-fat FPKM	D-fat FPKM	FDR	log2FC	regulated	QTL_ID	trait
TCONS_00139145	0	2.25298	4.42e-06	4.81658	up	QTL_ID=3094	Abdominal fat percentage
TCONS_00140247	0	1.39319	0.0022363	3.86689	up	QTL_ID=7293	Abdominal fat percentage
TCONS_00136379	0.479439	2.33489	0.0256067	2.16818	up	QTL_ID=7293	Abdominal fat percentage
TCONS_00134291	0.491422	0	0.00601658	-3.71758	down	QTL_ID=7293	Abdominal fat percentage
TCONS_00085090	0	10.1349	0	7.76578	up	QTL_ID=21269	Abdominal fat weight
TCONS_00181629	0	4.70625	1.11e-16	7.22582	up	QTL_ID=21252	Abdominal fat weight
TCONS_00185871	0	2.55654	2.01e-14	6.76711	up	QTL_ID=21252	Abdominal fat weight
TCONS_00130228	0	2.49546	3.51e-12	6.31	up	QTL_ID=21223	Abdominal fat weight
TCONS_00109934	0	1.95255	1.1e-11	6.20448	up	QTL_ID=21213	Abdominal fat weight
TCONS_00021531	0	1.16696	1.62e-10	5.94847	up	QTL_ID=849	Abdominal fat weight
TCONS_00155201	0	15.8018	2.38e-10	5.91063	up	QTL_ID=1007	Abdominal fat weight
TCONS_00167815	0	0.868242	4.31e-10	5.85193	up	QTL_ID=1062	Abdominal fat weight
TCONS_00134069	0	2.91562	1.81e-08	5.46492	up	QTL_ID=261	Abdominal fat weight
TCONS_00101309	0	0.174495	3.77e-08	5.38437	up	QTL_ID=21272	Abdominal fat weight
TCONS_00186284	0	0.431485	3.77e-08	5.38437	up	QTL_ID=21252	Abdominal fat weight
TCONS_00116026	0	1.7674	1.37e-07	5.23926	up	QTL_ID=21213	Abdominal fat weight
TCONS_00008936	0	0.747695	2.35e-07	5.17686	up	QTL_ID=12714	Abdominal fat weight
TCONS_00008944	0	0.910832	2.35e-07	5.17686	up	QTL_ID=849	Abdominal fat weight
TCONS_00199247	0	0.508481	2.37e-06	4.89619	up	QTL_ID=21259	Abdominal fat weight
TCONS_00115556	0	2.35334	6.07e-06	4.77506	up	QTL_ID=21213	Abdominal fat weight
TCONS_00021402	0	0.348584	8.39e-06	4.73231	up	QTL_ID=12714	Abdominal fat weight
TCONS_00073746	0	0.778916	1.17e-05	4.68826	up	QTL_ID=21266	Abdominal fat weight
TCONS_00008946	0	0.759632	2.28e-05	4.5959	up	QTL_ID=849	Abdominal fat weight
TCONS_00074124	0	1.92365	4.58e-05	4.49722	up	QTL_ID=21266	Abdominal fat weight
TCONS_00194003	0	0.821994	4.58e-05	4.49722	up	QTL_ID=21259	Abdominal fat weight
TCONS_00199450	0	0.210594	4.58e-05	4.49722	up	QTL_ID=21259	Abdominal fat weight
TCONS_00135518	0	1.32621	9.42e-05	4.39129	up	QTL_ID=631	Abdominal fat weight
TCONS_00067855	0	0.548801	0.000198772	4.27696	up	QTL_ID=21266	Abdominal fat weight
TCONS_00074081	0	1.04529	0.000198772	4.27696	up	QTL_ID=21266	Abdominal fat weight
TCONS_00101319	0	0.789289	0.000198772	4.27696	up	QTL_ID=21272	Abdominal fat weight
TCONS_00134306	0	0.619815	0.000198772	4.27696	up	QTL_ID=631	Abdominal fat weight
TCONS_00185496	0	2.80269	0.00043168	4.15278	up	QTL_ID=21252	Abdominal fat weight
TCONS_00189810	0	0.457582	0.00043168	4.15278	up	QTL_ID=21259	Abdominal fat weight
TCONS_00139221	0	0.710215	0.000966586	4.01691	up	QTL_ID=261	Abdominal fat weight
TCONS_00021406	0	1.01677	0.00146404	3.94385	up	QTL_ID=12714	Abdominal fat weight
TCONS_00021426	0	1.35772	0.00146404	3.94385	up	QTL_ID=12714	Abdominal fat weight
TCONS_00198224	0	0.764003	0.00146404	3.94385	up	QTL_ID=21259	Abdominal fat weight
TCONS_00192052	0.106688	2.39005	7.39e-06	3.90616	up	QTL_ID=21259	Abdominal fat weight
TCONS_00101862	0	0.720348	0.0022363	3.86689	up	QTL_ID=21272	Abdominal fat weight
TCONS_00085010	0	0.644815	0.00344561	3.78559	up	QTL_ID=21269	Abdominal fat weight
TCONS_00101351	0	0.416231	0.00344561	3.78559	up	QTL_ID=21272	Abdominal fat weight
TCONS_00180984	0	1.00405	0.00344561	3.78559	up	QTL_ID=21252	Abdominal fat weight
TCONS_00140332	0	0.381318	0.00535576	3.69944	up	QTL_ID=631	Abdominal fat weight
TCONS_00116045	0.233487	3.7903	1.2e-05	3.64318	up	QTL_ID=21213	Abdominal fat weight
TCONS_00021367	0	0.990005	0.00839831	3.60781	up	QTL_ID=12714	Abdominal fat weight
TCONS_00084983	0	0.433531	0.00839831	3.60781	up	QTL_ID=21269	Abdominal fat weight
TCONS_00115623	0	0.616668	0.00839831	3.60781	up	QTL_ID=21213	Abdominal fat weight
TCONS_00140125	0	1.70899	0.00839831	3.60781	up	QTL_ID=21223	Abdominal fat weight
TCONS_00181179	0	0.275016	0.00839831	3.60781	up	QTL_ID=21252	Abdominal fat weight
TCONS_00185922	0	0.594891	0.00839831	3.60781	up	QTL_ID=21252	Abdominal fat weight
TCONS_00198326	0	5.177	0.00839831	3.60781	up	QTL_ID=21259	Abdominal fat weight
TCONS_00176064	0.12907	2.89144	0.00131537	3.46162	up	QTL_ID=1050	Abdominal fat weight
TCONS_00133451	0.276357	2.85997	4.18e-06	3.28418	up	QTL_ID=21223	Abdominal fat weight
TCONS_00186201	0.0699272	1.22597	0.00828258	3.12851	up	QTL_ID=21252	Abdominal fat weight
TCONS_00175249	0.150978	1.83817	0.00272701	3.05819	up	QTL_ID=1050	Abdominal fat weight
TCONS_00163677	0.0434556	0.634892	0.0265305	2.8841	up	QTL_ID=1007	Abdominal fat weight
TCONS_00101708	0.140931	1.20109	0.00144865	2.84299	up	QTL_ID=21272	Abdominal fat weight
TCONS_00134187	0.197285	2.01765	0.01014	2.81969	up	QTL_ID=21223	Abdominal fat weight
TCONS_00019993	0.285545	1.98163	2.66e-05	2.80804	up	QTL_ID=849	Abdominal fat weight
TCONS_00115245	0.0633271	0.863535	0.039337	2.79247	up	QTL_ID=21213	Abdominal fat weight
TCONS_00181156	1.10396	7.04298	3.67e-05	2.70671	up	QTL_ID=21252	Abdominal fat weight
TCONS_00185585	0.268376	1.77752	0.00464107	2.55398	up	QTL_ID=21252	Abdominal fat weight
TCONS_00021497	0.0742643	0.614839	0.0394889	2.53379	up	QTL_ID=12714	Abdominal fat weight
TCONS_00199451	0.143478	0.753092	0.000481611	2.42012	up	QTL_ID=21259	Abdominal fat weight
TCONS_00116625	0.265968	1.36004	0.00716838	2.28837	up	QTL_ID=21213	Abdominal fat weight
TCONS_00007411	0.331792	1.59276	0.00237977	2.27091	up	QTL_ID=12714	Abdominal fat weight
TCONS_00084992	0.529449	2.9652	0.0360321	2.26301	up	QTL_ID=21269	Abdominal fat weight
TCONS_00186185	0.253102	1.41751	0.0360321	2.26301	up	QTL_ID=21252	Abdominal fat weight
TCONS_00185144	1.10135	5.72121	0.0160913	2.25767	up	QTL_ID=21252	Abdominal fat weight
TCONS_00175889	0.186864	1.00104	0.0473914	2.20226	up	QTL_ID=1062	Abdominal fat weight
TCONS_00018030	0.153327	0.716842	0.00774763	2.19521	up	QTL_ID=12714	Abdominal fat weight
TCONS_00074282	0.188448	0.917749	0.0256067	2.16818	up	QTL_ID=21266	Abdominal fat weight
TCONS_00197153	3.56325	15.5265	0.00293326	2.15937	up	QTL_ID=21259	Abdominal fat weight
TCONS_00106792	0.595934	2.90222	0.0438082	2.12868	up	QTL_ID=21213	Abdominal fat weight
TCONS_00199062	0.487447	2.29476	0.0323028	2.12126	up	QTL_ID=21259	Abdominal fat weight
TCONS_00074127	0.280746	1.18494	0.0232434	2.03756	up	QTL_ID=21266	Abdominal fat weight
TCONS_00192082	1.665	5.70746	0.00803345	1.87811	up	QTL_ID=21259	Abdominal fat weight
TCONS_00135325	0.743953	2.67551	0.0334612	1.85596	up	QTL_ID=261	Abdominal fat weight
TCONS_00178120	0.746331	2.47903	0.0143136	1.80896	up	QTL_ID=21252	Abdominal fat weight
TCONS_00199412	6.67799	21.4646	0.0151432	1.78373	up	QTL_ID=21259	Abdominal fat weight
TCONS_00164907	0.320007	1.0663	0.0313972	1.77877	up	QTL_ID=1007	Abdominal fat weight
TCONS_00185584	0.773648	2.56203	0.0306153	1.77334	up	QTL_ID=21252	Abdominal fat weight
TCONS_00074110	0.447164	1.41551	0.0432052	1.70945	up	QTL_ID=21266	Abdominal fat weight
TCONS_00196861	1.80589	0.427524	0.00738278	-1.92964	down	QTL_ID=21259	Abdominal fat weight
TCONS_00083150	0.727562	0.157478	0.045966	-1.93867	down	QTL_ID=21269	Abdominal fat weight
TCONS_00083275	1.15669	0.201184	0.0380332	-2.1561	down	QTL_ID=21269	Abdominal fat weight
TCONS_00139990	6.0814	1.13426	0.00200751	-2.23433	down	QTL_ID=261	Abdominal fat weight
TCONS_00136913	1.84959	0.308155	0.00149911	-2.36625	down	QTL_ID=261	Abdominal fat weight
TCONS_00181895	1.36942	0.148203	0.0464459	-2.49743	down	QTL_ID=21252	Abdominal fat weight
TCONS_00174328	2.59692	0.306597	0.00520673	-2.63478	down	QTL_ID=12767	Abdominal fat weight
TCONS_00071394	2.82824	0.306081	0.00919551	-2.66232	down	QTL_ID=21266	Abdominal fat weight
TCONS_00099495	6.08282	0.810219	7.23e-05	-2.70444	down	QTL_ID=21272	Abdominal fat weight
TCONS_00097001	2.02661	0.207783	0.000222676	-2.9342	down	QTL_ID=21272	Abdominal fat weight
TCONS_00160168	1.50694	0.0863395	0.0207048	-2.95107	down	QTL_ID=1007	Abdominal fat weight
TCONS_00071326	3.42105	0.302921	0.00041763	-3.03592	down	QTL_ID=21266	Abdominal fat weight
TCONS_00109246	9.34358	0.800064	6.77e-06	-3.24545	down	QTL_ID=21213	Abdominal fat weight
TCONS_00017950	1.23027	0.0855921	0.000210962	-3.27559	down	QTL_ID=12714	Abdominal fat weight
TCONS_00080742	1.3114	0.0555356	0.00261224	-3.35986	down	QTL_ID=21269	Abdominal fat weight
TCONS_00137177	1.07706	0.0456114	0.00261224	-3.35986	down	QTL_ID=21223	Abdominal fat weight
TCONS_00015804	0.854592	0	0.0138349	-3.54052	down	QTL_ID=12713	Abdominal fat weight
TCONS_00135546	4.41355	0.324214	3.98e-09	-3.59542	down	QTL_ID=631	Abdominal fat weight
TCONS_00197104	4.22427	0.249362	5.51e-06	-3.60685	down	QTL_ID=21259	Abdominal fat weight
TCONS_00157768	1.38486	0	0.00908949	-3.63177	down	QTL_ID=1007	Abdominal fat weight
TCONS_00161754	0.802912	0	0.00908949	-3.63177	down	QTL_ID=1007	Abdominal fat weight
TCONS_00184437	0.564523	0	0.00908949	-3.63177	down	QTL_ID=21252	Abdominal fat weight
TCONS_00081668	2.37069	0.153938	9.55e-08	-3.65967	down	QTL_ID=21269	Abdominal fat weight
TCONS_00013500	0.313668	0	0.00601658	-3.71758	down	QTL_ID=849	Abdominal fat weight
TCONS_00134224	1.31357	0	0.00601658	-3.71758	down	QTL_ID=21223	Abdominal fat weight
TCONS_00136933	2.39935	0	0.00601658	-3.71758	down	QTL_ID=261	Abdominal fat weight
TCONS_00182400	1.17589	0	0.00601658	-3.71758	down	QTL_ID=21252	Abdominal fat weight
TCONS_00193964	0.912281	0	0.00601658	-3.71758	down	QTL_ID=21259	Abdominal fat weight
TCONS_00071896	0.703398	0	0.00401334	-3.79858	down	QTL_ID=21266	Abdominal fat weight
TCONS_00072115	0.480077	0	0.00401334	-3.79858	down	QTL_ID=21266	Abdominal fat weight
TCONS_00136914	1.60569	0	0.00401334	-3.79858	down	QTL_ID=261	Abdominal fat weight
TCONS_00194913	1.45076	0	0.00401334	-3.79858	down	QTL_ID=21259	Abdominal fat weight
TCONS_00008945	0.416902	0	0.00182743	-3.94809	down	QTL_ID=849	Abdominal fat weight
TCONS_00018008	1.03575	0	0.000857261	-4.08355	down	QTL_ID=12714	Abdominal fat weight
TCONS_00136478	2.17289	0	0.000593441	-4.14679	down	QTL_ID=261	Abdominal fat weight
TCONS_00182120	5.23411	0	0.000413614	-4.20738	down	QTL_ID=21252	Abdominal fat weight
TCONS_00015805	3.07868	0	0.00020488	-4.32141	down	QTL_ID=12713	Abdominal fat weight
TCONS_00193149	0.570015	0	0.000145544	-4.37522	down	QTL_ID=21259	Abdominal fat weight
TCONS_00196812	1.40622	0	0.000145544	-4.37522	down	QTL_ID=21259	Abdominal fat weight
TCONS_00109244	4.22813	0	0.000104007	-4.42709	down	QTL_ID=21213	Abdominal fat weight
TCONS_00197271	27.723	0.995992	1.34e-11	-4.50735	down	QTL_ID=21259	Abdominal fat weight
TCONS_00136915	0.709092	0	5.4e-05	-4.52555	down	QTL_ID=261	Abdominal fat weight
TCONS_00112730	2.37171	0.0871724	2.79e-13	-4.5615	down	QTL_ID=21213	Abdominal fat weight
TCONS_00011350	0.409124	0	3.93e-05	-4.57237	down	QTL_ID=12714	Abdominal fat weight
TCONS_00195112	1.85765	0.0311959	2.66e-07	-4.64637	down	QTL_ID=21259	Abdominal fat weight
TCONS_00113931	1.83262	0	2.1e-05	-4.66168	down	QTL_ID=21213	Abdominal fat weight
TCONS_00114196	1.83635	0	1.15e-05	-4.74579	down	QTL_ID=21213	Abdominal fat weight
TCONS_00193096	0.364681	0	6.4e-06	-4.82526	down	QTL_ID=21259	Abdominal fat weight
TCONS_00183618	1.15464	0	4.81e-06	-4.86341	down	QTL_ID=21252	Abdominal fat weight
TCONS_00197241	1.02124	0	3.63e-06	-4.90058	down	QTL_ID=21259	Abdominal fat weight
TCONS_00174335	0.794797	0	2.75e-06	-4.93682	down	QTL_ID=12767	Abdominal fat weight
TCONS_00005501	0.773247	0	4.35e-07	-5.16779	down	QTL_ID=12714	Abdominal fat weight
TCONS_00138649	0.968156	0	6.43e-08	-5.39316	down	QTL_ID=261	Abdominal fat weight
TCONS_00066375	1.47297	0	3.36e-09	-5.71865	down	QTL_ID=21266	Abdominal fat weight
TCONS_00180338	1.77746	0	8.95e-10	-5.85745	down	QTL_ID=21252	Abdominal fat weight
TCONS_00008801	1.65374	0	3.66e-10	-5.949	down	QTL_ID=12714	Abdominal fat weight
TCONS_00100247	0.330669	0	3.14e-11	-6.19323	down	QTL_ID=21272	Abdominal fat weight
TCONS_00018541	5.76639	0	4.88e-15	-6.99856	down	QTL_ID=12712	Abdominal fat weight
TCONS_00174306	18.8228	0	1.67e-15	-7.08989	down	QTL_ID=12767	Abdominal fat weight
TCONS_00176209	0	3.21871	2.18e-11	6.14053	up	QTL_ID=18024	Adipocyte diameter
TCONS_00176328	0	0.722546	5.6e-09	5.5899	up	QTL_ID=18024	Adipocyte diameter
TCONS_00170275	0	0.887793	1.17e-05	4.68826	up	QTL_ID=12847	Adipocyte diameter
TCONS_00168768	0	0.661869	1.63e-05	4.64282	up	QTL_ID=18024	Adipocyte diameter
TCONS_00176215	0	0.975134	0.000198772	4.27696	up	QTL_ID=18024	Adipocyte diameter
TCONS_00168525	0	0.544063	0.00043168	4.15278	up	QTL_ID=18024	Adipocyte diameter
TCONS_00168494	0	1.21398	0.00146404	3.94385	up	QTL_ID=18024	Adipocyte diameter
TCONS_00021765	0	0.963877	0.0022363	3.86689	up	QTL_ID=18019	Adipocyte diameter
TCONS_00066857	0	0.240699	0.0022363	3.86689	up	QTL_ID=12852	Adipocyte diameter
TCONS_00168501	0.230809	1.61864	0.00285981	2.63359	up	QTL_ID=18024	Adipocyte diameter
TCONS_00020231	0.814963	4.33934	0.000126464	2.47314	up	QTL_ID=18019	Adipocyte diameter
TCONS_00170534	0.76776	2.90576	0.00448438	1.99159	up	QTL_ID=18024	Adipocyte diameter
TCONS_00021778	0.478947	1.63275	0.0243051	1.81442	up	QTL_ID=18019	Adipocyte diameter
TCONS_00137520	1.02666	0.153843	0.0291934	-2.30565	down	QTL_ID=18020	Adipocyte diameter
TCONS_00173383	0.858242	0.0659948	0.000544904	-3.13581	down	QTL_ID=18024	Adipocyte diameter
TCONS_00174564	1.21435	0.0537632	0.00364628	-3.29928	down	QTL_ID=18024	Adipocyte diameter
TCONS_00070943	0.726921	0	0.00908949	-3.63177	down	QTL_ID=12852	Adipocyte diameter
TCONS_00138757	1.65125	0	0.00908949	-3.63177	down	QTL_ID=18020	Adipocyte diameter
TCONS_00170441	1.35094	0	0.00269785	-3.87527	down	QTL_ID=18024	Adipocyte diameter
TCONS_00180342	0.807063	0	0.000413614	-4.20738	down	QTL_ID=18025	Adipocyte diameter
TCONS_00066833	1.93393	0	1.59e-06	-5.00667	down	QTL_ID=12852	Adipocyte diameter
TCONS_00173550	0.64869	0	3.39e-07	-5.19796	down	QTL_ID=18024	Adipocyte diameter
TCONS_00174144	3.46298	0.00904283	0	-7.30412	down	QTL_ID=12847	Adipocyte diameter
TCONS_00149787	1.15371	4.76825	0.00167732	2.11965	up	QTL_ID=22480	Arachidic acid content
TCONS_00148251	2.01994	0.476955	0.0209648	-1.89082	down	QTL_ID=22480	Arachidic acid content
TCONS_00026716	0.711557	0.13112	0.0213711	-2.14187	down	QTL_ID=22509	Arachidic acid content
TCONS_00074499	0	1.8388	2.86e-09	5.66	up	QTL_ID=31542	Arachidonic acid content
TCONS_00064894	0.193231	1.33837	0.00025563	2.73454	up	QTL_ID=31542	Arachidonic acid content
TCONS_00072539	0.761457	0	0.00182743	-3.94809	down	QTL_ID=31542	Arachidonic acid content
TCONS_00008286	0	1.78286	4.26e-14	6.70214	up	QTL_ID=5670	Average backfat thickness
TCONS_00091051	0	1.99566	6.47e-10	5.81143	up	QTL_ID=5728	Average backfat thickness
TCONS_00019085	0	0.693852	2.3e-09	5.68263	up	QTL_ID=5670	Average backfat thickness
TCONS_00217143	0	2.13109	2.3e-09	5.68263	up	QTL_ID=214	Average backfat thickness
TCONS_00008559	0	0.73427	4.85e-08	5.35649	up	QTL_ID=3793	Average backfat thickness
TCONS_00021122	0	1.61617	4.09e-07	5.11165	up	QTL_ID=17773	Average backfat thickness
TCONS_00217210	0.0397391	2.07078	8.67e-11	5.10213	up	QTL_ID=214	Average backfat thickness
TCONS_00146333	0	3.82047	1.3e-06	4.97164	up	QTL_ID=204	Average backfat thickness
TCONS_00221919	0	0.301698	4.42e-06	4.81658	up	QTL_ID=38	Average backfat thickness
TCONS_00009929	0	0.316254	1.63e-05	4.64282	up	QTL_ID=3793	Average backfat thickness
TCONS_00019038	0.0135591	0.699952	2.34e-07	4.62322	up	QTL_ID=5670	Average backfat thickness
TCONS_00004652	0	2.21101	3.22e-05	4.5474	up	QTL_ID=3793	Average backfat thickness
TCONS_00221155	0	1.50965	3.22e-05	4.5474	up	QTL_ID=214	Average backfat thickness
TCONS_00019137	0	1.31699	9.42e-05	4.39129	up	QTL_ID=5670	Average backfat thickness
TCONS_00139081	0	0.302547	9.42e-05	4.39129	up	QTL_ID=3093	Average backfat thickness
TCONS_00148837	0	5.24973	9.42e-05	4.39129	up	QTL_ID=204	Average backfat thickness
TCONS_00190378	0	5.2888	0.000136345	4.33525	up	QTL_ID=21258	Average backfat thickness
TCONS_00004850	0	0.943822	0.000291849	4.21621	up	QTL_ID=3793	Average backfat thickness
TCONS_00019039	0	0.325666	0.000291849	4.21621	up	QTL_ID=5670	Average backfat thickness
TCONS_00019018	0	2.55117	0.00043168	4.15278	up	QTL_ID=5670	Average backfat thickness
TCONS_00021080	0	0.308394	0.00043168	4.15278	up	QTL_ID=3793	Average backfat thickness
TCONS_00020373	0	0.554394	0.000966586	4.01691	up	QTL_ID=35	Average backfat thickness
TCONS_00020420	0	1.09697	0.000966586	4.01691	up	QTL_ID=735	Average backfat thickness
TCONS_00083907	0	0.50011	0.000966586	4.01691	up	QTL_ID=5724	Average backfat thickness
TCONS_00128346	0	0.456358	0.00146404	3.94385	up	QTL_ID=884	Average backfat thickness
TCONS_00149709	0	0.769605	0.00146404	3.94385	up	QTL_ID=204	Average backfat thickness
TCONS_00170636	0	0.508766	0.00344561	3.78559	up	QTL_ID=3760	Average backfat thickness
TCONS_00190434	0	1.26343	0.00344561	3.78559	up	QTL_ID=18001	Average backfat thickness
TCONS_00221882	0	0.374467	0.00344561	3.78559	up	QTL_ID=22290	Average backfat thickness
TCONS_00219671	0.152846	2.29264	7.36e-07	3.70442	up	QTL_ID=214	Average backfat thickness
TCONS_00083906	0	0.928238	0.00535576	3.69944	up	QTL_ID=5724	Average backfat thickness
TCONS_00221279	0	0.561249	0.00535576	3.69944	up	QTL_ID=142	Average backfat thickness
TCONS_00011218	0	1.00979	0.00839831	3.60781	up	QTL_ID=3793	Average backfat thickness
TCONS_00027068	0	1.97632	0.00839831	3.60781	up	QTL_ID=658	Average backfat thickness
TCONS_00199529	0.224014	2.46245	4.23e-06	3.34397	up	QTL_ID=18001	Average backfat thickness
TCONS_00010939	0.112166	1.16078	4.18e-06	3.28418	up	QTL_ID=42	Average backfat thickness
TCONS_00019040	0.109201	1.09401	1.32e-05	3.2123	up	QTL_ID=5670	Average backfat thickness
TCONS_00021054	0.0902539	1.02559	0.000491121	3.14362	up	QTL_ID=3793	Average backfat thickness
TCONS_00124436	0.0741228	0.866355	0.00376545	3.00216	up	QTL_ID=884	Average backfat thickness
TCONS_00083804	0.0786151	1.14858	0.0265305	2.8841	up	QTL_ID=5724	Average backfat thickness
TCONS_00129409	0.0559116	0.816876	0.0265305	2.8841	up	QTL_ID=884	Average backfat thickness
TCONS_00149652	0.0592306	0.865366	0.0265305	2.8841	up	QTL_ID=204	Average backfat thickness
TCONS_00025229	0.0471595	0.413404	0.00463825	2.7839	up	QTL_ID=5435	Average backfat thickness
TCONS_00133930	0.261025	1.94918	0.000711374	2.76462	up	QTL_ID=736	Average backfat thickness
TCONS_00221759	0.183343	1.22772	0.000593788	2.66751	up	QTL_ID=214	Average backfat thickness
TCONS_00008061	0.326464	2.28945	0.00285981	2.63359	up	QTL_ID=5670	Average backfat thickness
TCONS_00021929	0.246294	1.61928	0.0120208	2.48327	up	QTL_ID=35	Average backfat thickness
TCONS_00021186	0.378423	2.21152	0.00641087	2.42156	up	QTL_ID=3793	Average backfat thickness
TCONS_00060434	0.62528	3.15262	0.000862666	2.3582	up	QTL_ID=2923	Average backfat thickness
TCONS_00019325	0.102302	0.5425	0.00355737	2.35769	up	QTL_ID=3793	Average backfat thickness
TCONS_00020505	0.324495	1.60462	0.00219312	2.30536	up	QTL_ID=5670	Average backfat thickness
TCONS_00004373	0.157659	0.685119	0.00164258	2.17523	up	QTL_ID=3793	Average backfat thickness
TCONS_00020529	0.493369	2.09037	0.0034726	2.12312	up	QTL_ID=5670	Average backfat thickness
TCONS_00084551	1.27911	5.27097	0.0114374	2.04768	up	QTL_ID=17811	Average backfat thickness
TCONS_00020374	0.184483	0.763676	0.0358686	1.9933	up	QTL_ID=35	Average backfat thickness
TCONS_00006315	1.31754	4.94985	0.020741	1.92439	up	QTL_ID=35	Average backfat thickness
TCONS_00020742	0.784171	2.86421	0.0349368	1.86975	up	QTL_ID=5670	Average backfat thickness
TCONS_00004595	2.26425	7.77498	0.00816327	1.86808	up	QTL_ID=3793	Average backfat thickness
TCONS_00010786	2.19498	6.55875	0.0305229	1.66877	up	QTL_ID=5670	Average backfat thickness
TCONS_00218306	0.460022	1.39398	0.0429899	1.66355	up	QTL_ID=214	Average backfat thickness
TCONS_00220613	1.12519	0.297206	0.0485873	-1.73241	down	QTL_ID=214	Average backfat thickness
TCONS_00196619	1.16338	0.254639	0.00746091	-2.014	down	QTL_ID=21258	Average backfat thickness
TCONS_00142804	1.08902	0.212144	0.0471829	-2.03721	down	QTL_ID=204	Average backfat thickness
TCONS_00146330	2.08099	0.324304	0.0374638	-2.25185	down	QTL_ID=204	Average backfat thickness
TCONS_00147480	5.11575	0.84659	0.0001559	-2.44228	down	QTL_ID=54	Average backfat thickness
TCONS_00080986	0.651834	0.0634892	0.024919	-2.63957	down	QTL_ID=17811	Average backfat thickness
TCONS_00217674	6.40568	0.623918	0.024919	-2.63957	down	QTL_ID=38	Average backfat thickness
TCONS_00197317	1.10448	0.0717181	0.0424737	-2.78425	down	QTL_ID=21258	Average backfat thickness
TCONS_00025653	0.422643	0.0304932	0.00300145	-3.04924	down	QTL_ID=3000	Average backfat thickness
TCONS_00025742	0.294452	0.0130363	0.00364628	-3.29928	down	QTL_ID=3000	Average backfat thickness
TCONS_00016272	1.34023	0	0.0138349	-3.54052	down	QTL_ID=35	Average backfat thickness
TCONS_00125975	0.450399	0	0.00908949	-3.63177	down	QTL_ID=7530	Average backfat thickness
TCONS_00010784	1.47194	0	0.00601658	-3.71758	down	QTL_ID=5670	Average backfat thickness
TCONS_00080500	0.627653	0	0.00601658	-3.71758	down	QTL_ID=5724	Average backfat thickness
TCONS_00220983	3.25467	0.137829	2.14e-05	-3.78995	down	QTL_ID=38	Average backfat thickness
TCONS_00144590	0.415827	0	0.00269785	-3.87527	down	QTL_ID=204	Average backfat thickness
TCONS_00147985	0.63969	0	0.00269785	-3.87527	down	QTL_ID=204	Average backfat thickness
TCONS_00220806	0.607248	0	0.00269785	-3.87527	down	QTL_ID=142	Average backfat thickness
TCONS_00004574	0.473879	0	0.000857261	-4.08355	down	QTL_ID=3793	Average backfat thickness
TCONS_00181592	1.01453	0	0.000857261	-4.08355	down	QTL_ID=17803	Average backfat thickness
TCONS_00220827	0.346273	0	0.000857261	-4.08355	down	QTL_ID=142	Average backfat thickness
TCONS_00220783	1.05174	0	0.000593441	-4.14679	down	QTL_ID=214	Average backfat thickness
TCONS_00016409	0.722675	0	0.000413614	-4.20738	down	QTL_ID=5670	Average backfat thickness
TCONS_00195746	0.634708	0	4.81e-06	-4.86341	down	QTL_ID=18001	Average backfat thickness
TCONS_00082429	3.52945	0	2.75e-06	-4.93682	down	QTL_ID=17811	Average backfat thickness
TCONS_00215766	1.10579	0	3.39e-07	-5.19796	down	QTL_ID=214	Average backfat thickness
TCONS_00194244	11.6259	0	1.56e-09	-5.79959	down	QTL_ID=5434	Average backfat thickness
TCONS_00004374	0.68473	0	2.36e-12	-6.44041	down	QTL_ID=3793	Average backfat thickness
TCONS_00004597	3.87681	0	0	-7.72928	down	QTL_ID=3793	Average backfat thickness
TCONS_00144478	0	43.8974	0	7.57937	up	QTL_ID=5238	backfat above muscle dorsi
TCONS_00190400	0	0.494173	0.00535576	3.69944	up	QTL_ID=5205	backfat above muscle dorsi
TCONS_00197321	1.87917	0.343186	0.00978479	-2.19285	down	QTL_ID=5205	backfat above muscle dorsi
TCONS_00147645	9.17321	1.11685	3.75e-06	-2.87861	down	QTL_ID=5238	backfat above muscle dorsi
TCONS_00144479	0.71583	0	1.29e-07	-5.31271	down	QTL_ID=5238	backfat above muscle dorsi
TCONS_00031872	1.85583	0.406709	0.00909171	-2.00515	down	QTL_ID=3220	backfat at last rib
TCONS_00032612	1.49479	0	0.00908949	-3.63177	down	QTL_ID=3220	backfat at last rib
TCONS_00158480	3.10915	0.586129	0.0382807	-2.08256	down	QTL_ID=23307	Backfat at rump
TCONS_00080955	2.44268	0.0820412	1.58e-06	-4.11604	down	QTL_ID=3976	Backfat between 6th and 7th ribs
TCONS_00080951	4.97743	0	1.71e-11	-6.25194	down	QTL_ID=3976	Backfat between 6th and 7th ribs
TCONS_00171772	0.379653	3.69786	0.0142023	2.75335	up	QTL_ID=7349	Backfat weight
TCONS_00175821	0.0899757	0.876371	0.0142023	2.75335	up	QTL_ID=7349	Backfat weight
TCONS_00029026	0.507691	0	0.0012471	-4.01741	down	QTL_ID=422	Backfat weight
TCONS_00090678	0.149707	1.93206	2.26e-07	3.59855	up	QTL_ID=21436	Loin fat percentage
TCONS_00012881	1.13711	6.39921	0.00205946	2.44135	up	QTL_ID=403	Percentage of backfat and leaf fat in carcass
TCONS_00078772	0	1.68214	1.37e-07	5.23926	up	QTL_ID=4330	1h-48h pH decline
TCONS_00080791	3.48488	0	0.000290181	-4.26552	down	QTL_ID=4330	1h-48h pH decline
TCONS_00029403	0	4.09763	2.28e-14	6.75648	up	QTL_ID=3281	45 min-24 h pH decline
TCONS_00033399	0	4.13285	4.91e-13	6.48757	up	QTL_ID=3281	45 min-24 h pH decline
TCONS_00176446	0	0.320533	4.09e-07	5.11165	up	QTL_ID=3262	45 min-24 h pH decline
TCONS_00029396	0	1.50549	4.42e-06	4.81658	up	QTL_ID=3281	45 min-24 h pH decline
TCONS_00172645	0	0.2737	1.17e-05	4.68826	up	QTL_ID=3262	45 min-24 h pH decline
TCONS_00121870	0	0.429232	0.000198772	4.27696	up	QTL_ID=21592	45 min-24 h pH decline
TCONS_00121583	0	0.372262	0.000291849	4.21621	up	QTL_ID=3226	45 min-24 h pH decline
TCONS_00096200	0	0.475352	0.000966586	4.01691	up	QTL_ID=3299	45 min-24 h pH decline
TCONS_00170667	0	1.20778	0.0022363	3.86689	up	QTL_ID=3262	45 min-24 h pH decline
TCONS_00092558	0.187239	2.31005	0.000222497	3.25833	up	QTL_ID=3299	45 min-24 h pH decline
TCONS_00094254	0.186194	1.20903	0.0379783	2.37313	up	QTL_ID=3299	45 min-24 h pH decline
TCONS_00093833	0.195387	0.777092	0.0183456	1.98942	up	QTL_ID=3299	45 min-24 h pH decline
TCONS_00093438	2.31961	6.77795	0.0440697	1.62504	up	QTL_ID=3299	45 min-24 h pH decline
TCONS_00122051	1.0235	0.16615	0.0480435	-2.19596	down	QTL_ID=21600	45 min-24 h pH decline
TCONS_00095307	2.33955	0.151916	0.00127203	-3.19452	down	QTL_ID=3299	45 min-24 h pH decline
TCONS_00095308	3.19588	0	0.00401334	-3.79858	down	QTL_ID=3299	45 min-24 h pH decline
TCONS_00095392	0.37797	0	0.000413614	-4.20738	down	QTL_ID=3299	45 min-24 h pH decline
TCONS_00163254	0	0.841015	0.000291849	4.21621	up	QTL_ID=5548	45 min-3 hr pH decline
TCONS_00157717	1.54423	0	0.00908949	-3.63177	down	QTL_ID=5548	45 min-3 hr pH decline
TCONS_00049144	0	1.30849	1.62e-10	5.94847	up	QTL_ID=37578	Actinobacillus pleuropneumoniae susceptibility
TCONS_00037077	0	2.09092	3.77e-08	5.38437	up	QTL_ID=37565	Actinobacillus pleuropneumoniae susceptibility
TCONS_00035395	0	0.709185	1.75e-06	4.93441	up	QTL_ID=37567	Actinobacillus pleuropneumoniae susceptibility
TCONS_00059531	0	0.617803	1.75e-06	4.93441	up	QTL_ID=37578	Actinobacillus pleuropneumoniae susceptibility
TCONS_00060035	0	2.56148	1.75e-06	4.93441	up	QTL_ID=37578	Actinobacillus pleuropneumoniae susceptibility
TCONS_00093806	0	3.05446	6.07e-06	4.77506	up	QTL_ID=37575	Actinobacillus pleuropneumoniae susceptibility
TCONS_00051092	0	0.68313	8.39e-06	4.73231	up	QTL_ID=37578	Actinobacillus pleuropneumoniae susceptibility
TCONS_00040438	0	1.55766	1.63e-05	4.64282	up	QTL_ID=37567	Actinobacillus pleuropneumoniae susceptibility
TCONS_00058188	0	1.51108	1.63e-05	4.64282	up	QTL_ID=37578	Actinobacillus pleuropneumoniae susceptibility
TCONS_00037026	0	3.55341	4.58e-05	4.49722	up	QTL_ID=37567	Actinobacillus pleuropneumoniae susceptibility
TCONS_00059446	0	0.497633	0.000136345	4.33525	up	QTL_ID=37578	Actinobacillus pleuropneumoniae susceptibility
TCONS_00052190	0	0.389009	0.000198772	4.27696	up	QTL_ID=37578	Actinobacillus pleuropneumoniae susceptibility
TCONS_00087336	0	1.49532	0.000198772	4.27696	up	QTL_ID=37571	Actinobacillus pleuropneumoniae susceptibility
TCONS_00094184	0.725548	13.1553	1.87e-12	4.22436	up	QTL_ID=37575	Actinobacillus pleuropneumoniae susceptibility
TCONS_00041206	0	0.68631	0.000291849	4.21621	up	QTL_ID=37565	Actinobacillus pleuropneumoniae susceptibility
TCONS_00116834	0	1.05917	0.00043168	4.15278	up	QTL_ID=37557	Actinobacillus pleuropneumoniae susceptibility
TCONS_00049294	0	1.21582	0.000643402	4.08644	up	QTL_ID=37578	Actinobacillus pleuropneumoniae susceptibility
TCONS_00059689	0	0.53706	0.000643402	4.08644	up	QTL_ID=37578	Actinobacillus pleuropneumoniae susceptibility
TCONS_00038429	0	1.10454	0.000966586	4.01691	up	QTL_ID=37565	Actinobacillus pleuropneumoniae susceptibility
TCONS_00035040	0	0.995266	0.00146404	3.94385	up	QTL_ID=37565	Actinobacillus pleuropneumoniae susceptibility
TCONS_00049377	0	0.395854	0.00146404	3.94385	up	QTL_ID=37578	Actinobacillus pleuropneumoniae susceptibility
TCONS_00057378	0	0.505936	0.00146404	3.94385	up	QTL_ID=37578	Actinobacillus pleuropneumoniae susceptibility
TCONS_00041491	0	2.95109	0.00344561	3.78559	up	QTL_ID=37565	Actinobacillus pleuropneumoniae susceptibility
TCONS_00060138	0	1.00739	0.00344561	3.78559	up	QTL_ID=37578	Actinobacillus pleuropneumoniae susceptibility
TCONS_00040600	0	1.22796	0.00535576	3.69944	up	QTL_ID=37565	Actinobacillus pleuropneumoniae susceptibility
TCONS_00060039	0	2.31217	0.00839831	3.60781	up	QTL_ID=37578	Actinobacillus pleuropneumoniae susceptibility
TCONS_00060163	0	0.265388	0.00839831	3.60781	up	QTL_ID=37578	Actinobacillus pleuropneumoniae susceptibility
TCONS_00095500	0	2.50895	0.00839831	3.60781	up	QTL_ID=37575	Actinobacillus pleuropneumoniae susceptibility
TCONS_00052426	0.130878	1.78467	8.06e-05	3.39833	up	QTL_ID=37578	Actinobacillus pleuropneumoniae susceptibility
TCONS_00051917	0.525477	4.69167	6.16e-07	3.17893	up	QTL_ID=37578	Actinobacillus pleuropneumoniae susceptibility
TCONS_00041070	0.112267	0.956802	0.00144865	2.84299	up	QTL_ID=37565	Actinobacillus pleuropneumoniae susceptibility
TCONS_00090764	0.209218	1.90194	0.0034661	2.83408	up	QTL_ID=37571	Actinobacillus pleuropneumoniae susceptibility
TCONS_00041268	0.0902888	0.791479	0.0280547	2.61075	up	QTL_ID=37565	Actinobacillus pleuropneumoniae susceptibility
TCONS_00102009	4.91121	27.5719	2.1e-05	2.57871	up	QTL_ID=37572	Actinobacillus pleuropneumoniae susceptibility
TCONS_00058406	0.33403	2.49433	0.015271	2.56364	up	QTL_ID=37578	Actinobacillus pleuropneumoniae susceptibility
TCONS_00041341	0.3513	2.08412	0.000601429	2.54374	up	QTL_ID=37565	Actinobacillus pleuropneumoniae susceptibility
TCONS_00164387	0.107239	0.731164	0.00915951	2.53345	up	QTL_ID=37574	Actinobacillus pleuropneumoniae susceptibility
TCONS_00098074	0.33207	1.98107	0.00182704	2.50479	up	QTL_ID=37572	Actinobacillus pleuropneumoniae susceptibility
TCONS_00036899	0.730183	3.97438	0.000377613	2.46714	up	QTL_ID=37565	Actinobacillus pleuropneumoniae susceptibility
TCONS_00059624	0.173725	0.930655	0.0473914	2.20226	up	QTL_ID=37578	Actinobacillus pleuropneumoniae susceptibility
TCONS_00038094	0.410874	1.5546	0.00658207	1.97774	up	QTL_ID=37565	Actinobacillus pleuropneumoniae susceptibility
TCONS_00088492	0.371942	1.42646	0.01344	1.96505	up	QTL_ID=37571	Actinobacillus pleuropneumoniae susceptibility
TCONS_00040881	0.657274	2.48545	0.0134836	1.94989	up	QTL_ID=37565	Actinobacillus pleuropneumoniae susceptibility
TCONS_00094148	0.775098	2.75335	0.0226038	1.86142	up	QTL_ID=37575	Actinobacillus pleuropneumoniae susceptibility
TCONS_00093816	1.16077	0.237287	0.00543409	-2.09975	down	QTL_ID=37575	Actinobacillus pleuropneumoniae susceptibility
TCONS_00086385	1.17583	0.16361	0.0478325	-2.31878	down	QTL_ID=37571	Actinobacillus pleuropneumoniae susceptibility
TCONS_00052072	3.29662	0.418818	0.0275307	-2.44261	down	QTL_ID=37578	Actinobacillus pleuropneumoniae susceptibility
TCONS_00050756	1.03887	0.147565	0.00261421	-2.50597	down	QTL_ID=37578	Actinobacillus pleuropneumoniae susceptibility
TCONS_00089488	1.55876	0.233576	0.000118564	-2.56041	down	QTL_ID=37571	Actinobacillus pleuropneumoniae susceptibility
TCONS_00040336	2.3276	0.141694	0.0296317	-2.87007	down	QTL_ID=37565	Actinobacillus pleuropneumoniae susceptibility
TCONS_00089715	0.676774	0.0617984	0.00244715	-2.89691	down	QTL_ID=37571	Actinobacillus pleuropneumoniae susceptibility
TCONS_00044835	3.04159	0.174267	0.0207048	-2.95107	down	QTL_ID=37578	Actinobacillus pleuropneumoniae susceptibility
TCONS_00045341	0.463024	0.0265288	0.000424988	-3.36794	down	QTL_ID=37578	Actinobacillus pleuropneumoniae susceptibility
TCONS_00039851	1.22153	0	0.0138349	-3.54052	down	QTL_ID=37565	Actinobacillus pleuropneumoniae susceptibility
TCONS_00090162	20.6311	1.38585	8.35e-08	-3.62751	down	QTL_ID=37571	Actinobacillus pleuropneumoniae susceptibility
TCONS_00052451	0.346831	0	0.00908949	-3.63177	down	QTL_ID=37578	Actinobacillus pleuropneumoniae susceptibility
TCONS_00056140	0.453901	0	0.00908949	-3.63177	down	QTL_ID=37578	Actinobacillus pleuropneumoniae susceptibility
TCONS_00056916	0.223518	0	0.00908949	-3.63177	down	QTL_ID=37578	Actinobacillus pleuropneumoniae susceptibility
TCONS_00042133	0.647563	0	0.00601658	-3.71758	down	QTL_ID=37578	Actinobacillus pleuropneumoniae susceptibility
TCONS_00052470	0.580558	0	0.00401334	-3.79858	down	QTL_ID=37578	Actinobacillus pleuropneumoniae susceptibility
TCONS_00053557	1.80578	0	0.0012471	-4.01741	down	QTL_ID=37578	Actinobacillus pleuropneumoniae susceptibility
TCONS_00056827	1.94329	0	0.0012471	-4.01741	down	QTL_ID=37578	Actinobacillus pleuropneumoniae susceptibility
TCONS_00049142	0.542092	0	0.000857261	-4.08355	down	QTL_ID=37578	Actinobacillus pleuropneumoniae susceptibility
TCONS_00049426	0.6848	0	0.000413614	-4.20738	down	QTL_ID=37578	Actinobacillus pleuropneumoniae susceptibility
TCONS_00050417	1.12978	0	0.000104007	-4.42709	down	QTL_ID=37578	Actinobacillus pleuropneumoniae susceptibility
TCONS_00056833	0.76137	0	0.000104007	-4.42709	down	QTL_ID=37578	Actinobacillus pleuropneumoniae susceptibility
TCONS_00048820	0.531318	0	5.4e-05	-4.52555	down	QTL_ID=37578	Actinobacillus pleuropneumoniae susceptibility
TCONS_00042407	0.672207	0	2.1e-05	-4.66168	down	QTL_ID=37578	Actinobacillus pleuropneumoniae susceptibility
TCONS_00045623	0.861864	0	1.55e-05	-4.70435	down	QTL_ID=37578	Actinobacillus pleuropneumoniae susceptibility
TCONS_00055958	0.417144	0	1.55e-05	-4.70435	down	QTL_ID=37578	Actinobacillus pleuropneumoniae susceptibility
TCONS_00089419	0.329572	0	1.55e-05	-4.70435	down	QTL_ID=37571	Actinobacillus pleuropneumoniae susceptibility
TCONS_00051060	1.59113	0	8.56e-06	-4.78607	down	QTL_ID=37578	Actinobacillus pleuropneumoniae susceptibility
TCONS_00045906	1.12925	0	3.63e-06	-4.90058	down	QTL_ID=37578	Actinobacillus pleuropneumoniae susceptibility
TCONS_00093728	2.66137	0	1.59e-06	-5.00667	down	QTL_ID=37575	Actinobacillus pleuropneumoniae susceptibility
TCONS_00109855	1.5109	0	9.38e-07	-5.07329	down	QTL_ID=37569	Actinobacillus pleuropneumoniae susceptibility
TCONS_00094957	1.77526	0	7.23e-07	-5.10548	down	QTL_ID=37575	Actinobacillus pleuropneumoniae susceptibility
TCONS_00094974	0.845311	0	4.1e-08	-5.4444	down	QTL_ID=37575	Actinobacillus pleuropneumoniae susceptibility
TCONS_00146486	0	1.12102	2.3e-08	5.43856	up	QTL_ID=5901	Activity during lying
TCONS_00143492	0	0.942724	4.42e-06	4.81658	up	QTL_ID=5901	Activity during lying
TCONS_00147422	0.575445	0	0.00601658	-3.71758	down	QTL_ID=5901	Activity during lying
TCONS_00148599	1.65905	0	3.36e-09	-5.71865	down	QTL_ID=5901	Activity during lying
TCONS_00019597	0.177287	1.15119	0.0379783	2.37313	up	QTL_ID=24151	Adrenal gland weight
TCONS_00014996	8.51784	1.61524	0.000574847	-2.25522	down	QTL_ID=24151	Adrenal gland weight
TCONS_00195759	0.350479	0	2.87e-05	-4.61772	down	QTL_ID=24202	Adrenal gland weight
TCONS_00175058	0	2.30881	8.1e-08	5.29907	up	QTL_ID=587	Age at puberty
TCONS_00165250	0	2.62406	4.58e-05	4.49722	up	QTL_ID=8820	Age at puberty
TCONS_00165268	0	0.543135	0.00839831	3.60781	up	QTL_ID=8820	Age at puberty
TCONS_00135324	0.331972	2.55082	8.16e-05	2.88155	up	QTL_ID=32746	Age at puberty
TCONS_00181569	0.269304	1.78367	0.00464107	2.55398	up	QTL_ID=591	Age at puberty
TCONS_00179720	0.466687	2.06299	0.00622513	2.14679	up	QTL_ID=591	Age at puberty
TCONS_00149563	0.732077	2.49567	0.0344288	1.79863	up	QTL_ID=32747	Age at puberty
TCONS_00159594	4.14053	0.378085	3.86e-07	-3.2545	down	QTL_ID=8820	Age at puberty
TCONS_00179682	0.506919	0	0.00908949	-3.63177	down	QTL_ID=29723	Age at puberty
TCONS_00149820	0	2.23733	0.0022363	3.86689	up	QTL_ID=6353	Alkaline phosphatase activity
TCONS_00149146	0	1.34617	0.00344561	3.78559	up	QTL_ID=6353	Alkaline phosphatase activity
TCONS_00143376	0.0306052	0.447146	0.0265305	2.8841	up	QTL_ID=6353	Alkaline phosphatase activity
TCONS_00149825	0.133345	1.2122	0.0034661	2.83408	up	QTL_ID=6353	Alkaline phosphatase activity
TCONS_00183387	2.66082	0.431943	0.0480435	-2.19596	down	QTL_ID=15105	Alkaline phosphatase activity
TCONS_00146461	1.00517	0	0.0138349	-3.54052	down	QTL_ID=6353	Alkaline phosphatase activity
TCONS_00148329	1.41165	0	0.00908949	-3.63177	down	QTL_ID=6353	Alkaline phosphatase activity
TCONS_00143230	1.03581	0	5.4e-05	-4.52555	down	QTL_ID=6353	Alkaline phosphatase activity
TCONS_00148351	0.977592	0	2.87e-05	-4.61772	down	QTL_ID=6353	Alkaline phosphatase activity
TCONS_00197881	0	0.998832	0.000966586	4.01691	up	QTL_ID=7240	Anal atresia
TCONS_00084366	0.0926535	0.879892	1.21e-05	3.16206	up	QTL_ID=7247	Anal atresia
TCONS_00197603	0	3.63503	3e-15	6.9273	up	QTL_ID=4210	androstenone, laboratory
TCONS_00191555	0	0.440868	1.3e-06	4.97164	up	QTL_ID=4210	androstenone, laboratory
TCONS_00198854	0	0.797229	0.000198772	4.27696	up	QTL_ID=4210	androstenone, laboratory
TCONS_00194440	0	0.49977	0.000291849	4.21621	up	QTL_ID=4210	androstenone, laboratory
TCONS_00198937	0	0.667628	0.000291849	4.21621	up	QTL_ID=4210	androstenone, laboratory
TCONS_00198936	0.0339124	1.02396	9.14e-05	3.87292	up	QTL_ID=4210	androstenone, laboratory
TCONS_00198853	0.0869597	1.86339	0.00187964	3.40087	up	QTL_ID=4210	androstenone, laboratory
TCONS_00191483	0.172188	1.90074	0.00064331	3.10326	up	QTL_ID=4210	androstenone, laboratory
TCONS_00129559	0.124327	1.33206	0.000845242	3.06174	up	QTL_ID=18648	androstenone, laboratory
TCONS_00197602	10.7722	49.2259	0.000271015	2.29103	up	QTL_ID=4210	androstenone, laboratory
TCONS_00198919	0.162385	0.723039	0.030713	2.07285	up	QTL_ID=4210	androstenone, laboratory
TCONS_00198950	0.388368	1.56353	0.0101327	2.02824	up	QTL_ID=4210	androstenone, laboratory
TCONS_00123482	1.09413	4.12067	0.0177362	1.93399	up	QTL_ID=18648	androstenone, laboratory
TCONS_00189072	0.300082	0.914319	0.0307372	1.68563	up	QTL_ID=4210	androstenone, laboratory
TCONS_00172823	3.57781	0.362059	4.81e-05	-3.00818	down	QTL_ID=18658	androstenone, laboratory
TCONS_00196532	3.30027	0.307473	3.98e-06	-3.17363	down	QTL_ID=4210	androstenone, laboratory
TCONS_00196390	1.57137	0	1.15e-05	-4.74579	down	QTL_ID=4210	androstenone, laboratory
TCONS_00073717	0.0829733	2.34368	0.000172807	3.78056	up	QTL_ID=4234	androstenone, sensory panel
TCONS_00071167	4.57817	0	0.00401334	-3.79858	down	QTL_ID=4236	androstenone, sensory panel
TCONS_00072565	0.384657	0	0.00269785	-3.87527	down	QTL_ID=4236	androstenone, sensory panel
TCONS_00069606	0.65759	0	1.13e-08	-5.58803	down	QTL_ID=4235	androstenone, sensory panel
TCONS_00025333	0.194572	1.26343	0.0379783	2.37313	up	QTL_ID=7507	Aspartate amino transferase activity
TCONS_00027769	0	6.1834	0	7.38608	up	QTL_ID=16856	average daily gain
TCONS_00024536	0	12.2561	1.81e-08	5.46492	up	QTL_ID=250	average daily gain
TCONS_00119764	0	0.915427	4.09e-07	5.11165	up	QTL_ID=3099	average daily gain
TCONS_00119606	0	1.68846	2.28e-05	4.5959	up	QTL_ID=340	average daily gain
TCONS_00128039	0	0.579012	6.55e-05	4.44522	up	QTL_ID=340	average daily gain
TCONS_00128985	0	2.60455	0.000966586	4.01691	up	QTL_ID=340	average daily gain
TCONS_00133060	0	0.891219	0.0022363	3.86689	up	QTL_ID=245	average daily gain
TCONS_00033330	0	1.95629	0.00344561	3.78559	up	QTL_ID=29539	average daily gain
TCONS_00198573	0	0.331134	0.00839831	3.60781	up	QTL_ID=4155	average daily gain
TCONS_00084359	0.0836871	0.957765	8.08e-05	3.25553	up	QTL_ID=19432	average daily gain
TCONS_00025260	0.232673	2.26625	0.000417199	3.0294	up	QTL_ID=250	average daily gain
TCONS_00185778	0.194572	1.89515	0.0142023	2.75335	up	QTL_ID=325	average daily gain
TCONS_00121780	0.0954957	0.837122	0.0280547	2.61075	up	QTL_ID=340	average daily gain
TCONS_00028032	0.0899237	0.744485	0.0394889	2.53379	up	QTL_ID=250	average daily gain
TCONS_00127931	0.252486	1.41406	0.000328218	2.50245	up	QTL_ID=340	average daily gain
TCONS_00188729	0.235607	1.41515	0.0051087	2.45977	up	QTL_ID=4155	average daily gain
TCONS_00028031	0.173081	1.18008	0.0280203	2.43947	up	QTL_ID=250	average daily gain
TCONS_00024215	0.721593	3.61459	0.0129511	2.23673	up	QTL_ID=327	average daily gain
TCONS_00197431	0.558915	2.44975	0.0239554	2.07291	up	QTL_ID=4155	average daily gain
TCONS_00176571	0.765374	2.29857	0.0312081	1.67107	up	QTL_ID=8696	average daily gain
TCONS_00119786	3.22914	9.69239	0.0310954	1.67082	up	QTL_ID=3099	average daily gain
TCONS_00119269	1.51647	0.285881	0.0382807	-2.08256	down	QTL_ID=340	average daily gain
TCONS_00194216	3.76326	0.503999	3.08e-05	-2.72107	down	QTL_ID=4155	average daily gain
TCONS_00126396	2.47791	0.109705	0.00364628	-3.29928	down	QTL_ID=340	average daily gain
TCONS_00026247	0.443289	0	0.0138349	-3.54052	down	QTL_ID=16856	average daily gain
TCONS_00126394	2.66673	0.0962006	0.000722123	-3.57957	down	QTL_ID=340	average daily gain
TCONS_00126416	0.710767	0	0.00269785	-3.87527	down	QTL_ID=340	average daily gain
TCONS_00126731	0.918035	0	0.00269785	-3.87527	down	QTL_ID=3099	average daily gain
TCONS_00083414	2.21702	0	0.00182743	-3.94809	down	QTL_ID=19432	average daily gain
TCONS_00124236	0.746483	0	0.000413614	-4.20738	down	QTL_ID=340	average daily gain
TCONS_00126727	0.892474	0	1.15e-05	-4.74579	down	QTL_ID=3099	average daily gain
TCONS_00126983	0.760197	0	1.63e-07	-5.28487	down	QTL_ID=3099	average daily gain
TCONS_00129588	0	0.660907	0.000643402	4.08644	up	QTL_ID=6343	Base excess
TCONS_00127462	2.08301	0	7.23e-07	-5.10548	down	QTL_ID=6343	Base excess
TCONS_00030683	0	0.74649	0.000643402	4.08644	up	QTL_ID=424	Belly weight
TCONS_00098616	0	12.3036	8.16e-14	6.64567	up	QTL_ID=29604	Body weight (birth)
TCONS_00101587	0	0.734962	0.00839831	3.60781	up	QTL_ID=29604	Body weight (birth)
TCONS_00099992	13.0405	2.72176	0.00293259	-2.09858	down	QTL_ID=29604	Body weight (birth)
TCONS_00101120	1.2336	0.0546153	0.00364628	-3.29928	down	QTL_ID=29604	Body weight (birth)
TCONS_00114807	2.85611	0.173867	0.0296317	-2.87007	down	QTL_ID=9612	C3c concentration
TCONS_00111138	0	0.969679	0.0022363	3.86689	up	QTL_ID=6001	Cooking loss
TCONS_00026152	2.12647	0	0.00020488	-4.32141	down	QTL_ID=55858	Cryptorchidism
TCONS_00210072	0	5.07979	2.94e-08	5.41172	up	#N/A	#N/A
TCONS_00202144	0	1.20164	3.23e-06	4.85693	up	#N/A	#N/A
TCONS_00204172	0	0.973007	6.07e-06	4.77506	up	#N/A	#N/A
TCONS_00206360	0	0.377011	3.22e-05	4.5474	up	#N/A	#N/A
TCONS_00212190	0	1.9105	3.22e-05	4.5474	up	#N/A	#N/A
TCONS_00203637	0.0474278	2.17117	1.01e-06	4.45413	up	#N/A	#N/A
TCONS_00211394	0	1.67564	9.42e-05	4.39129	up	#N/A	#N/A
TCONS_00124085	0	1.86276	0.000198772	4.27696	up	#N/A	#N/A
TCONS_00033532	0	0.594982	0.000291849	4.21621	up	#N/A	#N/A
TCONS_00203938	0	0.922419	0.000291849	4.21621	up	#N/A	#N/A
TCONS_00209908	0	7.68541	0.000291849	4.21621	up	#N/A	#N/A
TCONS_00213889	0	0.577512	0.000966586	4.01691	up	#N/A	#N/A
TCONS_00030877	0	2.84866	0.00146404	3.94385	up	#N/A	#N/A
TCONS_00202143	0	0.612712	0.00146404	3.94385	up	#N/A	#N/A
TCONS_00211334	0	1.04096	0.0022363	3.86689	up	#N/A	#N/A
TCONS_00213852	0	1.65923	0.00344561	3.78559	up	#N/A	#N/A
TCONS_00203940	0	1.19694	0.00535576	3.69944	up	#N/A	#N/A
TCONS_00207889	0	1.83932	0.00839831	3.60781	up	#N/A	#N/A
TCONS_00222113	0	0.592235	0.00839831	3.60781	up	#N/A	#N/A
TCONS_00205426	0.0746203	1.67166	0.00131537	3.46162	up	#N/A	#N/A
TCONS_00033547	0.129177	1.06946	0.0394889	2.53379	up	#N/A	#N/A
TCONS_00211337	2.47638	10.5095	0.00746232	2.09649	up	#N/A	#N/A
TCONS_00203233	6.223	1.4547	0.0158074	-1.9136	down	#N/A	#N/A
TCONS_00207044	3.05564	0.437679	0.00974166	-2.42473	down	#N/A	#N/A
TCONS_00208770	0.416549	0.0427076	0.0340194	-2.57025	down	#N/A	#N/A
TCONS_00213644	2.44306	0.226625	0.0182738	-2.70571	down	#N/A	#N/A
TCONS_00210742	4.90661	0.494387	0.00537504	-2.76078	down	#N/A	#N/A
TCONS_00203245	0.772383	0.0442534	0.0207048	-2.95107	down	#N/A	#N/A
TCONS_00200674	2.98959	0.194126	0.00127203	-3.19452	down	#N/A	#N/A
TCONS_00159712	1.72224	0.07988	0.00511436	-3.23604	down	#N/A	#N/A
TCONS_00071220	0.761429	0	0.0138349	-3.54052	down	#N/A	#N/A
TCONS_00211670	0.537546	0	0.0138349	-3.54052	down	#N/A	#N/A
TCONS_00202674	4.69911	0	0.00601658	-3.71758	down	#N/A	#N/A
TCONS_00208479	5.39075	0	0.00601658	-3.71758	down	#N/A	#N/A
TCONS_00200536	0.652806	0	0.00269785	-3.87527	down	#N/A	#N/A
TCONS_00208767	0.267308	0	0.00182743	-3.94809	down	#N/A	#N/A
TCONS_00215031	1.39636	0	0.00182743	-3.94809	down	#N/A	#N/A
TCONS_00067632	0.948583	0	0.000857261	-4.08355	down	#N/A	#N/A
TCONS_00067633	1.6656	0	1.55e-05	-4.70435	down	#N/A	#N/A

## Sheet: mRNA
#ID	L-fat FPKM	D-fat FPKM	FDR	log2FC	regulated	QTL_ID	trait
ENSSSCG00000005970	15.9678	8.78873	0.00749635	-1.02392	down	3094	Abdominal fat percentage
ENSSSCG00000005979	0	0.450898	0.00998669	3.79261	up	3094	Abdominal fat percentage
ENSSSCG00000005992	2.79442	8.38809	1.28704e-05	1.41524	up	3094	Abdominal fat percentage
ENSSSCG00000005995	0.200617	1.23637	0.000270742	2.30863	up	3094	Abdominal fat percentage
ENSSSCG00000005997	64.6691	208.091	5.10435e-07	1.52077	up	3094	Abdominal fat percentage
ENSSSCG00000006013	3.30215	0.710089	7.4809e-06	-2.28478	down	3094	Abdominal fat percentage
ENSSSCG00000006245	427.824	106.777	6.66134e-16	-2.16678	down	7293	Abdominal fat percentage
ENSSSCG00000026570	1.92617	7.64317	0.000354949	1.77177	up	7293	Abdominal fat percentage
ENSSSCG00000001076	1.26724	8.62726	0	2.58654	up	1062	Abdominal fat weight
ENSSSCG00000001091	0.053387	0.368746	0.00690701	2.36137	up	1062	Abdominal fat weight
ENSSSCG00000001134	27.6451	82.6605	1.88968e-05	1.40895	up	1062	Abdominal fat weight
ENSSSCG00000001229	386.713	869.763	0.0354118	1.00414	up	1062	Abdominal fat weight
ENSSSCG00000001247	1.37706	3.49987	0.0356531	1.16063	up	1062	Abdominal fat weight
ENSSSCG00000001252	31.6432	15.6424	0.000672771	-1.1778	down	1062	Abdominal fat weight
ENSSSCG00000001382	2.47849	8.65166	2.88909e-07	1.63047	up	1062	Abdominal fat weight
ENSSSCG00000001392	1.67814	5.40913	0.000356895	1.50055	up	1062	Abdominal fat weight
ENSSSCG00000001419	0.0539941	1.04536	2.33492e-05	3.46724	up	1062	Abdominal fat weight
ENSSSCG00000001427	20.3053	107.143	3.33067e-16	2.23361	up	1062	Abdominal fat weight
ENSSSCG00000001435	211.036	91.4085	7.53852e-06	-1.37181	down	1062	Abdominal fat weight
ENSSSCG00000001440	12.2055	4.64122	1.10557e-07	-1.5574	down	1062	Abdominal fat weight
ENSSSCG00000001473	0.094565	0.940159	5.11709e-08	2.96632	up	1062	Abdominal fat weight
ENSSSCG00000001483	0.00915556	0.182048	0.0223203	3.0858	up	1062	Abdominal fat weight
ENSSSCG00000001588	0.607161	0.248205	0.00114851	-1.43187	down	1050	Abdominal fat weight
ENSSSCG00000001596	2.68586	1.02428	2.87409e-06	-1.54622	down	1050	Abdominal fat weight
ENSSSCG00000001637	0.152923	2.32053	0.000879136	3.12944	up	1050	Abdominal fat weight
ENSSSCG00000001660	2.46698	6.61259	0.000505428	1.25069	up	1050	Abdominal fat weight
ENSSSCG00000001711	7.31357	3.50184	0.000371464	-1.22301	down	12767	Abdominal fat weight
ENSSSCG00000001715	0.221474	1.40722	1.62618e-06	2.4029	up	12767	Abdominal fat weight
ENSSSCG00000001725	58.8058	18.4087	2.53689e-11	-1.83981	down	12767	Abdominal fat weight
ENSSSCG00000001782	1.48235	4.53227	0.0010156	1.42546	up	12767	Abdominal fat weight
ENSSSCG00000001793	2.95298	12.4053	5.21747e-11	1.90096	up	12767	Abdominal fat weight
ENSSSCG00000001794	6.30559	19.2076	0.000724265	1.42205	up	12767	Abdominal fat weight
ENSSSCG00000001819	45.9865	24.3655	0.00322216	-1.0811	down	12767	Abdominal fat weight
ENSSSCG00000001825	2.21345	7.87583	0.000132642	1.63612	up	12767	Abdominal fat weight
ENSSSCG00000001826	0.423604	6.83964	0	3.73493	up	12767	Abdominal fat weight
ENSSSCG00000001882	5.10193	2.52336	0.0142996	-1.1656	down	12767	Abdominal fat weight
ENSSSCG00000002857	0.395542	1.78587	9.6197e-07	1.97217	up	1007	Abdominal fat weight
ENSSSCG00000002884	0.23162	1.2466	0.0146471	2.08083	up	1007	Abdominal fat weight
ENSSSCG00000002953	8.05196	30.5177	5.09442e-05	1.72393	up	1007	Abdominal fat weight
ENSSSCG00000002954	4.92566	109.273	0	4.29185	up	1007	Abdominal fat weight
ENSSSCG00000002965	169.732	69.7735	1.22956e-06	-1.44721	down	1007	Abdominal fat weight
ENSSSCG00000003007	0.173297	1.30578	0.00216001	2.48226	up	1007	Abdominal fat weight
ENSSSCG00000003083	0.084555	1.23884	0.00139412	3.08105	up	1007	Abdominal fat weight
ENSSSCG00000003090	20.7526	9.93602	0.000185752	-1.22518	down	1007	Abdominal fat weight
ENSSSCG00000003102	1.71322	0.346002	4.78214e-05	-2.34014	down	1007	Abdominal fat weight
ENSSSCG00000003107	40.4428	19.6584	0.000287531	-1.20547	down	1007	Abdominal fat weight
ENSSSCG00000003109	25.0708	12.4703	0.00126226	-1.16741	down	1007	Abdominal fat weight
ENSSSCG00000003130	6.70159	0.984329	1.14412e-10	-2.83341	down	1007	Abdominal fat weight
ENSSSCG00000003145	0.0237737	2.38845	2.22045e-16	5.34552	up	1007	Abdominal fat weight
ENSSSCG00000003154	12.7425	6.13365	0.000178093	-1.21823	down	1007	Abdominal fat weight
ENSSSCG00000003156	2.21033	0.847071	0.00887751	-1.50214	down	1007	Abdominal fat weight
ENSSSCG00000003158	19.732	54.9596	5.37693e-05	1.3094	up	1007	Abdominal fat weight
ENSSSCG00000003160	0	0.394757	0.0174466	3.71164	up	1007	Abdominal fat weight
ENSSSCG00000003226	2.06151	5.80841	0.00108498	1.31572	up	1007	Abdominal fat weight
ENSSSCG00000003248	8.02803	3.99805	0.000801181	-1.16719	down	1007	Abdominal fat weight
ENSSSCG00000003351	11.8443	33.0792	4.85323e-05	1.31337	up	1007	Abdominal fat weight
ENSSSCG00000003366	1.42496	4.58124	1.08914e-05	1.50931	up	1007	Abdominal fat weight
ENSSSCG00000003368	0.0712836	0.895197	0.00889262	2.86946	up	1007	Abdominal fat weight
ENSSSCG00000003371	4.16417	10.851	0.00045585	1.21253	up	1007	Abdominal fat weight
ENSSSCG00000003402	260.914	123.815	0.000156033	-1.2402	down	1007	Abdominal fat weight
ENSSSCG00000003407	0.92693	3.00716	0.0301054	1.4768	up	1007	Abdominal fat weight
ENSSSCG00000003434	31.6275	13.4548	3.45018e-06	-1.39688	down	1007	Abdominal fat weight
ENSSSCG00000003451	6.25229	2.06626	7.13345e-07	-1.74404	down	1007	Abdominal fat weight
ENSSSCG00000003459	4.72845	0.927829	1.07387e-05	-2.39133	down	1007	Abdominal fat weight
ENSSSCG00000003470	0.216235	1.40302	0.0149057	2.27475	up	1007	Abdominal fat weight
ENSSSCG00000003497	0.151783	1.74728	0.000640206	2.9195	up	1007	Abdominal fat weight
ENSSSCG00000003506	138.618	67.0943	0.000261034	-1.21161	down	1007	Abdominal fat weight
ENSSSCG00000003512	36.5209	18.7882	0.00108364	-1.12285	down	1007	Abdominal fat weight
ENSSSCG00000003527	1.42379	4.39855	2.17729e-05	1.45314	up	1007	Abdominal fat weight
ENSSSCG00000003546	1.689	51.4362	0	4.60208	up	1007	Abdominal fat weight
ENSSSCG00000003568	10.4193	2.726	6.8443e-12	-2.08753	down	1007	Abdominal fat weight
ENSSSCG00000003572	0.664732	5.92964	2.45803e-13	2.9202	up	1007	Abdominal fat weight
ENSSSCG00000003587	0.829369	0.192878	0.00138912	-2.12934	down	1007	Abdominal fat weight
ENSSSCG00000003600	324.161	92.1255	3.52829e-13	-1.97959	down	1007	Abdominal fat weight
ENSSSCG00000003602	84.4701	36.8871	8.24432e-06	-1.3591	down	1007	Abdominal fat weight
ENSSSCG00000003638	21.0859	8.90226	2.53265e-05	-1.402	down	1007	Abdominal fat weight
ENSSSCG00000004001	2.66196	0.0742878	1.43774e-13	-4.61977	down	1007	Abdominal fat weight
ENSSSCG00000004889	1.03555	2.88993	0.0459583	1.28099	up	12714	Abdominal fat weight
ENSSSCG00000004891	1.8697	0.326112	2.16362e-05	-2.51935	down	12714	Abdominal fat weight
ENSSSCG00000004894	0	10.4525	0	8.26712	up	12714	Abdominal fat weight
ENSSSCG00000004918	1.68455	0.221569	4.44089e-15	-3.02073	down	12714	Abdominal fat weight
ENSSSCG00000004928	10.7527	35.5399	1.02396e-07	1.55837	up	12714	Abdominal fat weight
ENSSSCG00000004935	20.5442	82.2107	6.57324e-11	1.83419	up	12714	Abdominal fat weight
ENSSSCG00000004990	0.371025	1.2758	0.0100833	1.56167	up	12714	Abdominal fat weight
ENSSSCG00000005002	0.460546	0.045902	0.011754	-2.84211	down	12714	Abdominal fat weight
ENSSSCG00000005027	19.7665	47.347	0.00257522	1.09453	up	12714	Abdominal fat weight
ENSSSCG00000005030	119.103	34.1146	5.14588e-13	-1.96835	down	12714	Abdominal fat weight
ENSSSCG00000005031	8.22273	2.6168	3.13879e-09	-1.80824	down	12714	Abdominal fat weight
ENSSSCG00000005047	0.594104	3.81927	0.00124485	2.32882	up	12714	Abdominal fat weight
ENSSSCG00000005083	100.778	45.0333	1.83928e-05	-1.32666	down	12714	Abdominal fat weight
ENSSSCG00000005087	18.6755	9.11897	0.000378733	-1.19632	down	12714	Abdominal fat weight
ENSSSCG00000005109	0	0.719102	0.0174466	3.71164	up	12714	Abdominal fat weight
ENSSSCG00000005122	21.7232	11.0501	0.000839057	-1.13954	down	12714	Abdominal fat weight
ENSSSCG00000005128	3.22856	8.19092	0.0152071	1.16315	up	12714	Abdominal fat weight
ENSSSCG00000006025	0.123881	0.422753	0.00704361	1.55553	up	261	Abdominal fat weight
ENSSSCG00000006051	9.13774	22.5455	0.00371959	1.1314	up	261	Abdominal fat weight
ENSSSCG00000006053	0.979058	4.14964	1.78246e-06	1.88628	up	261	Abdominal fat weight
ENSSSCG00000006060	0.0570449	8.79062	0	6.7179	up	261	Abdominal fat weight
ENSSSCG00000006073	0.404338	1.52984	0.0322704	1.66381	up	21223	Abdominal fat weight
ENSSSCG00000006079	66.5655	33.1973	0.000464658	-1.16745	down	21223	Abdominal fat weight
ENSSSCG00000006099	0.132905	5.70258	0	5.05686	up	21223	Abdominal fat weight
ENSSSCG00000006114	6.33622	2.86179	0.0174365	-1.28467	down	21223	Abdominal fat weight
ENSSSCG00000006116	0.427857	3.78875	7.28004e-10	2.86779	up	21223	Abdominal fat weight
ENSSSCG00000006132	1.49841	7.02662	7.2431e-13	2.0591	up	21223	Abdominal fat weight
ENSSSCG00000006141	86.97	237.691	6.69818e-05	1.28492	up	21223	Abdominal fat weight
ENSSSCG00000006152	1.13274	6.17122	5.57415e-09	2.23991	up	21223	Abdominal fat weight
ENSSSCG00000006158	10.7229	5.7862	0.0160427	-1.0477	down	21223	Abdominal fat weight
ENSSSCG00000006159	4.757	2.18121	0.00160592	-1.27694	down	21223	Abdominal fat weight
ENSSSCG00000006165	6.23789	2.68803	3.87359e-05	-1.37297	down	21223	Abdominal fat weight
ENSSSCG00000006171	1.13556	7.46662	4.82947e-14	2.52443	up	21223	Abdominal fat weight
ENSSSCG00000006172	0.862853	26.467	0	4.74455	up	21223	Abdominal fat weight
ENSSSCG00000006183	1.28406	5.02156	1.30126e-06	1.78031	up	21223	Abdominal fat weight
ENSSSCG00000006193	29.9811	68.8854	0.00665595	1.03428	up	21223	Abdominal fat weight
ENSSSCG00000006196	0.462546	0.202295	0.0468683	-1.31804	down	21223	Abdominal fat weight
ENSSSCG00000006209	2.84111	0.604734	3.10197e-08	-2.33486	down	21223	Abdominal fat weight
ENSSSCG00000006233	0.193717	2.02728	0.000133016	2.88139	up	261	Abdominal fat weight
ENSSSCG00000006238	0.911378	3.71972	4.80522e-06	1.83228	up	261	Abdominal fat weight
ENSSSCG00000006240	0.0291657	1.80082	2.18769e-10	4.65544	up	261	Abdominal fat weight
ENSSSCG00000006281	1.03936	0.378336	0.0460747	-1.54674	down	261	Abdominal fat weight
ENSSSCG00000006286	0.887551	3.07678	8.38554e-05	1.60371	up	261	Abdominal fat weight
ENSSSCG00000006287	1.30521	4.12567	0.000603509	1.47216	up	261	Abdominal fat weight
ENSSSCG00000006294	1.27738	4.21607	0.00645468	1.51375	up	261	Abdominal fat weight
ENSSSCG00000006296	4.42688	64.1808	0	3.68222	up	261	Abdominal fat weight
ENSSSCG00000006308	241.306	120.587	0.000902646	-1.16571	down	261	Abdominal fat weight
ENSSSCG00000006312	0.173082	2.79464	6.77458e-13	3.63131	up	261	Abdominal fat weight
ENSSSCG00000006324	351.938	179.796	0.00218232	-1.13396	down	261	Abdominal fat weight
ENSSSCG00000006329	0.403352	1.82917	0.0255273	1.87866	up	261	Abdominal fat weight
ENSSSCG00000006337	8.15458	18.4602	0.0165961	1.0089	up	261	Abdominal fat weight
ENSSSCG00000006352	1.28964	20.0986	0	3.75305	up	261	Abdominal fat weight
ENSSSCG00000006355	3.15137	0	0.00017164	-4.2348	down	261	Abdominal fat weight
ENSSSCG00000006357	1.48545	4.72845	0.0170235	1.45889	up	261	Abdominal fat weight
ENSSSCG00000006368	0	0.53749	0.000127536	4.3153	up	261	Abdominal fat weight
ENSSSCG00000006389	81.6881	45.0345	0.00756501	-1.02364	down	261	Abdominal fat weight
ENSSSCG00000006423	2.13515	0.521377	0.0329198	-2.00762	down	261	Abdominal fat weight
ENSSSCG00000006451	0.256799	1.50497	0.0460923	2.13422	up	261	Abdominal fat weight
ENSSSCG00000006452	2.24405	9.67939	1.13295e-08	1.92606	up	261	Abdominal fat weight
ENSSSCG00000006455	1.18756	3.3772	0.00653877	1.31967	up	261	Abdominal fat weight
ENSSSCG00000006463	8.48444	4.24856	0.000722185	-1.16011	down	261	Abdominal fat weight
ENSSSCG00000006466	0.997578	0.130498	0.00073682	-2.74211	down	261	Abdominal fat weight
ENSSSCG00000006472	7.74033	41.0705	2.59348e-13	2.23026	up	261	Abdominal fat weight
ENSSSCG00000006489	0.0974607	1.32593	4.92352e-05	3.15194	up	261	Abdominal fat weight
ENSSSCG00000006498	0	3.50277	4.72673e-11	5.43812	up	261	Abdominal fat weight
ENSSSCG00000006547	7.70702	4.23656	0.0069736	-1.02596	down	261	Abdominal fat weight
ENSSSCG00000006560	1.97986	16.657	0	2.87767	up	261	Abdominal fat weight
ENSSSCG00000006569	3.90595	12.4222	4.90582e-06	1.4966	up	261	Abdominal fat weight
ENSSSCG00000006578	5.8296	18.3921	0.000136496	1.47581	up	261	Abdominal fat weight
ENSSSCG00000006582	15.7113	60.4816	1.94723e-09	1.77462	up	261	Abdominal fat weight
ENSSSCG00000008768	1.08365	2.6491	0.00620255	1.11699	up	21252	Abdominal fat weight
ENSSSCG00000008786	0.571598	2.13639	0.0257278	1.65275	up	21252	Abdominal fat weight
ENSSSCG00000008799	52.9522	26.9884	0.00107068	-1.13704	down	21252	Abdominal fat weight
ENSSSCG00000008835	1.08745	2.98735	0.0454635	1.26072	up	21252	Abdominal fat weight
ENSSSCG00000008842	2.86427	8.75771	6.5874e-06	1.44208	up	21252	Abdominal fat weight
ENSSSCG00000008853	2.45403	1.19079	0.00158654	-1.20035	down	21252	Abdominal fat weight
ENSSSCG00000008868	0.510691	16.4407	0	4.76411	up	21252	Abdominal fat weight
ENSSSCG00000008873	58.6987	32.276	0.00829814	-1.02759	down	21252	Abdominal fat weight
ENSSSCG00000008874	0.541695	7.64498	0	3.60787	up	21252	Abdominal fat weight
ENSSSCG00000008891	1.78078	4.56215	0.00235942	1.18412	up	21252	Abdominal fat weight
ENSSSCG00000008903	0.670387	2.01702	0.0112264	1.39002	up	21252	Abdominal fat weight
ENSSSCG00000008939	4.10344	11.7345	0.000552887	1.33826	up	21252	Abdominal fat weight
ENSSSCG00000008945	0.318071	1.42024	0.00110677	1.90902	up	21252	Abdominal fat weight
ENSSSCG00000008948	49.6594	0.726122	0	-6.17394	down	21252	Abdominal fat weight
ENSSSCG00000008952	0.037133	2.42878	0	5.1881	up	21252	Abdominal fat weight
ENSSSCG00000008966	5.69088	2.26818	4.18325e-06	-1.4851	down	21252	Abdominal fat weight
ENSSSCG00000008978	1.07774	0.118724	0.0327832	-2.70612	down	21252	Abdominal fat weight
ENSSSCG00000008984	0.470664	1.75132	7.12221e-06	1.70784	up	21252	Abdominal fat weight
ENSSSCG00000008985	0.0291094	0.654966	1.66727e-06	3.67709	up	21252	Abdominal fat weight
ENSSSCG00000008986	51.0167	26.7017	0.00208933	-1.09866	down	21252	Abdominal fat weight
ENSSSCG00000008991	1.14745	0.509704	0.000264552	-1.32615	down	21252	Abdominal fat weight
ENSSSCG00000008997	1.61494	0.146962	1.35448e-06	-3.24928	down	21252	Abdominal fat weight
ENSSSCG00000009000	0.400136	0.123162	0.00630781	-1.77769	down	21252	Abdominal fat weight
ENSSSCG00000009002	1.70909	4.13004	0.010688	1.09918	up	21252	Abdominal fat weight
ENSSSCG00000009011	0.502218	1.7367	0.000112948	1.59913	up	21252	Abdominal fat weight
ENSSSCG00000009051	10.5246	5.43887	0.00208252	-1.11385	down	21252	Abdominal fat weight
ENSSSCG00000009076	0.9705	2.61724	0.0108432	1.24644	up	21252	Abdominal fat weight
ENSSSCG00000009077	5.45998	2.44064	4.96739e-05	-1.32229	down	21252	Abdominal fat weight
ENSSSCG00000009097	468.253	258.998	0.0204887	-1.01937	down	21252	Abdominal fat weight
ENSSSCG00000009114	13.1146	30.4025	0.0051988	1.04707	up	21252	Abdominal fat weight
ENSSSCG00000009120	0.29478	1.28539	0.00740122	1.85579	up	21252	Abdominal fat weight
ENSSSCG00000009132	9.0673	4.12814	0.000107637	-1.29521	down	21252	Abdominal fat weight
ENSSSCG00000009134	1.43953	9.54112	4.15621e-11	2.51528	up	21252	Abdominal fat weight
ENSSSCG00000009145	19.9265	48.5937	0.00184712	1.11799	up	21252	Abdominal fat weight
ENSSSCG00000009151	26.5047	10.3641	1.86646e-07	-1.51841	down	21252	Abdominal fat weight
ENSSSCG00000009152	2.30938	7.94838	1.29982e-07	1.61287	up	21252	Abdominal fat weight
ENSSSCG00000009156	0	2.39997	2.64571e-05	4.47101	up	21252	Abdominal fat weight
ENSSSCG00000009197	1.28981	0.0509364	1.79257e-09	-4.12854	down	21252	Abdominal fat weight
ENSSSCG00000009667	0.140067	1.13602	0.00520931	2.527	up	21266	Abdominal fat weight
ENSSSCG00000009668	26.5153	90.3842	3.83437e-08	1.60238	up	21266	Abdominal fat weight
ENSSSCG00000009671	1.93591	8.14071	2.0421e-07	1.8836	up	21266	Abdominal fat weight
ENSSSCG00000009678	0	1.36065	4.45241e-05	4.42095	up	21266	Abdominal fat weight
ENSSSCG00000009679	0.446255	2.31172	4.80338e-06	2.14066	up	21266	Abdominal fat weight
ENSSSCG00000009705	2.47717	21.296	0	2.92834	up	21266	Abdominal fat weight
ENSSSCG00000009716	2.18012	5.99769	0.000387406	1.28692	up	21266	Abdominal fat weight
ENSSSCG00000009730	1.97971	4.62173	0.0302492	1.04794	up	21266	Abdominal fat weight
ENSSSCG00000009805	0.262061	18.0757	0	5.7921	up	21266	Abdominal fat weight
ENSSSCG00000009859	3.83742	23.7718	9.29257e-14	2.44266	up	21266	Abdominal fat weight
ENSSSCG00000009871	2.5652	0.461404	4.31458e-06	-2.5039	down	21266	Abdominal fat weight
ENSSSCG00000009873	31.1416	10.5813	1.9456e-09	-1.71934	down	21266	Abdominal fat weight
ENSSSCG00000009874	8.7976	3.2917	1.66753e-07	-1.57865	down	21266	Abdominal fat weight
ENSSSCG00000009881	8.2986	21.3169	0.00044716	1.19316	up	21266	Abdominal fat weight
ENSSSCG00000009885	11.3583	5.33963	8.27968e-05	-1.25318	down	21266	Abdominal fat weight
ENSSSCG00000009893	1.1594	0.328613	0.00451095	-1.88094	down	21266	Abdominal fat weight
ENSSSCG00000009910	67.5691	37.7098	0.00978603	-1.00589	down	21266	Abdominal fat weight
ENSSSCG00000009930	3.92329	14.0559	4.44651e-07	1.66496	up	21266	Abdominal fat weight
ENSSSCG00000009932	8.88669	3.22716	1.27128e-06	-1.61488	down	21266	Abdominal fat weight
ENSSSCG00000009956	44.8508	13.6815	8.21188e-12	-1.87724	down	21266	Abdominal fat weight
ENSSSCG00000010006	0.154815	0.786942	0.0291439	2.00137	up	21266	Abdominal fat weight
ENSSSCG00000010012	0.213515	1.05339	0.0408462	1.95994	up	21266	Abdominal fat weight
ENSSSCG00000010026	43.3853	23.6075	0.00466707	-1.04188	down	21266	Abdominal fat weight
ENSSSCG00000010036	0.406891	1.77733	6.64146e-05	1.9062	up	21266	Abdominal fat weight
ENSSSCG00000010042	0.0160174	0.569925	1.39338e-05	3.88332	up	21266	Abdominal fat weight
ENSSSCG00000010053	62.1521	28.8897	6.81984e-05	-1.26989	down	21266	Abdominal fat weight
ENSSSCG00000010060	0.380912	0	0.00659034	-3.80382	down	21266	Abdominal fat weight
ENSSSCG00000010064	0.650361	2.99471	0.0110115	1.91281	up	21266	Abdominal fat weight
ENSSSCG00000010069	0.157353	5.18719	4.29982e-10	4.21438	up	21266	Abdominal fat weight
ENSSSCG00000010085	3.04019	16.8055	8.26185e-10	2.26585	up	21266	Abdominal fat weight
ENSSSCG00000010092	45.801	24.8071	0.00561764	-1.04934	down	21266	Abdominal fat weight
ENSSSCG00000010093	0.969533	0.190244	0.00631158	-2.28185	down	21266	Abdominal fat weight
ENSSSCG00000010096	28.8939	14.637	0.000727149	-1.14539	down	21266	Abdominal fat weight
ENSSSCG00000010101	3.0034	1.49569	0.0162014	-1.15576	down	21266	Abdominal fat weight
ENSSSCG00000010102	0.0890656	6.46248	0	5.52802	up	21266	Abdominal fat weight
ENSSSCG00000010132	81.3985	31.4815	2.05812e-07	-1.53292	down	21266	Abdominal fat weight
ENSSSCG00000010133	26.311	12.8186	0.000264056	-1.20197	down	21266	Abdominal fat weight
ENSSSCG00000010142	10.2439	2.11972	0	-2.43477	down	21266	Abdominal fat weight
ENSSSCG00000010163	0.50699	7.14236	1.11022e-16	3.53126	up	21266	Abdominal fat weight
ENSSSCG00000010184	183.736	66.2072	8.35093e-09	-1.63709	down	21266	Abdominal fat weight
ENSSSCG00000010212	0.614091	2.33436	2.68001e-08	1.75219	up	21266	Abdominal fat weight
ENSSSCG00000010214	2.17655	9.6112	4.77834e-07	1.94574	up	21266	Abdominal fat weight
ENSSSCG00000010224	1.83703	0.68299	0.00436736	-1.54684	down	21266	Abdominal fat weight
ENSSSCG00000010245	0	0.659455	2.64571e-05	4.47101	up	21266	Abdominal fat weight
ENSSSCG00000010253	115.712	35.3773	9.14724e-12	-1.87387	down	21266	Abdominal fat weight
ENSSSCG00000010256	0.311362	1.17305	0.0159424	1.6693	up	21266	Abdominal fat weight
ENSSSCG00000010275	263.337	89.3092	7.63806e-10	-1.72395	down	21266	Abdominal fat weight
ENSSSCG00000010302	2.70547	6.86992	0.00122053	1.17426	up	21266	Abdominal fat weight
ENSSSCG00000010325	0.341469	3.61642	0	3.17761	up	21266	Abdominal fat weight
ENSSSCG00000010330	24.5632	13.1405	0.00448901	-1.06426	down	21266	Abdominal fat weight
ENSSSCG00000010332	18.5834	53.095	1.49479e-05	1.34774	up	21266	Abdominal fat weight
ENSSSCG00000010337	0.877717	0.0874808	7.96524e-06	-3.12162	down	21266	Abdominal fat weight
ENSSSCG00000010426	0	0.222012	0.00572308	3.86928	up	21266	Abdominal fat weight
ENSSSCG00000010437	4.4568	77.5143	0	3.94886	up	21266	Abdominal fat weight
ENSSSCG00000010445	0.92642	5.66073	4.12737e-10	2.4003	up	21266	Abdominal fat weight
ENSSSCG00000010447	69.3817	226.716	1.53883e-07	1.54243	up	21266	Abdominal fat weight
ENSSSCG00000010448	5.31685	2.23069	0.000169493	-1.40494	down	21266	Abdominal fat weight
ENSSSCG00000010449	68.7961	36.6565	0.00377296	-1.073	down	21266	Abdominal fat weight
ENSSSCG00000010464	25.7598	8.65322	2.32266e-09	-1.73468	down	21266	Abdominal fat weight
ENSSSCG00000010471	2.25171	5.95156	0.000703518	1.23058	up	21266	Abdominal fat weight
ENSSSCG00000012960	0.230944	15.468	0	5.22196	up	21213	Abdominal fat weight
ENSSSCG00000013008	0.350439	1.16135	0.00907795	1.51598	up	21213	Abdominal fat weight
ENSSSCG00000013018	0.518808	2.40281	3.82852e-08	2.01807	up	21213	Abdominal fat weight
ENSSSCG00000013037	67.9999	36.0097	0.00236271	-1.08079	down	21213	Abdominal fat weight
ENSSSCG00000013060	0	3.59021	0.000217097	4.25942	up	21213	Abdominal fat weight
ENSSSCG00000013067	2.02193	2815.56	0	10.2221	up	21213	Abdominal fat weight
ENSSSCG00000013079	4.09798	2.27909	0.0174034	-1.00645	down	21213	Abdominal fat weight
ENSSSCG00000013092	8.53655	0	0	-7.14151	down	21213	Abdominal fat weight
ENSSSCG00000013144	4.39068	12.3303	5.13541e-05	1.32072	up	21213	Abdominal fat weight
ENSSSCG00000013148	0	2.52846	6.21725e-15	5.90675	up	21213	Abdominal fat weight
ENSSSCG00000013171	100.364	28.877	1.46461e-12	-1.95966	down	21213	Abdominal fat weight
ENSSSCG00000013230	5.55138	14.822	0.000549158	1.2451	up	21213	Abdominal fat weight
ENSSSCG00000013252	1.66683	0.249195	1.78936e-05	-2.69317	down	21213	Abdominal fat weight
ENSSSCG00000013266	0.0623295	1.21761	4.67408e-08	3.65946	up	21213	Abdominal fat weight
ENSSSCG00000013292	48.2936	20.872	5.94535e-06	-1.37397	down	21213	Abdominal fat weight
ENSSSCG00000013299	97.2966	49.5074	0.000804857	-1.1386	down	21213	Abdominal fat weight
ENSSSCG00000013300	0.310035	31.6617	0	6.36944	up	21213	Abdominal fat weight
ENSSSCG00000013301	0	6.71836	0	7.4446	up	21213	Abdominal fat weight
ENSSSCG00000013311	0	0.159999	0.0032879	3.94208	up	21213	Abdominal fat weight
ENSSSCG00000013313	1.86734	7.85673	5.23528e-10	1.89897	up	21213	Abdominal fat weight
ENSSSCG00000013318	48.2541	204.555	5.41467e-12	1.91792	up	21213	Abdominal fat weight
ENSSSCG00000013326	0.876557	0.0743785	1.81235e-05	-3.24457	down	21213	Abdominal fat weight
ENSSSCG00000013335	7.80257	17.6477	0.00883577	1.01086	up	21213	Abdominal fat weight
ENSSSCG00000013340	0.144419	1.79206	1.48287e-09	3.25671	up	21213	Abdominal fat weight
ENSSSCG00000013344	0.0527053	0.523993	0.000299182	2.80981	up	21213	Abdominal fat weight
ENSSSCG00000013349	7.8105	25.646	1.02648e-06	1.54393	up	21213	Abdominal fat weight
ENSSSCG00000013380	7.23365	26.6246	2.98488e-08	1.70783	up	21213	Abdominal fat weight
ENSSSCG00000013384	3.03059	1.62923	0.0482956	-1.04747	down	21213	Abdominal fat weight
ENSSSCG00000013411	2.26386	6.36239	0.000269246	1.31708	up	21213	Abdominal fat weight
ENSSSCG00000013491	0.104042	3.07047	0	4.41332	up	21213	Abdominal fat weight
ENSSSCG00000013494	4.47105	1.84986	0.00134578	-1.41515	down	21213	Abdominal fat weight
ENSSSCG00000013506	0.0880644	1.19809	0.00351763	2.97913	up	21213	Abdominal fat weight
ENSSSCG00000013513	3.78592	1.78571	0.00203769	-1.23788	down	21213	Abdominal fat weight
ENSSSCG00000013550	7.33409	2.57841	9.23086e-05	-1.64342	down	21213	Abdominal fat weight
ENSSSCG00000013576	3.1363	15.8174	7.72082e-12	2.15463	up	21213	Abdominal fat weight
ENSSSCG00000013579	10.8167	32.8004	1.59044e-05	1.42859	up	21213	Abdominal fat weight
ENSSSCG00000013586	0.25276	2.08308	2.59824e-10	2.78562	up	21213	Abdominal fat weight
ENSSSCG00000013595	2.4982	5.95248	0.0135923	1.07912	up	21213	Abdominal fat weight
ENSSSCG00000013598	24.4668	13.1732	0.00376615	-1.0565	down	21213	Abdominal fat weight
ENSSSCG00000013601	32.7271	12.6182	3.56702e-07	-1.53596	down	21213	Abdominal fat weight
ENSSSCG00000013614	5.06139	35.7832	0	2.6455	up	21213	Abdominal fat weight
ENSSSCG00000013636	0	12.704	0	7.07544	up	21213	Abdominal fat weight
ENSSSCG00000013665	0.348539	0.0235325	6.86781e-05	-3.37792	down	21213	Abdominal fat weight
ENSSSCG00000013671	0.742451	2.42946	4.53469e-05	1.52884	up	21213	Abdominal fat weight
ENSSSCG00000013780	191.324	101.326	0.00259875	-1.08148	down	21213	Abdominal fat weight
ENSSSCG00000013864	19.0202	7.30732	6.38764e-07	-1.5396	down	21213	Abdominal fat weight
ENSSSCG00000013901	26.4477	60.161	0.00843683	1.01834	up	21213	Abdominal fat weight
ENSSSCG00000013909	13.904	4.46223	6.49813e-08	-1.79013	down	21213	Abdominal fat weight
ENSSSCG00000014060	5.16261	21.6289	4.8178e-11	1.89736	up	21213	Abdominal fat weight
ENSSSCG00000014062	4.76861	14.5683	2.00365e-06	1.44389	up	21213	Abdominal fat weight
ENSSSCG00000014087	5.84066	14.0257	0.011661	1.09033	up	21213	Abdominal fat weight
ENSSSCG00000014088	7.13534	17.8486	0.00109466	1.15421	up	21213	Abdominal fat weight
ENSSSCG00000014091	0.34677	3.36289	4.17766e-12	3.01211	up	21213	Abdominal fat weight
ENSSSCG00000014113	0.173533	1.22281	4.97835e-12	2.60304	up	21213	Abdominal fat weight
ENSSSCG00000014117	5.79667	23.1207	4.6318e-10	1.82594	up	21213	Abdominal fat weight
ENSSSCG00000014118	14.1223	39.8127	4.02625e-05	1.32663	up	21213	Abdominal fat weight
ENSSSCG00000014132	3.07906	1.08259	1.72157e-06	-1.65789	down	21213	Abdominal fat weight
ENSSSCG00000014136	9.21553	41.5579	3.65485e-13	2.00706	up	21213	Abdominal fat weight
ENSSSCG00000014173	63.6721	31.9073	0.00107308	-1.16173	down	21213	Abdominal fat weight
ENSSSCG00000014182	0.591322	2.25691	7.60869e-05	1.73106	up	21213	Abdominal fat weight
ENSSSCG00000014202	2.76847	0.961302	3.00869e-06	-1.67309	down	21213	Abdominal fat weight
ENSSSCG00000014203	8.60454	3.35634	0.00116514	-1.49365	down	21213	Abdominal fat weight
ENSSSCG00000014219	179.113	70.8101	2.65824e-07	-1.50327	down	21213	Abdominal fat weight
ENSSSCG00000014220	29.5029	14.4021	0.000265142	-1.199	down	21213	Abdominal fat weight
ENSSSCG00000014224	6.30282	3.13363	0.000714098	-1.16983	down	21213	Abdominal fat weight
ENSSSCG00000014232	25.8642	78.374	2.33282e-06	1.4338	up	21213	Abdominal fat weight
ENSSSCG00000015297	0.64478	1.77128	0.00592947	1.27425	up	21259	Abdominal fat weight
ENSSSCG00000015299	1.26221	6.81405	1.58262e-12	2.25038	up	21259	Abdominal fat weight
ENSSSCG00000015303	0.844323	3.60804	0.00989184	1.82741	up	21259	Abdominal fat weight
ENSSSCG00000015326	912.923	3147.32	1.82789e-07	1.6204	up	21259	Abdominal fat weight
ENSSSCG00000015328	5.27175	13.6263	0.00553031	1.19289	up	21259	Abdominal fat weight
ENSSSCG00000015332	12.8549	3.63592	6.17699e-09	-1.96692	down	21259	Abdominal fat weight
ENSSSCG00000015334	79.9144	201.853	0.000922774	1.1714	up	21259	Abdominal fat weight
ENSSSCG00000015335	30.5649	16.7245	0.00535742	-1.03371	down	21259	Abdominal fat weight
ENSSSCG00000015353	7.92982	2.59786	5.22165e-08	-1.7627	down	21259	Abdominal fat weight
ENSSSCG00000015356	0.680604	0.185808	0.0043876	-1.92553	down	21259	Abdominal fat weight
ENSSSCG00000015362	133.056	59.1385	1.44515e-05	-1.3342	down	21259	Abdominal fat weight
ENSSSCG00000015377	0.316621	0	0.00192075	-3.96222	down	21259	Abdominal fat weight
ENSSSCG00000015379	0.806278	0.2306	3.6262e-07	-1.93932	down	21259	Abdominal fat weight
ENSSSCG00000015391	31.2918	174.906	0	2.31659	up	21259	Abdominal fat weight
ENSSSCG00000015396	2.26284	7.88052	1.77896e-07	1.62835	up	21259	Abdominal fat weight
ENSSSCG00000015398	0.788379	4.77262	1.43441e-13	2.41062	up	21259	Abdominal fat weight
ENSSSCG00000015399	0.799972	4.46064	4.10705e-12	2.29212	up	21259	Abdominal fat weight
ENSSSCG00000015401	1.07364	0.178555	4.21885e-15	-2.71431	down	21259	Abdominal fat weight
ENSSSCG00000015476	0.201477	1.6868	7.1228e-05	2.66983	up	21259	Abdominal fat weight
ENSSSCG00000015481	77.5656	189.118	0.00185903	1.12027	up	21259	Abdominal fat weight
ENSSSCG00000015484	4.26493	1.66631	0.00841003	-1.47798	down	21259	Abdominal fat weight
ENSSSCG00000015487	0.29867	1.45863	0.00127137	2.01531	up	21259	Abdominal fat weight
ENSSSCG00000015493	1.78529	0.711749	0.0240735	-1.44247	down	21259	Abdominal fat weight
ENSSSCG00000015506	0.72595	0.178758	0.000831596	-2.0707	down	21259	Abdominal fat weight
ENSSSCG00000015515	0.558637	0.0487187	0.00248381	-3.02471	down	21259	Abdominal fat weight
ENSSSCG00000015522	11.6037	44.046	6.24629e-10	1.75765	up	21259	Abdominal fat weight
ENSSSCG00000015550	13.6825	6.54364	0.00395608	-1.21658	down	21259	Abdominal fat weight
ENSSSCG00000015557	1.87499	0.967666	0.027037	-1.10533	down	21259	Abdominal fat weight
ENSSSCG00000015567	14.2232	39.8226	2.68828e-05	1.31947	up	21259	Abdominal fat weight
ENSSSCG00000016030	0.489478	1.86605	0.0197339	1.68059	up	21269	Abdominal fat weight
ENSSSCG00000016032	6.18892	3.04014	0.00141495	-1.18407	down	21269	Abdominal fat weight
ENSSSCG00000016063	45.5348	4.54206	0	-3.46159	down	21269	Abdominal fat weight
ENSSSCG00000016064	1.54004	10.1441	1.03757e-11	2.51192	up	21269	Abdominal fat weight
ENSSSCG00000016083	8.04835	3.64539	4.21871e-05	-1.30477	down	21269	Abdominal fat weight
ENSSSCG00000016092	1.00781	3.96264	3.00007e-07	1.79212	up	21269	Abdominal fat weight
ENSSSCG00000016093	1.26298	3.36601	0.00402203	1.23548	up	21269	Abdominal fat weight
ENSSSCG00000016106	4.24662	1.94433	0.0021752	-1.2777	down	21269	Abdominal fat weight
ENSSSCG00000016111	4.11245	9.90454	0.0027234	1.09971	up	21269	Abdominal fat weight
ENSSSCG00000016130	0.208659	1.15734	1.2255e-08	2.26025	up	21269	Abdominal fat weight
ENSSSCG00000016131	0.697101	2.37618	0.000720054	1.57072	up	21269	Abdominal fat weight
ENSSSCG00000016140	0.0131001	0.397575	0.000154181	3.66312	up	21269	Abdominal fat weight
ENSSSCG00000016159	0.212963	0.01311	0.0234912	-3.07262	down	21269	Abdominal fat weight
ENSSSCG00000016160	0.0830835	0.782536	3.47578e-08	2.90837	up	21269	Abdominal fat weight
ENSSSCG00000016175	1.20152	7.54449	4.59299e-13	2.45715	up	21269	Abdominal fat weight
ENSSSCG00000016244	0.0944334	0.702766	7.53671e-06	2.57466	up	21269	Abdominal fat weight
ENSSSCG00000016465	1.20528	6.83233	7.38638e-08	2.28013	up	21272	Abdominal fat weight
ENSSSCG00000016469	0.124697	13.6044	0	6.22101	up	21272	Abdominal fat weight
ENSSSCG00000016473	4.08017	12.055	2.6906e-05	1.39172	up	21272	Abdominal fat weight
ENSSSCG00000016491	0.652394	4.3614	1.77636e-15	2.55396	up	21272	Abdominal fat weight
ENSSSCG00000016506	0.0276007	0.693232	0.00181772	3.40315	up	21272	Abdominal fat weight
ENSSSCG00000016514	0.0249807	0.627428	0.00181772	3.40315	up	21272	Abdominal fat weight
ENSSSCG00000016516	0.557299	2.67311	5.53717e-06	2.04176	up	21272	Abdominal fat weight
ENSSSCG00000016522	6.37687	15.4595	0.00632605	1.1056	up	21272	Abdominal fat weight
ENSSSCG00000016535	270.507	120.786	3.75107e-05	-1.32822	down	21272	Abdominal fat weight
ENSSSCG00000016539	32.3142	17.9395	0.00862221	-1.01182	down	21272	Abdominal fat weight
ENSSSCG00000016548	22.8969	8.21242	8.33129e-09	-1.64267	down	21272	Abdominal fat weight
ENSSSCG00000016568	28.6515	13.0544	3.1507e-05	-1.29795	down	21272	Abdominal fat weight
ENSSSCG00000016570	6.17251	49.2133	0	2.82212	up	21272	Abdominal fat weight
ENSSSCG00000016583	1.1175	3.50845	0.00868782	1.44707	up	21272	Abdominal fat weight
ENSSSCG00000016588	75.9069	4.50601	0	-4.22687	down	21272	Abdominal fat weight
ENSSSCG00000016600	1.14574	5.68241	1.71478e-11	2.13023	up	21272	Abdominal fat weight
ENSSSCG00000016608	0.789202	0.165183	0.0143566	-2.19231	down	21272	Abdominal fat weight
ENSSSCG00000016613	11.7764	5.99781	0.000994964	-1.13616	down	21272	Abdominal fat weight
ENSSSCG00000016621	0.669242	3.82023	0.00017206	2.22597	up	21272	Abdominal fat weight
ENSSSCG00000016633	3.396	8.23027	0.00544024	1.10571	up	21272	Abdominal fat weight
ENSSSCG00000016637	1.26616	5.01038	3.8558e-08	1.80615	up	21272	Abdominal fat weight
ENSSSCG00000016652	7.87417	4.2327	0.00739155	-1.05591	down	21272	Abdominal fat weight
ENSSSCG00000016658	2.46312	6.21595	0.00171566	1.16473	up	21272	Abdominal fat weight
ENSSSCG00000020657	782.417	406.876	0.00637304	-1.10843	down	1007	Abdominal fat weight
ENSSSCG00000020781	2.99494	9.68656	9.0197e-07	1.52355	up	21223	Abdominal fat weight
ENSSSCG00000020789	0.996663	4.56324	0.0444167	1.87628	up	21213	Abdominal fat weight
ENSSSCG00000020823	109.32	52.7725	0.000250131	-1.21549	down	21213	Abdominal fat weight
ENSSSCG00000020971	0.518303	17.8997	9.21485e-15	4.46693	up	1062	Abdominal fat weight
ENSSSCG00000020988	1.00517	2.91826	0.0226898	1.33823	up	1007	Abdominal fat weight
ENSSSCG00000021159	61.4312	23.2282	2.65872e-07	-1.56327	down	21266	Abdominal fat weight
ENSSSCG00000021218	0.0917398	0.672053	1.04109e-05	2.55241	up	12767	Abdominal fat weight
ENSSSCG00000021259	0.229126	1.83835	0.0473394	2.42263	up	1007	Abdominal fat weight
ENSSSCG00000021261	1.98967	5.79121	0.0191647	1.34288	up	21266	Abdominal fat weight
ENSSSCG00000021361	1.64829	4.44695	0.00102455	1.25724	up	12767	Abdominal fat weight
ENSSSCG00000021391	124.129	10.9814	0	-3.65355	down	21266	Abdominal fat weight
ENSSSCG00000021455	10.5406	28.2219	0.00336981	1.24244	up	21259	Abdominal fat weight
ENSSSCG00000021506	2.59369	0.897117	0.000116767	-1.66369	down	21252	Abdominal fat weight
ENSSSCG00000021559	1.6444	0	9.70882e-07	-4.70714	down	21252	Abdominal fat weight
ENSSSCG00000021600	0.193756	1.33249	0.000429985	2.42331	up	21252	Abdominal fat weight
ENSSSCG00000021696	4.95932	0.723459	2.3026e-13	-2.87241	down	1062	Abdominal fat weight
ENSSSCG00000021764	0.102217	1.41738	7.70604e-07	3.27601	up	21252	Abdominal fat weight
ENSSSCG00000021860	3.26431	38.7165	3.44169e-15	3.30008	up	1062	Abdominal fat weight
ENSSSCG00000021867	2.28185	0.689866	0.0116979	-1.79024	down	1007	Abdominal fat weight
ENSSSCG00000022111	0.512193	4.35517	9.90843e-11	2.83024	up	1050	Abdominal fat weight
ENSSSCG00000022120	0.0397527	0.873642	0.00818117	3.22123	up	1007	Abdominal fat weight
ENSSSCG00000022256	8.38471	3.68153	0.000137035	-1.34393	down	21266	Abdominal fat weight
ENSSSCG00000022312	1.22748	8.54007	3.88578e-15	2.60612	up	1007	Abdominal fat weight
ENSSSCG00000022343	401.561	220.878	0.0105694	-1.02724	down	1007	Abdominal fat weight
ENSSSCG00000022492	0.562846	1.69496	0.00166108	1.40289	up	21213	Abdominal fat weight
ENSSSCG00000022599	0	8.64198	1.11022e-16	6.10999	up	1007	Abdominal fat weight
ENSSSCG00000022742	108.901	51.8435	0.000153487	-1.23551	down	21259	Abdominal fat weight
ENSSSCG00000022808	19.2682	56.1128	1.37971e-05	1.37372	up	1007	Abdominal fat weight
ENSSSCG00000022838	12.2438	6.27108	0.00123407	-1.12778	down	21213	Abdominal fat weight
ENSSSCG00000022945	19.7477	0.823363	0	-4.57708	down	21252	Abdominal fat weight
ENSSSCG00000023027	0.0214391	1.12182	9.83769e-09	4.42233	up	1007	Abdominal fat weight
ENSSSCG00000023253	3.20232	8.69585	0.00011678	1.27267	up	21259	Abdominal fat weight
ENSSSCG00000023264	500.975	240.406	0.000366452	-1.22427	down	21269	Abdominal fat weight
ENSSSCG00000023360	14.1669	38.5114	0.00200764	1.265	up	1062	Abdominal fat weight
ENSSSCG00000023371	223.326	92.7535	2.06519e-06	-1.43251	down	1007	Abdominal fat weight
ENSSSCG00000023377	6.39642	17.7352	0.00016638	1.30008	up	1007	Abdominal fat weight
ENSSSCG00000023399	3.111	11.395	6.83132e-05	1.67754	up	21259	Abdominal fat weight
ENSSSCG00000023440	3.04777	10.1003	0.0366293	1.50085	up	12714	Abdominal fat weight
ENSSSCG00000023621	2.61396	0.478723	0.000639613	-2.40834	down	21252	Abdominal fat weight
ENSSSCG00000023732	0	0.861828	1.57799e-05	4.5194	up	1007	Abdominal fat weight
ENSSSCG00000023899	28.2907	11.403	5.75564e-07	-1.47448	down	21213	Abdominal fat weight
ENSSSCG00000023969	1.33642	0.194249	0.00040553	-2.65767	down	21213	Abdominal fat weight
ENSSSCG00000024048	26.6926	7.70489	7.08433e-13	-1.95686	down	21266	Abdominal fat weight
ENSSSCG00000024223	0.234211	1.152	0.00432195	2.00527	up	1007	Abdominal fat weight
ENSSSCG00000024259	1.51821	0.0441343	7.83622e-07	-4.10261	down	1062	Abdominal fat weight
ENSSSCG00000024300	14.8544	210.28	0	3.65508	up	21266	Abdominal fat weight
ENSSSCG00000024347	0.253823	389.919	0	10.2523	up	12767	Abdominal fat weight
ENSSSCG00000024418	2.17164	8.82433	3.5372e-09	1.84756	up	21266	Abdominal fat weight
ENSSSCG00000024430	16.8483	6.38767	3.10233e-06	-1.55402	down	1007	Abdominal fat weight
ENSSSCG00000024485	3.39337	1.80732	0.00793385	-1.06818	down	21259	Abdominal fat weight
ENSSSCG00000024545	0.0470694	0.714257	0.000879136	3.12944	up	21213	Abdominal fat weight
ENSSSCG00000024685	9.87341	3.40749	5.3339e-09	-1.6961	down	21252	Abdominal fat weight
ENSSSCG00000024823	30.7008	106	2.31509e-08	1.62096	up	1007	Abdominal fat weight
ENSSSCG00000024918	6.93845	18.1531	0.0368861	1.19867	up	1062	Abdominal fat weight
ENSSSCG00000025126	20.6878	10.8718	0.00256599	-1.09043	down	1007	Abdominal fat weight
ENSSSCG00000025176	21.1274	8.24191	3.64087e-07	-1.51989	down	21213	Abdominal fat weight
ENSSSCG00000025214	1.21537	0.531545	0.0468683	-1.31804	down	1007	Abdominal fat weight
ENSSSCG00000025286	1.01297	3.11969	0.00500367	1.42609	up	21213	Abdominal fat weight
ENSSSCG00000025291	2.14575	6.41591	0.0220889	1.37646	up	21259	Abdominal fat weight
ENSSSCG00000025423	6.0444	1.59917	8.44729e-11	-2.06737	down	1050	Abdominal fat weight
ENSSSCG00000025488	2.49327	5.78813	0.0148604	1.04348	up	12767	Abdominal fat weight
ENSSSCG00000025535	0	4.07363	0	7.43833	up	12767	Abdominal fat weight
ENSSSCG00000025541	1443.35	563.322	1.96293e-07	-1.52212	down	21252	Abdominal fat weight
ENSSSCG00000025560	7.76166	42.0616	2.10942e-15	2.26681	up	21213	Abdominal fat weight
ENSSSCG00000025645	5.28501	14.749	0.000217311	1.30815	up	21213	Abdominal fat weight
ENSSSCG00000025647	1.21699	3.13093	0.00409913	1.18778	up	21213	Abdominal fat weight
ENSSSCG00000025714	0.182705	1.33843	3.7651e-05	2.53453	up	21252	Abdominal fat weight
ENSSSCG00000025831	10.0442	41.6625	5.88294e-11	1.88331	up	21213	Abdominal fat weight
ENSSSCG00000025834	0.226998	1.82128	1.51349e-06	2.68107	up	1007	Abdominal fat weight
ENSSSCG00000025838	0	6.85484	0	6.55503	up	21213	Abdominal fat weight
ENSSSCG00000025866	0.769714	3.48543	3.32714e-08	1.98842	up	1007	Abdominal fat weight
ENSSSCG00000025869	11.3878	4.73436	4.99379e-05	-1.42111	down	21266	Abdominal fat weight
ENSSSCG00000025924	35.4429	127.673	4.03544e-09	1.68285	up	21269	Abdominal fat weight
ENSSSCG00000025957	6.77504	26.5112	5.35617e-06	1.77602	up	1062	Abdominal fat weight
ENSSSCG00000025968	0	2.01	2.87139e-07	4.8572	up	21266	Abdominal fat weight
ENSSSCG00000026054	50.3485	122.865	0.00133891	1.12045	up	21272	Abdominal fat weight
ENSSSCG00000026159	0.980199	3.59029	0.00100256	1.66173	up	21223	Abdominal fat weight
ENSSSCG00000026197	0.204265	2.69347	3.05755e-13	3.403	up	21272	Abdominal fat weight
ENSSSCG00000026210	0.233252	1.79749	3.05398e-07	2.65085	up	261	Abdominal fat weight
ENSSSCG00000026340	11.3608	6.11951	0.00974488	-1.05208	down	1007	Abdominal fat weight
ENSSSCG00000026387	1.23525	10.3417	7.99361e-15	2.85023	up	21213	Abdominal fat weight
ENSSSCG00000026583	1.76628	5.22515	6.70785e-05	1.39097	up	21252	Abdominal fat weight
ENSSSCG00000026780	0.280364	1.36348	8.31064e-05	2.03963	up	21213	Abdominal fat weight
ENSSSCG00000026805	14.4895	6.71313	5.7894e-05	-1.2733	down	21269	Abdominal fat weight
ENSSSCG00000026886	1.28777	0.370611	0.0163305	-1.84211	down	21252	Abdominal fat weight
ENSSSCG00000026923	378.216	857.331	0.0119046	1.01511	up	21266	Abdominal fat weight
ENSSSCG00000026940	15.0734	7.59344	0.000632966	-1.15269	down	21269	Abdominal fat weight
ENSSSCG00000027124	1.95222	0.0346278	1.19819e-11	-4.79657	down	21266	Abdominal fat weight
ENSSSCG00000027183	0.579891	0.0527711	0.00417071	-2.96637	down	21252	Abdominal fat weight
ENSSSCG00000027325	1.14692	5.25453	7.65428e-08	2.00128	up	1007	Abdominal fat weight
ENSSSCG00000027340	0.0216441	6.04782	0	6.80864	up	21252	Abdominal fat weight
ENSSSCG00000027361	0	0.462511	0.0032879	3.94208	up	21213	Abdominal fat weight
ENSSSCG00000027609	2.55615	0	6.83897e-14	-5.72418	down	21252	Abdominal fat weight
ENSSSCG00000027658	51.2851	16.159	5.17583e-10	-1.82524	down	21266	Abdominal fat weight
ENSSSCG00000027669	309.414	108.953	3.58722e-09	-1.67049	down	21269	Abdominal fat weight
ENSSSCG00000027827	4.78714	15.781	3.96394e-06	1.54609	up	1007	Abdominal fat weight
ENSSSCG00000027856	1.71255	7.59058	0.000503201	1.90808	up	21259	Abdominal fat weight
ENSSSCG00000027881	1.08387	4.35464	4.11594e-08	1.82661	up	1007	Abdominal fat weight
ENSSSCG00000027944	0.397527	3.57777	0.000143743	2.73026	up	21252	Abdominal fat weight
ENSSSCG00000027953	0.41365	2.16446	0.0206973	2.04165	up	21213	Abdominal fat weight
ENSSSCG00000028014	6.28024	1.86011	0.00344987	-1.8319	down	12714	Abdominal fat weight
ENSSSCG00000028040	26.4715	69.797	0.000259174	1.23028	up	21213	Abdominal fat weight
ENSSSCG00000028052	2.29558	9.78934	1.12734e-10	1.92023	up	21269	Abdominal fat weight
ENSSSCG00000028101	1.76638	0.679062	0.00172478	-1.51034	down	21252	Abdominal fat weight
ENSSSCG00000028164	7.43747	3.68137	0.000614473	-1.17633	down	21213	Abdominal fat weight
ENSSSCG00000028196	3.71594	1.58663	0.00255604	-1.37014	down	21269	Abdominal fat weight
ENSSSCG00000028218	0.361271	1.20095	0.0456139	1.50169	up	1007	Abdominal fat weight
ENSSSCG00000028338	2.78192	10.1156	2.13008e-07	1.68694	up	21213	Abdominal fat weight
ENSSSCG00000028341	9.33529	3.52345	4.84064e-07	-1.56448	down	21266	Abdominal fat weight
ENSSSCG00000028369	0	14.8559	0	6.3429	up	1007	Abdominal fat weight
ENSSSCG00000028525	0.340055	4.74499	3.22646e-05	3.18728	up	21213	Abdominal fat weight
ENSSSCG00000028731	0.51655	9.37005	0	3.84274	up	21252	Abdominal fat weight
ENSSSCG00000028762	3.78722	1.81332	0.00742806	-1.21223	down	21213	Abdominal fat weight
ENSSSCG00000028804	0.290886	4.10964	5.55112e-16	3.52586	up	261	Abdominal fat weight
ENSSSCG00000028814	96.3751	36.287	6.80228e-08	-1.57194	down	21252	Abdominal fat weight
ENSSSCG00000028969	0	0.440613	0.0304403	3.62585	up	21259	Abdominal fat weight
ENSSSCG00000029033	11.7944	5.73787	0.00543171	-1.19223	down	21213	Abdominal fat weight
ENSSSCG00000029043	0.0700337	5.24035	0	5.38028	up	21259	Abdominal fat weight
ENSSSCG00000029058	3.41113	377.04	0	6.54167	up	21266	Abdominal fat weight
ENSSSCG00000029200	1.7684	4.41314	0.0018779	1.14922	up	21252	Abdominal fat weight
ENSSSCG00000029231	0.533101	3.3474	1.11287e-08	2.42107	up	1007	Abdominal fat weight
ENSSSCG00000029515	69.421	13.9521	0	-2.47945	down	21259	Abdominal fat weight
ENSSSCG00000029579	1.92303	9.90762	0.000263539	2.09869	up	21213	Abdominal fat weight
ENSSSCG00000029606	4.17408	31.6579	0	2.75374	up	21269	Abdominal fat weight
ENSSSCG00000029621	0.0617925	0.594938	4.54453e-05	2.82474	up	21252	Abdominal fat weight
ENSSSCG00000029805	8.97337	29.2365	1.88995e-07	1.53726	up	21213	Abdominal fat weight
ENSSSCG00000029985	3.53698	8.67998	0.00224352	1.12583	up	21213	Abdominal fat weight
ENSSSCG00000030023	19.5108	52.0379	0.000446316	1.24429	up	1062	Abdominal fat weight
ENSSSCG00000030035	2.52904	1.06435	3.03984e-05	-1.40585	down	21259	Abdominal fat weight
ENSSSCG00000030150	17.0398	60.1779	8.97667e-09	1.65395	up	21252	Abdominal fat weight
ENSSSCG00000030302	209.316	106.805	0.000933124	-1.13512	down	1007	Abdominal fat weight
ENSSSCG00000030345	0.370913	0.0215649	0.0134375	-3.14965	down	21266	Abdominal fat weight
ENSSSCG00000030361	0.375421	2.58182	0.000429985	2.42331	up	1007	Abdominal fat weight
ENSSSCG00000030517	0.0869492	1.11215	6.47926e-12	3.34376	up	21252	Abdominal fat weight
ENSSSCG00000030522	135.597	22.733	0	-2.73865	down	21252	Abdominal fat weight
ENSSSCG00000030544	3.84215	2.08261	0.0291688	-1.03899	down	1007	Abdominal fat weight
ENSSSCG00000030657	11.6094	6.10105	0.0122155	-1.08464	down	12714	Abdominal fat weight
ENSSSCG00000030825	6.60351	1.94917	0.0227426	-1.8067	down	21266	Abdominal fat weight
ENSSSCG00000030900	52.0575	13.4116	6.45595e-13	-2.11269	down	21213	Abdominal fat weight
ENSSSCG00000031031	0.234844	0	0.00355151	-3.88519	down	261	Abdominal fat weight
ENSSSCG00000031054	1.03397	9.73867	8.00061e-06	2.83545	up	21266	Abdominal fat weight
ENSSSCG00000001486	1.19532	3.20312	0.00543755	1.24147	up	12847	Adipocyte diameter
ENSSSCG00000001487	74.0573	4.45665	0	-4.21515	down	12847	Adipocyte diameter
ENSSSCG00000001498	1.00137	2.91382	0.00688647	1.34966	up	12847	Adipocyte diameter
ENSSSCG00000001500	0.961269	12.2395	0	3.45239	up	12847	Adipocyte diameter
ENSSSCG00000001513	3.51416	1.74912	0.00387771	-1.16269	down	12847	Adipocyte diameter
ENSSSCG00000001539	28.9597	7.53746	3.16414e-14	-2.10322	down	12847	Adipocyte diameter
ENSSSCG00000001549	47.4121	12.7415	3.9968e-14	-2.05899	down	12847	Adipocyte diameter
ENSSSCG00000001551	22.8328	8.01741	3.14903e-05	-1.64978	down	12847	Adipocyte diameter
ENSSSCG00000001930	213.219	109.453	0.00179239	-1.12692	down	18024	Adipocyte diameter
ENSSSCG00000001931	41.5818	4.31132	0	-3.42682	down	18024	Adipocyte diameter
ENSSSCG00000001940	0.027567	18.3194	0	8.51925	up	18024	Adipocyte diameter
ENSSSCG00000001963	1.3991	4.30644	0.000245654	1.44042	up	18024	Adipocyte diameter
ENSSSCG00000001978	0.20575	1.79435	0.0203399	2.53664	up	18024	Adipocyte diameter
ENSSSCG00000001988	9.79175	4.97908	0.00125091	-1.13747	down	18024	Adipocyte diameter
ENSSSCG00000001997	1.14852	4.17146	0.0136214	1.62652	up	18024	Adipocyte diameter
ENSSSCG00000002006	34.762	86.5156	0.00084794	1.14841	up	18024	Adipocyte diameter
ENSSSCG00000002009	2.37986	9.45216	7.84166e-08	1.80938	up	18024	Adipocyte diameter
ENSSSCG00000002015	2.87281	6.56215	0.0342353	1.01793	up	18024	Adipocyte diameter
ENSSSCG00000002026	1.42772	7.24517	2.58771e-12	2.16518	up	18024	Adipocyte diameter
ENSSSCG00000002037	1.31243	0.515056	0.0190698	-1.46476	down	18024	Adipocyte diameter
ENSSSCG00000002275	8.01853	3.88498	0.00324986	-1.19984	down	18024	Adipocyte diameter
ENSSSCG00000002280	0.0845199	1.38574	1.75124e-06	3.41305	up	18024	Adipocyte diameter
ENSSSCG00000002297	0.100504	1.65282	3.7681e-13	3.65746	up	18024	Adipocyte diameter
ENSSSCG00000002309	2.29606	0.605765	1.13004e-06	-2.04012	down	18024	Adipocyte diameter
ENSSSCG00000005203	6.84256	21.5464	1.19523e-06	1.48631	up	18019	Adipocyte diameter
ENSSSCG00000005211	2.78305	1.0633	0.0156304	-1.5006	down	18019	Adipocyte diameter
ENSSSCG00000005233	11.5395	5.98809	0.00139804	-1.10999	down	18019	Adipocyte diameter
ENSSSCG00000005267	630.951	338.297	0.00923305	-1.06426	down	18019	Adipocyte diameter
ENSSSCG00000005276	4.33389	12.8191	4.6804e-05	1.39179	up	18019	Adipocyte diameter
ENSSSCG00000005278	6.09658	2.91995	0.000175382	-1.22492	down	18019	Adipocyte diameter
ENSSSCG00000005305	8.33258	4.56638	0.00737238	-1.02982	down	18019	Adipocyte diameter
ENSSSCG00000005311	0.786459	2.65203	0.0290235	1.52538	up	18019	Adipocyte diameter
ENSSSCG00000005316	21.7886	61.4278	2.29503e-05	1.32843	up	18019	Adipocyte diameter
ENSSSCG00000005317	193.431	88.3329	9.1667e-05	-1.29583	down	18019	Adipocyte diameter
ENSSSCG00000005344	0.775973	2.24673	0.0269804	1.33326	up	18019	Adipocyte diameter
ENSSSCG00000005364	31.9529	14.2937	1.83351e-05	-1.3242	down	18019	Adipocyte diameter
ENSSSCG00000005385	14.1518	5.64304	3.54841e-07	-1.49057	down	18019	Adipocyte diameter
ENSSSCG00000005400	0.323804	1.1225	0.0353011	1.55675	up	18019	Adipocyte diameter
ENSSSCG00000005443	103.784	27.5205	1.46549e-14	-2.0797	down	18019	Adipocyte diameter
ENSSSCG00000005445	8.78187	1.7682	0	-2.46806	down	18019	Adipocyte diameter
ENSSSCG00000005450	6.71661	3.72332	0.0137683	-1.01179	down	18019	Adipocyte diameter
ENSSSCG00000005455	48.1844	20.488	4.4653e-06	-1.39859	down	18019	Adipocyte diameter
ENSSSCG00000005472	0.456071	3.54983	1.43574e-09	2.70404	up	18019	Adipocyte diameter
ENSSSCG00000005474	420.099	1562.86	1.81664e-09	1.73004	up	18019	Adipocyte diameter
ENSSSCG00000005485	4.22212	0.102757	1.88738e-15	-4.81423	down	18019	Adipocyte diameter
ENSSSCG00000005490	1.11799	0.25683	0.00262148	-2.1322	down	18019	Adipocyte diameter
ENSSSCG00000005512	0.247232	1.37537	1.4482e-06	2.23873	up	18019	Adipocyte diameter
ENSSSCG00000006651	1.3816	4.59814	4.05959e-06	1.55902	up	18020	Adipocyte diameter
ENSSSCG00000006669	3.44309	144.851	0	5.16197	up	18020	Adipocyte diameter
ENSSSCG00000006678	0.765763	2.77814	0.0267189	1.61618	up	18020	Adipocyte diameter
ENSSSCG00000006702	4.77426	48.4732	0	3.17421	up	18020	Adipocyte diameter
ENSSSCG00000006717	10.4129	40.5662	8.85512e-10	1.79245	up	18020	Adipocyte diameter
ENSSSCG00000006719	3.50145	24.5351	0	2.62756	up	18020	Adipocyte diameter
ENSSSCG00000006726	1.81531	0.929376	0.0274386	-1.11598	down	18020	Adipocyte diameter
ENSSSCG00000006729	5.78889	13.2235	0.0072527	1.02475	up	18020	Adipocyte diameter
ENSSSCG00000006734	0.108221	0.486997	0.0149896	1.88062	up	18020	Adipocyte diameter
ENSSSCG00000006737	0.453421	2.19579	4.66546e-09	2.08425	up	18020	Adipocyte diameter
ENSSSCG00000006774	7.41024	2.04078	9.50253e-11	-2.01255	down	18020	Adipocyte diameter
ENSSSCG00000006793	12.6301	1.66842	0	-3.0669	down	18020	Adipocyte diameter
ENSSSCG00000006796	0.190296	4.38127	1.39888e-14	4.0589	up	18020	Adipocyte diameter
ENSSSCG00000006797	1.19627	7.6633	3.98068e-11	2.47073	up	18020	Adipocyte diameter
ENSSSCG00000006822	24.1805	6.5917	4.08518e-11	-2.02811	down	18020	Adipocyte diameter
ENSSSCG00000006836	0.0238698	21.6454	0	8.96729	up	18020	Adipocyte diameter
ENSSSCG00000010483	1.39539	3.20907	0.00922933	1.03261	up	12852	Adipocyte diameter
ENSSSCG00000010486	1.44702	3.58736	0.0073936	1.13532	up	12852	Adipocyte diameter
ENSSSCG00000010494	101.118	54.2269	0.00684434	-1.06391	down	12852	Adipocyte diameter
ENSSSCG00000010497	9.576	4.83381	0.000660796	-1.14987	down	12852	Adipocyte diameter
ENSSSCG00000010507	1.0895	0.159626	1.20639e-05	-2.72161	down	12852	Adipocyte diameter
ENSSSCG00000010509	3.75033	14.5105	6.5729e-10	1.78357	up	12852	Adipocyte diameter
ENSSSCG00000010512	0.196696	0	0.000311802	-4.17133	down	12852	Adipocyte diameter
ENSSSCG00000010526	30.9843	14.2513	7.10255e-05	-1.28243	down	12852	Adipocyte diameter
ENSSSCG00000010528	25.5686	13.5582	0.00244225	-1.07887	down	12852	Adipocyte diameter
ENSSSCG00000010529	105.876	36.3833	1.49554e-09	-1.7058	down	12852	Adipocyte diameter
ENSSSCG00000010536	0.0253586	0.875763	1.33356e-10	4.28014	up	12852	Adipocyte diameter
ENSSSCG00000010543	0.14271	1.15406	3.68827e-12	2.78287	up	12852	Adipocyte diameter
ENSSSCG00000010554	11130.4	1682.12	0	-2.89128	down	12852	Adipocyte diameter
ENSSSCG00000010559	2.01858	0.320073	0.00149816	-2.53648	down	12852	Adipocyte diameter
ENSSSCG00000010607	0.11973	12.8261	0	6.42632	up	12852	Adipocyte diameter
ENSSSCG00000020964	2.51585	0.904064	2.91873e-05	-1.61929	down	18020	Adipocyte diameter
ENSSSCG00000021173	0.244236	3.74877	6.04452e-06	3.32058	up	18019	Adipocyte diameter
ENSSSCG00000021345	3.91643	1.43384	1.9236e-06	-1.60277	down	18020	Adipocyte diameter
ENSSSCG00000021399	79.6128	200.777	0.000561855	1.16782	up	18020	Adipocyte diameter
ENSSSCG00000021440	1.50281	5.39529	3.56165e-06	1.66209	up	18020	Adipocyte diameter
ENSSSCG00000022005	26.5474	14.5953	0.0298132	-1.01974	down	12852	Adipocyte diameter
ENSSSCG00000022429	2.54122	14.361	5.88418e-15	2.32291	up	12852	Adipocyte diameter
ENSSSCG00000022796	2.43944	0.523676	3.65034e-06	-2.29304	down	18019	Adipocyte diameter
ENSSSCG00000023706	0.331006	152.981	0	8.48072	up	18020	Adipocyte diameter
ENSSSCG00000024531	0.175084	34.3738	0	7.13578	up	12847	Adipocyte diameter
ENSSSCG00000025033	0.366166	2.24446	0.00252774	2.26221	up	18019	Adipocyte diameter
ENSSSCG00000025704	1.32237	5.15664	1.30336e-07	1.78321	up	18020	Adipocyte diameter
ENSSSCG00000026778	2.80842	14.3496	2.9717e-05	2.10974	up	18020	Adipocyte diameter
ENSSSCG00000026832	6.98568	3.02367	7.14237e-05	-1.36526	down	18020	Adipocyte diameter
ENSSSCG00000027315	1.23027	0.173987	0.000262548	-2.6959	down	18020	Adipocyte diameter
ENSSSCG00000028117	3.01382	7.03312	0.0334422	1.04691	up	18019	Adipocyte diameter
ENSSSCG00000028301	0.266265	1.79133	0.000612768	2.3925	up	12847	Adipocyte diameter
ENSSSCG00000028992	0.867701	3.29174	9.04149e-06	1.73275	up	18019	Adipocyte diameter
ENSSSCG00000029221	3.79533	15.6687	2.09693e-09	1.8703	up	18019	Adipocyte diameter
ENSSSCG00000000594	1.55275	4.04232	0.00177335	1.20691	up	22480	Arachidic acid content
ENSSSCG00000000597	0.0560829	0.64561	0.000640206	2.9195	up	22480	Arachidic acid content
ENSSSCG00000022730	3.86116	1.74864	0.00198091	-1.29276	down	22509	Arachidic acid content
ENSSSCG00000010665	1.59743	4.80809	6.14466e-05	1.41477	up	31542	Arachidonic acid content
ENSSSCG00000000363	8.52554	3.2415	5.80729e-07	-1.55405	down	204	Average backfat thickness
ENSSSCG00000000386	6.55853	3.58581	0.0147539	-1.03025	down	204	Average backfat thickness
ENSSSCG00000000394	20.1523	45.8567	0.00853064	1.01874	up	204	Average backfat thickness
ENSSSCG00000000415	0.699976	3.36968	0.00591066	1.97511	up	204	Average backfat thickness
ENSSSCG00000000453	1.20797	2.97332	0.00562925	1.12665	up	204	Average backfat thickness
ENSSSCG00000000487	1.51031	3.52589	0.0302492	1.04794	up	204	Average backfat thickness
ENSSSCG00000000492	7.86072	36.3839	1.28971e-11	2.03642	up	204	Average backfat thickness
ENSSSCG00000000500	0.926013	2.87601	0.00761263	1.4341	up	204	Average backfat thickness
ENSSSCG00000000504	24.2547	13.5092	0.011348	-1.00904	down	204	Average backfat thickness
ENSSSCG00000000528	0.110134	3.86113	0	4.76669	up	204	Average backfat thickness
ENSSSCG00000000539	11.2755	3.69586	7.82322e-10	-1.77029	down	204	Average backfat thickness
ENSSSCG00000000566	5.77992	3.0244	0.00515086	-1.09379	down	204	Average backfat thickness
ENSSSCG00000000571	26.9901	15.0576	0.00891032	-1.00615	down	204	Average backfat thickness
ENSSSCG00000000584	5.20273	0.31544	0	-4.13281	down	204	Average backfat thickness
ENSSSCG00000000601	1.72596	4.28603	0.0302339	1.1308	up	204	Average backfat thickness
ENSSSCG00000000602	4.44133	1.78277	0.000451525	-1.46048	down	204	Average backfat thickness
ENSSSCG00000000606	207.584	602.424	9.38666e-06	1.37141	up	204	Average backfat thickness
ENSSSCG00000000619	1.98555	0.828358	0.00083222	-1.40635	down	204	Average backfat thickness
ENSSSCG00000000917	7.88703	18.0573	0.00667852	1.0283	up	54	Average backfat thickness
ENSSSCG00000000931	0.109424	1.37417	5.44037e-06	3.13671	up	54	Average backfat thickness
ENSSSCG00000000938	12.2688	4.26155	3.93717e-09	-1.68786	down	54	Average backfat thickness
ENSSSCG00000000951	5.73291	14.8164	0.00235774	1.19602	up	54	Average backfat thickness
ENSSSCG00000000953	1.53053	3.66772	0.0361622	1.08217	up	54	Average backfat thickness
ENSSSCG00000000997	0.598124	3.07083	8.3018e-12	2.17875	up	3760	Average backfat thickness
ENSSSCG00000001004	0.279617	3.75249	0	3.48881	up	3760	Average backfat thickness
ENSSSCG00000001005	11.4123	27.385	0.0153238	1.08816	up	3760	Average backfat thickness
ENSSSCG00000001025	0.141159	14.4624	0	6.4283	up	3760	Average backfat thickness
ENSSSCG00000001036	0.0879218	1.86324	2.71306e-11	3.87575	up	3760	Average backfat thickness
ENSSSCG00000001054	24.4994	10.7779	1.71441e-05	-1.34683	down	3760	Average backfat thickness
ENSSSCG00000001916	3.72788	1.84106	0.00785754	-1.17039	down	3760	Average backfat thickness
ENSSSCG00000002341	3.03041	10.5256	1.78561e-07	1.62469	up	3760	Average backfat thickness
ENSSSCG00000002375	3.19838	0.656308	6.89111e-10	-2.3994	down	3760	Average backfat thickness
ENSSSCG00000002385	6.16397	14.8485	0.00246923	1.10035	up	3760	Average backfat thickness
ENSSSCG00000002425	20.3883	8.48921	1.61394e-06	-1.42817	down	3760	Average backfat thickness
ENSSSCG00000002436	12.5861	4.18343	5.52252e-09	-1.74759	down	3760	Average backfat thickness
ENSSSCG00000002443	0.172585	9.52735	0	5.48336	up	3760	Average backfat thickness
ENSSSCG00000004038	1.79291	0.0243677	5.32907e-15	-5.17379	down	5670	Average backfat thickness
ENSSSCG00000004058	15.4557	37.5535	0.00153246	1.11401	up	5670	Average backfat thickness
ENSSSCG00000004075	1.24663	0.12136	5.10274e-06	-3.15461	down	5670	Average backfat thickness
ENSSSCG00000004091	2.44409	0.147849	0	-4.04334	down	5670	Average backfat thickness
ENSSSCG00000004109	0.667242	2.04669	0.0127125	1.41402	up	5670	Average backfat thickness
ENSSSCG00000004122	9.10161	5.02655	0.0105289	-1.01794	down	5670	Average backfat thickness
ENSSSCG00000004123	72.8428	39.6561	0.006741	-1.042	down	5670	Average backfat thickness
ENSSSCG00000004133	18.8524	42.3328	0.0114089	1.00113	up	5670	Average backfat thickness
ENSSSCG00000004136	91.7922	51.3761	0.0092965	-1.0012	down	5670	Average backfat thickness
ENSSSCG00000004150	4.52651	17.3503	2.37841e-07	1.75832	up	5670	Average backfat thickness
ENSSSCG00000004167	0.0774866	3.66938	0	5.02289	up	5670	Average backfat thickness
ENSSSCG00000004191	0.0375644	1.14004	3.14539e-09	4.09763	up	5670	Average backfat thickness
ENSSSCG00000004194	0	2.01701	7.65851e-07	4.77987	up	5670	Average backfat thickness
ENSSSCG00000004216	152.857	41.6284	4.91829e-14	-2.04077	down	5670	Average backfat thickness
ENSSSCG00000004225	0.131077	4.16095	1.30562e-13	4.34704	up	5670	Average backfat thickness
ENSSSCG00000004233	67.2751	32.1079	0.000134838	-1.23069	down	5670	Average backfat thickness
ENSSSCG00000004236	13.5175	6.53977	0.00131454	-1.20501	down	5670	Average backfat thickness
ENSSSCG00000004280	0.640449	4.05288	2.80886e-14	2.47402	up	5670	Average backfat thickness
ENSSSCG00000004281	0.219584	0.737775	0.0235395	1.52343	up	5670	Average backfat thickness
ENSSSCG00000004318	2.71216	8.17245	1.68986e-05	1.41979	up	5670	Average backfat thickness
ENSSSCG00000004336	0.135524	1.20555	3.20866e-08	2.84232	up	5670	Average backfat thickness
ENSSSCG00000004366	0.0938924	0.631673	0.000612768	2.3925	up	5670	Average backfat thickness
ENSSSCG00000004402	5.64297	2.68431	0.000705241	-1.23	down	5670	Average backfat thickness
ENSSSCG00000004404	1.07597	0.2718	0.0479416	-1.96068	down	5670	Average backfat thickness
ENSSSCG00000004417	7.04856	16.6796	0.00293612	1.07615	up	5670	Average backfat thickness
ENSSSCG00000004422	0.0593165	4.65569	0	5.64067	up	5670	Average backfat thickness
ENSSSCG00000004454	659.476	76.2664	0	-3.27699	down	5670	Average backfat thickness
ENSSSCG00000004458	1.51985	5.84355	8.4575e-06	1.75083	up	5670	Average backfat thickness
ENSSSCG00000004464	8.18414	21.6473	0.000145889	1.23667	up	5670	Average backfat thickness
ENSSSCG00000004466	0.505249	1.99299	0.000230994	1.76717	up	5670	Average backfat thickness
ENSSSCG00000004511	0.261226	3.13277	0	3.37609	up	5670	Average backfat thickness
ENSSSCG00000004520	0.191468	0.909397	0.00110712	1.98381	up	5670	Average backfat thickness
ENSSSCG00000004533	0.296186	6.53405	0	4.23237	up	5670	Average backfat thickness
ENSSSCG00000004545	0.197377	1.10165	0.00139336	2.16933	up	5670	Average backfat thickness
ENSSSCG00000004554	2.17174	8.70514	1.05806e-06	1.81404	up	5670	Average backfat thickness
ENSSSCG00000004565	1.19518	3.99059	0.0157882	1.52005	up	5670	Average backfat thickness
ENSSSCG00000004588	5.89475	2.45467	0.0002674	-1.41345	down	5670	Average backfat thickness
ENSSSCG00000004597	0.355485	3.01466	8.32667e-15	2.86697	up	5670	Average backfat thickness
ENSSSCG00000004601	0.0509742	1.1736	1.08168e-06	3.70928	up	5670	Average backfat thickness
ENSSSCG00000004614	0.16777	0.743612	0.000503201	1.90808	up	5670	Average backfat thickness
ENSSSCG00000004621	0	3.44994	0	7.97787	up	5670	Average backfat thickness
ENSSSCG00000004632	0.691684	1.98641	0.00716914	1.3321	up	5670	Average backfat thickness
ENSSSCG00000004633	0.0416295	3.61598	1.9873e-14	5.13866	up	5670	Average backfat thickness
ENSSSCG00000004644	0.34276	1.50004	0.0121401	1.85208	up	5670	Average backfat thickness
ENSSSCG00000004674	1.04688	2.84851	0.038014	1.2498	up	5670	Average backfat thickness
ENSSSCG00000004675	0.294902	1.36675	3.85391e-05	1.98529	up	5670	Average backfat thickness
ENSSSCG00000004676	0.282907	1.52968	0.0366487	2.06012	up	5670	Average backfat thickness
ENSSSCG00000004703	0.163412	7.01157	0	4.88168	up	5670	Average backfat thickness
ENSSSCG00000004744	1.36599	3.12816	0.0481127	1.01966	up	5670	Average backfat thickness
ENSSSCG00000004755	10.9809	4.47893	3.24343e-06	-1.45409	down	5670	Average backfat thickness
ENSSSCG00000004758	0.366294	2.82273	3.05398e-07	2.65085	up	5670	Average backfat thickness
ENSSSCG00000004759	0.0267103	4.36065	0	6.0384	up	5670	Average backfat thickness
ENSSSCG00000004763	3.67556	1.53862	0.000549867	-1.4036	down	5670	Average backfat thickness
ENSSSCG00000004781	0	1.01254	0.00998669	3.79261	up	5670	Average backfat thickness
ENSSSCG00000004787	8.09542	2.71877	2.20116e-08	-1.73072	down	5670	Average backfat thickness
ENSSSCG00000004861	7.59851	3.77547	0.000798324	-1.17032	down	5670	Average backfat thickness
ENSSSCG00000004869	0	9.30781	0	7.48171	up	5670	Average backfat thickness
ENSSSCG00000004873	0.0475141	0.994489	0.0135235	3.1551	up	5670	Average backfat thickness
ENSSSCG00000004878	0.0112469	2.30694	0	6.36523	up	5670	Average backfat thickness
ENSSSCG00000005606	0.20969	1.53611	0.00318394	2.44308	up	35	Average backfat thickness
ENSSSCG00000005638	30.8135	12.3484	4.61406e-06	-1.47741	down	35	Average backfat thickness
ENSSSCG00000005698	4.37569	2.42981	0.0214479	-1.00767	down	35	Average backfat thickness
ENSSSCG00000005699	2.94742	1.34753	7.34626e-05	-1.29053	down	35	Average backfat thickness
ENSSSCG00000005701	13.7665	5.15803	2.59297e-06	-1.57054	down	35	Average backfat thickness
ENSSSCG00000005704	3.60956	9.4238	0.00309032	1.20876	up	35	Average backfat thickness
ENSSSCG00000005721	1.87552	0.416345	4.43103e-07	-2.26636	down	35	Average backfat thickness
ENSSSCG00000005904	31.7691	17.2793	0.00648319	-1.04048	down	3093	Average backfat thickness
ENSSSCG00000005946	0.0640544	2.27916	1.39338e-05	3.88332	up	3093	Average backfat thickness
ENSSSCG00000005950	34.5926	16.2276	7.8608e-05	-1.25634	down	3093	Average backfat thickness
ENSSSCG00000005951	3.25379	1.11496	0.000132292	-1.67528	down	3093	Average backfat thickness
ENSSSCG00000005952	3.29434	1.16412	0.00218995	-1.61726	down	3093	Average backfat thickness
ENSSSCG00000006933	0.329174	2.06692	9.92374e-07	2.39241	up	736	Average backfat thickness
ENSSSCG00000006935	0.0852374	1.58016	6.88338e-15	3.82836	up	736	Average backfat thickness
ENSSSCG00000006957	2.43645	0.614408	1.59836e-05	-2.08158	down	3093	Average backfat thickness
ENSSSCG00000008362	1.08672	0.414633	0.00173106	-1.52015	down	884	Average backfat thickness
ENSSSCG00000008427	0.420419	3.90479	2.58087e-07	2.86987	up	884	Average backfat thickness
ENSSSCG00000008429	0.0823501	46.8394	0	8.29502	up	884	Average backfat thickness
ENSSSCG00000008439	86.9597	34.0324	1.89757e-07	-1.51796	down	884	Average backfat thickness
ENSSSCG00000008443	98.453	34.7703	3.87262e-09	-1.66616	down	884	Average backfat thickness
ENSSSCG00000008487	63.0387	27.6721	9.64021e-06	-1.35214	down	884	Average backfat thickness
ENSSSCG00000008488	1.01214	2.79517	0.027465	1.27171	up	884	Average backfat thickness
ENSSSCG00000008504	41.6989	19.5063	8.36542e-05	-1.26072	down	884	Average backfat thickness
ENSSSCG00000008521	1.16175	0.303948	0.0161783	-1.95041	down	884	Average backfat thickness
ENSSSCG00000008555	3.57905	11.4912	1.50616e-05	1.50659	up	884	Average backfat thickness
ENSSSCG00000008595	0.83556	0	4.85362e-11	-5.37566	down	7530	Average backfat thickness
ENSSSCG00000008689	1.38699	0.453599	0.00276177	-1.71281	down	17803	Average backfat thickness
ENSSSCG00000008714	0.0272353	2.99274	0	5.47312	up	17803	Average backfat thickness
ENSSSCG00000008728	1.37691	3.35438	0.0377488	1.10395	up	17803	Average backfat thickness
ENSSSCG00000010926	0.658433	0.234282	0.0254774	-1.58305	down	5435	Average backfat thickness
ENSSSCG00000010934	20.575	6.21704	1.40399e-10	-1.88496	down	5435	Average backfat thickness
ENSSSCG00000010948	26.0836	110.24	1.20297e-11	1.91178	up	5435	Average backfat thickness
ENSSSCG00000010964	0.120743	5.09651	0	4.75298	up	3000	Average backfat thickness
ENSSSCG00000010965	1.83077	7.74705	0.000130014	1.86103	up	3000	Average backfat thickness
ENSSSCG00000010968	12.8382	29.8223	0.0049049	1.04888	up	3000	Average backfat thickness
ENSSSCG00000010992	29.8782	15.9641	0.00315137	-1.06863	down	3000	Average backfat thickness
ENSSSCG00000012054	10.0308	5.23474	0.00168373	-1.10157	down	2923	Average backfat thickness
ENSSSCG00000012059	48.505	16.3315	5.37211e-10	-1.73481	down	2923	Average backfat thickness
ENSSSCG00000012071	0	1.38646	1.02511e-08	5.09924	up	2923	Average backfat thickness
ENSSSCG00000012078	0	3.13684	4.06614e-09	5.16154	up	2923	Average backfat thickness
ENSSSCG00000012083	0.10966	1.79792	1.03555e-11	3.62041	up	2923	Average backfat thickness
ENSSSCG00000012266	0.367262	3.19969	0	2.9198	up	214	Average backfat thickness
ENSSSCG00000012277	4.08407	21.6756	8.88403e-11	2.21811	up	214	Average backfat thickness
ENSSSCG00000012309	11.2221	6.22873	0.00918489	-1.01178	down	214	Average backfat thickness
ENSSSCG00000012319	3.31436	8.76906	0.000840942	1.23138	up	214	Average backfat thickness
ENSSSCG00000012323	3.15647	7.21573	0.0203156	1.02131	up	214	Average backfat thickness
ENSSSCG00000012345	17.0059	8.47725	0.000722927	-1.16622	down	214	Average backfat thickness
ENSSSCG00000012363	0.0112451	0.541336	5.67967e-08	4.30526	up	214	Average backfat thickness
ENSSSCG00000012375	0.288127	2.42535	4.48197e-13	2.84316	up	214	Average backfat thickness
ENSSSCG00000012394	0.323707	56.4893	0	7.07648	up	214	Average backfat thickness
ENSSSCG00000012439	196.618	84.8258	6.13286e-06	-1.37616	down	214	Average backfat thickness
ENSSSCG00000012456	0.0407304	0.596753	0.00139412	3.08105	up	214	Average backfat thickness
ENSSSCG00000012467	3.67172	1.37233	0.000285113	-1.55725	down	214	Average backfat thickness
ENSSSCG00000012480	3.86687	11.4856	0.000557605	1.38936	up	38	Average backfat thickness
ENSSSCG00000012482	2.27641	5.36813	0.0387615	1.06022	up	38	Average backfat thickness
ENSSSCG00000012492	0.117776	0.975765	1.51723e-08	2.76408	up	38	Average backfat thickness
ENSSSCG00000012517	0	5.65346	4.23685e-10	5.30644	up	38	Average backfat thickness
ENSSSCG00000012525	0.990002	10.7059	6.16129e-12	3.14378	up	38	Average backfat thickness
ENSSSCG00000012536	0.536917	2.71582	1.50071e-06	2.1175	up	38	Average backfat thickness
ENSSSCG00000012548	2.62525	7.25238	6.79522e-05	1.29759	up	38	Average backfat thickness
ENSSSCG00000012551	0.456172	17.2113	0	4.9845	up	38	Average backfat thickness
ENSSSCG00000012571	0.730826	5.44678	0	2.71243	up	38	Average backfat thickness
ENSSSCG00000012572	3.47153	22.3171	0	2.50987	up	38	Average backfat thickness
ENSSSCG00000012651	0.083659	1.48836	3.8598e-11	3.69196	up	38	Average backfat thickness
ENSSSCG00000012685	4.763	2.58614	0.0202582	-1.03833	down	38	Average backfat thickness
ENSSSCG00000012699	275.335	145.534	0.00455052	-1.08477	down	38	Average backfat thickness
ENSSSCG00000012731	102.37	46.6488	4.37059e-05	-1.29869	down	38	Average backfat thickness
ENSSSCG00000012784	187.77	461.819	0.00136637	1.13277	up	38	Average backfat thickness
ENSSSCG00000012787	6.37839	2.32787	2.83364e-07	-1.6116	down	38	Average backfat thickness
ENSSSCG00000012818	15.2508	6.27632	1.21828e-06	-1.44436	down	38	Average backfat thickness
ENSSSCG00000012822	85.5302	39.4435	4.53765e-05	-1.28075	down	38	Average backfat thickness
ENSSSCG00000014860	7.11494	1.2115	0	-2.71015	down	5434	Average backfat thickness
ENSSSCG00000014861	7.83995	1.33564	1.11466e-13	-2.67321	down	5434	Average backfat thickness
ENSSSCG00000014871	3.41767	1.19222	0.000278371	-1.64786	down	5434	Average backfat thickness
ENSSSCG00000014891	14.7007	6.28551	9.37931e-06	-1.38718	down	5434	Average backfat thickness
ENSSSCG00000014894	7.59476	4.13701	0.00482295	-1.04007	down	5434	Average backfat thickness
ENSSSCG00000014900	16.8158	9.04805	0.0218596	-1.05025	down	5434	Average backfat thickness
ENSSSCG00000014919	18.1191	5.22276	1.64824e-12	-1.95698	down	5434	Average backfat thickness
ENSSSCG00000014935	0.176209	0.61801	0.000288945	1.61318	up	5434	Average backfat thickness
ENSSSCG00000014957	0	4.6735	1.03809e-09	5.25022	up	5434	Average backfat thickness
ENSSSCG00000015010	0.402515	1.45328	8.45132e-06	1.66688	up	21258	Average backfat thickness
ENSSSCG00000015022	4.00509	30.882	0	2.76746	up	21258	Average backfat thickness
ENSSSCG00000015024	13.4132	7.25064	0.0183291	-1.04477	down	21258	Average backfat thickness
ENSSSCG00000015025	73.6573	8.57635	0	-3.26068	down	21258	Average backfat thickness
ENSSSCG00000015030	83.3304	40.5001	0.000275827	-1.20561	down	21258	Average backfat thickness
ENSSSCG00000015036	8.88061	4.85113	0.00614696	-1.03491	down	21258	Average backfat thickness
ENSSSCG00000015039	0.345975	1.90087	1.08857e-05	2.20813	up	21258	Average backfat thickness
ENSSSCG00000015069	6.48392	0	1.13382e-11	-5.45776	down	21258	Average backfat thickness
ENSSSCG00000015073	122.25	355.341	9.08079e-06	1.37372	up	21258	Average backfat thickness
ENSSSCG00000015086	0	3.21562	6.40599e-14	5.79327	up	21258	Average backfat thickness
ENSSSCG00000015090	0.215548	2.06777	2.47188e-10	2.97288	up	21258	Average backfat thickness
ENSSSCG00000015091	0.207145	14.5726	0	5.7891	up	21258	Average backfat thickness
ENSSSCG00000015099	11.0714	6.09902	0.00653742	-1.02439	down	21258	Average backfat thickness
ENSSSCG00000015126	0	1.76977	2.9976e-15	5.94267	up	21258	Average backfat thickness
ENSSSCG00000015135	70.7203	37.2673	0.00329673	-1.08906	down	21258	Average backfat thickness
ENSSSCG00000015144	0.679252	0.22094	0.00102035	-1.72865	down	21258	Average backfat thickness
ENSSSCG00000015200	8.09972	4.36035	0.00612631	-1.05461	down	21258	Average backfat thickness
ENSSSCG00000015203	28.389	12.9006	2.90966e-05	-1.30174	down	21258	Average backfat thickness
ENSSSCG00000015246	1.06122	8.28669	0	2.77101	up	21258	Average backfat thickness
ENSSSCG00000015277	5.11084	2.81641	0.0337672	-1.01602	down	21258	Average backfat thickness
ENSSSCG00000015290	4.48201	1.39717	0.0116036	-1.75397	down	21258	Average backfat thickness
ENSSSCG00000015582	9.98726	4.44911	2.5835e-05	-1.32868	down	21258	Average backfat thickness
ENSSSCG00000015584	0.401144	1.02432	0.0311353	1.16772	up	21258	Average backfat thickness
ENSSSCG00000015612	0.1692	4.83152	0	4.44625	up	18001	Average backfat thickness
ENSSSCG00000015621	3.98772	1.66929	0.000832027	-1.40184	down	18001	Average backfat thickness
ENSSSCG00000015626	0	1.45127	7.52116e-05	4.36909	up	18001	Average backfat thickness
ENSSSCG00000015627	0.870483	2.81969	0.0245597	1.47719	up	18001	Average backfat thickness
ENSSSCG00000015632	0.0563466	1.4742	0.0011046	3.45903	up	18001	Average backfat thickness
ENSSSCG00000015633	0.0583313	0.824106	0.00221346	3.03099	up	18001	Average backfat thickness
ENSSSCG00000015647	2.47844	9.69132	1.29527e-08	1.79234	up	21258	Average backfat thickness
ENSSSCG00000015649	0.881243	0.0439161	0.00250128	-3.35876	down	21258	Average backfat thickness
ENSSSCG00000015700	1.6449	0.143451	2.90875e-05	-3.20633	down	17811	Average backfat thickness
ENSSSCG00000015784	551.271	269.064	0.000921266	-1.19987	down	5724	Average backfat thickness
ENSSSCG00000015796	2.27258	6.40311	0.00208264	1.31303	up	5724	Average backfat thickness
ENSSSCG00000015799	2.61027	0.353514	3.8643e-09	-2.90654	down	5724	Average backfat thickness
ENSSSCG00000015803	121.438	59.6681	0.000307996	-1.18947	down	5724	Average backfat thickness
ENSSSCG00000015811	21.6857	10.3322	0.000249774	-1.2309	down	5724	Average backfat thickness
ENSSSCG00000015819	1.27744	3.88905	7.23117e-05	1.42977	up	5724	Average backfat thickness
ENSSSCG00000015839	0.0238154	1.78201	0	5.38028	up	5724	Average backfat thickness
ENSSSCG00000015841	0.802086	0.0924108	6.83065e-12	-3.1482	down	5724	Average backfat thickness
ENSSSCG00000015873	10.4715	28.8681	4.42358e-05	1.29719	up	5724	Average backfat thickness
ENSSSCG00000015880	11.1738	6.19465	0.00737593	-1.01488	down	5724	Average backfat thickness
ENSSSCG00000015893	0.0348461	0.455839	0.00559315	2.92534	up	5724	Average backfat thickness
ENSSSCG00000015894	0.443534	8.85785	0	4.08653	up	5724	Average backfat thickness
ENSSSCG00000015901	0.29878	3.00953	3.7129e-08	2.98485	up	5724	Average backfat thickness
ENSSSCG00000015907	0.0855943	3.17995	0	4.67566	up	5724	Average backfat thickness
ENSSSCG00000015922	14.8975	7.39477	0.000407632	-1.17423	down	5724	Average backfat thickness
ENSSSCG00000017032	1.44271	5.85058	0.00357053	1.77792	up	5728	Average backfat thickness
ENSSSCG00000017084	0.0569707	0.727376	8.87179e-13	3.35695	up	5728	Average backfat thickness
ENSSSCG00000017103	12.6557	46.1197	3.28418e-09	1.69864	up	5728	Average backfat thickness
ENSSSCG00000017105	2.73754	1.16718	0.0164332	-1.36013	down	5728	Average backfat thickness
ENSSSCG00000020664	3.31831	8.81525	0.0141504	1.22496	up	5670	Average backfat thickness
ENSSSCG00000020706	3.84107	43.4864	0	3.31976	up	2923	Average backfat thickness
ENSSSCG00000020725	0.901296	9.98708	0	3.27389	up	204	Average backfat thickness
ENSSSCG00000020738	104.047	46.1232	1.35674e-05	-1.33737	down	214	Average backfat thickness
ENSSSCG00000020745	194.404	0	0	-11.2344	down	5434	Average backfat thickness
ENSSSCG00000021359	20.4685	4.08125	0	-2.48243	down	884	Average backfat thickness
ENSSSCG00000021548	0.0815098	1.62073	0.0223203	3.0858	up	21258	Average backfat thickness
ENSSSCG00000021591	80.385	219.094	6.78895e-05	1.28089	up	214	Average backfat thickness
ENSSSCG00000021601	2.21031	6.59069	1.66771e-05	1.40549	up	214	Average backfat thickness
ENSSSCG00000021647	4.20843	1.02423	8.89933e-12	-2.18539	down	214	Average backfat thickness
ENSSSCG00000021721	5.62238	2.82106	0.00117462	-1.15579	down	5724	Average backfat thickness
ENSSSCG00000021956	0.187606	1.14528	2.0245e-05	2.33056	up	5724	Average backfat thickness
ENSSSCG00000022009	0.714336	0	0.000569011	-4.10494	down	18001	Average backfat thickness
ENSSSCG00000022091	0.352029	0.0230254	0.0408358	-2.99125	down	38	Average backfat thickness
ENSSSCG00000022445	0.173503	1.4526	0.0311254	2.48076	up	21258	Average backfat thickness
ENSSSCG00000022533	6.59745	2.04056	8.51526e-08	-1.83937	down	5670	Average backfat thickness
ENSSSCG00000022710	5.19905	2.67054	0.00924303	-1.11668	down	5670	Average backfat thickness
ENSSSCG00000022961	142.259	40.6061	4.2788e-13	-1.97328	down	21258	Average backfat thickness
ENSSSCG00000023038	0	0.636101	0.00998669	3.79261	up	3760	Average backfat thickness
ENSSSCG00000023328	0.199699	1.0748	0.0146471	2.08083	up	5724	Average backfat thickness
ENSSSCG00000023356	14.8358	0.876465	0	-4.12334	down	5670	Average backfat thickness
ENSSSCG00000023436	1.63485	4.05375	0.00621599	1.13625	up	5434	Average backfat thickness
ENSSSCG00000023472	6.37518	3.11076	0.00136102	-1.19329	down	21258	Average backfat thickness
ENSSSCG00000023591	5.17062	2.64979	0.0028389	-1.12417	down	884	Average backfat thickness
ENSSSCG00000023693	1.13668	0.0793038	0.000114011	-3.33246	down	17811	Average backfat thickness
ENSSSCG00000023758	1.41269	5.17445	0.0167183	1.6343	up	204	Average backfat thickness
ENSSSCG00000023807	250.138	90.7567	1.49372e-08	-1.62752	down	3000	Average backfat thickness
ENSSSCG00000023975	9.67257	4.62709	0.000206556	-1.226	down	5670	Average backfat thickness
ENSSSCG00000024234	2.68017	0	0.0122589	-3.71758	down	214	Average backfat thickness
ENSSSCG00000024336	0	2.37276	1.9873e-14	5.85112	up	2923	Average backfat thickness
ENSSSCG00000024447	30.8745	0.205365	0	-6.87419	down	5434	Average backfat thickness
ENSSSCG00000024793	1.25206	4.38018	0.000421873	1.60777	up	214	Average backfat thickness
ENSSSCG00000024814	1.30572	0.109317	2.36531e-07	-3.36655	down	214	Average backfat thickness
ENSSSCG00000024876	1.4156	3.24849	0.0487818	1.02237	up	5670	Average backfat thickness
ENSSSCG00000024958	0.883784	2.63395	0.00269375	1.38662	up	214	Average backfat thickness
ENSSSCG00000025102	0.103259	18.1447	0	7.13964	up	21258	Average backfat thickness
ENSSSCG00000025108	80.8384	28.0652	2.03058e-09	-1.69004	down	38	Average backfat thickness
ENSSSCG00000025190	0.715598	0	0.00355151	-3.88519	down	204	Average backfat thickness
ENSSSCG00000025578	14.1817	1.09393	0	-3.83535	down	5670	Average backfat thickness
ENSSSCG00000025981	1.81633	5.01126	0.00583037	1.2801	up	214	Average backfat thickness
ENSSSCG00000026006	38.2126	19.9301	0.00173217	-1.10357	down	5670	Average backfat thickness
ENSSSCG00000026007	55.2132	29.4612	0.00298816	-1.07051	down	21258	Average backfat thickness
ENSSSCG00000026100	0.39361	12.7009	0	4.58732	up	884	Average backfat thickness
ENSSSCG00000026109	4.72377	12.2501	0.000833537	1.20413	up	5724	Average backfat thickness
ENSSSCG00000026146	1.44411	4.32162	1.94599e-05	1.41003	up	5724	Average backfat thickness
ENSSSCG00000026182	17.2532	8.41375	0.00169157	-1.19336	down	35	Average backfat thickness
ENSSSCG00000026203	0.0863838	4.15851	1.02141e-14	4.75128	up	21258	Average backfat thickness
ENSSSCG00000026333	0.430059	0.0540078	0.00580961	-2.70115	down	204	Average backfat thickness
ENSSSCG00000026412	2.26347	1.24636	0.0147126	-1.02062	down	18001	Average backfat thickness
ENSSSCG00000026445	1.22758	4.78434	0.00014069	1.75481	up	5670	Average backfat thickness
ENSSSCG00000026559	1.88605	0.574646	1.51817e-06	-1.8501	down	884	Average backfat thickness
ENSSSCG00000026590	5.71718	2.86373	0.00493385	-1.1532	down	3093	Average backfat thickness
ENSSSCG00000026593	9.14654	3.84643	4.52444e-05	-1.4058	down	204	Average backfat thickness
ENSSSCG00000027034	2.27217	0.0699372	2.20924e-06	-4.02296	down	884	Average backfat thickness
ENSSSCG00000027242	0	1.43669	0.000217097	4.25942	up	5670	Average backfat thickness
ENSSSCG00000027447	18.3185	7.74368	8.71884e-06	-1.40291	down	204	Average backfat thickness
ENSSSCG00000027643	0.311151	2.33753	1.34004e-12	2.6914	up	3760	Average backfat thickness
ENSSSCG00000027657	3.56176	1.87676	0.0383734	-1.07563	down	214	Average backfat thickness
ENSSSCG00000027797	1.09089	5.72265	6.54077e-12	2.20849	up	204	Average backfat thickness
ENSSSCG00000028058	59.7541	30.9708	0.00178887	-1.11287	down	5728	Average backfat thickness
ENSSSCG00000028204	3.13916	0.406036	1.05969e-09	-2.97195	down	21258	Average backfat thickness
ENSSSCG00000028237	0.0542747	4.11797	0	5.40014	up	21258	Average backfat thickness
ENSSSCG00000028241	2.12648	5.82993	0.0026906	1.27524	up	214	Average backfat thickness
ENSSSCG00000028517	54.2061	25.5142	8.48617e-05	-1.25114	down	21258	Average backfat thickness
ENSSSCG00000028564	6.4607	2.77514	2.07006e-05	-1.37894	down	214	Average backfat thickness
ENSSSCG00000028882	17.9202	5.83453	0.000278416	-1.73712	down	204	Average backfat thickness
ENSSSCG00000028955	0.0581814	1.09598	0.0366928	3.013	up	38	Average backfat thickness
ENSSSCG00000029359	40.9206	19.5776	0.000144289	-1.2272	down	5435	Average backfat thickness
ENSSSCG00000029556	1.29206	0	0.000569011	-4.10494	down	5670	Average backfat thickness
ENSSSCG00000029613	6.37485	24.0399	8.12439e-10	1.74819	up	5670	Average backfat thickness
ENSSSCG00000029771	1.89462	6.49857	1.53952e-07	1.60781	up	38	Average backfat thickness
ENSSSCG00000029796	0.0283064	0.33573	0.000416181	2.96094	up	5724	Average backfat thickness
ENSSSCG00000029907	0.14586	0.992192	0.0391162	2.28454	up	18001	Average backfat thickness
ENSSSCG00000030198	0.012345	2.85517	0	6.53733	up	5670	Average backfat thickness
ENSSSCG00000030241	139.662	65.1136	6.91401e-05	-1.26542	down	38	Average backfat thickness
ENSSSCG00000030395	21.3682	10.4537	0.000290178	-1.19475	down	5724	Average backfat thickness
ENSSSCG00000030421	16.4963	8.90705	0.00486222	-1.05148	down	38	Average backfat thickness
ENSSSCG00000030512	0.577688	1.90773	0.000358835	1.5327	up	884	Average backfat thickness
ENSSSCG00000030676	0.0632783	3.37732	6.38515e-09	4.45017	up	884	Average backfat thickness
ENSSSCG00000031023	0.148817	16.7031	0	6.26182	up	5670	Average backfat thickness
ENSSSCG00000000045	0.894862	9.77462	2.06501e-14	3.18836	up	5238	backfat above muscle dorsi
ENSSSCG00000000046	2.09993	0.775629	0.0318747	-1.53427	down	5238	backfat above muscle dorsi
ENSSSCG00000000079	0.0683992	2.69622	2.22045e-16	4.6554	up	5238	backfat above muscle dorsi
ENSSSCG00000000091	1.35554	5.42222	3.49507e-06	1.80689	up	5238	backfat above muscle dorsi
ENSSSCG00000000105	23.6493	53.1471	0.0102753	1.00157	up	5238	backfat above muscle dorsi
ENSSSCG00000000118	4.13833	1.56424	1.89674e-06	-1.55935	down	5238	backfat above muscle dorsi
ENSSSCG00000000119	65.5925	150.117	0.00855496	1.02887	up	5238	backfat above muscle dorsi
ENSSSCG00000000134	6.50995	2.21117	0.000108449	-1.68785	down	5238	backfat above muscle dorsi
ENSSSCG00000000148	3.08977	0.242513	4.43232e-06	-3.35354	down	5238	backfat above muscle dorsi
ENSSSCG00000000162	0.470237	1.3203	0.0128532	1.29873	up	5238	backfat above muscle dorsi
ENSSSCG00000000198	0	1.0963	4.45241e-05	4.42095	up	5238	backfat above muscle dorsi
ENSSSCG00000000199	4.10328	12.3153	0.00126265	1.39976	up	5238	backfat above muscle dorsi
ENSSSCG00000000203	5.73692	0.29232	0	-4.32671	down	5238	backfat above muscle dorsi
ENSSSCG00000000211	0.222033	29.5099	0	6.57391	up	5238	backfat above muscle dorsi
ENSSSCG00000000216	5.54966	0.0896269	0	-5.78445	down	5238	backfat above muscle dorsi
ENSSSCG00000000239	0.0721165	6.03771	0	5.54093	up	5238	backfat above muscle dorsi
ENSSSCG00000000240	0	2.06989	1.41553e-13	5.75337	up	5238	backfat above muscle dorsi
ENSSSCG00000000242	1.15081	4.2152	0.0167183	1.6343	up	5238	backfat above muscle dorsi
ENSSSCG00000000248	0.0586589	59.0856	0	9.11877	up	5238	backfat above muscle dorsi
ENSSSCG00000000252	2.46323	79.9539	0	4.82797	up	5238	backfat above muscle dorsi
ENSSSCG00000000253	1.15489	50.6609	0	5.21948	up	5238	backfat above muscle dorsi
ENSSSCG00000000660	2.91418	1.61038	0.0332168	-1.01234	down	5238	backfat above muscle dorsi
ENSSSCG00000000665	5.12337	2.43714	0.0288892	-1.21313	down	5238	backfat above muscle dorsi
ENSSSCG00000000666	34.4236	109.069	1.24191e-06	1.49468	up	5238	backfat above muscle dorsi
ENSSSCG00000000693	2.00319	4.76651	0.0196103	1.07568	up	5238	backfat above muscle dorsi
ENSSSCG00000000694	1069.07	581.623	0.0087697	-1.04311	down	5238	backfat above muscle dorsi
ENSSSCG00000000707	0.134565	2.05202	4.03644e-12	3.54987	up	5238	backfat above muscle dorsi
ENSSSCG00000000709	0.283582	1.42028	0.000239614	2.06552	up	5238	backfat above muscle dorsi
ENSSSCG00000000712	72.4648	29.394	6.8015e-07	-1.46625	down	5238	backfat above muscle dorsi
ENSSSCG00000000713	1.80301	0.29793	0.000521769	-2.5213	down	5238	backfat above muscle dorsi
ENSSSCG00000000716	1.50579	0.238764	0.00149816	-2.53648	down	5238	backfat above muscle dorsi
ENSSSCG00000000732	0.318768	2.91898	0.00101556	2.69532	up	5238	backfat above muscle dorsi
ENSSSCG00000000773	0.246811	0.860975	0.00109194	1.59822	up	5238	backfat above muscle dorsi
ENSSSCG00000000774	7.09695	17.7918	0.00111305	1.15714	up	5238	backfat above muscle dorsi
ENSSSCG00000000781	33.6911	14.3787	3.76434e-06	-1.3924	down	5238	backfat above muscle dorsi
ENSSSCG00000000789	0.601699	5.45732	0	2.98576	up	5238	backfat above muscle dorsi
ENSSSCG00000000812	0.636043	0.0332816	0.00437752	-3.29237	down	5238	backfat above muscle dorsi
ENSSSCG00000000814	8.65708	21.28	0.0032386	1.12681	up	5238	backfat above muscle dorsi
ENSSSCG00000000843	65.248	19.4242	2.89813e-12	-1.91219	down	5238	backfat above muscle dorsi
ENSSSCG00000000848	12.7425	29.2124	0.00769616	1.02914	up	5238	backfat above muscle dorsi
ENSSSCG00000000856	0.294567	85.7761	0	7.63449	up	5238	backfat above muscle dorsi
ENSSSCG00000000864	451.658	203.323	3.06079e-05	-1.31629	down	5238	backfat above muscle dorsi
ENSSSCG00000000871	0.0523498	6.62899	0	6.13386	up	5238	backfat above muscle dorsi
ENSSSCG00000000874	1.19489	3.87401	0.000283818	1.50935	up	5238	backfat above muscle dorsi
ENSSSCG00000000892	0.204152	1.42433	1.08982e-06	2.51986	up	5238	backfat above muscle dorsi
ENSSSCG00000000893	0.478306	3.23086	1.27361e-09	2.52542	up	5238	backfat above muscle dorsi
ENSSSCG00000000896	4.26094	11.6146	0.000174343	1.2767	up	5238	backfat above muscle dorsi
ENSSSCG00000014570	13.4439	6.77073	0.000830353	-1.15188	down	5205	backfat above muscle dorsi
ENSSSCG00000014626	4.58768	0.261878	9.99201e-16	-4.02472	down	5205	backfat above muscle dorsi
ENSSSCG00000014818	1.5964	11.4832	0	2.66264	up	5205	backfat above muscle dorsi
ENSSSCG00000014827	0.341366	2.39355	7.92941e-06	2.50494	up	5205	backfat above muscle dorsi
ENSSSCG00000014831	4.71971	12.3915	0.00169434	1.21857	up	5205	backfat above muscle dorsi
ENSSSCG00000014833	3.03591	7.81404	0.00834624	1.18539	up	5205	backfat above muscle dorsi
ENSSSCG00000014844	0.0339658	1.17301	2.24171e-05	3.84189	up	5205	backfat above muscle dorsi
ENSSSCG00000014982	0	5.70275	0	6.2599	up	5205	backfat above muscle dorsi
ENSSSCG00000014994	11.9687	29.3836	0.00379424	1.12456	up	5205	backfat above muscle dorsi
ENSSSCG00000015604	0.326117	1.39928	0.027559	1.814	up	5205	backfat above muscle dorsi
ENSSSCG00000021129	8.63838	4.27904	0.00223883	-1.17116	down	5238	backfat above muscle dorsi
ENSSSCG00000021638	0.233392	0.739533	0.0025921	1.46749	up	5205	backfat above muscle dorsi
ENSSSCG00000021641	17.89	8.84518	0.0216399	-1.16383	down	5238	backfat above muscle dorsi
ENSSSCG00000022156	0.70482	30.9795	0	5.0305	up	5238	backfat above muscle dorsi
ENSSSCG00000022230	30.1767	94.4556	8.62216e-07	1.479	up	5238	backfat above muscle dorsi
ENSSSCG00000022657	0.0693541	3.41128	5.10703e-15	4.78187	up	5238	backfat above muscle dorsi
ENSSSCG00000022925	34.7859	16.8647	0.000208605	-1.20878	down	5238	backfat above muscle dorsi
ENSSSCG00000023022	0.887246	0.0244347	2.81349e-07	-4.1781	down	5238	backfat above muscle dorsi
ENSSSCG00000023057	0	2.44347	0.000127536	4.3153	up	5205	backfat above muscle dorsi
ENSSSCG00000023080	29.2046	15.7403	0.003683	-1.05574	down	5205	backfat above muscle dorsi
ENSSSCG00000023659	5.77626	1.59469	1.57595e-07	-1.98919	down	5205	backfat above muscle dorsi
ENSSSCG00000023744	5.49696	2.13062	3.5277e-05	-1.51707	down	5238	backfat above muscle dorsi
ENSSSCG00000024402	0.759542	0	2.72038e-12	-5.53543	down	5238	backfat above muscle dorsi
ENSSSCG00000025597	0	1.39044	1.57799e-05	4.5194	up	5238	backfat above muscle dorsi
ENSSSCG00000025755	0.401114	11.7155	0	4.55593	up	5238	backfat above muscle dorsi
ENSSSCG00000026000	0	1.14775	0.000636461	4.14072	up	5238	backfat above muscle dorsi
ENSSSCG00000026314	0.287094	79.619	0	7.26058	up	5238	backfat above muscle dorsi
ENSSSCG00000026890	0.703322	16.476	0	4.32128	up	5238	backfat above muscle dorsi
ENSSSCG00000027055	39.0919	12.3941	4.908e-11	-1.82099	down	5238	backfat above muscle dorsi
ENSSSCG00000028334	0	0.428857	0.0174466	3.71164	up	5238	backfat above muscle dorsi
ENSSSCG00000028711	2.30671	7.13711	0.00127502	1.44013	up	5205	backfat above muscle dorsi
ENSSSCG00000029388	5.44766	0.984733	1.55431e-15	-2.60527	down	5205	backfat above muscle dorsi
ENSSSCG00000030209	111.03	44.3013	3.62348e-07	-1.48973	down	5238	backfat above muscle dorsi
ENSSSCG00000030298	0	6.55904	1.12749e-10	5.38688	up	5238	backfat above muscle dorsi
ENSSSCG00000030325	19.9871	67.3623	5.1749e-08	1.5864	up	5238	backfat above muscle dorsi
ENSSSCG00000009337	14.683	7.48745	0.00108494	-1.13415	down	3220	backfat at last rib
ENSSSCG00000009338	16.5856	7.93313	0.0001529	-1.22722	down	3220	backfat at last rib
ENSSSCG00000009352	1.96467	7.3879	3.11126e-06	1.72485	up	3220	backfat at last rib
ENSSSCG00000009355	0.0188657	1.10563	7.61976e-10	4.58184	up	3220	backfat at last rib
ENSSSCG00000009361	163.566	1271.28	0	2.79308	up	3220	backfat at last rib
ENSSSCG00000009430	47.5192	22.0341	7.10541e-05	-1.27353	down	3220	backfat at last rib
ENSSSCG00000009431	6.16451	3.28489	0.00297547	-1.07128	down	3220	backfat at last rib
ENSSSCG00000009434	123.576	62.3908	0.000826316	-1.15068	down	3220	backfat at last rib
ENSSSCG00000009446	14.0742	7.16563	0.000822398	-1.13801	down	3220	backfat at last rib
ENSSSCG00000021058	0.209561	2.63171	0.00889262	2.86946	up	3220	backfat at last rib
ENSSSCG00000021060	7.4656	25.6263	4.08537e-08	1.61164	up	3220	backfat at last rib
ENSSSCG00000024125	19.3648	10.613	0.00563036	-1.0312	down	3220	backfat at last rib
ENSSSCG00000024244	22.7314	10.8084	0.000381878	-1.23243	down	3220	backfat at last rib
ENSSSCG00000024683	20.0305	9.40224	0.00803846	-1.23836	down	3220	backfat at last rib
ENSSSCG00000024707	22.8666	12.5949	0.0281116	-1.01751	down	3220	backfat at last rib
ENSSSCG00000024888	18.8024	10.2413	0.00597091	-1.03891	down	3220	backfat at last rib
ENSSSCG00000029837	21.8198	12.1765	0.0100923	-1.00415	down	3220	backfat at last rib
ENSSSCG00000003901	2.9664	7.53104	0.00403699	1.16987	up	23307	Backfat at rump
ENSSSCG00000003928	2.99291	1.44033	0.0114838	-1.20326	down	23307	Backfat at rump
ENSSSCG00000003949	0.835897	2.12069	0.0152071	1.16315	up	23307	Backfat at rump
ENSSSCG00000021164	0	5.31554	3.15858e-13	5.71234	up	23307	Backfat at rump
ENSSSCG00000024697	0	6.1519	0	7.00922	up	23307	Backfat at rump
ENSSSCG00000027330	12.9329	5.6944	0.00140273	-1.33199	down	23307	Backfat at rump
ENSSSCG00000027423	30.7084	9.8974	8.56059e-10	-1.79325	down	23307	Backfat at rump
ENSSSCG00000027843	6.85206	0.507027	2.08611e-13	-3.6898	down	23307	Backfat at rump
ENSSSCG00000015673	1.65794	13.4147	0	2.84098	up	3976	Backfat between 6th and 7th ribs
ENSSSCG00000016270	0.0365532	1.47277	2.10232e-12	4.49848	up	3976	Backfat between 6th and 7th ribs
ENSSSCG00000016290	1.26944	3.77004	0.00742256	1.37598	up	3976	Backfat between 6th and 7th ribs
ENSSSCG00000016309	0.628294	0	0.0122589	-3.71758	down	3976	Backfat between 6th and 7th ribs
ENSSSCG00000016331	1.41609	4.83588	0.018675	1.54639	up	3976	Backfat between 6th and 7th ribs
ENSSSCG00000016345	0.4164	0	0.00355151	-3.88519	down	3976	Backfat between 6th and 7th ribs
ENSSSCG00000016385	0.712326	0.0677694	0.0070045	-2.90558	down	3976	Backfat between 6th and 7th ribs
ENSSSCG00000016396	4.8567	31.6532	1.11022e-16	2.52468	up	3976	Backfat between 6th and 7th ribs
ENSSSCG00000002472	209.389	88.9379	4.02013e-06	-1.39836	down	7349	Backfat weight
ENSSSCG00000002481	0.803346	0.0622754	0.000528049	-3.18677	down	7349	Backfat weight
ENSSSCG00000002483	3.78164	0.0449723	0	-5.36359	down	7349	Backfat weight
ENSSSCG00000002490	3.32985	1.25233	0.000290049	-1.54893	down	7349	Backfat weight
ENSSSCG00000002496	18.2949	9.79913	0.00739732	-1.06077	down	7349	Backfat weight
ENSSSCG00000002512	0.0817059	6.84055	5.9841e-14	5.0864	up	7349	Backfat weight
ENSSSCG00000002527	6.57074	3.31086	0.0450953	-1.13415	down	7349	Backfat weight
ENSSSCG00000002535	284.399	144.816	0.00133179	-1.13855	down	7349	Backfat weight
ENSSSCG00000002542	0.276992	1.41315	0.0119797	2.02701	up	7349	Backfat weight
ENSSSCG00000002555	12.1395	4.93925	4.25393e-06	-1.45685	down	7349	Backfat weight
ENSSSCG00000002560	0.029924	0.782903	0.0011046	3.45903	up	7349	Backfat weight
ENSSSCG00000009281	9.25023	31.9409	1.80172e-07	1.61663	up	422	Backfat weight
ENSSSCG00000009320	12.4094	4.44896	1.51114e-08	-1.64195	down	422	Backfat weight
ENSSSCG00000009322	7.6349	19.9827	0.000213216	1.22103	up	422	Backfat weight
ENSSSCG00000023771	1.6935	0.556415	0.000428506	-1.72249	down	422	Backfat weight
ENSSSCG00000005761	3.44993	1.70535	0.00380148	-1.17211	down	403	Percentage of backfat and leaf fat in carcass
ENSSSCG00000005833	28.046	13.3583	0.000386184	-1.23006	down	403	Percentage of backfat and leaf fat in carcass
ENSSSCG00000005839	47.0878	25.4831	0.00413888	-1.04936	down	403	Percentage of backfat and leaf fat in carcass
ENSSSCG00000005842	30.2384	68.5885	0.0088037	1.01439	up	403	Percentage of backfat and leaf fat in carcass
ENSSSCG00000021241	0.951182	2.40075	0.0153252	1.15619	up	403	Percentage of backfat and leaf fat in carcass
ENSSSCG00000028671	2.3065	0.942891	0.0288519	-1.40888	down	403	Percentage of backfat and leaf fat in carcass
ENSSSCG00000029414	0.50419	12.1945	0	4.25474	up	403	Percentage of backfat and leaf fat in carcass
ENSSSCG00000000001	0.384976	2.43852	5.08681e-08	2.42374	up	#N/A	#N/A
ENSSSCG00000000006	14.5995	6.33526	6.74483e-06	-1.36819	down	#N/A	#N/A
ENSSSCG00000000018	76.101	14.9179	0	-2.51492	down	#N/A	#N/A
ENSSSCG00000000021	0.0577688	0.604562	0.00234301	2.78755	up	#N/A	#N/A
ENSSSCG00000000022	3.39075	1.21168	0.00174224	-1.60472	down	#N/A	#N/A
ENSSSCG00000000028	0.0977748	0.745499	7.35329e-05	2.56822	up	#N/A	#N/A
ENSSSCG00000000146	14.6141	34.8773	0.00247908	1.08797	up	#N/A	#N/A
ENSSSCG00000000451	3.91806	0.916544	4.62297e-06	-2.18474	down	#N/A	#N/A
ENSSSCG00000000982	0.539546	0.0594364	0.0327832	-2.70612	down	#N/A	#N/A
ENSSSCG00000000983	0.144595	2.65893	9.21485e-15	3.81681	up	#N/A	#N/A
ENSSSCG00000002623	0.904374	7.86278	1.23714e-09	2.84163	up	#N/A	#N/A
ENSSSCG00000002626	0.0817059	79.5214	0	8.60396	up	#N/A	#N/A
ENSSSCG00000002627	6.84159	16.8691	0.00486446	1.12954	up	#N/A	#N/A
ENSSSCG00000002630	0.364518	0	0.0122589	-3.71758	down	#N/A	#N/A
ENSSSCG00000002635	0.719845	2.62451	0.000371182	1.66239	up	#N/A	#N/A
ENSSSCG00000002666	21.3578	11.8908	0.00845881	-1.00913	down	#N/A	#N/A
ENSSSCG00000002670	17.9043	9.91258	0.00808638	-1.01576	down	#N/A	#N/A
ENSSSCG00000002671	0.0371736	4.43494	0	6.04837	up	#N/A	#N/A
ENSSSCG00000002712	47.0519	23.158	0.000375097	-1.18567	down	#N/A	#N/A
ENSSSCG00000002720	0.668045	3.17783	1.44989e-05	2.0251	up	#N/A	#N/A
ENSSSCG00000002734	0	2.84887	3.33067e-16	6.04537	up	#N/A	#N/A
ENSSSCG00000002736	0.0858377	9.82151	0	6.18179	up	#N/A	#N/A
ENSSSCG00000002737	0.092731	4.94929	0	5.40875	up	#N/A	#N/A
ENSSSCG00000002738	0.0217342	0.591377	0.000672725	3.51282	up	#N/A	#N/A
ENSSSCG00000002742	1.02593	2.9379	0.000239427	1.34295	up	#N/A	#N/A
ENSSSCG00000002754	40.4659	15.1094	8.46243e-08	-1.58287	down	#N/A	#N/A
ENSSSCG00000002756	88.6357	49.2737	0.0125312	-1.01189	down	#N/A	#N/A
ENSSSCG00000002779	0.487741	1.97792	0.000229107	1.80269	up	#N/A	#N/A
ENSSSCG00000002797	46.4917	24.609	0.00247343	-1.081	down	#N/A	#N/A
ENSSSCG00000002806	9.7267	5.30743	0.00775555	-1.03543	down	#N/A	#N/A
ENSSSCG00000002826	144.872	66.4007	3.84256e-05	-1.28985	down	#N/A	#N/A
ENSSSCG00000002831	2.69093	9.2885	2.34025e-07	1.61559	up	#N/A	#N/A
ENSSSCG00000002993	30.4369	125.078	3.56195e-11	1.87143	up	#N/A	#N/A
ENSSSCG00000003668	0.676346	9.71272	0	3.63414	up	#N/A	#N/A
ENSSSCG00000003669	0.21256	5.43409	0	4.28783	up	#N/A	#N/A
ENSSSCG00000003676	0.692002	3.96177	1.16899e-09	2.31094	up	#N/A	#N/A
ENSSSCG00000003690	0.0155337	0.341382	0.00818117	3.22123	up	#N/A	#N/A
ENSSSCG00000003697	0.421506	3.23484	1.09492e-07	2.65523	up	#N/A	#N/A
ENSSSCG00000003699	0.33799	6.75271	0	4.11764	up	#N/A	#N/A
ENSSSCG00000003707	15.8438	7.16131	3.29867e-05	-1.3083	down	#N/A	#N/A
ENSSSCG00000003709	4.16305	12.9985	1.40911e-06	1.47438	up	#N/A	#N/A
ENSSSCG00000003738	6.12822	3.33413	0.00599288	-1.04041	down	#N/A	#N/A
ENSSSCG00000003744	3.94875	0.608991	7.32747e-14	-2.80481	down	#N/A	#N/A
ENSSSCG00000003753	1.66342	8.54574	2.34923e-06	2.13474	up	#N/A	#N/A
ENSSSCG00000003754	0	29.3008	0	9.8045	up	#N/A	#N/A
ENSSSCG00000003768	15.7202	7.24019	6.85318e-05	-1.28072	down	#N/A	#N/A
ENSSSCG00000003789	7.15827	3.81213	0.0301678	-1.06264	down	#N/A	#N/A
ENSSSCG00000003807	2.70537	1.14001	0.000173364	-1.39897	down	#N/A	#N/A
ENSSSCG00000003811	0.597815	1.49514	0.026868	1.14097	up	#N/A	#N/A
ENSSSCG00000003821	0.126491	0.956045	5.45945e-06	2.59658	up	#N/A	#N/A
ENSSSCG00000003826	0.127149	3.45967	0	4.45416	up	#N/A	#N/A
ENSSSCG00000003832	0.0730082	5.65394	0	5.42942	up	#N/A	#N/A
ENSSSCG00000003833	0.013342	1.36835	0	5.37486	up	#N/A	#N/A
ENSSSCG00000003842	0.0448762	0.516602	0.0223838	2.75076	up	#N/A	#N/A
ENSSSCG00000003846	0.154715	1.31843	9.00553e-06	2.72484	up	#N/A	#N/A
ENSSSCG00000003875	2.94487	11.8652	1.76097e-09	1.83733	up	#N/A	#N/A
ENSSSCG00000003894	207.069	104.513	0.00110629	-1.15132	down	#N/A	#N/A
ENSSSCG00000004019	9.0342	4.48102	0.00686357	-1.16514	down	#N/A	#N/A
ENSSSCG00000004021	0.95355	0.153524	0.000344233	-2.55761	down	#N/A	#N/A
ENSSSCG00000004124	73.4427	38.5052	0.00189624	-1.09591	down	#N/A	#N/A
ENSSSCG00000004153	0.675598	12.0195	2.73737e-09	3.62779	up	#N/A	#N/A
ENSSSCG00000004815	1.44086	0.13919	9.62938e-09	-3.27677	down	#N/A	#N/A
ENSSSCG00000004924	2.92443	9.18142	0.000143916	1.46904	up	#N/A	#N/A
ENSSSCG00000006620	1.98617	4.61904	0.0412116	1.04121	up	#N/A	#N/A
ENSSSCG00000006621	0.0991387	2.73642	0	4.42362	up	#N/A	#N/A
ENSSSCG00000006624	25.1533	83.8953	7.91508e-08	1.57118	up	#N/A	#N/A
ENSSSCG00000006815	8.39971	3.98318	0.00308302	-1.22904	down	#N/A	#N/A
ENSSSCG00000006816	61.8927	33.9349	0.00701786	-1.03163	down	#N/A	#N/A
ENSSSCG00000006874	46.1693	24.7263	0.00313043	-1.06488	down	#N/A	#N/A
ENSSSCG00000006888	0.930105	4.94174	0.000148356	2.1422	up	#N/A	#N/A
ENSSSCG00000006890	2.58882	1.24095	0.00126023	-1.21771	down	#N/A	#N/A
ENSSSCG00000006891	20.915	7.95675	9.07368e-08	-1.55723	down	#N/A	#N/A
ENSSSCG00000006941	8.15033	1.57446	0	-2.5235	down	#N/A	#N/A
ENSSSCG00000006966	0	0.897262	7.52116e-05	4.36909	up	#N/A	#N/A
ENSSSCG00000006969	0.0286005	0.59862	6.18206e-06	3.57598	up	#N/A	#N/A
ENSSSCG00000006985	4.02088	0.658113	5.60663e-14	-2.72798	down	#N/A	#N/A
ENSSSCG00000007006	0.989009	3.37506	0.00704361	1.55553	up	#N/A	#N/A
ENSSSCG00000007019	183.041	86.8857	0.000223824	-1.23994	down	#N/A	#N/A
ENSSSCG00000007032	27.0433	13.5057	0.000541967	-1.16478	down	#N/A	#N/A
ENSSSCG00000007073	0.634245	1.85151	0.00893984	1.35224	up	#N/A	#N/A
ENSSSCG00000007082	2.53218	12.3871	1.55528e-08	2.09389	up	#N/A	#N/A
ENSSSCG00000007085	70.1928	191.351	6.54604e-05	1.28112	up	#N/A	#N/A
ENSSSCG00000007100	8.64017	3.80312	0.000386227	-1.3373	down	#N/A	#N/A
ENSSSCG00000007116	86.0714	47.4688	0.00846905	-1.02323	down	#N/A	#N/A
ENSSSCG00000007155	7.99617	3.74083	0.000107108	-1.2582	down	#N/A	#N/A
ENSSSCG00000007157	0.689754	3.38363	0.000116657	2.04731	up	#N/A	#N/A
ENSSSCG00000007200	0.809143	2.4299	0.0469491	1.37451	up	#N/A	#N/A
ENSSSCG00000007202	7.8869	2.81937	8.60202e-06	-1.63063	down	#N/A	#N/A
ENSSSCG00000007208	16.9335	3.59562	0	-2.39154	down	#N/A	#N/A
ENSSSCG00000007239	9.10822	2.97099	2.61355e-08	-1.77017	down	#N/A	#N/A
ENSSSCG00000007249	2.47423	1.25999	0.0074287	-1.12924	down	#N/A	#N/A
ENSSSCG00000007268	1.423	4.04212	0.00309439	1.32209	up	#N/A	#N/A
ENSSSCG00000007269	19.0445	8.5416	0.0020805	-1.30556	down	#N/A	#N/A
ENSSSCG00000007277	2.50006	0.803042	0.000102959	-1.76082	down	#N/A	#N/A
ENSSSCG00000007286	192.645	43.4027	0	-2.31474	down	#N/A	#N/A
ENSSSCG00000007287	51.1902	17.7449	1.80769e-09	-1.69246	down	#N/A	#N/A
ENSSSCG00000007331	2.84786	10.2491	3.21116e-08	1.67689	up	#N/A	#N/A
ENSSSCG00000007336	9.89762	42.0019	1.05266e-10	1.91364	up	#N/A	#N/A
ENSSSCG00000007346	6.21224	59.1319	0	3.07775	up	#N/A	#N/A
ENSSSCG00000007358	1.54942	5.73314	6.49468e-07	1.70783	up	#N/A	#N/A
ENSSSCG00000007369	0.904829	2.35802	0.0209593	1.19717	up	#N/A	#N/A
ENSSSCG00000007379	2.76699	0.980086	0.00597188	-1.60541	down	#N/A	#N/A
ENSSSCG00000007385	0.275607	1.13311	0.00668846	1.78687	up	#N/A	#N/A
ENSSSCG00000007391	2.45725	9.84636	1.00975e-07	1.82072	up	#N/A	#N/A
ENSSSCG00000007436	2.58559	0.459999	1.42927e-08	-2.56557	down	#N/A	#N/A
ENSSSCG00000007462	11.6769	2.27078	0	-2.52325	down	#N/A	#N/A
ENSSSCG00000007479	0.311768	0.0141857	0.000821635	-3.48303	down	#N/A	#N/A
ENSSSCG00000007485	0.267753	1.37769	0.000523413	2.0889	up	#N/A	#N/A
ENSSSCG00000007499	0.0889877	1.65301	9.23e-10	3.68891	up	#N/A	#N/A
ENSSSCG00000007505	0.348099	6.49975	0	3.97251	up	#N/A	#N/A
ENSSSCG00000007507	27.6465	173.266	0	2.4813	up	#N/A	#N/A
ENSSSCG00000007528	0.10134	1.35219	1.67682e-06	3.22189	up	#N/A	#N/A
ENSSSCG00000007529	1.00515	0.420762	0.0139663	-1.38514	down	#N/A	#N/A
ENSSSCG00000007539	0.0599009	0.689562	0.0223838	2.75076	up	#N/A	#N/A
ENSSSCG00000007557	1.5924	7.24818	8.23937e-10	2.00526	up	#N/A	#N/A
ENSSSCG00000007560	0.138567	3.3643	0	4.27684	up	#N/A	#N/A
ENSSSCG00000007569	3.55231	11.6596	0.000460546	1.52341	up	#N/A	#N/A
ENSSSCG00000007574	1.95405	5.17898	0.000274748	1.23714	up	#N/A	#N/A
ENSSSCG00000007600	0.173849	12.2504	0	5.79148	up	#N/A	#N/A
ENSSSCG00000007602	0.549295	4.89871	5.42899e-14	2.92591	up	#N/A	#N/A
ENSSSCG00000007644	0.528615	2.15136	0.00155735	1.79115	up	#N/A	#N/A
ENSSSCG00000007655	0.159011	3.91059	2.99085e-07	3.80175	up	#N/A	#N/A
ENSSSCG00000007671	0.508279	0.044327	0.00248381	-3.02471	down	#N/A	#N/A
ENSSSCG00000007692	75.4256	26.8903	5.49882e-09	-1.65249	down	#N/A	#N/A
ENSSSCG00000007712	0.402854	1.77421	3.96648e-05	1.92014	up	#N/A	#N/A
ENSSSCG00000007718	0.799244	27.0444	0	4.83584	up	#N/A	#N/A
ENSSSCG00000007728	14.5855	6.68062	4.77154e-05	-1.28928	down	#N/A	#N/A
ENSSSCG00000007849	18.9837	9.64961	0.00240889	-1.13581	down	#N/A	#N/A
ENSSSCG00000007857	0.383858	10.0665	0	4.45108	up	#N/A	#N/A
ENSSSCG00000007861	0.0420159	30.5155	0	8.6473	up	#N/A	#N/A
ENSSSCG00000007873	3.58206	1.84362	0.00744264	-1.11485	down	#N/A	#N/A
ENSSSCG00000007874	6.43608	3.25655	0.00186496	-1.14289	down	#N/A	#N/A
ENSSSCG00000007888	0.152066	2.54625	0.000222476	3.26554	up	#N/A	#N/A
ENSSSCG00000007932	13.9905	5.26173	3.00891e-06	-1.56503	down	#N/A	#N/A
ENSSSCG00000007953	1.17861	2.89783	0.00341359	1.12695	up	#N/A	#N/A
ENSSSCG00000008001	0.0450848	1.55701	2.24171e-05	3.84189	up	#N/A	#N/A
ENSSSCG00000008013	1.22781	6.93858	3.03139e-10	2.29839	up	#N/A	#N/A
ENSSSCG00000008046	14.4048	6.87808	0.000290802	-1.2275	down	#N/A	#N/A
ENSSSCG00000008054	0.0779089	0.896866	0.0223838	2.75076	up	#N/A	#N/A
ENSSSCG00000008066	0.0291156	0.761752	0.0011046	3.45903	up	#N/A	#N/A
ENSSSCG00000008072	40.0258	126.173	5.41245e-07	1.49053	up	#N/A	#N/A
ENSSSCG00000008090	2.62235	0.939505	5.38649e-06	-1.62914	down	#N/A	#N/A
ENSSSCG00000008118	0	4.32782	0	7.43202	up	#N/A	#N/A
ENSSSCG00000008135	1.78678	4.065	0.0308365	1.01297	up	#N/A	#N/A
ENSSSCG00000008142	0.639682	5.16425	2.56509e-05	2.64865	up	#N/A	#N/A
ENSSSCG00000008150	15.6605	5.27719	3.29267e-09	-1.72974	down	#N/A	#N/A
ENSSSCG00000008155	0	0.712343	0.000217097	4.25942	up	#N/A	#N/A
ENSSSCG00000008170	6.83861	21.8962	3.73428e-05	1.50013	up	#N/A	#N/A
ENSSSCG00000008178	0.905302	2.46704	0.00100882	1.27089	up	#N/A	#N/A
ENSSSCG00000008187	0.23494	1.0108	0.047411	1.80527	up	#N/A	#N/A
ENSSSCG00000008190	15.9219	7.35854	5.3151e-05	-1.27691	down	#N/A	#N/A
ENSSSCG00000008211	3.14133	9.81544	1.09981e-05	1.47044	up	#N/A	#N/A
ENSSSCG00000008217	2.49051	1.14029	0.0389958	-1.26077	down	#N/A	#N/A
ENSSSCG00000008230	5.43846	2.38594	0.000382909	-1.3418	down	#N/A	#N/A
ENSSSCG00000008261	84.5958	16.3185	0	-2.53797	down	#N/A	#N/A
ENSSSCG00000008294	2.71157	67.0267	0	4.42884	up	#N/A	#N/A
ENSSSCG00000008311	1.80645	4.25903	0.0279798	1.06161	up	#N/A	#N/A
ENSSSCG00000008313	13.4159	7.10562	0.0297656	-1.07006	down	#N/A	#N/A
ENSSSCG00000008617	16.5436	8.45461	0.000958162	-1.13183	down	#N/A	#N/A
ENSSSCG00000008627	0.780433	0.222747	0.0464061	-1.82922	down	#N/A	#N/A
ENSSSCG00000008631	1.43101	7.52731	5.29942e-09	2.19381	up	#N/A	#N/A
ENSSSCG00000008634	0	1.30804	5.6752e-06	4.61155	up	#N/A	#N/A
ENSSSCG00000008648	9.24201	22.19	0.00235959	1.09613	up	#N/A	#N/A
ENSSSCG00000008683	15.6491	6.61609	4.24058e-06	-1.4045	down	#N/A	#N/A
ENSSSCG00000008882	7.34521	16.6761	0.0122247	1.01407	up	#N/A	#N/A
ENSSSCG00000009209	8.59377	3.85438	0.000442189	-1.31142	down	#N/A	#N/A
ENSSSCG00000009216	47.5099	139.747	5.39886e-06	1.39031	up	#N/A	#N/A
ENSSSCG00000009228	0.984327	5.18712	8.81517e-14	2.2227	up	#N/A	#N/A
ENSSSCG00000009231	0.377629	2.59249	1.41521e-10	2.55623	up	#N/A	#N/A
ENSSSCG00000009240	2.19791	26.0477	0	3.35903	up	#N/A	#N/A
ENSSSCG00000009489	12.3939	6.63263	0.00331851	-1.0651	down	#N/A	#N/A
ENSSSCG00000009490	0.0461679	0.595893	0.00011516	3.07854	up	#N/A	#N/A
ENSSSCG00000009498	0.0687571	1.92481	5.55112e-15	4.27173	up	#N/A	#N/A
ENSSSCG00000009499	0.18257	8.33034	0	5.18321	up	#N/A	#N/A
ENSSSCG00000009535	10.227	5.09523	0.000630292	-1.16743	down	#N/A	#N/A
ENSSSCG00000009542	1.32956	3.89123	0.0013654	1.36579	up	#N/A	#N/A
ENSSSCG00000009554	2.81733	11.0073	0.000105702	1.7597	up	#N/A	#N/A
ENSSSCG00000009584	0.735464	1.76385	0.0321878	1.08386	up	#N/A	#N/A
ENSSSCG00000009601	0.342446	1.49866	0.0121401	1.85208	up	#N/A	#N/A
ENSSSCG00000009642	2.56637	1.22657	0.0132908	-1.21167	down	#N/A	#N/A
ENSSSCG00000009644	0.260244	5.44701	0	4.06402	up	#N/A	#N/A
ENSSSCG00000009645	0.340624	6.28442	0	3.97992	up	#N/A	#N/A
ENSSSCG00000009649	1.96353	0	0	-6.45464	down	#N/A	#N/A
ENSSSCG00000010631	14.9857	6.8954	4.61518e-05	-1.2833	down	#N/A	#N/A
ENSSSCG00000010655	1.41306	3.21639	0.0284542	1.01401	up	#N/A	#N/A
ENSSSCG00000010662	90.5612	12.3216	0	-3.04118	down	#N/A	#N/A
ENSSSCG00000010698	4.83644	15.5767	6.01501e-06	1.51329	up	#N/A	#N/A
ENSSSCG00000010703	68.9134	168.717	0.00170401	1.12624	up	#N/A	#N/A
ENSSSCG00000010721	1.29699	4.00412	0.00256274	1.43342	up	#N/A	#N/A
ENSSSCG00000010780	1.00506	0	9.27811e-06	-4.51599	down	#N/A	#N/A
ENSSSCG00000010808	1.18626	4.41039	6.68997e-05	1.69731	up	#N/A	#N/A
ENSSSCG00000010814	0.0405278	1.31481	6.66134e-14	4.37796	up	#N/A	#N/A
ENSSSCG00000010830	6.13797	2.90587	0.00228079	-1.23244	down	#N/A	#N/A
ENSSSCG00000010837	0	2.1733	1.33227e-15	5.97772	up	#N/A	#N/A
ENSSSCG00000010840	0.892354	2.472	0.0323362	1.27446	up	#N/A	#N/A
ENSSSCG00000010865	0.303599	1.36167	0.00168394	1.90958	up	#N/A	#N/A
ENSSSCG00000011043	0.313085	4.04101	1.11022e-16	3.42117	up	#N/A	#N/A
ENSSSCG00000011046	0.594456	1.51569	0.023899	1.16735	up	#N/A	#N/A
ENSSSCG00000011050	0.141601	1.63007	0.0223838	2.75076	up	#N/A	#N/A
ENSSSCG00000011057	2.79233	7.76697	0.0200581	1.28341	up	#N/A	#N/A
ENSSSCG00000011065	0.355796	1.28253	0.0111739	1.61951	up	#N/A	#N/A
ENSSSCG00000011070	13.765	7.0907	0.00128184	-1.11997	down	#N/A	#N/A
ENSSSCG00000011128	0.645875	0	0.00659034	-3.80382	down	#N/A	#N/A
ENSSSCG00000011133	40.945	21.3246	0.00161718	-1.10557	down	#N/A	#N/A
ENSSSCG00000011147	2.03897	128.776	0	5.7727	up	#N/A	#N/A
ENSSSCG00000011171	54.5035	139.299	0.000389247	1.18778	up	#N/A	#N/A
ENSSSCG00000011195	4.5425	2.28833	0.00274579	-1.14759	down	#N/A	#N/A
ENSSSCG00000011208	1.08851	3.38442	0.00018164	1.45512	up	#N/A	#N/A
ENSSSCG00000011246	0.194063	2.53863	3.05305e-11	3.35631	up	#N/A	#N/A
ENSSSCG00000011263	0.921919	2.26908	0.0444797	1.11661	up	#N/A	#N/A
ENSSSCG00000011298	0.596876	3.00848	1.80573e-09	2.14057	up	#N/A	#N/A
ENSSSCG00000011309	1.02895	2.59541	0.0105975	1.15712	up	#N/A	#N/A
ENSSSCG00000011322	3.43433	9.39807	0.000334522	1.28014	up	#N/A	#N/A
ENSSSCG00000011355	1.13771	3.91637	3.87063e-07	1.61074	up	#N/A	#N/A
ENSSSCG00000011405	30.0098	15.7903	0.00225881	-1.0893	down	#N/A	#N/A
ENSSSCG00000011452	8.44242	4.01918	0.000196326	-1.2327	down	#N/A	#N/A
ENSSSCG00000011454	1.59153	4.38677	0.000307971	1.29022	up	#N/A	#N/A
ENSSSCG00000011470	7.96247	3.83577	0.000233114	-1.21616	down	#N/A	#N/A
ENSSSCG00000011478	11.7382	5.84106	0.00618019	-1.16122	down	#N/A	#N/A
ENSSSCG00000011482	1.12153	2.79342	0.0459117	1.13219	up	#N/A	#N/A
ENSSSCG00000011524	7.98248	19.6006	0.00120475	1.12898	up	#N/A	#N/A
ENSSSCG00000011534	23.7369	8.81078	6.51815e-08	-1.5915	down	#N/A	#N/A
ENSSSCG00000011556	0.764039	6.50327	4.21885e-15	2.87395	up	#N/A	#N/A
ENSSSCG00000011557	984.609	511.663	0.00443842	-1.10939	down	#N/A	#N/A
ENSSSCG00000011560	31.7303	12.5256	6.99359e-07	-1.50228	down	#N/A	#N/A
ENSSSCG00000011570	9.45815	2.53431	1.0081e-08	-2.03813	down	#N/A	#N/A
ENSSSCG00000011574	0.105105	0.953283	0.01324	2.59044	up	#N/A	#N/A
ENSSSCG00000011598	11.1919	5.76619	0.00315921	-1.11656	down	#N/A	#N/A
ENSSSCG00000011625	10.8814	3.16495	1.17365e-09	-1.93301	down	#N/A	#N/A
ENSSSCG00000011627	0	3.84088	1.76689e-07	4.89437	up	#N/A	#N/A
ENSSSCG00000011640	7.13186	2.54856	2.94263e-06	-1.63442	down	#N/A	#N/A
ENSSSCG00000011646	0.142876	1.16295	1.10021e-06	2.70144	up	#N/A	#N/A
ENSSSCG00000011664	49.0325	21.7882	4.49339e-05	-1.33064	down	#N/A	#N/A
ENSSSCG00000011680	0.207292	0.867742	0.0219302	1.78978	up	#N/A	#N/A
ENSSSCG00000011692	1.45365	10.1101	1.68754e-14	2.60226	up	#N/A	#N/A
ENSSSCG00000011693	0.884039	2.26756	0.0272531	1.17451	up	#N/A	#N/A
ENSSSCG00000011700	0.917536	0.392817	0.0402315	-1.3468	down	#N/A	#N/A
ENSSSCG00000011704	33.3188	18.0017	0.00409811	-1.05249	down	#N/A	#N/A
ENSSSCG00000011714	1.21413	0.195478	1.64906e-05	-2.61315	down	#N/A	#N/A
ENSSSCG00000011717	0.401949	1.84864	2.87584e-07	2.00151	up	#N/A	#N/A
ENSSSCG00000011723	2.4165	23.5209	0	3.10509	up	#N/A	#N/A
ENSSSCG00000011726	0.200773	1.52809	4.10632e-07	2.63321	up	#N/A	#N/A
ENSSSCG00000011745	8.47734	19.0981	0.00981533	1.00495	up	#N/A	#N/A
ENSSSCG00000011755	4.09076	9.60476	0.00526825	1.06282	up	#N/A	#N/A
ENSSSCG00000011793	0	0.85417	0.0174466	3.71164	up	#N/A	#N/A
ENSSSCG00000011798	8.67865	20.3018	0.00646959	1.05705	up	#N/A	#N/A
ENSSSCG00000011799	5.18338	0.439825	8.16014e-14	-3.54223	down	#N/A	#N/A
ENSSSCG00000011801	2.10592	0.075996	1.91348e-10	-4.25576	down	#N/A	#N/A
ENSSSCG00000011804	2.78157	6.77635	0.0377488	1.10395	up	#N/A	#N/A
ENSSSCG00000011812	2.72791	0.542414	7.49862e-08	-2.4161	down	#N/A	#N/A
ENSSSCG00000011821	0	7.24778	0	8.1022	up	#N/A	#N/A
ENSSSCG00000011872	0.692303	0.163015	0.00378473	-2.09762	down	#N/A	#N/A
ENSSSCG00000011880	0.158516	1.27182	0.0473394	2.42263	up	#N/A	#N/A
ENSSSCG00000011885	1.62401	0.650265	0.00138702	-1.45828	down	#N/A	#N/A
ENSSSCG00000011893	243.963	113.527	6.35541e-05	-1.26717	down	#N/A	#N/A
ENSSSCG00000011914	0.798243	2.26043	0.00158766	1.32095	up	#N/A	#N/A
ENSSSCG00000011965	3.24145	8.41277	0.00682867	1.19748	up	#N/A	#N/A
ENSSSCG00000011977	39.7171	17.4182	2.47697e-05	-1.35012	down	#N/A	#N/A
ENSSSCG00000011999	9.214	2.07815	1.11022e-16	-2.30758	down	#N/A	#N/A
ENSSSCG00000012001	11.9592	6.02802	0.000675554	-1.1516	down	#N/A	#N/A
ENSSSCG00000012002	0.366825	1.5447	1.46116e-06	1.87849	up	#N/A	#N/A
ENSSSCG00000012003	3.84824	1.59987	0.0193361	-1.39124	down	#N/A	#N/A
ENSSSCG00000012012	0.0909633	1.68631	6.88338e-15	3.82836	up	#N/A	#N/A
ENSSSCG00000012020	0.365495	1.6771	0.00196218	1.93517	up	#N/A	#N/A
ENSSSCG00000012030	0	45.9095	0	10.1568	up	#N/A	#N/A
ENSSSCG00000012050	50.3481	11.4911	0	-2.29328	down	#N/A	#N/A
ENSSSCG00000012089	3.79279	1.7011	0.000190813	-1.31403	down	#N/A	#N/A
ENSSSCG00000012103	0.23699	1.52942	0.00413534	2.30577	up	#N/A	#N/A
ENSSSCG00000012104	0.276007	1.8101	5.94572e-11	2.50012	up	#N/A	#N/A
ENSSSCG00000012118	1.22322	3.31919	0.000470525	1.26759	up	#N/A	#N/A
ENSSSCG00000012126	82.4828	27.0483	1.81268e-10	-1.77297	down	#N/A	#N/A
ENSSSCG00000012138	772.18	109.905	0	-2.97743	down	#N/A	#N/A
ENSSSCG00000012141	168.317	66.5864	3.33119e-07	-1.50265	down	#N/A	#N/A
ENSSSCG00000012150	1.38512	3.27561	0.00896415	1.07058	up	#N/A	#N/A
ENSSSCG00000012155	1.16705	2.82548	0.0328325	1.09642	up	#N/A	#N/A
ENSSSCG00000012171	43.5066	144.646	9.31149e-08	1.5664	up	#N/A	#N/A
ENSSSCG00000012219	0	0.397746	0.00998669	3.79261	up	#N/A	#N/A
ENSSSCG00000012233	0.146806	2.11248	1.64058e-12	3.4921	up	#N/A	#N/A
ENSSSCG00000012234	11.3969	52.985	5.30687e-13	2.04773	up	#N/A	#N/A
ENSSSCG00000012848	0.232049	2.83318	1.22125e-15	3.34159	up	#N/A	#N/A
ENSSSCG00000012854	0.363629	1.79702	3.63151e-05	2.06653	up	#N/A	#N/A
ENSSSCG00000012869	3.75195	1.46831	2.8057e-05	-1.50481	down	#N/A	#N/A
ENSSSCG00000012897	310.046	144.089	6.08249e-05	-1.26996	down	#N/A	#N/A
ENSSSCG00000014249	4.82877	11.457	0.0109981	1.07424	up	#N/A	#N/A
ENSSSCG00000014255	5.57662	29.8786	2.22045e-16	2.25421	up	#N/A	#N/A
ENSSSCG00000014256	0.698157	4.13491	1.5099e-14	2.38536	up	#N/A	#N/A
ENSSSCG00000014258	99.4648	53.506	0.0041951	-1.05907	down	#N/A	#N/A
ENSSSCG00000014259	0.0937813	1.73388	1.53967e-07	3.5819	up	#N/A	#N/A
ENSSSCG00000014260	0	2.00158	0.000636461	4.14072	up	#N/A	#N/A
ENSSSCG00000014275	2.8426	0.906619	7.01536e-05	-1.77223	down	#N/A	#N/A
ENSSSCG00000014287	8.56974	3.81571	4.46615e-05	-1.32793	down	#N/A	#N/A
ENSSSCG00000014289	176.495	91.7937	0.00145462	-1.10716	down	#N/A	#N/A
ENSSSCG00000014296	256.672	139.561	0.00780883	-1.0439	down	#N/A	#N/A
ENSSSCG00000014310	3.27836	15.6249	1.59216e-10	2.07141	up	#N/A	#N/A
ENSSSCG00000014316	20.5805	50.9792	0.00092731	1.14181	up	#N/A	#N/A
ENSSSCG00000014336	32.0711	13.3091	1.8028e-06	-1.43198	down	#N/A	#N/A
ENSSSCG00000014361	23.1973	12.3291	0.00304762	-1.07646	down	#N/A	#N/A
ENSSSCG00000014379	1.48069	3.82033	0.00121031	1.196	up	#N/A	#N/A
ENSSSCG00000014397	3.1546	0.0154269	0	-6.63383	down	#N/A	#N/A
ENSSSCG00000014405	0	1.51083	3.42179e-06	4.6555	up	#N/A	#N/A
ENSSSCG00000014420	1.91261	0	1.14353e-14	-5.81004	down	#N/A	#N/A
ENSSSCG00000014422	0.882934	0.123201	0.00184272	-2.65257	down	#N/A	#N/A
ENSSSCG00000014430	13.6562	6.43195	0.000124799	-1.24861	down	#N/A	#N/A
ENSSSCG00000014431	8.49038	4.6289	0.0126554	-1.0347	down	#N/A	#N/A
ENSSSCG00000014434	3.22964	9.07854	0.000820068	1.31363	up	#N/A	#N/A
ENSSSCG00000014436	0.718038	3.21617	6.36519e-08	1.97179	up	#N/A	#N/A
ENSSSCG00000014437	4.24293	2.24812	0.00558404	-1.0765	down	#N/A	#N/A
ENSSSCG00000014438	0.685835	0.0828161	0.00357589	-2.75512	down	#N/A	#N/A
ENSSSCG00000014562	1.59787	6.18966	6.12556e-07	1.76991	up	#N/A	#N/A
ENSSSCG00000014916	0	7.48971	1.09077e-07	4.9306	up	#N/A	#N/A
ENSSSCG00000015301	6.70925	2.80855	0.0185454	-1.38279	down	#N/A	#N/A
ENSSSCG00000015616	9.48272	92.5638	0	3.11635	up	#N/A	#N/A
ENSSSCG00000016178	6.57625	24.4004	9.60296e-07	1.71047	up	#N/A	#N/A
ENSSSCG00000016403	1.77545	4.22284	0.0454647	1.07082	up	#N/A	#N/A
ENSSSCG00000016420	89.5809	26.8997	4.6102e-12	-1.89944	down	#N/A	#N/A
ENSSSCG00000016503	0.114434	1.15766	0.00361463	2.74074	up	#N/A	#N/A
ENSSSCG00000016687	1.26876	0.462711	0.00752591	-1.56646	down	#N/A	#N/A
ENSSSCG00000016688	0.143471	3.8287	2.60902e-14	4.20355	up	#N/A	#N/A
ENSSSCG00000016691	24.4873	12.8501	0.00198672	-1.09346	down	#N/A	#N/A
ENSSSCG00000016695	184.964	87.4499	0.000104751	-1.2452	down	#N/A	#N/A
ENSSSCG00000016709	38.5184	18.8388	0.000266842	-1.1956	down	#N/A	#N/A
ENSSSCG00000016722	9.75351	5.32552	0.0291304	-1.02916	down	#N/A	#N/A
ENSSSCG00000016725	26.1016	14.2646	0.00595366	-1.03621	down	#N/A	#N/A
ENSSSCG00000016726	0	0.267081	0.00109614	4.0775	up	#N/A	#N/A
ENSSSCG00000016743	99.7474	51.7318	0.00203004	-1.11204	down	#N/A	#N/A
ENSSSCG00000016784	11.2853	3.7779	5.89267e-09	-1.7377	down	#N/A	#N/A
ENSSSCG00000016794	15.9919	6.78394	3.20148e-06	-1.40086	down	#N/A	#N/A
ENSSSCG00000016830	0.64251	2.10806	0.00114828	1.51801	up	#N/A	#N/A
ENSSSCG00000016831	0.508558	2.4004	1.49483e-08	2.04638	up	#N/A	#N/A
ENSSSCG00000016833	0.146647	12.6612	0	5.58497	up	#N/A	#N/A
ENSSSCG00000016856	43.8899	8.27082	0	-2.56299	down	#N/A	#N/A
ENSSSCG00000016863	351.147	180.212	0.00315954	-1.12742	down	#N/A	#N/A
ENSSSCG00000016877	47.9016	26.0465	0.00493845	-1.04335	down	#N/A	#N/A
ENSSSCG00000016894	6.21376	3.42458	0.00644494	-1.02357	down	#N/A	#N/A
ENSSSCG00000016925	34.3455	14.8799	6.88529e-06	-1.37018	down	#N/A	#N/A
ENSSSCG00000016956	3.77815	1.93893	0.00262885	-1.1225	down	#N/A	#N/A
ENSSSCG00000016958	0.0982067	0.53957	0.00436597	2.13054	up	#N/A	#N/A
ENSSSCG00000016959	0.364507	1.80328	0.0019828	2.0243	up	#N/A	#N/A
ENSSSCG00000016971	87.4998	38.4677	9.95551e-06	-1.34981	down	#N/A	#N/A
ENSSSCG00000016981	49.751	22.8561	5.02762e-05	-1.28686	down	#N/A	#N/A
ENSSSCG00000016983	2.05847	0.217093	7.11653e-14	-3.28432	down	#N/A	#N/A
ENSSSCG00000016991	263.079	114.234	8.82658e-06	-1.36829	down	#N/A	#N/A
ENSSSCG00000016997	1.59677	4.10499	0.0361813	1.17567	up	#N/A	#N/A
ENSSSCG00000017005	0.343233	5.19207	2.22045e-16	3.61247	up	#N/A	#N/A
ENSSSCG00000017022	1.08927	9.98503	0	3.0027	up	#N/A	#N/A
ENSSSCG00000017112	0	1.07614	7.65851e-07	4.77987	up	#N/A	#N/A
ENSSSCG00000017141	0.599753	2.33546	9.61287e-06	1.76718	up	#N/A	#N/A
ENSSSCG00000017154	0	0.467475	0.001895	4.01138	up	#N/A	#N/A
ENSSSCG00000017172	0	10.5486	0	8.35639	up	#N/A	#N/A
ENSSSCG00000017178	11.1738	5.84681	0.00293781	-1.09575	down	#N/A	#N/A
ENSSSCG00000017192	1.84247	0.561927	7.1819e-07	-1.85153	down	#N/A	#N/A
ENSSSCG00000017202	70.1469	159.935	0.0114994	1.02358	up	#N/A	#N/A
ENSSSCG00000017208	4.69802	2.42902	0.0193812	-1.10457	down	#N/A	#N/A
ENSSSCG00000017226	0.200683	3.47697	2.22045e-16	3.77708	up	#N/A	#N/A
ENSSSCG00000017234	0.543803	3.1707	1.1209e-05	2.28089	up	#N/A	#N/A
ENSSSCG00000017238	2.23411	6.35338	0.000149255	1.33492	up	#N/A	#N/A
ENSSSCG00000017251	0.436317	1.77377	0.000122866	1.8101	up	#N/A	#N/A
ENSSSCG00000017267	1.05225	0	0.00104312	-4.03534	down	#N/A	#N/A
ENSSSCG00000017277	229.107	126.667	0.0162047	-1.01996	down	#N/A	#N/A
ENSSSCG00000017278	25.1834	13.2115	0.00184104	-1.09477	down	#N/A	#N/A
ENSSSCG00000017282	1.35062	0.322824	8.27579e-09	-2.19023	down	#N/A	#N/A
ENSSSCG00000017285	3.55733	0.124094	0	-4.67976	down	#N/A	#N/A
ENSSSCG00000017297	4.31024	17.0459	1.79432e-09	1.81176	up	#N/A	#N/A
ENSSSCG00000017298	1.81154	4.42152	0.0018743	1.1191	up	#N/A	#N/A
ENSSSCG00000017337	15.8351	5.42867	9.08077e-09	-1.70425	down	#N/A	#N/A
ENSSSCG00000017347	5.21547	2.02151	0.0372191	-1.47274	down	#N/A	#N/A
ENSSSCG00000017388	41.4793	8.26836	3.33067e-16	-2.47565	down	#N/A	#N/A
ENSSSCG00000017416	1.87721	4.78461	0.00269233	1.17669	up	#N/A	#N/A
ENSSSCG00000017421	2633.25	228.654	0	-3.69044	down	#N/A	#N/A
ENSSSCG00000017422	12.1949	68.2645	1.11022e-15	2.31234	up	#N/A	#N/A
ENSSSCG00000017427	0.779358	3.65395	6.6732e-06	2.01138	up	#N/A	#N/A
ENSSSCG00000017428	30.9485	15.4153	0.000456274	-1.16979	down	#N/A	#N/A
ENSSSCG00000017429	7.49835	22.4241	6.88662e-06	1.41168	up	#N/A	#N/A
ENSSSCG00000017433	0.229229	17.3203	0	5.76143	up	#N/A	#N/A
ENSSSCG00000017444	0.540039	14.2318	0	4.40825	up	#N/A	#N/A
ENSSSCG00000017447	0	14.5379	1.11022e-16	6.0941	up	#N/A	#N/A
ENSSSCG00000017448	2.12785	766.486	0	8.28781	up	#N/A	#N/A
ENSSSCG00000017462	0	1.00659	0.000636461	4.14072	up	#N/A	#N/A
ENSSSCG00000017464	0	1.89203	6.44669e-09	5.13072	up	#N/A	#N/A
ENSSSCG00000017481	8.2002	3.0894	0.0413878	-1.50638	down	#N/A	#N/A
ENSSSCG00000017495	0	1.71187	2.44105e-12	5.60434	up	#N/A	#N/A
ENSSSCG00000017507	0.129724	1.41189	4.66637e-06	2.99696	up	#N/A	#N/A
ENSSSCG00000017508	0.157379	19.2464	0	6.53715	up	#N/A	#N/A
ENSSSCG00000017511	5.83757	18.7781	7.58076e-06	1.51103	up	#N/A	#N/A
ENSSSCG00000017525	103.381	55.5503	0.0035154	-1.06034	down	#N/A	#N/A
ENSSSCG00000017542	0.895532	0	3.21792e-07	-4.79399	down	#N/A	#N/A
ENSSSCG00000017548	2.76506	13.1181	2.66347e-08	2.05133	up	#N/A	#N/A
ENSSSCG00000017560	29.9695	14.0365	7.54477e-05	-1.25798	down	#N/A	#N/A
ENSSSCG00000017574	0.200288	1.67684	0.0311254	2.48076	up	#N/A	#N/A
ENSSSCG00000017579	1877.33	4717.33	0.00373538	1.16412	up	#N/A	#N/A
ENSSSCG00000017602	1.16197	3.4454	0.0187533	1.36708	up	#N/A	#N/A
ENSSSCG00000017607	27.9356	64.3668	0.00571397	1.03753	up	#N/A	#N/A
ENSSSCG00000017636	0.0286609	0.92982	5.84831e-05	3.75527	up	#N/A	#N/A
ENSSSCG00000017694	350.064	71.6341	0	-2.45392	down	#N/A	#N/A
ENSSSCG00000017695	466.927	116.15	2.9976e-15	-2.16886	down	#N/A	#N/A
ENSSSCG00000017727	2.99173	15.5782	6.4212e-12	2.19846	up	#N/A	#N/A
ENSSSCG00000017769	4.83722	11.4547	0.0105757	1.07176	up	#N/A	#N/A
ENSSSCG00000017774	0.804372	0.105224	1.15539e-06	-2.88138	down	#N/A	#N/A
ENSSSCG00000017777	30.0944	15.592	0.00136671	-1.11212	down	#N/A	#N/A
ENSSSCG00000017797	1.02759	3.72375	4.08675e-06	1.67422	up	#N/A	#N/A
ENSSSCG00000017801	331.869	140.541	5.65606e-06	-1.40459	down	#N/A	#N/A
ENSSSCG00000017868	29.876	1.34671	0	-4.61787	down	#N/A	#N/A
ENSSSCG00000017887	2.99201	7.71813	0.00251036	1.19324	up	#N/A	#N/A
ENSSSCG00000017893	1.04892	3.25094	0.0176964	1.42447	up	#N/A	#N/A
ENSSSCG00000017909	2.30378	0.379502	1.53685e-09	-2.6753	down	#N/A	#N/A
ENSSSCG00000017920	6.31037	22.1155	4.70122e-07	1.6348	up	#N/A	#N/A
ENSSSCG00000017932	0.12375	7.2524	0	5.22206	up	#N/A	#N/A
ENSSSCG00000017933	62.9371	17.4937	2.29705e-13	-2.01	down	#N/A	#N/A
ENSSSCG00000017952	9.26156	23.9422	0.00128043	1.19845	up	#N/A	#N/A
ENSSSCG00000017980	0.967453	0.0613612	2.50863e-05	-3.46477	down	#N/A	#N/A
ENSSSCG00000017987	8.3966	4.17688	0.000543431	-1.17002	down	#N/A	#N/A
ENSSSCG00000017992	0.0382953	2.48476	6.408e-11	4.72546	up	#N/A	#N/A
ENSSSCG00000018015	0.395328	1.68073	0.00162919	1.8447	up	#N/A	#N/A
ENSSSCG00000018047	0.289262	2.80702	7.21379e-10	2.97864	up	#N/A	#N/A
ENSSSCG00000018086	1019.35	564.634	0.0248586	-1.01731	down	#N/A	#N/A
ENSSSCG00000018091	974.244	480.186	0.00107043	-1.18574	down	#N/A	#N/A
ENSSSCG00000020694	0.027753	0.755145	3.65863e-08	3.9438	up	#N/A	#N/A
ENSSSCG00000020744	23.9373	11.3623	0.00011571	-1.23852	down	#N/A	#N/A
ENSSSCG00000020792	0.492398	2.53474	1.34705e-08	2.16192	up	#N/A	#N/A
ENSSSCG00000020808	50.2304	18.2914	1.88867e-08	-1.62022	down	#N/A	#N/A
ENSSSCG00000020848	21.714	10.2662	0.00269837	-1.23359	down	#N/A	#N/A
ENSSSCG00000020865	2.82253	8.86152	0.00308066	1.45436	up	#N/A	#N/A
ENSSSCG00000020895	0	4.51552	0	6.57806	up	#N/A	#N/A
ENSSSCG00000020942	3.72405	1.82859	0.00443866	-1.18055	down	#N/A	#N/A
ENSSSCG00000020978	5.01323	20.0689	1.7948e-08	1.82367	up	#N/A	#N/A
ENSSSCG00000021006	0.646029	4.1241	5.20582e-05	2.37233	up	#N/A	#N/A
ENSSSCG00000021015	491.938	1414.69	4.72971e-05	1.35875	up	#N/A	#N/A
ENSSSCG00000021036	0.0815587	0.810852	2.7151e-06	2.91164	up	#N/A	#N/A
ENSSSCG00000021092	1.17065	5.2598	2.63361e-09	1.98493	up	#N/A	#N/A
ENSSSCG00000021110	0.46988	2.86848	0.00863472	2.22844	up	#N/A	#N/A
ENSSSCG00000021126	0	1.34727	4.45241e-05	4.42095	up	#N/A	#N/A
ENSSSCG00000021154	30.4164	11.0248	3.30141e-08	-1.62541	down	#N/A	#N/A
ENSSSCG00000021220	96.1025	46.6799	0.000240422	-1.20499	down	#N/A	#N/A
ENSSSCG00000021222	6.6755	17.9371	0.00107073	1.25159	up	#N/A	#N/A
ENSSSCG00000021250	44.5009	100.939	0.0125766	1.01611	up	#N/A	#N/A
ENSSSCG00000021269	5.4082	2.85494	0.00654697	-1.08095	down	#N/A	#N/A
ENSSSCG00000021306	0.101948	3.41411	2.90496e-10	4.23663	up	#N/A	#N/A
ENSSSCG00000021344	8.77589	3.98785	0.0433005	-1.26963	down	#N/A	#N/A
ENSSSCG00000021418	165.001	69.4574	3.21421e-06	-1.41309	down	#N/A	#N/A
ENSSSCG00000021447	7.44764	2.85784	0.000571687	-1.51904	down	#N/A	#N/A
ENSSSCG00000021529	2.88627	7.29349	0.00894343	1.16032	up	#N/A	#N/A
ENSSSCG00000021530	0.81984	3.74391	0.00666663	1.9118	up	#N/A	#N/A
ENSSSCG00000021556	0.0624633	1.30738	0.0135235	3.1551	up	#N/A	#N/A
ENSSSCG00000021557	115.691	27.447	2.22045e-16	-2.23807	down	#N/A	#N/A
ENSSSCG00000021564	0.717458	3.61766	0.00146182	2.05111	up	#N/A	#N/A
ENSSSCG00000021585	0	2.40467	0	7.1994	up	#N/A	#N/A
ENSSSCG00000021622	0.536505	1.90274	0.0142259	1.59655	up	#N/A	#N/A
ENSSSCG00000021627	0.0953619	1.29738	0.00351763	2.97913	up	#N/A	#N/A
ENSSSCG00000021656	6.01423	1.75072	4.87366e-12	-1.94174	down	#N/A	#N/A
ENSSSCG00000021668	0.0426761	5.22538	0	5.6274	up	#N/A	#N/A
ENSSSCG00000021713	0.271591	2.55802	6.66503e-05	2.79393	up	#N/A	#N/A
ENSSSCG00000021742	1.80716	8.9158	1.11522e-09	2.11326	up	#N/A	#N/A
ENSSSCG00000021743	1.92978	6.03207	0.000105358	1.46423	up	#N/A	#N/A
ENSSSCG00000021755	0	3.51674	6.21725e-15	5.90675	up	#N/A	#N/A
ENSSSCG00000021774	10.635	5.24733	0.00165388	-1.17753	down	#N/A	#N/A
ENSSSCG00000021899	1.43379	4.09224	0.000195805	1.33905	up	#N/A	#N/A
ENSSSCG00000021902	0	0.746804	1.25706e-06	4.7396	up	#N/A	#N/A
ENSSSCG00000021943	463.209	1235.69	0.000154205	1.2501	up	#N/A	#N/A
ENSSSCG00000021977	37.5884	86.9342	0.00698089	1.04407	up	#N/A	#N/A
ENSSSCG00000021988	4.07386	11.2743	0.00100783	1.29177	up	#N/A	#N/A
ENSSSCG00000022000	1.26348	5.63486	9.57509e-09	1.97158	up	#N/A	#N/A
ENSSSCG00000022011	4.06586	9.50982	0.00881153	1.05568	up	#N/A	#N/A
ENSSSCG00000022029	0.244853	1.58871	3.8001e-05	2.3953	up	#N/A	#N/A
ENSSSCG00000022090	2.7138	0.606611	3.19836e-07	-2.25959	down	#N/A	#N/A
ENSSSCG00000022099	11.5743	2.32817	0	-2.46828	down	#N/A	#N/A
ENSSSCG00000022153	0.137491	0.81536	0.0124493	2.18817	up	#N/A	#N/A
ENSSSCG00000022162	1.05268	3.19717	0.000100738	1.4255	up	#N/A	#N/A
ENSSSCG00000022187	11.5923	4.41147	0.00538713	-1.51534	down	#N/A	#N/A
ENSSSCG00000022195	0.563533	2.12309	8.42428e-05	1.71353	up	#N/A	#N/A
ENSSSCG00000022196	1.79985	0.259803	0.0029148	-2.60562	down	#N/A	#N/A
ENSSSCG00000022258	3.71378	18.0809	9.80958e-09	2.08906	up	#N/A	#N/A
ENSSSCG00000022271	0.899307	0	0.00192075	-3.96222	down	#N/A	#N/A
ENSSSCG00000022402	2.26325	8.69504	3.67456e-07	1.76024	up	#N/A	#N/A
ENSSSCG00000022405	0.175187	0.864304	0.0408462	1.95994	up	#N/A	#N/A
ENSSSCG00000022427	4.5893	1.69881	9.60503e-06	-1.58328	down	#N/A	#N/A
ENSSSCG00000022430	27.3601	14.7255	0.00355542	-1.05777	down	#N/A	#N/A
ENSSSCG00000022500	1.25471	5.74002	6.74445e-07	1.99099	up	#N/A	#N/A
ENSSSCG00000022568	0	0.845908	0.00998669	3.79261	up	#N/A	#N/A
ENSSSCG00000022586	0.422734	1.87169	0.0034702	1.88482	up	#N/A	#N/A
ENSSSCG00000022593	5.81597	2.17501	1.8589e-06	-1.57395	down	#N/A	#N/A
ENSSSCG00000022654	0.166825	8.16187	0	5.0696	up	#N/A	#N/A
ENSSSCG00000022679	0.220268	1.06613	0.0232412	1.95361	up	#N/A	#N/A
ENSSSCG00000022719	1.2793	3.91727	0.0179939	1.40883	up	#N/A	#N/A
ENSSSCG00000022736	0	1.78428	1.25706e-06	4.7396	up	#N/A	#N/A
ENSSSCG00000022739	0.0331747	10.3807	0	7.62952	up	#N/A	#N/A
ENSSSCG00000022815	1.62007	8.7815	2.05747e-12	2.25534	up	#N/A	#N/A
ENSSSCG00000022818	0.387987	8.25606	0	4.07125	up	#N/A	#N/A
ENSSSCG00000022849	0.804519	2.34961	0.00527849	1.35608	up	#N/A	#N/A
ENSSSCG00000022888	14.6711	8.13178	0.00821441	-1.01418	down	#N/A	#N/A
ENSSSCG00000022912	8.32934	20.2344	0.00232402	1.11195	up	#N/A	#N/A
ENSSSCG00000022913	295.973	65.5636	0	-2.33801	down	#N/A	#N/A
ENSSSCG00000022962	0	2.01489	1.61404e-12	5.62659	up	#N/A	#N/A
ENSSSCG00000022968	0.921325	4.10827	4.24425e-05	1.93555	up	#N/A	#N/A
ENSSSCG00000023000	6.20251	2.20972	0.000745147	-1.61453	down	#N/A	#N/A
ENSSSCG00000023044	5155.28	1212.08	2.22045e-16	-2.25366	down	#N/A	#N/A
ENSSSCG00000023046	1.93314	4.41096	0.0264694	1.01764	up	#N/A	#N/A
ENSSSCG00000023084	0.101704	0.787622	0.00146518	2.52041	up	#N/A	#N/A
ENSSSCG00000023114	21.898	11.918	0.00468897	-1.04147	down	#N/A	#N/A
ENSSSCG00000023124	32.1309	15.4098	0.000255857	-1.22189	down	#N/A	#N/A
ENSSSCG00000023138	1.3095	13.0875	8.77076e-15	3.07954	up	#N/A	#N/A
ENSSSCG00000023165	12.9329	5.10566	3.23924e-06	-1.49874	down	#N/A	#N/A
ENSSSCG00000023172	1.44463	7.3432	0.0291439	2.00137	up	#N/A	#N/A
ENSSSCG00000023256	0.347303	8.54129	2.99085e-07	3.80175	up	#N/A	#N/A
ENSSSCG00000023273	2.81494	8.62471	0.000120343	1.43677	up	#N/A	#N/A
ENSSSCG00000023320	0.838933	0	0.0122589	-3.71758	down	#N/A	#N/A
ENSSSCG00000023386	0	13.5955	0	8.40226	up	#N/A	#N/A
ENSSSCG00000023452	1.25553	3.59603	0.0123828	1.3251	up	#N/A	#N/A
ENSSSCG00000023463	2.33498	7.18708	0.000881981	1.43503	up	#N/A	#N/A
ENSSSCG00000023478	2.22392	1.09244	0.0442513	-1.16785	down	#N/A	#N/A
ENSSSCG00000023522	38.4945	13.4406	2.96833e-09	-1.68141	down	#N/A	#N/A
ENSSSCG00000023598	0.0651609	1.56842	0.00299705	3.34502	up	#N/A	#N/A
ENSSSCG00000023626	4.32916	1.82655	0.000116735	-1.39854	down	#N/A	#N/A
ENSSSCG00000023633	7.63047	4.24005	0.0330044	-1.00487	down	#N/A	#N/A
ENSSSCG00000023642	0.0731813	1.92996	2.22045e-16	4.25264	up	#N/A	#N/A
ENSSSCG00000023643	376.536	203.55	0.0133023	-1.05245	down	#N/A	#N/A
ENSSSCG00000023686	2.67138	0	5.27223e-05	-4.35393	down	#N/A	#N/A
ENSSSCG00000023710	6.36392	1.44134	2.37921e-13	-2.29031	down	#N/A	#N/A
ENSSSCG00000023735	15.5207	8.37883	0.00482411	-1.05176	down	#N/A	#N/A
ENSSSCG00000023762	1.40121	0.398476	3.46858e-05	-1.92411	down	#N/A	#N/A
ENSSSCG00000023826	1.37137	0.27482	0.000286083	-2.32384	down	#N/A	#N/A
ENSSSCG00000023871	2.63574	7.91915	1.10975e-05	1.41688	up	#N/A	#N/A
ENSSSCG00000023888	2.56532	12.1681	3.29393e-10	2.06328	up	#N/A	#N/A
ENSSSCG00000023912	5.87721	14.6347	0.000908324	1.14877	up	#N/A	#N/A
ENSSSCG00000023915	9.14322	2.0596	7.08616e-11	-2.28423	down	#N/A	#N/A
ENSSSCG00000023922	0	1.60382	0.000370992	4.20129	up	#N/A	#N/A
ENSSSCG00000023933	1.55017	13.4882	1.11022e-16	2.91261	up	#N/A	#N/A
ENSSSCG00000023945	5.51028	2.94369	0.00698454	-1.06454	down	#N/A	#N/A
ENSSSCG00000023949	24.7112	4.78125	0	-2.5312	down	#N/A	#N/A
ENSSSCG00000023963	48.2235	23.4473	0.000333268	-1.20247	down	#N/A	#N/A
ENSSSCG00000024011	5.57284	16.6036	0.000130087	1.39864	up	#N/A	#N/A
ENSSSCG00000024045	6.71471	2.17606	2.05573e-09	-1.78415	down	#N/A	#N/A
ENSSSCG00000024047	0.0263476	1.37866	9.83769e-09	4.42233	up	#N/A	#N/A
ENSSSCG00000024067	0.0840838	6.24767	0	5.37025	up	#N/A	#N/A
ENSSSCG00000024103	0.249659	1.30637	2.83765e-07	2.17009	up	#N/A	#N/A
ENSSSCG00000024115	1.28145	4.66852	1.20555e-07	1.69084	up	#N/A	#N/A
ENSSSCG00000024134	441.433	89.7281	0	-2.46334	down	#N/A	#N/A
ENSSSCG00000024149	1062.46	274.219	4.32987e-15	-2.1188	down	#N/A	#N/A
ENSSSCG00000024256	1.80913	4.67526	0.0273358	1.18441	up	#N/A	#N/A
ENSSSCG00000024270	0.547807	0.0318495	0.0134375	-3.14965	down	#N/A	#N/A
ENSSSCG00000024279	0	4.06273	1.03809e-09	5.25022	up	#N/A	#N/A
ENSSSCG00000024288	4.94254	1.02901	2.88658e-14	-2.40864	down	#N/A	#N/A
ENSSSCG00000024311	1.01846	0.0177641	7.641e-12	-4.82032	down	#N/A	#N/A
ENSSSCG00000024385	5.67246	14.3911	0.00506789	1.16805	up	#N/A	#N/A
ENSSSCG00000024393	5.02894	1.77384	3.32915e-07	-1.65778	down	#N/A	#N/A
ENSSSCG00000024422	0.553213	2.97193	3.26347e-05	2.17086	up	#N/A	#N/A
ENSSSCG00000024429	0.0132277	1.45352	0	5.47312	up	#N/A	#N/A
ENSSSCG00000024438	2.60407	8.63461	8.58396e-06	1.55193	up	#N/A	#N/A
ENSSSCG00000024533	13.0392	6.63847	0.0474485	-1.12012	down	#N/A	#N/A
ENSSSCG00000024569	0.0502387	0.63091	0.00889262	2.86946	up	#N/A	#N/A
ENSSSCG00000024620	0.0889101	1.24062	3.22646e-05	3.18728	up	#N/A	#N/A
ENSSSCG00000024621	101.438	52.8251	0.00221261	-1.1061	down	#N/A	#N/A
ENSSSCG00000024651	6.26348	2.63746	4.16282e-05	-1.40425	down	#N/A	#N/A
ENSSSCG00000024682	3.58428	1.40663	0.00398393	-1.47799	down	#N/A	#N/A
ENSSSCG00000024743	0.0517118	4.87057	1.66533e-15	5.25371	up	#N/A	#N/A
ENSSSCG00000024800	0.194249	4.97269	0	4.38806	up	#N/A	#N/A
ENSSSCG00000024973	2.66265	1.25929	0.0226687	-1.22238	down	#N/A	#N/A
ENSSSCG00000024996	6.68942	1.98351	0.00149588	-1.84028	down	#N/A	#N/A
ENSSSCG00000025072	0.058583	41.6896	0	8.15301	up	#N/A	#N/A
ENSSSCG00000025085	2.73897	10.5604	0.0027826	1.71803	up	#N/A	#N/A
ENSSSCG00000025103	1.55114	0.147573	0.0070045	-2.90558	down	#N/A	#N/A
ENSSSCG00000025106	6.57282	14.971	0.00950706	1.01951	up	#N/A	#N/A
ENSSSCG00000025204	0.136753	1.0495	0.00031056	2.54781	up	#N/A	#N/A
ENSSSCG00000025217	8.27586	21.2331	0.00471731	1.18352	up	#N/A	#N/A
ENSSSCG00000025243	1.03966	0.292929	0.00246762	-1.89626	down	#N/A	#N/A
ENSSSCG00000025277	5.95181	0.409782	0	-3.85805	down	#N/A	#N/A
ENSSSCG00000025288	0.122338	2.30453	0.0366928	3.013	up	#N/A	#N/A
ENSSSCG00000025399	2.82723	8.22902	0.00110973	1.35932	up	#N/A	#N/A
ENSSSCG00000025416	0.128149	0.692905	0.0366487	2.06012	up	#N/A	#N/A
ENSSSCG00000025436	0.0520459	2.15534	0	4.97948	up	#N/A	#N/A
ENSSSCG00000025447	92.1698	16.5192	0	-2.64202	down	#N/A	#N/A
ENSSSCG00000025468	0.184895	272.658	0	10.1758	up	#N/A	#N/A
ENSSSCG00000025475	8.10218	3.29353	0.00137042	-1.43842	down	#N/A	#N/A
ENSSSCG00000025529	0.0559289	3.92156	8.6422e-12	4.8351	up	#N/A	#N/A
ENSSSCG00000025546	0	4.24704	7.52116e-05	4.36909	up	#N/A	#N/A
ENSSSCG00000025548	1.99769	4.73208	0.00764729	1.07342	up	#N/A	#N/A
ENSSSCG00000025584	2.76838	6.42264	0.00744285	1.04531	up	#N/A	#N/A
ENSSSCG00000025592	0.0267419	0.643676	4.58133e-07	3.77158	up	#N/A	#N/A
ENSSSCG00000025652	0.299109	14.7747	0	5.151	up	#N/A	#N/A
ENSSSCG00000025672	0.736926	3.9612	7.58799e-07	2.19926	up	#N/A	#N/A
ENSSSCG00000025686	3.44547	24.0097	0	2.62392	up	#N/A	#N/A
ENSSSCG00000025688	2.19409	6.11478	0.000801326	1.30208	up	#N/A	#N/A
ENSSSCG00000025738	2.73701	1.24236	0.0308995	-1.27391	down	#N/A	#N/A
ENSSSCG00000025759	1.55599	0.0986892	2.50863e-05	-3.46477	down	#N/A	#N/A
ENSSSCG00000025828	2.71591	0.153635	3.4412e-06	-3.6242	down	#N/A	#N/A
ENSSSCG00000025858	42.3524	208.69	8.10463e-15	2.13426	up	#N/A	#N/A
ENSSSCG00000025881	656.116	178.117	4.996e-14	-2.04593	down	#N/A	#N/A
ENSSSCG00000025888	0.0657923	0.568037	0.00229994	2.61361	up	#N/A	#N/A
ENSSSCG00000025920	0.0180531	0.717931	2.1354e-06	4.03809	up	#N/A	#N/A
ENSSSCG00000026003	0	2.49947	7.65851e-07	4.77987	up	#N/A	#N/A
ENSSSCG00000026005	0.413003	8.60109	0	4.05684	up	#N/A	#N/A
ENSSSCG00000026043	3.1243	9.40021	0.000944684	1.40438	up	#N/A	#N/A
ENSSSCG00000026073	0.138661	1.49949	0.00151931	2.83289	up	#N/A	#N/A
ENSSSCG00000026084	15.3023	34.9433	0.00717146	1.02511	up	#N/A	#N/A
ENSSSCG00000026116	6.02893	3.30588	0.0155116	-1.02609	down	#N/A	#N/A
ENSSSCG00000026118	2.84405	0.906591	1.89832e-06	-1.78921	down	#N/A	#N/A
ENSSSCG00000026162	0.135524	3.21479	4.64237e-10	3.93368	up	#N/A	#N/A
ENSSSCG00000026224	37.1303	12.6149	7.76234e-10	-1.7218	down	#N/A	#N/A
ENSSSCG00000026236	14.6532	7.82862	0.00855626	-1.06368	down	#N/A	#N/A
ENSSSCG00000026260	0	3.17675	0	7.13875	up	#N/A	#N/A
ENSSSCG00000026284	0.113922	2.62288	0.00494931	3.28445	up	#N/A	#N/A
ENSSSCG00000026290	0.0149918	0.360851	0.00299705	3.34502	up	#N/A	#N/A
ENSSSCG00000026326	1.11744	2.67296	0.0465189	1.07831	up	#N/A	#N/A
ENSSSCG00000026352	0.871103	3.64651	0.000945546	1.83105	up	#N/A	#N/A
ENSSSCG00000026420	18.2549	9.48333	0.00341983	-1.10503	down	#N/A	#N/A
ENSSSCG00000026448	4.39026	1.90117	0.00435933	-1.34862	down	#N/A	#N/A
ENSSSCG00000026453	4.17801	0.435165	0	-3.34864	down	#N/A	#N/A
ENSSSCG00000026499	5.37185	1.96107	3.84389e-06	-1.60475	down	#N/A	#N/A
ENSSSCG00000026506	22.914	10.1341	8.3239e-05	-1.33548	down	#N/A	#N/A
ENSSSCG00000026513	0.973942	5.24185	0.0146471	2.08083	up	#N/A	#N/A
ENSSSCG00000026520	0.522507	2.14292	7.53972e-06	1.83668	up	#N/A	#N/A
ENSSSCG00000026522	0.977547	0.233834	0.0108863	-2.05814	down	#N/A	#N/A
ENSSSCG00000026530	0.14739	1.18256	0.0473394	2.42263	up	#N/A	#N/A
ENSSSCG00000026747	4.29784	1.85966	0.00683762	-1.34704	down	#N/A	#N/A
ENSSSCG00000026872	3.20569	11.7144	5.56104e-06	1.68447	up	#N/A	#N/A
ENSSSCG00000026894	1.38101	10.5189	0	2.75094	up	#N/A	#N/A
ENSSSCG00000026979	0.459803	2.72676	2.06948e-08	2.34459	up	#N/A	#N/A
ENSSSCG00000027060	12.9943	5.84452	3.69878e-05	-1.31465	down	#N/A	#N/A
ENSSSCG00000027070	3.19669	7.54722	0.0132095	1.06681	up	#N/A	#N/A
ENSSSCG00000027091	5.59876	1.49144	0.000962386	-1.97536	down	#N/A	#N/A
ENSSSCG00000027121	6.02232	14.5199	0.00236078	1.1017	up	#N/A	#N/A
ENSSSCG00000027130	4.57486	14.4214	6.18156e-05	1.47743	up	#N/A	#N/A
ENSSSCG00000027158	0.214866	4.49723	6.18206e-06	3.57598	up	#N/A	#N/A
ENSSSCG00000027186	1.41453	4.23377	0.00172148	1.39458	up	#N/A	#N/A
ENSSSCG00000027206	0.874219	4.53632	8.34143e-10	2.18169	up	#N/A	#N/A
ENSSSCG00000027226	0.019567	0.53241	0.000672725	3.51282	up	#N/A	#N/A
ENSSSCG00000027266	31.3871	6.80374	4.44089e-16	-2.36077	down	#N/A	#N/A
ENSSSCG00000027275	0.0463782	0.420643	8.82805e-08	2.85481	up	#N/A	#N/A
ENSSSCG00000027302	0.120857	3.99676	0	4.5761	up	#N/A	#N/A
ENSSSCG00000027367	2.95207	9.69433	0.0040176	1.51097	up	#N/A	#N/A
ENSSSCG00000027375	1.29505	0.290421	0.0321893	-2.09684	down	#N/A	#N/A
ENSSSCG00000027404	42.7398	20.8531	0.000254358	-1.19891	down	#N/A	#N/A
ENSSSCG00000027437	1.44904	0.361058	0.00402895	-2.03255	down	#N/A	#N/A
ENSSSCG00000027443	173.343	71.2352	1.42617e-06	-1.4478	down	#N/A	#N/A
ENSSSCG00000027505	1.55639	7.83858	1.05597e-07	2.125	up	#N/A	#N/A
ENSSSCG00000027544	12.6442	35.5281	3.63835e-05	1.32243	up	#N/A	#N/A
ENSSSCG00000027559	0.652414	7.21779	1.66422e-13	3.19352	up	#N/A	#N/A
ENSSSCG00000027638	0.974421	0.20395	0.0465488	-2.15248	down	#N/A	#N/A
ENSSSCG00000027665	0.886659	3.67594	8.06348e-05	1.83803	up	#N/A	#N/A
ENSSSCG00000027665-3	0.826242	4.11994	4.96841e-05	2.07511	up	#N/A	#N/A
ENSSSCG00000027672	1.79929	4.58313	0.0271631	1.16528	up	#N/A	#N/A
ENSSSCG00000027719	6.00977	0	2.13627e-10	-5.28861	down	#N/A	#N/A
ENSSSCG00000027726	7.44161	3.76574	0.00209354	-1.14236	down	#N/A	#N/A
ENSSSCG00000027733	2.8126	7.03021	0.00434567	1.14847	up	#N/A	#N/A
ENSSSCG00000027743	4.82113	0	6.32143e-08	-4.91518	down	#N/A	#N/A
ENSSSCG00000027777	17.3601	6.11338	8.75795e-09	-1.66752	down	#N/A	#N/A
ENSSSCG00000027784	0.238889	1.16668	0.00981818	1.9822	up	#N/A	#N/A
ENSSSCG00000027787	41.8285	4.62405	0	-3.28643	down	#N/A	#N/A
ENSSSCG00000027790	2.92134	6.73087	0.0214833	1.03171	up	#N/A	#N/A
ENSSSCG00000027820	3.62197	9.14526	0.00319779	1.16331	up	#N/A	#N/A
ENSSSCG00000027841	0.142685	1.23724	6.36311e-06	2.74937	up	#N/A	#N/A
ENSSSCG00000027851	0.137121	8.72956	0	5.56264	up	#N/A	#N/A
ENSSSCG00000027880	0.0515548	1.02511	0.0223203	3.0858	up	#N/A	#N/A
ENSSSCG00000027926	0.755513	0	9.49138e-05	-4.29559	down	#N/A	#N/A
ENSSSCG00000027928	2.69098	12.5097	1.54038e-10	2.0376	up	#N/A	#N/A
ENSSSCG00000027935	0.798796	4.12619	1.3049e-11	2.18608	up	#N/A	#N/A
ENSSSCG00000027941	0.247695	2.0585	7.96109e-11	2.80278	up	#N/A	#N/A
ENSSSCG00000028030	1.2949	0.206216	5.86587e-05	-2.60433	down	#N/A	#N/A
ENSSSCG00000028048	3.94688	1.55812	1.70053e-05	-1.49448	down	#N/A	#N/A
ENSSSCG00000028067	1.34241	7.17217	3.81761e-06	2.1812	up	#N/A	#N/A
ENSSSCG00000028073	8.23445	2.65154	3.60449e-08	-1.78701	down	#N/A	#N/A
ENSSSCG00000028081	2.25568	0	0	-6.72159	down	#N/A	#N/A
ENSSSCG00000028137	6.47417	3.53429	0.00919113	-1.03415	down	#N/A	#N/A
ENSSSCG00000028192	2.06465	0.0617344	1.31375e-06	-4.06334	down	#N/A	#N/A
ENSSSCG00000028210	1.55123	4.23398	0.00256927	1.26946	up	#N/A	#N/A
ENSSSCG00000028216	0.0198299	0.913106	1.3851e-07	4.24296	up	#N/A	#N/A
ENSSSCG00000028299	1.07207	14.3715	0	3.5043	up	#N/A	#N/A
ENSSSCG00000028303	0.652482	1.8002	0.0382728	1.26781	up	#N/A	#N/A
ENSSSCG00000028319	1.59027	6.58464	0.00020342	1.83011	up	#N/A	#N/A
ENSSSCG00000028326	21.6968	9.40142	2.57416e-05	-1.36646	down	#N/A	#N/A
ENSSSCG00000028330	0.355012	0	4.36517e-12	-5.51	down	#N/A	#N/A
ENSSSCG00000028331	0.159759	1.2818	0.0473394	2.42263	up	#N/A	#N/A
ENSSSCG00000028376	2.64634	0.316509	0.000187189	-2.86679	down	#N/A	#N/A
ENSSSCG00000028442	0	1.4824	0.0304403	3.62585	up	#N/A	#N/A
ENSSSCG00000028450	7.05091	20.8249	5.84785e-05	1.38917	up	#N/A	#N/A
ENSSSCG00000028454	29.4694	13.3245	2.44903e-05	-1.30929	down	#N/A	#N/A
ENSSSCG00000028484	0.53045	2.69023	6.49901e-07	2.12547	up	#N/A	#N/A
ENSSSCG00000028507	1.65029	0.4582	0.00327345	-1.90995	down	#N/A	#N/A
ENSSSCG00000028512	28.8651	9.78376	8.8634e-09	-1.71989	down	#N/A	#N/A
ENSSSCG00000028523	4.9884	18.1749	1.23517e-05	1.67768	up	#N/A	#N/A
ENSSSCG00000028534	0.109867	1.26476	0.0223838	2.75076	up	#N/A	#N/A
ENSSSCG00000028654	0.124735	1.17484	0.008598	2.64229	up	#N/A	#N/A
ENSSSCG00000028686	21.4056	7.76344	5.72813e-07	-1.61857	down	#N/A	#N/A
ENSSSCG00000028736	7.99841	1.48809	0.000239104	-2.40975	down	#N/A	#N/A
ENSSSCG00000028833	23.783	7.42085	7.75462e-09	-1.83332	down	#N/A	#N/A
ENSSSCG00000028881	2.93517	1.40363	0.00759701	-1.21378	down	#N/A	#N/A
ENSSSCG00000028909	6.31209	0	3.70254e-08	-4.95341	down	#N/A	#N/A
ENSSSCG00000028936	2.34777	0.294839	0.00580961	-2.70115	down	#N/A	#N/A
ENSSSCG00000028941	0	2.31409	0.00998669	3.79261	up	#N/A	#N/A
ENSSSCG00000028960	217.612	86.5129	3.20909e-07	-1.49512	down	#N/A	#N/A
ENSSSCG00000028982	4.46386	0.45076	4.60187e-13	-3.32477	down	#N/A	#N/A
ENSSSCG00000029031	0.398888	0.072599	0.043959	-2.28648	down	#N/A	#N/A
ENSSSCG00000029032	0.157292	1.42661	0.01324	2.59044	up	#N/A	#N/A
ENSSSCG00000029039	0.44148	1.58556	6.03563e-05	1.65211	up	#N/A	#N/A
ENSSSCG00000029040	4.15276	0.0724325	7.641e-12	-4.82032	down	#N/A	#N/A
ENSSSCG00000029066	31.3585	7.43236	4.32987e-15	-2.23486	down	#N/A	#N/A
ENSSSCG00000029089	0	1.74157	0.0304403	3.62585	up	#N/A	#N/A
ENSSSCG00000029208	6.9463	2.81563	0.000610802	-1.44614	down	#N/A	#N/A
ENSSSCG00000029264	0.0868812	1.09107	0.00889262	2.86946	up	#N/A	#N/A
ENSSSCG00000029281	2.09957	0.415034	4.04871e-11	-2.45874	down	#N/A	#N/A
ENSSSCG00000029310	10.4296	5.53067	0.00887296	-1.07368	down	#N/A	#N/A
ENSSSCG00000029326	2.06521	5.65258	0.00376469	1.27153	up	#N/A	#N/A
ENSSSCG00000029399	22.6325	67.9526	3.04495e-05	1.41335	up	#N/A	#N/A
ENSSSCG00000029484	1.11613	28.3982	0	4.4691	up	#N/A	#N/A
ENSSSCG00000029574	0.043608	1.18655	0.000672725	3.51282	up	#N/A	#N/A
ENSSSCG00000029582	0.712213	8.81992	1.99629e-08	3.22203	up	#N/A	#N/A
ENSSSCG00000029587	39.9665	19.3682	0.000995951	-1.20363	down	#N/A	#N/A
ENSSSCG00000029611	0	1.71784	2.07039e-06	4.69816	up	#N/A	#N/A
ENSSSCG00000029756	0.13244	0.616006	0.0186155	1.91401	up	#N/A	#N/A
ENSSSCG00000029762	0.214527	0.743677	0.0353011	1.55675	up	#N/A	#N/A
ENSSSCG00000029790	473.413	171.899	2.5722e-08	-1.62656	down	#N/A	#N/A
ENSSSCG00000029879	0.535071	342.903	0	9.0681	up	#N/A	#N/A
ENSSSCG00000029916	0.786281	2.7832	0.000391523	1.62355	up	#N/A	#N/A
ENSSSCG00000029944	4868.89	1189.77	1.77636e-15	-2.19802	down	#N/A	#N/A
ENSSSCG00000029980	0	1.28141	5.6752e-06	4.61155	up	#N/A	#N/A
ENSSSCG00000030007	14.6682	7.85516	0.0139926	-1.05856	down	#N/A	#N/A
ENSSSCG00000030033	0.442871	0.0289671	0.0408358	-2.99125	down	#N/A	#N/A
ENSSSCG00000030088	0.729592	3.48362	0.000197849	2.009	up	#N/A	#N/A
ENSSSCG00000030123	61.5278	28.7637	0.000101374	-1.26182	down	#N/A	#N/A
ENSSSCG00000030136	3.68619	0.332309	0	-3.56268	down	#N/A	#N/A
ENSSSCG00000030167	51.4624	25.2805	0.000330899	-1.18872	down	#N/A	#N/A
ENSSSCG00000030178	0.293929	1.73027	0.00157737	2.22714	up	#N/A	#N/A
ENSSSCG00000030257	1.07909	0.208027	0.00142025	-2.33661	down	#N/A	#N/A
ENSSSCG00000030274	2.04322	5.24287	0.00352849	1.18482	up	#N/A	#N/A
ENSSSCG00000030276	0.193661	0.648545	0.0192168	1.52166	up	#N/A	#N/A
ENSSSCG00000030303	0.0866041	0.694853	0.0473394	2.42263	up	#N/A	#N/A
ENSSSCG00000030304	46.4624	25.4638	0.0110483	-1.02813	down	#N/A	#N/A
ENSSSCG00000030350	0.0397993	1.45778	8.68378e-06	3.9236	up	#N/A	#N/A
ENSSSCG00000030362	9.32982	4.14069	0.000917295	-1.32305	down	#N/A	#N/A
ENSSSCG00000030497	7.54418	19.3995	0.000556718	1.19387	up	#N/A	#N/A
ENSSSCG00000030589	0.721173	0.128463	0.000111122	-2.47085	down	#N/A	#N/A
ENSSSCG00000030620	4.42977	2.10478	0.00433866	-1.22495	down	#N/A	#N/A
ENSSSCG00000030663	9.37886	3.64037	2.38299e-06	-1.52262	down	#N/A	#N/A
ENSSSCG00000030680	0.442918	0.06867	0.00728113	-2.50688	down	#N/A	#N/A
ENSSSCG00000030708	45.5084	23.3597	0.00107367	-1.12646	down	#N/A	#N/A
ENSSSCG00000030827	0.421288	2.86576	0.00197429	2.37917	up	#N/A	#N/A
ENSSSCG00000030835	37.2256	20.6798	0.00786121	-1.01159	down	#N/A	#N/A
ENSSSCG00000030888	2.16793	7.09597	0.000347747	1.52108	up	#N/A	#N/A
Pig_newGene_10078	4.9179	2.36854	0.00135645	-1.21105	down	#N/A	#N/A
Pig_newGene_10084	0	3.31007	0.0304403	3.62585	up	#N/A	#N/A
Pig_newGene_10210	2.20541	0.0378361	4.88498e-12	-4.84369	down	#N/A	#N/A
Pig_newGene_10223	0.881025	0	0.0122589	-3.71758	down	#N/A	#N/A
Pig_newGene_10245	2.0474	0.697607	0.038411	-1.62907	down	#N/A	#N/A
Pig_newGene_10546	1.75597	6.81799	4.77282e-07	1.7738	up	#N/A	#N/A
Pig_newGene_10689	0	1.71341	0.00998669	3.79261	up	#N/A	#N/A
Pig_newGene_10728	0.0276231	0.578163	0.0135235	3.1551	up	#N/A	#N/A
Pig_newGene_10768	0.387544	2.35232	0.0317988	2.1826	up	#N/A	#N/A
Pig_newGene_10803	1.2027	9.72589	9.40844e-08	2.7193	up	#N/A	#N/A
Pig_newGene_10998	1.58482	0.465756	1.38279e-06	-1.89816	down	#N/A	#N/A
Pig_newGene_11147	1.32391	0.131952	0.011754	-2.84211	down	#N/A	#N/A
Pig_newGene_1137	11.0974	2.19903	1.9762e-14	-2.47617	down	#N/A	#N/A
Pig_newGene_11657	0.750515	0.167113	0.000680868	-2.19044	down	#N/A	#N/A
Pig_newGene_12066	1.31528	0.0305881	8.56787e-09	-4.41495	down	#N/A	#N/A
Pig_newGene_12588	2.68112	0.682504	5.0788e-05	-2.06066	down	#N/A	#N/A
Pig_newGene_12713	0.54578	0.0135993	3.75935e-08	-4.31816	down	#N/A	#N/A
Pig_newGene_12774	0.983133	0.0643043	0.0408358	-2.99125	down	#N/A	#N/A
Pig_newGene_12953	2.83244	0.846916	0.0450667	-1.77773	down	#N/A	#N/A
Pig_newGene_13152	26.1742	11.4906	1.27623e-05	-1.35048	down	#N/A	#N/A
Pig_newGene_13300	1.06844	0.108207	0.000317571	-2.99829	down	#N/A	#N/A
Pig_newGene_13365	0.537165	2.54843	0.000374596	1.99476	up	#N/A	#N/A
Pig_newGene_13375	5.07309	2.74261	0.023866	-1.04347	down	#N/A	#N/A
Pig_newGene_13383	0.184672	2.25473	0.000270856	3.00121	up	#N/A	#N/A
Pig_newGene_13387	1.0985	0.246343	0.00181412	-2.16596	down	#N/A	#N/A
Pig_newGene_13542	2.48749	0.61755	1.17799e-10	-2.15263	down	#N/A	#N/A
Pig_newGene_13836	0.111858	2.14612	6.94245e-08	3.63407	up	#N/A	#N/A
Pig_newGene_14190	1.08038	0.130458	0.00357589	-2.75512	down	#N/A	#N/A
Pig_newGene_14191	1.08636	0.155032	0.0246465	-2.52595	down	#N/A	#N/A
Pig_newGene_14388	1.0134	0.0441892	0.000472688	-3.54136	down	#N/A	#N/A
Pig_newGene_14556	0.216695	3.25045	9.16539e-06	3.28839	up	#N/A	#N/A
Pig_newGene_14779	3.65471	8.57575	0.0142952	1.05816	up	#N/A	#N/A
Pig_newGene_14853	0.0427164	0.75996	8.97843e-05	3.34964	up	#N/A	#N/A
Pig_newGene_15140	0.340883	0.0162155	0.00143191	-3.42223	down	#N/A	#N/A
Pig_newGene_15161	0	1.52481	0.000127536	4.3153	up	#N/A	#N/A
Pig_newGene_1519	0.777573	2.86438	1.48492e-05	1.69166	up	#N/A	#N/A
Pig_newGene_15222	0	2.66128	6.75529e-08	4.96594	up	#N/A	#N/A
Pig_newGene_15473	0	2.17202	2.64571e-05	4.47101	up	#N/A	#N/A
Pig_newGene_1606	1.68259	0.103581	0.0234912	-3.07262	down	#N/A	#N/A
Pig_newGene_16097	6.52693	0.0458427	0	-6.11513	down	#N/A	#N/A
Pig_newGene_16125	3.63148	0.19194	7.66054e-15	-4.08634	down	#N/A	#N/A
Pig_newGene_16195	0.880312	0.148591	0.00358001	-2.44963	down	#N/A	#N/A
Pig_newGene_16460	12.8902	7.0407	0.00549182	-1.03562	down	#N/A	#N/A
Pig_newGene_16631	0.61169	2.19127	0.00152146	1.63013	up	#N/A	#N/A
Pig_newGene_16682	0.136067	4.84151	1.39338e-05	3.88332	up	#N/A	#N/A
Pig_newGene_17071	0.922141	0.0209791	5.26362e-09	-4.44582	down	#N/A	#N/A
Pig_newGene_17239	1.11348	0.207161	0.000239104	-2.40975	down	#N/A	#N/A
Pig_newGene_17299	0.141411	1.18392	1.20588e-09	2.79553	up	#N/A	#N/A
Pig_newGene_17324	0.228227	2.98556	0.00559315	2.92534	up	#N/A	#N/A
Pig_newGene_17334	7.76674	2.82343	1.72636e-05	-1.60572	down	#N/A	#N/A
Pig_newGene_17451	0.222981	1.63348	0.0176257	2.38646	up	#N/A	#N/A
Pig_newGene_17679	0.854703	0.0357786	0.000272694	-3.59743	down	#N/A	#N/A
Pig_newGene_18276	1.99925	0.402357	0.0307116	-2.20645	down	#N/A	#N/A
Pig_newGene_18511	1.54804	0.527459	0.038411	-1.62907	down	#N/A	#N/A
Pig_newGene_1857	4.40004	0.0275732	0	-6.27839	down	#N/A	#N/A
Pig_newGene_18647	0	1.2237	0.0304403	3.62585	up	#N/A	#N/A
Pig_newGene_18648	0.21832	3.76986	0.000141203	3.3082	up	#N/A	#N/A
Pig_newGene_18778	2.00607	0.592135	0.0227426	-1.8067	down	#N/A	#N/A
Pig_newGene_1885	1.08939	5.84907	4.00538e-10	2.22941	up	#N/A	#N/A
Pig_newGene_18879	0.0100011	0.941974	1.66533e-15	5.25371	up	#N/A	#N/A
Pig_newGene_19514	8.63563	2.93714	0.00107663	-1.67155	down	#N/A	#N/A
Pig_newGene_19611	0.212129	2.61274	1.59872e-14	3.33899	up	#N/A	#N/A
Pig_newGene_19612	0.0290782	1.64327	1.7709e-09	4.53061	up	#N/A	#N/A
Pig_newGene_2000	0.281399	1.6197	1.47905e-05	2.26259	up	#N/A	#N/A
Pig_newGene_20219	9.19369	4.65296	0.0336169	-1.13018	down	#N/A	#N/A
Pig_newGene_20341	26.1517	4.35866	2.22045e-15	-2.71297	down	#N/A	#N/A
Pig_newGene_20348	0	0.867127	0.00572308	3.86928	up	#N/A	#N/A
Pig_newGene_20410	5.52969	2.52044	0.000424071	-1.28967	down	#N/A	#N/A
Pig_newGene_20427	0	5.14102	2.64571e-05	4.47101	up	#N/A	#N/A
Pig_newGene_2054	0.0516332	1.51298	0.000251312	3.61474	up	#N/A	#N/A
Pig_newGene_20566	0.0091828	3.19052	0	7.12159	up	#N/A	#N/A
Pig_newGene_20575	0	3.4864	0.00109614	4.0775	up	#N/A	#N/A
Pig_newGene_20626	0	3.38363	3.42179e-06	4.6555	up	#N/A	#N/A
Pig_newGene_20646	4.82237	0.0182852	0	-6.99902	down	#N/A	#N/A
Pig_newGene_20665	0.610966	0.016826	2.81349e-07	-4.1781	down	#N/A	#N/A
Pig_newGene_20666	0.404917	1.83971	2.13284e-07	1.98654	up	#N/A	#N/A
Pig_newGene_20667	10.4794	24.6755	0.0232361	1.06077	up	#N/A	#N/A
Pig_newGene_2093	1.64004	8.69609	4.27821e-05	2.15233	up	#N/A	#N/A
Pig_newGene_21033	4.00576	0.0524014	1.55431e-15	-5.22808	down	#N/A	#N/A
Pig_newGene_21139	0.533427	2.63171	0.0408462	1.95994	up	#N/A	#N/A
Pig_newGene_21189	2.34949	0.640853	3.51657e-08	-2.01044	down	#N/A	#N/A
Pig_newGene_21275	1.76518	0.875037	0.0311562	-1.15817	down	#N/A	#N/A
Pig_newGene_21526	3.45975	0.754313	1.01626e-05	-2.26522	down	#N/A	#N/A
Pig_newGene_21607	0.149349	0.879167	0.00157737	2.22714	up	#N/A	#N/A
Pig_newGene_21666	0	1.45727	0.000127536	4.3153	up	#N/A	#N/A
Pig_newGene_21832	6.21467	1.71493	2.58722e-08	-1.99595	down	#N/A	#N/A
Pig_newGene_21921	6.78129	18.9838	0.00114719	1.30681	up	#N/A	#N/A
Pig_newGene_21954	0.295504	1.4511	0.000623832	2.03087	up	#N/A	#N/A
Pig_newGene_22024	0.596465	1312.62	0	10.6689	up	#N/A	#N/A
Pig_newGene_22039	0.214963	2.24963	1.059e-07	3.01515	up	#N/A	#N/A
Pig_newGene_2238	0.83047	0.0140178	3.13061e-12	-4.86669	down	#N/A	#N/A
Pig_newGene_22493	4.11501	1.38917	0.00470597	-1.66788	down	#N/A	#N/A
Pig_newGene_22789	0.0970891	0.846714	0.0203399	2.53664	up	#N/A	#N/A
Pig_newGene_22900	0.0311743	0.685115	0.00818117	3.22123	up	#N/A	#N/A
Pig_newGene_23130	0.0423038	0.841164	0.0223203	3.0858	up	#N/A	#N/A
Pig_newGene_23164	1.99951	0.0298932	9.71445e-14	-5.03856	down	#N/A	#N/A
Pig_newGene_23223	0.136067	1.03238	0.0117629	2.43484	up	#N/A	#N/A
Pig_newGene_23418	1.4177	0.317925	0.0321893	-2.09684	down	#N/A	#N/A
Pig_newGene_23583	3.09591	0.117981	0	-4.80981	down	#N/A	#N/A
Pig_newGene_2370	0.742716	2.63124	4.20043e-07	1.64982	up	#N/A	#N/A
Pig_newGene_23742	0.109748	1.60795	1.39203e-05	3.25547	up	#N/A	#N/A
Pig_newGene_23777	0.154841	1.21533	0.00783315	2.48166	up	#N/A	#N/A
Pig_newGene_24020	8.66041	4.49539	0.0440577	-1.09485	down	#N/A	#N/A
Pig_newGene_24039	0.560476	2.89085	0.000137133	2.10715	up	#N/A	#N/A
Pig_newGene_24060	0.0414516	1.47492	1.39338e-05	3.88332	up	#N/A	#N/A
Pig_newGene_24110	0.965577	3.14632	0.000538081	1.51302	up	#N/A	#N/A
Pig_newGene_24120	16.3198	7.43839	6.63826e-05	-1.29498	down	#N/A	#N/A
Pig_newGene_24129	1.60872	0.297099	0.00275543	-2.36616	down	#N/A	#N/A
Pig_newGene_24186	0.200881	2.73293	4.92352e-05	3.15194	up	#N/A	#N/A
Pig_newGene_24245	1.48418	33.4197	0	4.32388	up	#N/A	#N/A
Pig_newGene_24316	1.08885	0.284876	0.000702327	-2.00079	down	#N/A	#N/A
Pig_newGene_24752	0.0363867	1.06622	0.000251312	3.61474	up	#N/A	#N/A
Pig_newGene_25361	2.56983	0	0.00104312	-4.03534	down	#N/A	#N/A
Pig_newGene_25385	3.74773	1.46035	0.00258684	-1.49016	down	#N/A	#N/A
Pig_newGene_25441	1.24812	4.44102	0.0344461	1.58887	up	#N/A	#N/A
Pig_newGene_25460	2.3699	0.124007	0.00437752	-3.29237	down	#N/A	#N/A
Pig_newGene_25500	6.29559	26.9915	3.14574e-09	1.92093	up	#N/A	#N/A
Pig_newGene_25501	1.83057	0.0870787	0.00143191	-3.42223	down	#N/A	#N/A
Pig_newGene_2557	1.93232	0.488119	0.0479416	-1.96068	down	#N/A	#N/A
Pig_newGene_25847	0.646644	2.31815	4.24727e-05	1.6512	up	#N/A	#N/A
Pig_newGene_2608	0.0957991	1.62916	8.22959e-09	3.56396	up	#N/A	#N/A
Pig_newGene_26086	3.2035	1.26264	0.0081858	-1.46696	down	#N/A	#N/A
Pig_newGene_26297	1.74681	0.238444	0.0152733	-2.58674	down	#N/A	#N/A
Pig_newGene_26298	0.0226779	0.640788	0.000410669	3.56468	up	#N/A	#N/A
Pig_newGene_26446	0.663329	0.160197	0.00545766	-2.06221	down	#N/A	#N/A
Pig_newGene_26484	0.00651797	0.211457	5.84831e-05	3.75527	up	#N/A	#N/A
Pig_newGene_26770	0.0723855	2.5756	1.39338e-05	3.88332	up	#N/A	#N/A
Pig_newGene_26841	1.37454	0.372022	0.000750834	-1.95913	down	#N/A	#N/A
Pig_newGene_27010	0.0333485	0.697998	0.0135235	3.1551	up	#N/A	#N/A
Pig_newGene_27055	3.5238	0.179889	4.90476e-07	-3.76774	down	#N/A	#N/A
Pig_newGene_27059	3.58299	0.687439	1.70119e-05	-2.41261	down	#N/A	#N/A
Pig_newGene_27094	0.122118	3.57837	0.000251312	3.61474	up	#N/A	#N/A
Pig_newGene_27216	0	22.4982	0	8.16817	up	#N/A	#N/A
Pig_newGene_27295	1.19976	0	9.27811e-06	-4.51599	down	#N/A	#N/A
Pig_newGene_27458	1.70831	0.227536	1.70384e-06	-2.85595	down	#N/A	#N/A
Pig_newGene_27461	1.00766	0.0138755	7.88258e-15	-5.15523	down	#N/A	#N/A
Pig_newGene_27746	0.771147	0.0384296	0.00250128	-3.35876	down	#N/A	#N/A
Pig_newGene_27771	0.116064	28.4225	0	6.61931	up	#N/A	#N/A
Pig_newGene_27920	2.72085	0.0431428	5.41012e-13	-4.95518	down	#N/A	#N/A
Pig_newGene_28049	0.0108359	0.408239	5.42614e-06	3.96278	up	#N/A	#N/A
Pig_newGene_28053	0.67018	0.0438348	0.0408358	-2.99125	down	#N/A	#N/A
Pig_newGene_28141	0	3.09748	6.62276e-10	5.2786	up	#N/A	#N/A
Pig_newGene_28293	3.92288	1.42024	1.83645e-05	-1.61101	down	#N/A	#N/A
Pig_newGene_28400	0.731599	0.00922449	4.44089e-16	-5.28039	down	#N/A	#N/A
Pig_newGene_28410	0.276328	2.76789	4.76963e-12	3.05149	up	#N/A	#N/A
Pig_newGene_28477	1.63165	0.220329	0.00116502	-2.69803	down	#N/A	#N/A
Pig_newGene_28548	1.4582	6.43798	1.48996e-08	1.95677	up	#N/A	#N/A
Pig_newGene_2860	4.08766	1.05557	4.27632e-05	-2.04428	down	#N/A	#N/A
Pig_newGene_28811	12.3553	0.118625	0	-5.66849	down	#N/A	#N/A
Pig_newGene_28814	0.036642	2.91434	2.66898e-13	5.01363	up	#N/A	#N/A
Pig_newGene_29186	1.05465	3.00666	0.0386182	1.31009	up	#N/A	#N/A
Pig_newGene_29215	0.907794	2.96184	0.00198818	1.50737	up	#N/A	#N/A
Pig_newGene_29713	0.0732445	1.9163	0.0011046	3.45903	up	#N/A	#N/A
Pig_newGene_29717	0.0684107	2.32678	1.96636e-10	4.25855	up	#N/A	#N/A
Pig_newGene_29920	2.9148	0.0897175	2.20924e-06	-4.02296	down	#N/A	#N/A
Pig_newGene_30380	0	1.45295	0.00109614	4.0775	up	#N/A	#N/A
Pig_newGene_30445	1.29823	0.407588	7.83216e-05	-1.79197	down	#N/A	#N/A
Pig_newGene_30640	2.74534	1.53588	0.01077	-1.00048	down	#N/A	#N/A
Pig_newGene_30719	1.34896	0	0.0122589	-3.71758	down	#N/A	#N/A
Pig_newGene_30761	0.852985	0.0446333	0.00437752	-3.29237	down	#N/A	#N/A
Pig_newGene_30766	0.376244	2.68051	2.43131e-11	2.61147	up	#N/A	#N/A
Pig_newGene_30953	1.09664	0.0655803	9.24757e-06	-3.54668	down	#N/A	#N/A
Pig_newGene_31090	0.0794124	1.57903	0.0223203	3.0858	up	#N/A	#N/A
Pig_newGene_31111	0.0668942	1.40012	0.0135235	3.1551	up	#N/A	#N/A
Pig_newGene_31194	13.1867	3.98019	1.55312e-09	-1.88196	down	#N/A	#N/A
Pig_newGene_31394	0.0608402	1.65543	0.000672725	3.51282	up	#N/A	#N/A
Pig_newGene_3144	1.29521	0.421699	0.0212584	-1.69287	down	#N/A	#N/A
Pig_newGene_31719	2.20522	0.121464	2.10674e-06	-3.66144	down	#N/A	#N/A
Pig_newGene_31851	30.546	13.2506	0.000569796	-1.35561	down	#N/A	#N/A
Pig_newGene_31871	0	2.93907	0.00998669	3.79261	up	#N/A	#N/A
Pig_newGene_32138	1.32793	0.0120844	0	-5.74495	down	#N/A	#N/A
Pig_newGene_32283	12.0927	4.77166	3.03033e-05	-1.4934	down	#N/A	#N/A
Pig_newGene_32666	0.743574	0	0.00659034	-3.80382	down	#N/A	#N/A
Pig_newGene_32687	0.860642	0.0243427	4.68835e-07	-4.14085	down	#N/A	#N/A
Pig_newGene_32720	2.00607	0.161491	0.000883473	-3.13475	down	#N/A	#N/A
Pig_newGene_32758	0.0280917	0.970151	2.24171e-05	3.84189	up	#N/A	#N/A
Pig_newGene_32931	0.678976	7.10562	0.000133016	2.88139	up	#N/A	#N/A
Pig_newGene_32932	0.0259548	2.90635	0	5.5	up	#N/A	#N/A
Pig_newGene_32995	0.113605	0.911486	0.0473394	2.42263	up	#N/A	#N/A
Pig_newGene_33003	0.906401	1707.68	0	10.5612	up	#N/A	#N/A
Pig_newGene_33026	0.700698	3.44648	0.00432195	2.00527	up	#N/A	#N/A
Pig_newGene_33084	2.87168	7.3691	0.00919777	1.18089	up	#N/A	#N/A
Pig_newGene_33177	8.7497	1.64821	9.44203e-05	-2.41089	down	#N/A	#N/A
Pig_newGene_33482	3.64704	1.62508	0.000366216	-1.32089	down	#N/A	#N/A
Pig_newGene_33634	0.951836	5.86601	0.000270742	2.30863	up	#N/A	#N/A
Pig_newGene_33673	1.21861	0.0128818	0	-5.53129	down	#N/A	#N/A
Pig_newGene_33716	1.29948	0	0.000569011	-4.10494	down	#N/A	#N/A
Pig_newGene_3386	1.63424	0.133615	3.2951e-09	-3.46667	down	#N/A	#N/A
Pig_newGene_34029	0.163552	1.10032	0.000612768	2.3925	up	#N/A	#N/A
Pig_newGene_34204	4.6665	1.09881	0.00378473	-2.09762	down	#N/A	#N/A
Pig_newGene_3430	2.05846	0.729122	0.00597188	-1.60541	down	#N/A	#N/A
Pig_newGene_34409	0.449281	3.05618	0.000145856	2.43017	up	#N/A	#N/A
Pig_newGene_34605	1.4188	6.05471	4.5187e-09	1.91379	up	#N/A	#N/A
Pig_newGene_34693	3.95416	1.52849	0.000968685	-1.50656	down	#N/A	#N/A
Pig_newGene_34955	0.0868256	3.63459	8.49191e-07	4.10966	up	#N/A	#N/A
Pig_newGene_34979	0	0.798793	0.000636461	4.14072	up	#N/A	#N/A
Pig_newGene_35074	0.630199	1.62241	0.0272955	1.17937	up	#N/A	#N/A
[truncated: 174 more rows]
