# Supplementary material for: Comparative analyses of long non-coding RNA in lean and obese pigs
Source: Oncotarget. 2017 May 26;8(25):41440–50. doi: 10.18632/oncotarget.18269 (PMC5522191; doi:10.18632/oncotarget.18269)
Supplement: Supplementary file 10 [file oncotarget-08-41440-s010.xlsx]

## Sheet: 新建 Microsoft Excel 工作表
QTL-ID	DE-lncRNAs count	chromosome	start	end	score	trait	name
31542	3	14	138365048	138414114	6.11421e-05	Arachidonic acid content	FA-C20:4
658	1	10	11227321	11306620	1.26105e-05	Average backfat thickness	BFT
12712	1	1	294607712	294736101	7.78883e-06	Abdominal fat weight	ABDF
21436	1	16	83843383	84125107	3.54957e-06	Loin fat percentage	LOINFP
735	1	1	307398864	307784034	2.59626e-06	Average backfat thickness	BFT
17773	1	1	140716292	141412550	1.43625e-06	Average backfat thickness	BFT
12713	1	1	245011782	245777288	1.30633e-06	Abdominal fat weight	ABDF
22290	1	X	113078996	113962590	1.13174e-06	Average backfat thickness	BFT
736	1	4	140987596	142372300	7.22176e-07	Average backfat thickness	BFT
7293	3	4	81983315	87016757	5.96014e-07	Abdominal fat percentage	ABDFP
22480	2	5	56004411	59682626	5.43742e-07	Arachidic acid content	FA-C20:0
22509	1	10	56004411	59682626	2.71871e-07	Arachidic acid content	FA-C20:0
5435	1	10	28168636	32088890	2.55086e-07	Average backfat thickness	BFT
3000	2	10	32088890	41334738	2.16313e-07	Average backfat thickness	BFT
7530	1	3	122295139	126926633	2.15913e-07	Average backfat thickness	BFT
18001	1	9	145703416	151394450	1.75715e-07	Average backfat thickness	BFT
17803	1	8	811090	6651169	1.71231e-07	Average backfat thickness	BFT
23307	1	6	152297333	158443390	1.62706e-07	Backfat at rump	BFTR
849	1	1	226764071	233806417	1.41998e-07	Abdominal fat weight	ABDF
2923	1	13	208227233	215641489	1.34875e-07	Average backfat thickness	BFT
1050	1	7	36993248	45102432	1.23317e-07	Abdominal fat weight	ABDF
403	1	1	306172623	315321322	1.09305e-07	Percentage of backfat and leaf fat in carcass	BLFATP
3094	1	4	12618993	23809394	8.93623e-08	Abdominal fat percentage	ABDFP
12847	1	7	24888146	36705792	8.46192e-08	Adipocyte diameter	ADIPDI
18025	1	8	124156612	139007531	6.73359e-08	Adipocyte diameter	ADIPDI
5728	1	16	67649164	83197113	6.43172e-08	Average backfat thickness	BFT
54	1	5	93925377	109562487	6.39504e-08	Average backfat thickness	BFT
3220	2	11	7902465	41897196	5.88326e-08	Backfat at last rib	LRIBF
18020	1	4	107758168	124847231	5.8517e-08	Adipocyte diameter	ADIPDI
18024	2	7	64962096	101176460	5.52267e-08	Adipocyte diameter	ADIPDI
12767	1	7	45102432	63372652	5.47339e-08	Abdominal fat weight	ABDF
1062	1	7	11625414	30929840	5.18016e-08	Abdominal fat weight	ABDF
5434	1	9	11066889	34499270	4.2676e-08	Average backfat thickness	BFT
42	1	1	24647055	52874641	3.54263e-08	Average backfat thickness	BFT
17811	1	15	17813011	49738300	3.13231e-08	Average backfat thickness	BFT
35	1	1	271800234	306268161	2.90125e-08	Average backfat thickness	BFT
21223	1	4	39855897	76850856	2.70307e-08	Abdominal fat weight	ABDF
21272	1	18	4670961	43806352	2.55523e-08	Abdominal fat weight	ABDF
7349	2	7	52590529	133929206	2.45885e-08	Backfat weight	BFW
884	1	3	76622784	119745261	2.31898e-08	Average backfat thickness	BFT
204	1	5	19558279	63117217	2.29574e-08	Average backfat thickness	BFT
214	1	X	42126981	86652048	2.24593e-08	Average backfat thickness	BFT
631	1	4	52626380	102054630	2.02313e-08	Abdominal fat weight	ABDF
12852	1	14	81745465	132170772	1.98313e-08	Adipocyte diameter	ADIPDI
21269	1	15	90652605	144378710	1.86129e-08	Abdominal fat weight	ABDF
422	1	11	1111096	57368011	1.77756e-08	Backfat weight	BFW
1007	1	6	29979924	86655461	1.76443e-08	Abdominal fat weight	ABDF
21252	2	8	12243782	137590478	1.59557e-08	Abdominal fat weight	ABDF
12714	1	1	169149638	233806417	1.54663e-08	Abdominal fat weight	ABDF
21259	1	9	74024794	140670466	1.50047e-08	Abdominal fat weight	ABDF
5205	2	9	88508	147173381	1.35976e-08	Backfat above muscle dorsi	SCF
3093	1	4	131971	75369864	1.32912e-08	Average backfat thickness	BFT
3976	2	15	5079243	157285085	1.31401e-08	Backfat between 6th and 7th ribs	67RIBBF
142	1	X	42238776	119449835	1.29515e-08	Average backfat thickness	BFT
18019	1	1	216112266	294659146	1.27313e-08	Adipocyte diameter	ADIPDI
261	1	4	25322475	106309555	1.23476e-08	Abdominal fat weight	ABDF
38	1	X	58438854	144288218	1.16483e-08	Average backfat thickness	BFT
5238	1	5	3688083	97477986	1.06621e-08	Backfat above muscle dorsi	SCF
5724	1	15	33137272	135157314	9.802e-09	Average backfat thickness	BFT
21258	1	9	40935645	144549282	9.65124e-09	Average backfat thickness	BFT
21266	1	14	10886535	114812357	9.62225e-09	Abdominal fat weight	ABDF
3760	1	7	48748	120853004	8.27785e-09	Average backfat thickness	BFT
21213	1	2	4798534	131599097	7.8864e-09	Abdominal fat weight	ABDF
3793	1	1	105086765	274130998	5.91561e-09	Average backfat thickness	BFT
5670	1	1	7964370	257944209	4.00032e-09	Average backfat thickness	BFT
